# Supplementary material for: Transcriptomic Analysis of PDCoV-Infected HIEC-6 Cells and Enrichment Pathways PI3K-Akt and P38 MAPK
Source: Viruses. 2024 Apr 9;16(4):579. doi: 10.3390/v16040579 (PMC11054366; doi:10.3390/v16040579)
Supplement: Supplementary file 1 [file viruses-16-00579-s001.zip]

Archive with 18 entries (18 files):
- supplementary materials/Table_S1.xls
- supplementary materials/Table_S10.xlsx
- supplementary materials/Table_S11.xlsx
- supplementary materials/Table_S12.xlsx
- supplementary materials/Table_S13.xlsx
- supplementary materials/Table_S14.xlsx
- supplementary materials/Table_S15.xlsx
- supplementary materials/Table_S16.xlsx
- supplementary materials/Table_S17.xlsx
- supplementary materials/Table_S18.xls
- supplementary materials/Table_S2.xls
- supplementary materials/Table_S3.xls
- supplementary materials/Table_S4.xls
- supplementary materials/Table_S5.xls
- supplementary materials/Table_S6.xls
- supplementary materials/Table_S7.xls
- supplementary materials/Table_S8.xls
- supplementary materials/Table_S9.xls
