# Supplementary material for: Transcriptomic Analysis of PDCoV-Infected HIEC-6 Cells and Enrichment Pathways PI3K-Akt and P38 MAPK
Source: Viruses. 2024 Apr 9;16(4):579. doi: 10.3390/v16040579 (PMC11054366; doi:10.3390/v16040579)
Supplement: Supplementary file 1 [file viruses-16-00579-s001.zip › supplementary materials/Table_S1.xls]

gene_id	HI_PD_12h_1	HI_PD_12h_2	HI_PD_12h_3	HI_12h_1	HI_12h_2	HI_12h_3	HI_PD_12h	HI_12h	log2FoldChange	pvalue	padj	gene_name	gene_chr	gene_start	gene_end	gene_strand	gene_length	gene_biotype	gene_description	tf_family
ENSG00000104081	722.821631004488	882.56917759243	560.037082640225	91.3036163334754	76.8995296666316	63.0955400502503	721.809297079048	77.0995620167858	3.2250235058072	4.84993678301184e-26	5.13773577730943e-22	BMF	15	40087890	40108892	-	5447	protein_coding	Bcl2 modifying factor [Source:HGNC Symbol;Acc:HGNC:24132]	-
ENSG00000162552	337.688870083178	354.946299683912	413.436038408603	20.7919126303954	40.8232071069773	25.4417500202622	368.690402725231	29.0189565858783	3.66794414209637	7.50801662620112e-26	5.13773577730943e-22	WNT4	1	22117305	22143969	-	4527	protein_coding	Wnt family member 4 [Source:HGNC Symbol;Acc:HGNC:12783]	-
ENSG00000186480	1332.15003294521	1192.74747551441	1093.70707099419	218.767080719812	224.052950633643	167.915550133731	1206.2015264846	203.578527162395	2.56623065058925	2.93287486753212e-22	1.33797751456815e-18	INSIG1	7	155297776	155310235	+	3650	protein_coding	insulin induced gene 1 [Source:HGNC Symbol;Acc:HGNC:6083]	-
ENSG00000168209	1431.68917646835	1923.95817095934	2069.28955958592	365.214465333902	373.105125419583	340.919450271514	1808.31230233787	359.746347008333	2.32933036612586	4.39845438846294e-19	1.0032874460084e-15	DDIT4	10	72273920	72276036	+	2058	protein_coding	DNA damage inducible transcript 4 [Source:HGNC Symbol;Acc:HGNC:24944]	-
ENSG00000196611	549.790970300711	556.402307612619	646.521151899168	112.999525165192	93.9883140369942	128.226420102122	584.238143270833	111.738086434769	2.38700778558738	1.89099273291158e-17	3.17735693375557e-14	MMP1	11	102789920	102798160	-	1970	protein_coding	matrix metallopeptidase 1 [Source:HGNC Symbol;Acc:HGNC:7155]	-
ENSG00000181634	214.892917325659	184.401531067017	169.804087203533	25.3118936370031	15.1900305514334	19.3357300153993	189.699511865403	19.9458847346119	3.24730048095697	2.08944997835746e-17	3.17735693375557e-14	TNFSF15	9	114784635	114806126	-	7889	protein_coding	TNF superfamily member 15 [Source:HGNC Symbol;Acc:HGNC:11931]	-
ENSG00000099194	7376.12961677553	6775.95683811	4922.20916135957	1586.5133333193	1136.40416062911	951.521450757807	6358.09853874837	1224.81298156874	2.37586831711921	1.00092849402598e-16	1.24533703356724e-13	SCD	10	100347124	100364834	+	5362	protein_coding	stearoyl-CoA desaturase [Source:HGNC Symbol;Acc:HGNC:10571]	-
ENSG00000163082	588.862409814467	520.161544281529	492.537321267392	91.3036163334754	119.621490592538	109.908360087533	533.853758454463	106.944489004515	2.3204392223843	1.66506777504636e-16	1.89900979744037e-13	SGPP2	2	222424517	222560948	+	3336	protein_coding	sphingosine-1-phosphate phosphatase 2 [Source:HGNC Symbol;Acc:HGNC:19953]	-
ENSG00000163121	374.899764858184	562.797736435753	351.209695893023	83.1676505215816	56.0132376584107	62.0778700494398	429.635732395653	67.086252743144	2.67734661221103	3.34074544299486e-16	3.51703401021751e-13	NEURL3	2	96497643	96508109	-	2497	protein_coding	neuralized E3 ubiquitin protein ligase 3 [Source:HGNC Symbol;Acc:HGNC:25162]	-
ENSG00000227507	3402.00605480491	4662.26761206436	4924.31852890247	874.164326677928	1196.21490592538	1011.56398080563	4329.53073192391	1027.31440446965	2.07532414249834	5.3551910204055e-15	5.23508173609069e-12	LTB	6	31580525	31582522	-	1535	protein_coding	lymphotoxin beta [Source:HGNC Symbol;Acc:HGNC:6711]	-
ENSG00000173227	208.381010740033	305.914678706555	183.51497623239	27.1198860396462	36.0763225596543	13.2297100105364	232.603555226326	25.475306203279	3.18551589894093	5.97176473946461e-15	5.44863814828751e-12	SYT12	11	67006778	67050863	+	10830	protein_coding	synaptotagmin 12 [Source:HGNC Symbol;Acc:HGNC:18381]	-
ENSG00000165272	386.993305660061	463.668589677183	319.569182749507	76.8396771123308	77.8489065760962	46.8128200372825	390.077026028917	67.1671345752365	2.5355406831275	8.83284156326218e-15	7.11095703734154e-12	AQP3	9	33441154	33447633	-	2950	protein_coding	aquaporin 3 (Gill blood group) [Source:HGNC Symbol;Acc:HGNC:636]	-
ENSG00000186832	394.435484615062	649.136025548056	475.662380924184	65.0877264951508	56.9626145678753	113.979040090775	506.4112970291	78.6764603846003	2.68850414040921	9.38487582968005e-15	7.13563392250006e-12	KRT16	17	41609778	41615899	-	2475	protein_coding	keratin 16 [Source:HGNC Symbol;Acc:HGNC:6423]	-
ENSG00000146278	1086.55812743017	956.116609058466	560.037082640225	173.567270653735	156.647190061657	94.6433100753755	867.570606376287	141.619256930256	2.6138641078455	1.00641482488564e-14	7.24936489125523e-12	PNRC1	6	89080751	89085160	+	2992	protein_coding	proline rich nuclear receptor coactivator 1 [Source:HGNC Symbol;Acc:HGNC:17278]	-
ENSG00000162645	85.5850579825134	112.985909208693	105.468377145052	8.13596581189385	9.49376909464588	6.10602000486293	101.346448112086	7.91191830380089	3.67393048170195	6.67548329823328e-14	4.15275747361912e-11	GBP2	1	89106132	89150456	-	6276	protein_coding	guanylate binding protein 2 [Source:HGNC Symbol;Acc:HGNC:4183]	-
ENSG00000147883	495.835172876953	356.012204487768	351.209695893023	87.6876315281893	84.4945449423483	83.4489400664601	401.019024419248	85.2103721789992	2.23495338489401	1.03173176159728e-13	6.13925256053062e-11	CDKN2B	9	22002903	22009363	-	4058	protein_coding	cyclin dependent kinase inhibitor 2B [Source:HGNC Symbol;Acc:HGNC:1788]	-
ENSG00000105327	654.911748040103	1118.13413924452	750.934845272769	161.815320036555	215.508558448461	132.297100105364	841.326910852463	169.873659530127	2.30744753545875	2.07935203015279e-13	1.13832047538684e-10	BBC3	19	47220822	47232766	-	3180	protein_coding	BCL2 binding component 3 [Source:HGNC Symbol;Acc:HGNC:17868]	-
ENSG00000138764	410.250114894439	314.4419171374	399.725149379746	94.9196011387616	75.0007758477024	84.4666100672706	374.805727137195	84.7956623512449	2.14389621533316	6.89648129682899e-13	3.37090153672863e-10	CCNG2	4	77157151	77433388	+	7471	protein_coding	cyclin G2 [Source:HGNC Symbol;Acc:HGNC:1593]	-
ENSG00000005001	470.717818903824	569.193165258886	399.725149379746	107.575547957263	128.165882777719	85.4842800680811	479.878711180819	107.075236934355	2.16307349500933	8.38956182828721e-13	3.95929459248065e-10	PRSS22	16	2852727	2858170	-	2387	protein_coding	serine protease 22 [Source:HGNC Symbol;Acc:HGNC:14368]	-
ENSG00000221869	1354.47656981021	1659.61377960316	1605.22870014769	407.702286796014	454.751539633538	482.375580384172	1539.77301652035	448.276468937908	1.7803634649609	9.03237963479323e-13	4.12057158939267e-10	CEBPD	8	47736909	47739086	-	2178	protein_coding	CCAAT enhancer binding protein delta [Source:HGNC Symbol;Acc:HGNC:1835]	C/EBP
ENSG00000159261	60.4677040093845	94.8655275431477	97.0309069734477	7.23196961057231	2.84813072839376	5.08835000405245	84.12137950866	5.05615011433951	4.04921051615543	1.7818752408538e-12	7.38992258979549e-10	CLDN14	21	36460621	36576569	-	2853	protein_coding	claudin 14 [Source:HGNC Symbol;Acc:HGNC:2035]	-
ENSG00000163435	1756.35423338028	2317.27704358206	1657.96288872021	552.34167900746	575.32240713554	513.923350409297	1910.53138856085	547.195812184099	1.80369435214862	2.20502705265522e-12	8.87588242430571e-10	ELF3	1	202007945	202017188	+	7191	protein_coding	E74 like ETS transcription factor 3 [Source:HGNC Symbol;Acc:HGNC:3318]	ETS
ENSG00000136842	401.877663570063	382.659824584158	399.725149379746	75.9356809110093	98.7351985843171	113.979040090775	394.754212511322	96.2166398620337	2.03831604839231	5.14776634005263e-12	1.95700917027667e-09	TMOD1	9	97501180	97601748	+	3708	protein_coding	tropomodulin 1 [Source:HGNC Symbol;Acc:HGNC:11871]	-
ENSG00000162496	1867.05664533592	2613.59857905391	2800.18541320113	487.253952512309	678.80449026718	735.775410585984	2426.94687919699	633.944617788491	1.93689277721877	5.51477831503913e-12	1.98619094788488e-09	DHRS3	1	12567910	12617731	-	3036	protein_coding	dehydrogenase/reductase 3 [Source:HGNC Symbol;Acc:HGNC:17693]	-
ENSG00000166670	191.63610809128	169.478863813039	176.132189832237	37.0638442541831	35.1269456501897	32.5654400259357	179.082387245519	34.9187433101028	2.35783427031163	7.87572720427148e-12	2.76377442352973e-09	MMP10	11	102770503	102780628	-	1758	protein_coding	matrix metallopeptidase 10 [Source:HGNC Symbol;Acc:HGNC:7156]	-
ENSG00000130513	8084.99716223939	12025.5379970988	8967.97610864376	2775.26833805712	3284.84410674747	2590.98782206351	9692.83708932731	2883.70008895603	1.74895587203218	1.95349436955998e-11	6.21756370739484e-09	GDF15	19	18374731	18389176	+	2087	protein_coding	growth differentiation factor 15 [Source:HGNC Symbol;Acc:HGNC:30142]	-
ENSG00000134324	771.195794211996	602.23621417841	600.115065955345	207.919126303954	183.229743526665	168.933220134541	657.849024781917	186.694029988387	1.81685536559018	2.89646066910213e-11	8.74540466997243e-09	LPIN1	2	11677595	11827409	+	11861	protein_coding	lipin 1 [Source:HGNC Symbol;Acc:HGNC:13345]	-
ENSG00000189143	369.318130641933	527.622877908518	251.014737605223	56.0477644819354	98.7351985843171	52.9188400421454	382.651915385225	69.233934369466	2.46588858645357	3.57712138032934e-11	1.0199267335664e-08	CLDN4	7	73799542	73832693	+	4702	protein_coding	claudin 4 [Source:HGNC Symbol;Acc:HGNC:2046]	-
ENSG00000101670	1396.33882643209	1403.79662667781	970.309069734477	432.110184231696	298.104349571881	285.965270227747	1256.81484094813	338.726601343775	1.89112351421958	6.37527720641153e-11	1.74504087693896e-08	LIPG	18	49560699	49599182	+	13112	protein_coding	lipase G, endothelial type [Source:HGNC Symbol;Acc:HGNC:6623]	-
ENSG00000080031	965.622719411401	1082.95928071728	685.544451442837	290.182780624214	243.989865732399	198.445650158045	911.375483857173	244.206098838219	1.89932455900647	7.81734479770219e-11	2.0574650173337e-08	PTPRH	19	55181248	55209506	-	4344	protein_coding	protein tyrosine phosphatase, receptor type H [Source:HGNC Symbol;Acc:HGNC:9672]	-
ENSG00000130522	5075.5660473108	6935.84255868834	3726.19776453468	1494.3057207845	1579.76317734907	1386.06654110389	5245.86879017794	1486.71181307915	1.81901636316467	1.03461895965753e-10	2.62218427442092e-08	JUND	19	18279760	18281622	-	1863	protein_coding	JunD proto-oncogene, AP-1 transcription factor subunit [Source:HGNC Symbol;Acc:HGNC:6206]	TF_bZIP
ENSG00000114268	633.515483544474	877.239653573152	512.576312924952	204.303141498668	173.73597443202	134.332440106985	674.44381668086	170.790518679224	1.98042436547906	1.55013706204541e-10	3.59579251375483e-08	PFKFB4	3	48517684	48562015	-	6107	protein_coding	6-phosphofructo-2-kinase/fructose-2,6-biphosphatase 4 [Source:HGNC Symbol;Acc:HGNC:8875]	-
ENSG00000141738	1110.74520903392	1553.0232992176	796.286247445141	337.190583092934	311.395626304385	253.399830201812	1153.35158523222	300.66201319971	1.93918379246018	2.14177163548627e-10	4.72778816181696e-08	GRB7	17	39737927	39747291	+	3597	protein_coding	growth factor receptor bound protein 7 [Source:HGNC Symbol;Acc:HGNC:4567]	-
ENSG00000100100	134.889493559396	137.501719697371	146.601044231622	27.1198860396462	26.5825534650085	29.5124300235042	139.664085829463	27.7382898427196	2.33267027563266	2.50392349841459e-10	5.43947571417492e-08	PIK3IP1	22	31281593	31292534	-	3805	protein_coding	phosphoinositide-3-kinase interacting protein 1 [Source:HGNC Symbol;Acc:HGNC:24942]	-
ENSG00000104368	1317.26567503521	1562.6164424523	1141.16784070946	442.958138647554	405.383940341379	243.223130193707	1340.34998606566	363.855069727547	1.88048909979543	2.72049856049505e-10	5.64132474226292e-08	PLAT	8	42175233	42207724	-	6618	protein_coding	plasminogen activator, tissue type [Source:HGNC Symbol;Acc:HGNC:9051]	-
ENSG00000155265	1248.42551970145	1744.8861639116	1073.66807933663	402.278309588085	456.650293452467	349.060810277998	1355.65992098323	402.66313777285	1.75108226786624	5.43497039867039e-10	1.07801456342323e-07	GOLGA7B	10	97850239	97871580	+	6458	protein_coding	golgin A7 family member B [Source:HGNC Symbol;Acc:HGNC:31668]	-
ENSG00000148344	294.896341091921	319.771441156678	368.084636236231	87.6876315281893	95.8870678559234	100.749330080238	327.584139494943	94.774676488117	1.78958306292122	9.87233339606519e-10	1.9029965473035e-07	PTGES	9	129738331	129753047	-	1896	protein_coding	prostaglandin E synthase [Source:HGNC Symbol;Acc:HGNC:9599]	-
ENSG00000134070	2403.82380246538	2868.3498271754	2111.47691044394	972.699912621976	753.805266114883	661.485500526818	2461.2168466949	795.996893087892	1.62826731054391	1.16192127548274e-09	2.09237560213904e-07	IRAK2	3	10164865	10243743	+	3483	protein_coding	interleukin 1 receptor associated kinase 2 [Source:HGNC Symbol;Acc:HGNC:6113]	-
ENSG00000168016	652.120930931977	608.631643001543	326.951969149661	160.911323835234	116.773359864144	94.6433100753755	529.234847694394	124.109331258251	2.09129806516091	1.3067888317336e-09	2.32268986378e-07	TRANK1	3	36826820	36945098	-	12174	protein_coding	tetratricopeptide repeat and ankyrin repeat containing 1 [Source:HGNC Symbol;Acc:HGNC:29011]	-
ENSG00000170412	2861.51780819795	3902.27748691532	2634.60006108339	1120.05129343739	1084.18843060856	859.931150684863	3132.79845206556	1021.39029157694	1.61673837298464	1.4113903614848e-09	2.47644724195909e-07	GPRC5C	17	74424851	74451653	+	8005	protein_coding	G protein-coupled receptor class C group 5 member C [Source:HGNC Symbol;Acc:HGNC:13309]	-
ENSG00000123933	1878.21991376842	2757.49572757442	2182.14072313112	669.86118517926	761.400281390599	854.842800680811	2272.61878815799	762.034755750224	1.57649704691576	2.13251659962612e-09	3.60316323240532e-07	MXD4	4	2247432	2262294	-	7058	protein_coding	MAX dimerization protein 4 [Source:HGNC Symbol;Acc:HGNC:13906]	bHLH
ENSG00000198535	93.9575093068897	110.854099600982	52.7341885725259	3.61598480528616	3.79750763785835	15.2650500121573	85.8485991601324	7.55951415176728	3.52505302818517	2.32171234457499e-09	3.82830784913896e-07	C2CD4A	15	62066977	62070917	+	3445	protein_coding	C2 calcium dependent domain containing 4A [Source:HGNC Symbol;Acc:HGNC:33627]	-
ENSG00000185215	22931.2139050973	26126.3926473044	11270.3507817202	6504.25266850847	5096.25525000591	3809.13881303366	20109.319111374	5136.54891051601	1.96896135099137	3.34738388274791e-09	5.14744896845932e-07	TNFAIP2	14	103123442	103137439	+	5029	protein_coding	TNF alpha induced protein 2 [Source:HGNC Symbol;Acc:HGNC:11895]	-
ENSG00000164938	251.173539731289	115.117718816404	242.577267433619	45.1998100660769	31.3294380123314	44.7774800356615	202.956175327104	40.4355760380233	2.32843409466506	4.26296716764448e-09	6.4113152369651e-07	TP53INP1	8	94925972	94949411	-	5676	protein_coding	tumor protein p53 inducible nuclear protein 1 [Source:HGNC Symbol;Acc:HGNC:18022]	-
ENSG00000137868	111.632684325017	169.478863813039	87.538753030393	20.7919126303954	9.49376909464588	25.4417500202622	122.883433722817	18.5758105817678	2.72816345683699	4.36173203626997e-09	6.47667459767972e-07	STRA6	15	74179466	74212267	-	7690	protein_coding	stimulated by retinoic acid 6 [Source:HGNC Symbol;Acc:HGNC:30650]	-
ENSG00000130707	525.603888696957	724.815266621803	770.973836930329	164.52730864052	207.913543172745	246.276140196138	673.79766408303	206.238997336468	1.70848806132953	5.55887592447049e-09	7.7631403981942e-07	ASS1	9	130444929	130501274	+	3050	protein_coding	argininosuccinate synthase 1 [Source:HGNC Symbol;Acc:HGNC:758]	-
ENSG00000100985	441.879375453194	714.156218583247	295.311456006145	137.407422600874	114.874606045215	79.3782600632181	483.782350014195	110.553429569769	2.12812522394768	6.08459769592773e-09	8.32738040664669e-07	MMP9	20	46008908	46016561	+	2336	protein_coding	matrix metallopeptidase 9 [Source:HGNC Symbol;Acc:HGNC:7176]	-
ENSG00000042062	305.129337155048	377.33030056488	242.577267433619	98.5355859440477	87.3426756707421	61.0602000486293	308.345635051182	82.312820554473	1.90341102606135	8.27027329615066e-09	1.08776629337027e-06	RIPOR3	20	50586108	50691528	-	6009	protein_coding	RIPOR family member 3 [Source:HGNC Symbol;Acc:HGNC:16168]	-
ENSG00000002726	310.710971371299	414.636968699825	237.303848576367	89.4956239308323	98.7351985843171	51.9011700413349	320.883929549164	80.0439975188281	2.00120322742583	1.51235015372689e-08	1.82313413293441e-06	AOC1	7	150824627	150861504	+	3824	protein_coding	amine oxidase, copper containing 1 [Source:HGNC Symbol;Acc:HGNC:80]	-
ENSG00000161270	179.542567289403	200.390103124851	140.272941602919	48.8157948713631	18.9875381892918	39.6891300316091	173.401870672391	35.8308210307546	2.27392196674724	1.52582711634121e-08	1.82313413293441e-06	NPHS1	19	35825964	35869287	-	5459	protein_coding	NPHS1, nephrin [Source:HGNC Symbol;Acc:HGNC:7908]	-
ENSG00000084636	98.6088711537655	90.6019083277253	92.8121718876456	22.5999050330385	15.1900305514334	14.2473800113468	94.0076504563788	17.3457718652729	2.43395135350758	2.16441839605087e-08	2.40831139580099e-06	COL16A1	1	31652247	31704319	-	9269	protein_coding	collagen type XVI alpha 1 chain [Source:HGNC Symbol;Acc:HGNC:2193]	-
ENSG00000134107	3229.90566647051	3649.65804840155	2083.00044861477	1105.58735421624	1020.58017767443	733.740070584363	2987.52138782894	953.302534158345	1.64777758842632	2.18338320622094e-08	2.40982117422095e-06	BHLHE40	3	4979116	4985323	+	3837	protein_coding	basic helix-loop-helix family member e40 [Source:HGNC Symbol;Acc:HGNC:1046]	bHLH
ENSG00000169242	8254.30673346567	10523.6781284663	13149.7972624451	3165.79469702803	3622.82228651687	4379.03401348754	10642.594041459	3722.55033234414	1.51550809959317	2.24242867925038e-08	2.43570467493815e-06	EFNA1	1	155127460	155134857	+	2539	protein_coding	ephrin A1 [Source:HGNC Symbol;Acc:HGNC:3221]	-
ENSG00000196139	71.6309724418862	84.2064795045918	107.577744687953	11.75195061718	18.0381612798272	15.2650500121573	87.8050655448103	15.0183873030548	2.54861025261966	2.64300871131429e-08	2.78247824792672e-06	AKR1C3	10	5035354	5107686	+	4532	protein_coding	aldo-keto reductase family 1 member C3 [Source:HGNC Symbol;Acc:HGNC:386]	-
ENSG00000100302	770.265521842621	936.930322589065	373.358055093483	219.671076921134	175.634728250949	150.615160119952	693.51796650839	181.973655097345	1.92966547058687	3.90512582536568e-08	3.92982000337902e-06	RASD2	22	35540868	35554001	+	3412	protein_coding	RASD family member 2 [Source:HGNC Symbol;Acc:HGNC:18229]	-
ENSG00000049249	186.984746244404	186.533340674729	146.601044231622	52.4317796766492	47.4688454732294	40.7068000324196	173.373043716918	46.8691417274327	1.88589914969889	4.09923288423421e-08	4.09504388712623e-06	TNFRSF9	1	7915894	7943165	-	6331	protein_coding	TNF receptor superfamily member 9 [Source:HGNC Symbol;Acc:HGNC:11924]	-
ENSG00000167703	948.877816762649	1202.34061874911	507.302894067699	298.318746436108	243.989865732399	208.62235016615	886.173776526485	250.310320778219	1.82343919127525	6.06837816770209e-08	5.89020025554403e-06	SLC43A2	17	1569267	1628886	-	10606	protein_coding	solute carrier family 43 member 2 [Source:HGNC Symbol;Acc:HGNC:23087]	-
ENSG00000002079	66.0493382256354	93.7996227392921	112.851163545205	17.1759278251092	16.139407460898	17.3003900137783	90.9000415033776	16.8719084332618	2.42831145882183	6.37013848970157e-08	6.09662345245144e-06	MYH16	7	99238829	99311130	+	6307	transcribed_unitary_pseudogene	myosin heavy chain 16 pseudogene [Source:HGNC Symbol;Acc:HGNC:31038]	-
ENSG00000247095	83.7245132437631	94.8655275431477	82.2653341731404	12.6559468185015	17.0887843703626	20.3534000162098	86.9517916533504	16.699377068358	2.38470673350032	7.55696012785309e-08	7.08387371984914e-06	MIR210HG	11	565660	568457	-	2321	lincRNA	MIR210 host gene [Source:HGNC Symbol;Acc:HGNC:39524]	-
ENSG00000105289	128.37758697377	168.412959009184	124.452685031161	45.1998100660769	28.4813072839376	19.3357300153993	140.414410338038	31.0056157884713	2.17326324554311	1.06486739781984e-07	9.52534327226294e-06	TJP3	19	3708109	3750813	+	4217	protein_coding	tight junction protein 3 [Source:HGNC Symbol;Acc:HGNC:11829]	-
ENSG00000181444	168.379298856901	317.639631548966	95.9762232019972	37.0638442541831	47.4688454732294	28.4947600226937	193.998384535955	37.6758165833687	2.36258835227593	1.20155601790468e-07	1.06093520393829e-05	ZNF467	7	149764182	149773479	-	2734	protein_coding	zinc finger protein 467 [Source:HGNC Symbol;Acc:HGNC:23154]	zf-C2H2
ENSG00000173918	1582.39330030712	2083.84389153768	1064.17592539357	578.557568845785	560.132376584107	417.244700332301	1576.80437241279	518.644881920731	1.60391346968657	1.34420274757501e-07	1.17176807664405e-05	C1QTNF1	17	79022814	79049788	+	4854	protein_coding	C1q and TNF related 1 [Source:HGNC Symbol;Acc:HGNC:14324]	-
ENSG00000167178	141.401400145022	164.149339793761	44.2967184009218	22.5999050330385	18.0381612798272	13.2297100105364	116.615819446568	17.955925441134	2.69604693136711	1.55383657706444e-07	1.32085760209341e-05	ISLR2	15	74100311	74138540	+	6101	protein_coding	immunoglobulin superfamily containing leucine rich repeat 2 [Source:HGNC Symbol;Acc:HGNC:29286]	-
ENSG00000136378	717.239996788237	797.296793283983	313.241080120804	219.671076921134	131.963390415578	87.5196200697021	609.259290064341	146.384695802138	2.05601867314662	2.62838051673851e-07	2.04037021176678e-05	ADAMTS7	15	78759203	78811431	-	7730	protein_coding	ADAM metallopeptidase with thrombospondin type 1 motif 7 [Source:HGNC Symbol;Acc:HGNC:223]	-
ENSG00000006210	58.6071592706342	76.7451458776026	14.7655728003073	1.80799240264308	5.69626145678753	1.01767000081049	50.0392926495147	2.84064128674703	4.13244379350047	3.38134897481248e-07	2.4880183908217e-05	CX3CL1	16	57372458	57385048	+	5983	protein_coding	C-X3-C motif chemokine ligand 1 [Source:HGNC Symbol;Acc:HGNC:10647]	-
ENSG00000130775	72.5612448112614	73.5474314660358	56.952923658328	13.5599430198231	13.2912767325042	6.10602000486293	67.6871999785417	10.9857465857301	2.61580405344721	3.40899376188388e-07	2.49494591578304e-05	THEMIS2	1	27872543	27886685	+	4621	protein_coding	thymocyte selection associated family member 2 [Source:HGNC Symbol;Acc:HGNC:16839]	-
ENSG00000245648	97.6785987843903	96.9973371508589	181.405608689489	12.6559468185015	37.0256994691189	22.3887400178308	125.360514874913	24.0234621018171	2.38487439608218	3.49159033014972e-07	2.52835477557825e-05	AC022075.1	12	10363769	10398506	+	2830	antisense	uncharacterized LOC101928100 [Source:NCBI gene;Acc:101928100]	-
ENSG00000100342	279.081710812544	377.33030056488	216.210173147356	118.423502373122	52.2157300205523	65.1308800518713	290.87406150826	78.5900374818484	1.88584064114665	5.53295467002205e-07	3.52868893036874e-05	APOL1	22	36253010	36267530	+	3519	protein_coding	apolipoprotein L1 [Source:HGNC Symbol;Acc:HGNC:618]	-
ENSG00000163683	219.544279172534	180.137911851595	253.124105148124	68.703711300437	58.8613683868044	82.4312700656496	217.602098724085	69.9987832509637	1.63745473977168	6.38973431901544e-07	3.9749956313657e-05	SMIM14	4	39546330	39639090	-	6721	protein_coding	small integral membrane protein 14 [Source:HGNC Symbol;Acc:HGNC:27321]	-
ENSG00000196415	30.6989881893798	60.7565738197687	60.1169749726795	3.61598480528616	9.49376909464588	2.03534000162098	50.5241789939427	5.048364633851	3.31485164527667	6.92682995303607e-07	4.28961967136885e-05	PRTN3	19	840960	848175	+	1146	protein_coding	proteinase 3 [Source:HGNC Symbol;Acc:HGNC:9495]	-
ENSG00000090339	13154.0513029646	16190.0280657626	7754.03508770421	5429.40118513716	3727.25374655797	2812.83988224019	12366.0381521438	3989.83160464511	1.63192883393339	7.54482020849208e-07	4.58926263881878e-05	ICAM1	19	10270835	10286615	+	3706	protein_coding	intercellular adhesion molecule 1 [Source:HGNC Symbol;Acc:HGNC:5344]	-
ENSG00000259342	91.1666921987643	90.6019083277253	159.257249489028	19.8879164290739	33.2281918312606	26.4594200210727	113.675283338506	26.5251760938024	2.10009511275505	1.01100507507563e-06	5.76525644061881e-05	AC025580.1	15	45430652	45441808	-	729	antisense	novel transcript, antisense to C15orf48	-
ENSG00000166546	99.5391435231406	115.117718816404	52.7341885725259	22.5999050330385	17.0887843703626	13.2297100105364	89.1303503040235	17.6394664713125	2.33319734475276	1.09212550314541e-06	6.1390843821612e-05	BEAN1	16	66427297	66493529	+	7379	protein_coding	brain expressed associated with NEDD4 1 [Source:HGNC Symbol;Acc:HGNC:24160]	-
ENSG00000108691	220.47455154191	254.751248121486	384.959576579439	103.055566950655	99.6845754937817	67.1662200534923	286.728458747612	89.9687874993098	1.67017419216325	1.09450284177067e-06	6.1390843821612e-05	CCL2	17	34255218	34257203	+	1986	protein_coding	C-C motif chemokine ligand 2 [Source:HGNC Symbol;Acc:HGNC:10618]	-
ENSG00000175938	109.772139586267	137.501719697371	123.398001259711	37.0638442541831	38.9244532880481	35.6184500283671	123.557286847783	37.2022491901994	1.73071238304381	2.25637770005888e-06	0.000113532298540463	ORAI3	16	30949066	30956461	+	2643	protein_coding	ORAI calcium release-activated calcium modulator 3 [Source:HGNC Symbol;Acc:HGNC:28185]	-
ENSG00000140297	93.9575093068897	75.679241073747	136.054206517117	31.6398670462539	23.7344227366147	17.3003900137783	101.896985632585	24.224893265549	2.06799934145472	2.49961935641965e-06	0.000123326232290377	GCNT3	15	59594875	59640239	+	6475	protein_coding	glucosaminyl (N-acetyl) transferase 3, mucin type [Source:HGNC Symbol;Acc:HGNC:4205]	-
ENSG00000099864	558.163421625087	770.649173187593	375.467422636385	232.327023739635	193.672889530776	176.056910140215	568.093339149688	200.685607803542	1.50062807544371	2.9933062190977e-06	0.000143358036202886	PALM	19	708939	748329	+	4908	protein_coding	paralemmin [Source:HGNC Symbol;Acc:HGNC:8594]	-
ENSG00000160111	152.564668577524	184.401531067017	123.398001259711	48.8157948713631	56.0132376584107	31.5477700251252	153.454733634751	45.4589341849663	1.75274056081336	2.99579119932963e-06	0.000143358036202886	CPAMD8	19	16892947	17026815	-	10199	protein_coding	C3 and PZP like, alpha-2-macroglobulin domain containing 8 [Source:HGNC Symbol;Acc:HGNC:23228]	-
ENSG00000254614	103.260233000641	148.160767735927	140.272941602919	28.9278784422892	48.418222382694	34.6007800275566	130.564647446496	37.3156269508466	1.80648266724241	3.03040492117661e-06	0.000144509135021683	AP003068.2	11	65177606	65181834	-	1791	antisense	uncharacterized LOC728975 [Source:NCBI gene;Acc:728975]	-
ENSG00000162511	121.865680388144	137.501719697371	80.1559666302394	28.0238822409677	24.6837996460793	37.6537900299881	113.174455571918	30.1204906390117	1.9124187555042	3.27022825362971e-06	0.000153599249196437	LAPTM5	1	30732469	30757820	-	3274	protein_coding	lysosomal protein transmembrane 5 [Source:HGNC Symbol;Acc:HGNC:29612]	-
ENSG00000280303	173.960933073152	255.817152925342	74.8825477729868	41.5838252607908	44.6207147448356	35.6184500283671	168.22021125716	40.6076633446645	2.04974484950539	3.42096546593027e-06	0.000159249433220142	ERICD	8	140636281	140638283	+	2003	lincRNA	E2F1-regulated inhibitor of cell death [Source:HGNC Symbol;Acc:HGNC:49404]	-
ENSG00000259207	948.877816762649	865.514700730741	623.318108927256	395.950336178834	240.192358094541	149.597490119142	812.570208806882	261.913394797506	1.63247501319864	3.60631701043302e-06	0.000165624344311363	ITGB3	17	47253846	47311816	+	4394	protein_coding	integrin subunit beta 3 [Source:HGNC Symbol;Acc:HGNC:6156]	-
ENSG00000103196	308.850426632548	300.585154687277	105.468377145052	72.3196961057231	66.4563836625211	52.9188400421454	238.301319488292	63.8983066034632	1.89848085363386	4.06670554598437e-06	0.000181885399027262	CRISPLD2	16	84819984	84920768	+	7965	protein_coding	cysteine rich secretory protein LCCL domain containing 2 [Source:HGNC Symbol;Acc:HGNC:25248]	-
ENSG00000129757	68.8401553337608	102.326861170137	54.8435561154269	17.1759278251092	18.0381612798272	14.2473800113468	75.3368575397749	16.4871563720944	2.1896056970504	4.14934540883573e-06	0.000184226392270164	CDKN1C	11	2883213	2885773	-	2478	protein_coding	cyclin dependent kinase inhibitor 1C [Source:HGNC Symbol;Acc:HGNC:1786]	-
ENSG00000105499	107.911594847517	126.842671658815	123.398001259711	29.8318746436108	33.2281918312606	44.7774800356615	119.384089255348	35.9458488368443	1.73408352731548	4.60940766480639e-06	0.000199634029432089	PLA2G4C	19	48047843	48110817	-	6613	protein_coding	phospholipase A2 group IVC [Source:HGNC Symbol;Acc:HGNC:9037]	-
ENSG00000058668	1249.35579207082	793.03317406856	556.873031325874	385.102381762976	266.774911559549	196.410310156424	866.420665821752	282.762534492983	1.61512868521675	4.68354145112576e-06	0.000201569019811658	ATP2B4	1	203626561	203744081	+	9721	protein_coding	ATPase plasma membrane Ca2+ transporting 4 [Source:HGNC Symbol;Acc:HGNC:817]	-
ENSG00000125740	254.89462920879	260.080772140764	109.687112230854	69.6077075017585	63.6082529341274	44.7774800356615	208.220837860136	59.3311468238491	1.81012712101828	5.34391506147143e-06	0.000226588152179732	FOSB	19	45467995	45475179	+	5553	protein_coding	FosB proto-oncogene, AP-1 transcription factor subunit [Source:HGNC Symbol;Acc:HGNC:3797]	TF_bZIP
ENSG00000182600	60.4677040093845	94.8655275431477	71.7184964586352	25.3118936370031	9.49376909464588	7.12369000567342	75.6839093370558	13.9764509124408	2.42567823860958	5.48447824774556e-06	0.000229543025378121	SNORC	2	232857270	232878708	+	3698	protein_coding	secondary ossification center associated regulator of chondrocyte maturation [Source:HGNC Symbol;Acc:HGNC:33763]	-
ENSG00000128284	37.2108947750058	40.5043825465125	52.7341885725259	2.71198860396462	9.49376909464588	5.08835000405245	43.4831552980148	5.76470256755431	2.91812117199506	5.75895656282921e-06	0.000236687926483125	APOL3	22	36140330	36166177	-	5901	protein_coding	apolipoprotein L3 [Source:HGNC Symbol;Acc:HGNC:14868]	-
ENSG00000255874	115.353773802518	146.028958128216	222.538275776059	62.3757378911862	40.8232071069773	39.6891300316091	161.307002568931	47.6293583432575	1.75668848972	6.84972103700903e-06	0.0002773529056583	LINC00346	13	110863987	110870251	-	6265	lincRNA	long intergenic non-protein coding RNA 346 [Source:HGNC Symbol;Acc:HGNC:27492]	-
ENSG00000136002	1411.2231843421	1686.26139969955	626.482160241608	540.58972839028	354.117587230291	249.32915019857	1241.32224809442	381.34548860638	1.70223991037623	6.91152684230622e-06	0.00027820928342295	ARHGEF4	2	130836916	131047263	+	10611	protein_coding	Rho guanine nucleotide exchange factor 4 [Source:HGNC Symbol;Acc:HGNC:684]	-
ENSG00000175155	127.447314604395	66.0860978390467	110.741796002304	24.4078974356815	5.69626145678753	30.5301000243147	101.425069481915	20.2114196389279	2.33086125668756	8.65853225381277e-06	0.000331007464876205	YPEL2	17	59331689	59401729	+	8667	protein_coding	yippee like 2 [Source:HGNC Symbol;Acc:HGNC:18326]	-
ENSG00000072310	5452.32635690773	7295.05247758767	2648.31095011225	2282.59040833689	1681.34650666179	1411.50829112415	5131.89659486922	1791.81506870761	1.51799058721534	1.37686879317205e-05	0.000495890165877702	SREBF1	17	17810399	17837002	-	8030	protein_coding	sterol regulatory element binding transcription factor 1 [Source:HGNC Symbol;Acc:HGNC:11289]	bHLH
ENSG00000100628	41.8622566218816	60.7565738197687	46.4060859438228	10.8479544158585	9.49376909464588	8.14136000648391	49.674972128491	9.49436117232942	2.3829841651242	1.3892798337491e-05	0.00049904681902074	ASB2	14	93934153	93976791	-	5040	protein_coding	ankyrin repeat and SOCS box containing 2 [Source:HGNC Symbol;Acc:HGNC:16012]	-
ENSG00000125538	53.9557974237585	73.5474314660358	52.7341885725259	9.03996201321539	18.0381612798272	11.1943700089154	60.0791391541067	12.7574977673193	2.23567272761279	1.4528299669756e-05	0.000515114790881555	IL1B	2	112829751	112836903	-	3096	protein_coding	interleukin 1 beta [Source:HGNC Symbol;Acc:HGNC:5992]	-
ENSG00000142235	243.731360776288	331.496393999089	153.983830631776	89.4956239308323	93.0389371275296	62.0778700494398	243.070528469051	81.5374770359339	1.574542413198	1.63754503080909e-05	0.00056169163859295	LMTK3	19	48485271	48513935	-	5667	protein_coding	lemur tyrosine kinase 3 [Source:HGNC Symbol;Acc:HGNC:19295]	-
ENSG00000197506	205.590193631907	151.358482147494	109.687112230854	52.4317796766492	59.810745296269	28.4947600226937	155.545262670085	46.9124283318707	1.72779340171311	1.86176727185192e-05	0.000627589824693729	SLC28A3	9	84275457	84340683	-	5063	protein_coding	solute carrier family 28 member 3 [Source:HGNC Symbol;Acc:HGNC:16484]	-
ENSG00000138606	94.8877816762649	162.01753018605	137.108890288567	38.8718366568262	48.418222382694	40.7068000324196	131.338067383627	42.6656196906466	1.62082077223602	1.93159832720418e-05	0.000646353415797466	SHF	15	45167214	45201175	-	4894	protein_coding	Src homology 2 domain containing F [Source:HGNC Symbol;Acc:HGNC:25116]	-
ENSG00000125531	145.122489622523	204.653722340274	137.108890288567	47.9117986700416	69.3045143909149	51.9011700413349	162.295034083788	56.3724943674305	1.5251380501424	2.02252411723942e-05	0.000668605436438134	FNDC11	20	63547891	63556708	+	3625	protein_coding	fibronectin type III domain containing 11 [Source:HGNC Symbol;Acc:HGNC:28764]	-
ENSG00000125730	1682.86271619964	2184.03894310011	748.825477729868	706.925029433443	455.700916543002	334.813430266651	1538.5757123432	499.146458747699	1.62370340687645	2.12570243549604e-05	0.000691030012641303	C3	19	6677704	6730562	-	8328	protein_coding	complement C3 [Source:HGNC Symbol;Acc:HGNC:1318]	-
ENSG00000268879	42.7925289912567	37.3066681349457	27.4217780577135	6.32797340925077	4.74688454732294	4.07068000324196	35.8403250613053	5.04851265327189	2.82313076482809	2.25800321301098e-05	0.000726254524872002	IGFL1P1	19	46196238	46197323	+	360	unprocessed_pseudogene	IGF like family member 1 pseudogene 1 [Source:HGNC Symbol;Acc:HGNC:32956]	-
ENSG00000186868	262.336808163791	292.057916256432	68.5544451442837	64.1837302938293	50.3169762016232	46.8128200372825	207.649723188169	53.7711755109116	1.94870818650485	2.53051502334578e-05	0.00079229168946731	MAPT	17	45894382	46028334	+	14920	protein_coding	microtubule associated protein tau [Source:HGNC Symbol;Acc:HGNC:6893]	-
ENSG00000285820	55.8163421625087	66.0860978390467	108.632428459403	15.3679354224662	18.9875381892918	23.4064100186412	76.8449561536529	19.2539612101331	1.99868020200743	2.53561128150432e-05	0.00079229168946731	AL157829.1	9	116838144	116877264	+	2075	antisense	Novel transcript, antisense to ASTN2	-
ENSG00000118898	1600.06847532525	2048.66903301045	714.020913272001	658.10923456208	471.8403240039	365.343530290966	1454.25280720257	498.431029618982	1.54451655222241	2.7130034817563e-05	0.00083815272350602	PPL	16	4882507	4960741	-	7686	protein_coding	periplakin [Source:HGNC Symbol;Acc:HGNC:9273]	-
ENSG00000166033	178.612294920028	237.696771259797	131.835471431315	61.4717416898646	79.7476603950254	43.759810034851	182.71484587038	61.659737373247	1.56559022966533	2.91536073081677e-05	0.000890616673257997	HTRA1	10	122458551	122514908	+	2279	protein_coding	HtrA serine peptidase 1 [Source:HGNC Symbol;Acc:HGNC:9476]	-
ENSG00000114270	1387.96637510772	1542.36425117904	546.326193611368	506.237872740062	392.092663608875	309.371680246389	1158.88560663271	402.567405531775	1.5251890481055	3.20186088690247e-05	0.000965924423346719	COL7A1	3	48564073	48595267	-	11071	protein_coding	collagen type VII alpha 1 chain [Source:HGNC Symbol;Acc:HGNC:2214]	-
ENSG00000153292	60.4677040093845	72.4815266621803	73.8278640015363	12.6559468185015	11.3925229135751	26.4594200210727	68.925698224367	16.8359632510498	2.04009638192061	3.43914628517728e-05	0.00102322078388992	ADGRF1	6	46997703	47042363	-	12401	protein_coding	adhesion G protein-coupled receptor F1 [Source:HGNC Symbol;Acc:HGNC:18990]	-
ENSG00000129009	26.9778987118792	42.6361921542237	11.6015214859557	1.80799240264308	2.84813072839376	1.01767000081049	27.0718707840195	1.89126437728244	3.83061090969099	3.4475107280486e-05	0.00102348442134649	ISLR	15	74173671	74176872	+	2671	protein_coding	immunoglobulin superfamily containing leucine rich repeat [Source:HGNC Symbol;Acc:HGNC:6133]	-
ENSG00000205436	32.5595329281301	31.9771441156678	28.476461829164	6.32797340925077	0.949376909464588	3.05301000243147	31.0043796243206	3.44345344038228	3.15901750609071	3.80941424934887e-05	0.00110691387296366	EXOC3L4	14	103100144	103110559	+	3480	protein_coding	exocyst complex component 3 like 4 [Source:HGNC Symbol;Acc:HGNC:20120]	-
ENSG00000130600	63.2585211175099	98.0632419547145	56.952923658328	18.0799240264308	20.8862920082209	19.3357300153993	72.7582289101841	19.4339820166837	1.9039654417981	3.89461151861122e-05	0.00112688484659013	H19	11	1995176	2001470	-	2897	processed_transcript	H19, imprinted maternally expressed transcript [Source:HGNC Symbol;Acc:HGNC:4713]	-
ENSG00000220785	91.1666921987643	91.6678131315809	76.9919153158878	25.3118936370031	21.8356689176855	32.5654400259357	86.6088068820777	26.5710008602081	1.70726059385592	3.97265736974783e-05	0.00114222245299094	MTMR9LP	1	32231658	32241620	-	2961	transcribed_unprocessed_pseudogene	myotubularin related protein 9-like, pseudogene [Source:HGNC Symbol;Acc:HGNC:27920]	-
ENSG00000127507	144.192217253148	172.676578224606	64.3357100584816	47.9117986700416	23.7344227366147	32.5654400259357	127.068168512078	34.7372204775306	1.86951552459185	3.99691968323101e-05	0.00114678915691194	ADGRE2	19	14732393	14778541	-	8622	protein_coding	adhesion G protein-coupled receptor E2 [Source:HGNC Symbol;Acc:HGNC:3337]	-
ENSG00000159166	57.676886901259	87.4041939161585	63.2810262870311	20.7919126303954	18.0381612798272	17.3003900137783	69.4540357014829	18.7101546413336	1.88946614623752	4.0909837289117e-05	0.00116887689590575	LAD1	1	201373244	201399915	-	3482	protein_coding	ladinin 1 [Source:HGNC Symbol;Acc:HGNC:6472]	-
ENSG00000130477	47.4438908381324	73.5474314660358	24.2577267433619	11.75195061718	3.79750763785835	8.14136000648391	48.4163496825101	7.89693942050742	2.6121793257341	4.52544536216044e-05	0.00126141028974598	UNC13A	19	17601328	17688365	-	11188	protein_coding	unc-13 homolog A [Source:HGNC Symbol;Acc:HGNC:23150]	-
ENSG00000214274	50.2347079462579	67.1520026429023	72.7731802300858	17.1759278251092	14.2406536419688	18.3180600145888	63.386630273082	16.5782138272223	1.93431522360168	4.75389282242615e-05	0.00130123554335449	ANG	14	20684177	20698971	+	1430	protein_coding	angiogenin [Source:HGNC Symbol;Acc:HGNC:483]	-
ENSG00000167964	89.306147460014	135.36991008966	162.42130080338	43.3918176634339	44.6207147448356	44.7774800356615	129.032452784351	44.2633374813103	1.54222514291228	5.18766547765895e-05	0.00139760609699292	RAB26	16	2140803	2154165	+	2488	protein_coding	RAB26, member RAS oncogene family [Source:HGNC Symbol;Acc:HGNC:14259]	-
ENSG00000198976	22.3265368650035	7.46133362698914	10.5468377145052	0	0	0	13.4449027354993	0	6.26082795665181	5.29620179386619e-05	1	MIR429	1	1169005	1169087	+	83	miRNA	microRNA 429 [Source:HGNC Symbol;Acc:HGNC:13784]	-
ENSG00000132003	187.915018613779	231.301342436663	127.616736345513	47.9117986700416	90.1908063991358	44.7774800356615	182.277699131985	60.9600283682796	1.57966653571625	5.72762969431569e-05	0.0015074249397981	ZSWIM4	19	13795460	13832230	+	4713	protein_coding	zinc finger SWIM-type containing 4 [Source:HGNC Symbol;Acc:HGNC:25704]	-
ENSG00000205809	69.7704277031359	28.779429704101	113.905847316656	9.94395821453693	16.139407460898	18.3180600145888	70.8185682412976	14.8004752300079	2.26262845382933	6.087848751502e-05	0.0015779980684291	KLRC2	12	10426854	10442300	-	1499	protein_coding	killer cell lectin like receptor C2 [Source:HGNC Symbol;Acc:HGNC:6375]	-
ENSG00000135439	120.935408018769	165.215244597617	56.952923658328	45.1998100660769	17.0887843703626	25.4417500202622	114.367858758238	29.2434481522339	1.96456217003098	6.25793425186517e-05	0.0016091309189272	AGAP2	12	57723761	57742157	-	6728	protein_coding	ArfGAP with GTPase domain, ankyrin repeat and PH domain 2 [Source:HGNC Symbol;Acc:HGNC:16921]	-
ENSG00000115718	52.0952526850082	58.6247642120576	76.9919153158878	14.4639392211446	13.2912767325042	21.3710700170203	62.5706440709845	16.3754286568897	1.93688952609658	6.8767345182551e-05	0.00172688052507962	PROC	2	127418427	127429246	+	2495	protein_coding	protein C, inactivator of coagulation factors Va and VIIIa [Source:HGNC Symbol;Acc:HGNC:9451]	-
ENSG00000166046	50.2347079462579	28.779429704101	36.9139320007681	8.13596581189385	7.5950152757167	5.08835000405245	38.642689883709	6.93977703055433	2.47416348379556	7.34191058498846e-05	0.00182361866181764	TCP11L2	12	106301929	106347015	+	6558	protein_coding	t-complex 11 like 2 [Source:HGNC Symbol;Acc:HGNC:28627]	-
ENSG00000105464	152.564668577524	174.808387832317	80.1559666302394	53.3357758779708	47.4688454732294	35.6184500283671	135.843007680027	45.4743571265224	1.57729923606982	0.0001021991803633	0.00233680798256826	GRIN2D	19	48394875	48444931	+	5093	protein_coding	glutamate ionotropic receptor NMDA type subunit 2D [Source:HGNC Symbol;Acc:HGNC:4588]	-
ENSG00000124102	80.9336961356377	146.028958128216	109.687112230854	40.6798290594692	32.278814921796	43.759810034851	112.216588831569	38.9061513387054	1.5273204248199	0.000127682801211407	0.00277375685298305	PI3	20	45174876	45176544	+	577	protein_coding	peptidase inhibitor 3 [Source:HGNC Symbol;Acc:HGNC:8947]	-
ENSG00000088881	66.9796105950105	127.908576462671	47.4607697152733	15.3679354224662	18.9875381892918	29.5124300235042	80.782985590985	21.289301211754	1.92733698750136	0.00013602699374375	0.00293175659271962	EBF4	20	2692878	2760108	+	3717	protein_coding	early B cell factor 4 [Source:HGNC Symbol;Acc:HGNC:29278]	COE
ENSG00000185924	56.7466145318839	76.7451458776026	56.952923658328	20.7919126303954	20.8862920082209	9.1590300072944	63.4815613559382	16.9457448819702	1.89880118194966	0.000137659238460964	0.00296227097103263	RTN4RL1	17	1934677	2025345	-	3625	protein_coding	reticulon 4 receptor like 1 [Source:HGNC Symbol;Acc:HGNC:21329]	-
ENSG00000244791	25.1173539731289	20.2521912732562	32.6951969149661	1.80799240264308	5.69626145678753	1.01767000081049	26.0215807204504	2.84064128674703	3.18874590515345	0.000139890364008633	0.00298680112608759	AC087667.1	8	126325495	126329535	+	1422	lincRNA	uncharacterized LOC101927657 [Source:NCBI gene;Acc:101927657]	-
ENSG00000108785	98.6088711537655	109.788194797126	49.5701372581744	37.0638442541831	16.139407460898	15.2650500121573	85.9890677363553	22.8227672424128	1.90874008227108	0.000141232027447355	0.00300631379258229	HSD17B1P1	17	42546764	42548706	+	955	unprocessed_pseudogene	hydroxysteroid 17-beta dehydrogenase 1 pseudogene 1 [Source:HGNC Symbol;Acc:HGNC:5216]	-
ENSG00000160179	56.7466145318839	63.9542882313355	31.6405131435155	4.51998100660769	18.0381612798272	8.14136000648391	50.7804719689117	10.2331674309729	2.31338701912133	0.000141243589699723	0.00300631379258229	ABCG1	21	42199689	42297244	+	6121	protein_coding	ATP binding cassette subfamily G member 1 [Source:HGNC Symbol;Acc:HGNC:73]	-
ENSG00000267607	43.7228013606319	78.8769554853138	15.8202565717578	7.23196961057231	10.4431460041105	6.10602000486293	46.1400044725678	7.92704520651524	2.538774189559	0.000154098882006783	0.00325462546164325	AC011511.5	19	10285801	10289019	-	3219	antisense	novel transcript, antisense to ICAM4 and ICAM1	-
ENSG00000096996	13.9540855406272	17.0544768616895	15.8202565717578	0.903996201321539	0	0	15.6096063246915	0.30133206710718	5.50957720646365	0.000166000674865921	1	IL12RB1	19	18058995	18098944	-	4298	protein_coding	interleukin 12 receptor subunit beta 1 [Source:HGNC Symbol;Acc:HGNC:5971]	-
ENSG00000171368	289.31470687567	375.198490957168	149.765095545974	140.119411204839	78.7982834855608	65.1308800518713	271.426097792937	94.6828582474235	1.51763474774959	0.000171967389197506	0.00351876419614377	TPPP	5	659862	693395	-	6022	protein_coding	tubulin polymerization promoting protein [Source:HGNC Symbol;Acc:HGNC:24164]	-
ENSG00000104967	307.920154263173	313.376012333544	139.218257831468	118.423502373122	95.8870678559234	51.9011700413349	253.504808142729	88.7372467567933	1.51285158768049	0.000175325117305221	0.00356537823988003	NOVA2	19	45933734	45973546	-	8684	protein_coding	NOVA alternative splicing regulator 2 [Source:HGNC Symbol;Acc:HGNC:7887]	-
ENSG00000187688	120.005135649394	141.765338912794	82.2653341731404	51.5277834753277	38.9244532880481	30.5301000243147	114.678602911776	40.3274455958968	1.50508687844146	0.000183077820807281	0.00366852570361412	TRPV2	17	16415542	16437003	+	3410	protein_coding	transient receptor potential cation channel subfamily V member 2 [Source:HGNC Symbol;Acc:HGNC:18082]	-
ENSG00000095370	41.8622566218816	66.0860978390467	32.6951969149661	17.1759278251092	1.89875381892918	4.07068000324196	46.8811837919648	7.71512054909346	2.58902553882049	0.000198749959504764	0.00392565520367601	SH2D3C	9	127738317	127778741	-	4659	protein_coding	SH2 domain containing 3C [Source:HGNC Symbol;Acc:HGNC:16884]	-
ENSG00000115221	33.4898052975052	25.5817152925342	78.0465990873384	10.8479544158585	9.49376909464588	7.12369000567342	45.7060398924593	9.15513783872592	2.31466121683607	0.000207285327418834	0.00407132970893082	ITGB6	2	160099666	160200313	-	4687	protein_coding	integrin subunit beta 6 [Source:HGNC Symbol;Acc:HGNC:6161]	-
ENSG00000100027	46.5136184687573	59.6906690159132	73.8278640015363	18.0799240264308	16.139407460898	18.3180600145888	60.0107171620689	17.5124638339725	1.7755379293567	0.000211323399109095	0.00412929923079185	YPEL1	22	21697544	21735834	-	4713	protein_coding	yippee like 1 [Source:HGNC Symbol;Acc:HGNC:12845]	-
ENSG00000142303	77.2126066581371	92.7337179354365	44.2967184009218	24.4078974356815	18.9875381892918	20.3534000162098	71.4143476648318	21.2496118803944	1.74785019366066	0.000217956257008248	0.00421320527318486	ADAMTS10	19	8580242	8610735	-	5703	protein_coding	ADAM metallopeptidase with thrombospondin type 1 motif 10 [Source:HGNC Symbol;Acc:HGNC:13201]	-
ENSG00000275302	9.30272369375146	8.52723843084474	13.7108890288567	0	0	0	10.513617051151	0	5.9013344823958	0.000230283382754419	1	CCL4	17	36103590	36105621	+	2032	protein_coding	C-C motif chemokine ligand 4 [Source:HGNC Symbol;Acc:HGNC:10630]	-
ENSG00000173762	27.9081710812544	84.2064795045918	14.7655728003073	9.03996201321539	0	6.10602000486293	42.2934077953845	5.04866067269277	3.06131531107546	0.000235600584321695	0.00446121346888688	CD7	17	82314868	82317602	-	2735	protein_coding	CD7 molecule [Source:HGNC Symbol;Acc:HGNC:1695]	-
ENSG00000166592	14.8843579100023	53.2952401927796	48.5154534867238	7.23196961057231	0.949376909464588	9.1590300072944	38.8983505298353	5.78012550911043	2.75236699374791	0.000249318208685873	0.00469349244026804	RRAD	16	66921679	66925644	-	1709	protein_coding	RRAD, Ras related glycolysis inhibitor and calcium channel regulator [Source:HGNC Symbol;Acc:HGNC:10446]	-
ENSG00000211445	197.217742307531	214.246865574974	72.7731802300858	75.9356809110093	31.3294380123314	43.759810034851	161.41259603753	50.3416429860639	1.67949684037009	0.000272057374042122	0.00503159083937904	GPX3	5	151020438	151028993	+	3163	protein_coding	glutathione peroxidase 3 [Source:HGNC Symbol;Acc:HGNC:4555]	-
ENSG00000185467	27.9081710812544	37.3066681349457	31.6405131435155	6.32797340925077	8.54439218518129	2.03534000162098	32.2851174532385	5.63590186535101	2.50723055368081	0.00028287312076495	0.00520349668116815	KPNA7	7	99173574	99207506	-	1725	protein_coding	karyopherin subunit alpha 7 [Source:HGNC Symbol;Acc:HGNC:21839]	-
ENSG00000167711	37.2108947750058	50.0975257812128	44.2967184009218	4.51998100660769	10.4431460041105	15.2650500121573	43.8683796523801	10.0760590076252	2.13127180479704	0.000308269627303111	0.00554034520332275	SERPINF2	17	1742836	1755268	+	2348	protein_coding	serpin family F member 2 [Source:HGNC Symbol;Acc:HGNC:9075]	-
ENSG00000132510	1056.78941161017	895.360035238697	266.834994176981	394.142343776191	163.292828427909	151.632830120763	739.661480341948	236.356000774954	1.64538884591539	0.00030847165314423	0.00554034520332275	KDM6B	17	7839904	7854796	+	7258	protein_coding	lysine demethylase 6B [Source:HGNC Symbol;Acc:HGNC:29012]	-
ENSG00000187479	18.6054473875029	43.7020969580793	12.6562052574062	0.903996201321539	5.69626145678753	0	24.9879165343295	2.20008588603636	3.4945253356967	0.000355754759562852	0.00612435174764427	C11orf96	11	43942505	43944338	+	1834	protein_coding	chromosome 11 open reading frame 96 [Source:HGNC Symbol;Acc:HGNC:38675]	-
ENSG00000135519	81.8639685050128	92.7337179354365	66.4450776013826	37.9678404555046	19.9369150987563	22.3887400178308	80.347588013944	26.7644985240306	1.58242062154071	0.000357247714913584	0.00613465695768971	KCNH3	12	49539157	49558308	+	4340	protein_coding	potassium voltage-gated channel subfamily H member 3 [Source:HGNC Symbol;Acc:HGNC:6252]	-
ENSG00000196628	17.6751750181278	4.26361921542237	22.1483592004609	0	0.949376909464588	0	14.695717811337	0.316458969821529	5.42482034339951	0.000383067723206539	1	TCF4	18	55222331	55664787	-	27828	protein_coding	transcription factor 4 [Source:HGNC Symbol;Acc:HGNC:11634]	bHLH
ENSG00000157399	53.9557974237585	82.0746698968806	66.4450776013826	28.0238822409677	13.2912767325042	21.3710700170203	67.4918483073406	20.8954096634974	1.68837724577157	0.000391414379214236	0.00658372372105153	ARSE	X	2934632	2968310	-	2878	protein_coding	arylsulfatase E [Source:HGNC Symbol;Acc:HGNC:719]	-
ENSG00000100968	67.9098829643856	104.458670777848	37.9686157722187	22.5999050330385	22.7850458271501	4.07068000324196	70.1123898381508	16.4852102878102	2.08100606962226	0.000421910571427545	0.00697375372047992	NFATC4	14	24365673	24379604	+	8437	protein_coding	nuclear factor of activated T cells 4 [Source:HGNC Symbol;Acc:HGNC:7778]	RHD
ENSG00000279491	11.1632684325018	3.19771441156678	15.8202565717578	0	0	0	10.0604131386088	0	5.83936992560192	0.000437548498371613	1	AP003733.4	11	61967794	61969490	+	1697	TEC	uncharacterized LOC399900 [Source:NCBI gene;Acc:399900]	-
ENSG00000183248	140.471127775647	176.940197440028	69.6091289157342	56.0477644819354	47.4688454732294	32.5654400259357	129.006818043803	45.3606833270335	1.50586676249882	0.000448608835518644	0.0073178313741456	PRR36	19	7868719	7874379	-	4456	protein_coding	proline rich 36 [Source:HGNC Symbol;Acc:HGNC:26172]	-
ENSG00000178947	44.653073730007	42.6361921542237	22.1483592004609	4.51998100660769	9.49376909464588	9.1590300072944	36.4792083615639	7.72426003618266	2.24675127680216	0.00045841515716552	0.00745115183012744	SMIM10L2A	X	135421943	135428074	+	5230	protein_coding	small integral membrane protein 10 like 2A [Source:HGNC Symbol;Acc:HGNC:34499]	-
ENSG00000213316	17.6751750181278	13.8567624501227	16.8749403432083	0	0	2.03534000162098	16.1356259371529	0.678446667206993	4.64095032262857	0.000491973426176777	1	LTC4S	5	179793980	179796647	+	1192	protein_coding	leukotriene C4 synthase [Source:HGNC Symbol;Acc:HGNC:6719]	-
ENSG00000142611	11.1632684325018	22.3840008809674	14.7655728003073	1.80799240264308	0	0	16.1042807045921	0.602664134214359	4.67895643472712	0.000540499862567144	1	PRDM16	1	3069168	3438621	+	9767	protein_coding	PR/SET domain 16 [Source:HGNC Symbol;Acc:HGNC:14000]	zf-C2H2
ENSG00000135625	66.0493382256354	95.9314323470033	41.1326670865702	29.8318746436108	16.139407460898	11.1943700089154	67.7044792197363	19.0552173711414	1.82255972436265	0.000543205414817582	0.008525505816748	EGR4	2	73290929	73293705	-	2377	protein_coding	early growth response 4 [Source:HGNC Symbol;Acc:HGNC:3241]	zf-C2H2
ENSG00000162520	23.2568092343786	22.3840008809674	37.9686157722187	5.42397720792923	4.74688454732294	5.08835000405245	27.8698086291882	5.08640391976821	2.45220457735038	0.000543823365338375	0.008525505816748	SYNC	1	32680360	32703596	-	3487	protein_coding	syncoilin, intermediate filament protein [Source:HGNC Symbol;Acc:HGNC:28897]	-
ENSG00000137474	96.7483264150152	104.458670777848	72.7731802300858	45.1998100660769	32.278814921796	16.2827200129678	91.3267258076497	31.2537816669469	1.54204688093102	0.000623455377322923	0.00957409089880277	MYO7A	11	77128264	77215241	+	10147	protein_coding	myosin VIIA [Source:HGNC Symbol;Acc:HGNC:7606]	-
ENSG00000169231	67.9098829643856	102.326861170137	55.8982398868775	34.3518556502185	22.7850458271501	17.3003900137783	75.3783280071333	24.812430497049	1.59805925884643	0.000646749608241301	0.00983490570932272	THBS3	1	155195588	155209051	-	4623	protein_coding	thrombospondin 3 [Source:HGNC Symbol;Acc:HGNC:11787]	-
ENSG00000196136	17.6751750181278	12.7908576462671	15.8202565717578	0	0	2.03534000162098	15.4287630787175	0.678446667206993	4.57590222145523	0.000660491206430494	1	SERPINA3	14	94612377	94624055	+	5007	protein_coding	serpin family A member 3 [Source:HGNC Symbol;Acc:HGNC:16]	-
ENSG00000183111	29.7687158200047	36.2407633310901	51.6795048010754	12.6559468185015	9.49376909464588	7.12369000567342	39.2296613173901	9.75780197294028	2.00022292394504	0.00071606610361662	0.0105946818314563	ARHGEF37	5	149551947	149634968	+	5324	protein_coding	Rho guanine nucleotide exchange factor 37 [Source:HGNC Symbol;Acc:HGNC:34430]	-
ENSG00000064886	8.37245132437631	11.7249528424115	6.32810262870311	0	0	0	8.80850226516364	0	5.64616535059032	0.000724152850614263	1	CHI3L2	1	111200771	111243440	+	3295	protein_coding	chitinase 3 like 2 [Source:HGNC Symbol;Acc:HGNC:1933]	-
ENSG00000110446	45.5833460993821	56.4929546043464	36.9139320007681	12.6559468185015	18.0381612798272	5.08835000405245	46.3300775681656	11.9274860341271	1.9512972449423	0.000733763349990183	0.0108448004405677	SLC15A3	11	60937084	60952530	-	6118	protein_coding	solute carrier family 15 member 3 [Source:HGNC Symbol;Acc:HGNC:18068]	-
ENSG00000129946	39.0714395137561	75.679241073747	43.2420346294712	19.8879164290739	15.1900305514334	10.1767000081049	52.6642384056581	15.0848823295374	1.79682413580603	0.000806177387128072	0.0115902698657625	SHC2	19	416583	460996	-	4131	protein_coding	SHC adaptor protein 2 [Source:HGNC Symbol;Acc:HGNC:29869]	-
ENSG00000089127	41.8622566218816	50.0975257812128	41.1326670865702	11.75195061718	5.69626145678753	18.3180600145888	44.3641498298882	11.9220906961854	1.90092366057327	0.000902788567012957	0.0126853843204716	OAS1	12	112906777	112933222	+	4947	protein_coding	2'-5'-oligoadenylate synthetase 1 [Source:HGNC Symbol;Acc:HGNC:8086]	-
ENSG00000165424	107.911594847517	123.644957247249	41.1326670865702	39.7758328581477	25.6331765555439	24.4240800194517	90.8964063937786	29.9443631443811	1.60012784103363	0.000966931039385844	0.0132466648699046	ZCCHC24	10	79382325	79445627	-	5051	protein_coding	zinc finger CCHC-type containing 24 [Source:HGNC Symbol;Acc:HGNC:26911]	-
ENSG00000212993	13.9540855406272	7.46133362698914	4.21873508580207	0	0	0	8.5447180844728	0	5.6067214431454	0.00100394841978207	1	POU5F1B	8	127322183	127420066	+	4964	protein_coding	POU class 5 homeobox 1B [Source:HGNC Symbol;Acc:HGNC:9223]	Pou
ENSG00000205583	277.221166073793	85.2723843084474	337.498806864166	96.7275935414047	43.671337835371	102.784670081859	233.330785748802	81.0612004862117	1.52604793298482	0.00109547589002586	0.0144717017672721	STAG3L1	7	75359194	75395383	+	2094	transcribed_unprocessed_pseudogene	stromal antigen 3-like 1 (pseudogene) [Source:HGNC Symbol;Acc:HGNC:33852]	-
ENSG00000183929	22.3265368650035	17.0544768616895	11.6015214859557	2.71198860396462	0	2.03534000162098	16.9941784042162	1.58244286852853	3.42277634986944	0.00110826458776959	1	DUSP5P1	1	228650241	228651379	+	1139	processed_pseudogene	dual specificity phosphatase 5 pseudogene 1 [Source:HGNC Symbol;Acc:HGNC:32020]	-
ENSG00000170458	36.2806224056307	66.0860978390467	51.6795048010754	23.50390123436	12.3418998230396	8.14136000648391	51.3487416819176	14.6623870212945	1.79867777785862	0.00121470151571694	0.0155513610328364	CD14	5	140631728	140633701	-	1886	protein_coding	CD14 molecule [Source:HGNC Symbol;Acc:HGNC:1628]	-
ENSG00000265962	23.2568092343786	30.9112393118122	17.9296241146588	5.42397720792923	3.79750763785835	4.07068000324196	24.0325575536165	4.43072161634318	2.43546116215744	0.00122135153844637	0.0155927398835606	GACAT2	18	8695856	8707621	-	818	antisense	gastric cancer associated transcript 2 [Source:HGNC Symbol;Acc:HGNC:50516]	-
ENSG00000131910	8.37245132437631	9.59314323470033	25.3124105148124	0.903996201321539	0.949376909464588	1.01767000081049	14.4260016912964	0.957014370532205	3.9135313379663	0.00136108682876114	1	NR0B2	1	26911489	26913966	-	1156	protein_coding	nuclear receptor subfamily 0 group B member 2 [Source:HGNC Symbol;Acc:HGNC:7961]	Miscellaneous
ENSG00000273199	26.9778987118792	26.6476200963898	22.1483592004609	5.42397720792923	6.64563836625211	3.05301000243147	25.2579593362433	5.04087519220427	2.3192329223015	0.0013641949716164	0.0168505165898394	AP000692.2	21	36319792	36320670	-	879	antisense	novel transcript, antisense to MORC3	-
ENSG00000136383	13.9540855406272	23.449905684823	15.8202565717578	0	2.84813072839376	3.05301000243147	17.7414159324027	1.96704691027508	3.19361626584996	0.00140923878341701	0.0172795542269555	ALPK3	15	84816680	84873482	+	10940	protein_coding	alpha kinase 3 [Source:HGNC Symbol;Acc:HGNC:17574]	-
ENSG00000139192	68.8401553337608	132.172195678093	55.8982398868775	22.5999050330385	43.671337835371	24.4240800194517	85.6368636329105	30.2317742959538	1.50093436621634	0.00173410181376277	0.0203179564768807	TAPBPL	12	6451690	6466517	+	3188	protein_coding	TAP binding protein like [Source:HGNC Symbol;Acc:HGNC:30683]	-
ENSG00000185669	50.2347079462579	72.4815266621803	17.9296241146588	16.2719316237877	12.3418998230396	8.14136000648391	46.881952907699	12.2517304844371	1.93131656329295	0.00179780175902641	0.0207687847367001	SNAI3	16	88677682	88686493	-	1732	protein_coding	snail family transcriptional repressor 3 [Source:HGNC Symbol;Acc:HGNC:18411]	zf-C2H2
ENSG00000165795	34.4200776668804	51.1634305850684	64.3357100584816	18.9839202277523	10.4431460041105	18.3180600145888	49.9730727701435	15.9150420821505	1.64885351911758	0.00183827615914756	0.021106247914508	NDRG2	14	21016763	21070872	-	7550	protein_coding	NDRG family member 2 [Source:HGNC Symbol;Acc:HGNC:14460]	-
ENSG00000196154	45.5833460993821	75.679241073747	147.655728003073	21.6959088317169	32.278814921796	38.6714600307986	89.6394383920672	30.8820612614372	1.53801543054861	0.00184662545238992	0.0211502162450335	S100A4	1	153543613	153550136	-	1025	protein_coding	S100 calcium binding protein A4 [Source:HGNC Symbol;Acc:HGNC:10494]	-
ENSG00000188825	36.2806224056307	50.0975257812128	44.2967184009218	18.0799240264308	12.3418998230396	10.1767000081049	43.5582888625884	13.5328412858584	1.68027359782339	0.00186083532493617	0.0212405273203306	LINC00910	17	43369845	43389199	-	6895	lincRNA	long intergenic non-protein coding RNA 910 [Source:HGNC Symbol;Acc:HGNC:44361]	-
ENSG00000116254	58.6071592706342	79.9428602891694	40.0779833151197	20.7919126303954	24.6837996460793	17.3003900137783	59.5426676249744	20.9253674300843	1.50696220737716	0.00196810192842804	0.0222097667593842	CHD5	1	6101793	6180123	-	9890	protein_coding	chromodomain helicase DNA binding protein 5 [Source:HGNC Symbol;Acc:HGNC:16816]	-
ENSG00000260953	41.8622566218816	26.6476200963898	5.27341885725259	4.51998100660769	2.84813072839376	4.07068000324196	24.594431858508	3.81293057941447	2.69237761012711	0.00201942946552076	0.0225987598937618	AC009093.4	16	29262273	29264479	-	561	lincRNA	novel transcript	-
ENSG00000007402	42.7925289912567	40.5043825465125	27.4217780577135	12.6559468185015	12.3418998230396	5.08835000405245	36.9062298651609	10.0287322151979	1.87360169693545	0.0020330441384804	0.0227136670034634	CACNA2D2	3	50362799	50504244	-	6322	protein_coding	calcium voltage-gated channel auxiliary subunit alpha2delta 2 [Source:HGNC Symbol;Acc:HGNC:1400]	-
ENSG00000119138	21.3962644956284	12.7908576462671	20.0389916575598	4.51998100660769	1.89875381892918	1.01767000081049	18.0753712664851	2.47880160878245	2.84891065252122	0.00210403727381019	0.0232641782614554	KLF9	9	70384597	70414624	-	5175	protein_coding	Kruppel like factor 9 [Source:HGNC Symbol;Acc:HGNC:1123]	zf-C2H2
ENSG00000179776	28.8384434506295	19.1862864694007	17.9296241146588	2.71198860396462	5.69626145678753	4.07068000324196	21.9847846782297	4.1596433546647	2.40767114415677	0.00217466983109976	0.023829088317399	CDH5	16	66366622	66404786	+	6082	protein_coding	cadherin 5 [Source:HGNC Symbol;Acc:HGNC:1764]	-
ENSG00000187134	13.023813171252	25.5817152925342	27.4217780577135	1.80799240264308	3.79750763785835	6.10602000486293	22.0091021738332	3.90384001512145	2.50549565217318	0.00223003001879256	0.0242584898327226	AKR1C1	10	4963253	4983283	+	8765	protein_coding	aldo-keto reductase family 1 member C1 [Source:HGNC Symbol;Acc:HGNC:384]	-
ENSG00000167971	74.4217895500117	110.854099600982	36.9139320007681	37.0638442541831	13.2912767325042	22.3887400178308	74.0632737172538	24.2479536681727	1.60802971053786	0.00245769192839091	0.0260340338482647	CASKIN1	16	2177180	2196525	-	5889	protein_coding	CASK interacting protein 1 [Source:HGNC Symbol;Acc:HGNC:20879]	-
ENSG00000184441	103.260233000641	105.524575581704	41.1326670865702	46.1038062673985	22.7850458271501	11.1943700089154	83.3058252229717	26.6944073678213	1.63684750410822	0.00256212684635407	0.0265542069444894	AP001062.1	21	44331234	44335851	+	4354	antisense	novel transcript, antisense to C21orf2	-
ENSG00000261371	13.9540855406272	38.3725729388013	30.585829372065	7.23196961057231	7.5950152757167	3.05301000243147	27.6374959504978	5.95999829624016	2.20206118993276	0.00261972241790129	0.0269981332917147	PECAM1	17	64319415	64413776	-	7759	protein_coding	platelet and endothelial cell adhesion molecule 1 [Source:HGNC Symbol;Acc:HGNC:8823]	-
ENSG00000205795	34.4200776668804	56.4929546043464	12.6562052574062	12.6559468185015	6.64563836625211	3.05301000243147	34.523079176211	7.45153172906171	2.2011161533315	0.00267540560100467	0.0273863882238967	CYS1	2	10056780	10080944	-	2847	protein_coding	cystin 1 [Source:HGNC Symbol;Acc:HGNC:18525]	-
ENSG00000175877	35.3503500362555	35.1748585272345	33.7498806864166	2.71198860396462	10.4431460041105	14.2473800113468	34.7583630833022	9.13417153980731	1.93898748709643	0.00288705922087321	0.0288832547491745	TMEM270	7	73861159	73865893	+	977	protein_coding	transmembrane protein 270 [Source:HGNC Symbol;Acc:HGNC:23018]	-
ENSG00000205593	66.9796105950105	78.8769554853138	37.9686157722187	29.8318746436108	21.8356689176855	10.1767000081049	61.2750606175143	20.6147478564671	1.56605677861398	0.00290843703683525	0.0290284462873433	DENND6B	22	50309030	50327060	-	5935	protein_coding	DENN domain containing 6B [Source:HGNC Symbol;Acc:HGNC:32690]	-
ENSG00000265666	42.7925289912567	40.5043825465125	52.7341885725259	14.4639392211446	19.9369150987563	12.2120400097259	45.343700036765	15.5376314432089	1.54316201268576	0.00295901454168269	0.0293772363687336	RARA-AS1	17	40340867	40343136	-	1790	antisense	RARA antisense RNA 1 [Source:HGNC Symbol;Acc:HGNC:49577]	-
ENSG00000276116	29.7687158200047	37.3066681349457	11.6015214859557	6.32797340925077	4.74688454732294	6.10602000486293	26.2256351469687	5.72695932047888	2.19572859911703	0.00303055252989115	0.0298174995859743	FUT8-AS1	14	65411170	65412690	-	1521	antisense	FUT8 antisense RNA 1 [Source:HGNC Symbol;Acc:HGNC:44294]	-
ENSG00000272482	16.7449026487526	24.5158104886786	22.1483592004609	0.903996201321539	0	8.14136000648391	21.136357445964	3.01511873593515	2.83805664026246	0.00320745887456753	0.0310476749832383	AC254633.1	1	12618900	12619244	-	345	lincRNA	novel transcript	-
ENSG00000162654	35.3503500362555	28.779429704101	20.0389916575598	11.75195061718	0.949376909464588	5.08835000405245	28.0562571326388	5.92989251023235	2.23474937364226	0.00377947321393741	0.0347853869575974	GBP4	1	89181148	89198932	-	6127	protein_coding	guanylate binding protein 4 [Source:HGNC Symbol;Acc:HGNC:20480]	-
ENSG00000167244	13.9540855406272	10.6590480385559	3.16405131435155	0	0	1.01767000081049	9.25906163117822	0.339223333603496	4.76001687984569	0.0038320677356622	1	IGF2	11	2129112	2149603	-	6979	protein_coding	insulin like growth factor 2 [Source:HGNC Symbol;Acc:HGNC:5466]	-
ENSG00000111801	41.8622566218816	37.3066681349457	24.2577267433619	16.2719316237877	4.74688454732294	7.12369000567342	34.4755505000631	9.38083539226135	1.87161477610199	0.00390284776221165	0.0356333385414467	BTN3A3	6	26440472	26453415	+	5658	protein_coding	butyrophilin subfamily 3 member A3 [Source:HGNC Symbol;Acc:HGNC:1140]	-
ENSG00000104951	45.5833460993821	73.5474314660358	16.8749403432083	10.8479544158585	18.9875381892918	9.1590300072944	45.3352393028754	12.9981742041482	1.80060579418227	0.0041989842397874	0.0378572452606919	IL4I1	19	49889654	49929539	-	2563	protein_coding	interleukin 4 induced 1 [Source:HGNC Symbol;Acc:HGNC:19094]	-
ENSG00000102057	99.5391435231406	88.4700987200141	44.2967184009218	37.0638442541831	33.2281918312606	7.12369000567342	77.4353202146922	25.8052420303724	1.58082496794122	0.00420881398379047	0.037895939593524	KCND1	X	48961378	48971569	-	5807	protein_coding	potassium voltage-gated channel subfamily D member 1 [Source:HGNC Symbol;Acc:HGNC:6237]	-
ENSG00000203499	54.8860697931336	56.4929546043464	39.0232995436692	27.1198860396462	9.49376909464588	15.2650500121573	50.134107980383	17.2929017154831	1.53195379427544	0.00437116984691509	0.0391376022705738	IQANK1	8	143734140	143790644	+	4982	protein_coding	IQ motif and ankyrin repeat containing 1 [Source:HGNC Symbol;Acc:HGNC:49576]	-
ENSG00000280649	35.3503500362555	50.0975257812128	44.2967184009218	9.03996201321539	21.8356689176855	13.2297100105364	43.2481980727967	14.7017803138124	1.55677396242108	0.00475451136992988	0.0414724299610327	AC245100.8	1	148458814	148459871	+	1058	TEC	TEC	-
ENSG00000170075	60.4677040093845	60.7565738197687	18.9843078861093	14.4639392211446	18.9875381892918	1.01767000081049	46.7361952384208	11.489715803749	2.01756430365882	0.00476760639166431	0.0415375789197363	GPR37L1	1	202122858	202133592	+	6588	protein_coding	G protein-coupled receptor 37 like 1 [Source:HGNC Symbol;Acc:HGNC:14923]	-
ENSG00000223802	20.4659921262532	31.9771441156678	32.6951969149661	10.8479544158585	2.84813072839376	8.14136000648391	28.379444385629	7.27914838357871	1.95848539897802	0.00480581004233466	0.0417564188276009	CERS1	19	18868545	18896727	-	3753	protein_coding	ceramide synthase 1 [Source:HGNC Symbol;Acc:HGNC:14253]	-
ENSG00000283696	18.6054473875029	27.7135249002454	11.6015214859557	3.61598480528616	5.69626145678753	0	19.3068312579013	3.10408208735789	2.62128881277693	0.00488062802817672	0.0420631455879261	AL592295.4	1	161399409	161422424	+	997	lincRNA	novel transcript	-
ENSG00000278921	21.3962644956284	24.5158104886786	15.8202565717578	1.80799240264308	7.5950152757167	3.05301000243147	20.5774438520216	4.15200589359708	2.31106790111063	0.00501064682125971	0.0428866243875925	EPB41L4A-DT	5	112419583	112420978	+	1396	lincRNA	EPB41L4A divergent transcript [Source:HGNC Symbol;Acc:HGNC:25643]	-
ENSG00000205755	34.4200776668804	21.3180960771118	23.2030429719114	11.75195061718	3.79750763785835	3.05301000243147	26.3137389053012	6.20082275248994	2.07467472635748	0.00501750113075533	0.0428916430203107	CRLF2	X	1187549	1212750	-	2010	protein_coding	cytokine receptor like factor 2 [Source:HGNC Symbol;Acc:HGNC:14281]	-
ENSG00000088002	35.3503500362555	71.4156218583247	95.9762232019972	21.6959088317169	10.4431460041105	37.6537900299881	67.5807316988591	23.2642816219385	1.5404397146407	0.00502077166146825	0.0428928095872999	SULT2B1	19	48552075	48599425	+	2822	protein_coding	sulfotransferase family 2B member 1 [Source:HGNC Symbol;Acc:HGNC:11459]	-
ENSG00000135114	11.1632684325018	15.9885720578339	21.0936754290104	2.71198860396462	0.949376909464588	4.07068000324196	16.081838639782	2.57734850555705	2.64761869525793	0.00517634857802024	1	OASL	12	121019111	121039242	-	3517	protein_coding	2'-5'-oligoadenylate synthetase like [Source:HGNC Symbol;Acc:HGNC:8090]	-
ENSG00000099953	12.0935408018769	15.9885720578339	11.6015214859557	3.61598480528616	0	0	13.2278781152222	1.20532826842872	3.41242486129926	0.00518196196249893	1	MMP11	22	23768226	23784316	+	5176	protein_coding	matrix metallopeptidase 11 [Source:HGNC Symbol;Acc:HGNC:7157]	-
ENSG00000149573	32.5595329281301	27.7135249002454	49.5701372581744	12.6559468185015	12.3418998230396	11.1943700089154	36.6143983621833	12.0640722168189	1.59992244859346	0.00529514361055748	0.0444324558271549	MPZL2	11	118253403	118264536	-	4753	protein_coding	myelin protein zero like 2 [Source:HGNC Symbol;Acc:HGNC:3496]	-
ENSG00000062038	9.30272369375146	15.9885720578339	15.8202565717578	1.80799240264308	1.89875381892918	2.03534000162098	13.7038507744477	1.91402874106441	2.83892198049488	0.00546571827285189	1	CDH3	16	68636189	68722616	+	6236	protein_coding	cadherin 3 [Source:HGNC Symbol;Acc:HGNC:1762]	-
ENSG00000124391	10.2329960631266	14.9226672539783	8.43747017160415	1.80799240264308	0	1.01767000081049	11.197711162903	0.941887467817856	3.55901515658568	0.00562545729801859	1	IL17C	16	88638591	88640473	+	1379	protein_coding	interleukin 17C [Source:HGNC Symbol;Acc:HGNC:5983]	-
ENSG00000223901	7.44217895500117	6.39542882313355	4.21873508580207	0	0	0	6.0187809546456	0	5.09874650885591	0.0056615132228847	1	AP001469.1	21	46220269	46225364	+	1117	antisense	novel transcript	-
ENSG00000117643	16.7449026487526	23.449905684823	15.8202565717578	7.23196961057231	0	0	18.6716883017778	2.41065653685744	2.92101167399559	0.00574942552684145	0.0472347417820418	MAN1C1	1	25617468	25786207	+	9026	protein_coding	mannosidase alpha class 1C member 1 [Source:HGNC Symbol;Acc:HGNC:19080]	-
ENSG00000263325	8.37245132437631	9.59314323470033	6.32810262870311	0	0.949376909464588	0	8.09789906259325	0.316458969821529	4.56365299797568	0.00583614317071955	1	AC003965.2	16	2857898	2859726	+	265	antisense	novel transcript, antisense to PRSS22	-
ENSG00000267710	13.9540855406272	5.32952401927796	12.6562052574062	0	0	2.03534000162098	10.6466049391038	0.678446667206993	4.03451000984509	0.00601342498196793	1	EDDM13	19	56272769	56310450	+	2326	protein_coding	epididymal protein 13 [Source:HGNC Symbol;Acc:HGNC:53168]	-
ENSG00000183307	53.0255250543833	75.679241073747	32.6951969149661	30.7358708449323	13.2912767325042	12.2120400097259	53.7999876810321	18.7463958623875	1.51500452836935	0.00615834682108553	0.0495491678973407	TMEM121B	22	17116299	17121367	-	5069	protein_coding	transmembrane protein 121B [Source:HGNC Symbol;Acc:HGNC:1844]	-
ENSG00000253616	26.0476263425041	40.5043825465125	35.8592482293176	14.4639392211446	4.74688454732294	12.2120400097259	34.1370857061114	10.4742879260645	1.70173146975519	0.00628678730727411	0.0502575765697158	AC107959.3	8	23071377	23074488	-	881	antisense	novel transcript	-
ENSG00000178977	28.8384434506295	11.7249528424115	32.6951969149661	3.61598480528616	10.4431460041105	1.01767000081049	24.4195310693357	5.02560027006904	2.27527814997814	0.00632143578322803	0.0504461633406757	LINC00324	17	8220642	8224043	-	2082	lincRNA	long intergenic non-protein coding RNA 324 [Source:HGNC Symbol;Acc:HGNC:26628]	-
ENSG00000111087	18.6054473875029	15.9885720578339	17.9296241146588	4.51998100660769	1.89875381892918	4.07068000324196	17.5078811866652	3.49647160959294	2.32402333523763	0.0063734715027821	0.0506840970290969	GLI1	12	57460135	57472262	+	4204	protein_coding	GLI family zinc finger 1 [Source:HGNC Symbol;Acc:HGNC:4317]	zf-C2H2
ENSG00000270039	3.72108947750058	2.13180960771118	12.6562052574062	0	0	0	6.16970144753933	0	5.13097461700022	0.00662758841330512	1	AC025165.5	12	57803838	57804415	+	578	lincRNA	novel transcript	-
ENSG00000228526	27.9081710812544	18.1203816655451	15.8202565717578	6.32797340925077	5.69626145678753	1.01767000081049	20.6162697728524	4.34730162228293	2.23450511606502	0.00687195350636663	0.0533765923315174	MIR34AHG	1	9148011	9198906	-	8702	lincRNA	MIR34A host gene [Source:HGNC Symbol;Acc:HGNC:51913]	-
ENSG00000049089	5.58163421625088	18.1203816655451	7.38278640015363	1.80799240264308	0	0	10.3616007606499	0.602664134214359	4.04861271674619	0.00703145709303221	1	COL9A2	1	40300487	40317813	-	4217	protein_coding	collagen type IX alpha 2 chain [Source:HGNC Symbol;Acc:HGNC:2218]	-
ENSG00000115596	17.6751750181278	19.1862864694007	16.8749403432083	0	1.89875381892918	7.12369000567342	17.9121339435789	3.00748127486753	2.60230284904232	0.00710869897047856	0.054544529053502	WNT6	2	218859821	218874233	+	1703	protein_coding	Wnt family member 6 [Source:HGNC Symbol;Acc:HGNC:12785]	-
ENSG00000244459	12.0935408018769	1.06590480385559	24.2577267433619	0.903996201321539	1.89875381892918	0	12.4723907830315	0.934250006750238	3.72131435455299	0.00713420436747693	1	AC147067.1	4	1574062	1580253	-	579	lincRNA	novel transcript	-
ENSG00000273117	45.5833460993821	36.2407633310901	32.6951969149661	8.13596581189385	21.8356689176855	7.12369000567342	38.1731021151461	12.3651082450843	1.62588085127418	0.00735399855736409	0.0558528436493257	AC144652.1	7	155295918	155297541	-	1624	lincRNA	novel transcript	-
ENSG00000196972	22.3265368650035	26.6476200963898	24.2577267433619	9.94395821453693	5.69626145678753	4.07068000324196	24.4106279015851	6.57029989152214	1.88397584010449	0.00745610640558808	0.0562847613165353	SMIM10L2B	X	135094987	135098634	-	2737	protein_coding	small integral membrane protein 10 like 2B [Source:HGNC Symbol;Acc:HGNC:34500]	-
ENSG00000150281	21.3962644956284	39.4384777426569	17.9296241146588	10.8479544158585	5.69626145678753	4.07068000324196	26.2547887843147	6.87163195862932	1.92332999206718	0.00746169037581144	0.0562958624494793	CTF1	16	30896607	30903560	+	1664	protein_coding	cardiotrophin 1 [Source:HGNC Symbol;Acc:HGNC:2499]	-
ENSG00000128886	11.1632684325018	22.3840008809674	40.0779833151197	5.42397720792923	5.69626145678753	7.12369000567342	24.5417508761963	6.08130955679673	2.0118137763905	0.00754936825612836	0.0567220723689087	ELL3	15	43772600	43777543	-	2880	protein_coding	elongation factor for RNA polymerase II 3 [Source:HGNC Symbol;Acc:HGNC:23113]	-
ENSG00000142920	24.1870816037538	43.7020969580793	35.8592482293176	9.94395821453693	9.49376909464588	15.2650500121573	34.5828089303836	11.5675924404467	1.58163783574305	0.00763227284394912	0.0572044283364117	AZIN2	1	33081104	33120530	+	6559	protein_coding	antizyme inhibitor 2 [Source:HGNC Symbol;Acc:HGNC:29957]	-
ENSG00000205978	53.0255250543833	63.9542882313355	18.9843078861093	22.5999050330385	13.2912767325042	7.12369000567342	45.3213737239427	14.3382905904054	1.65428862051087	0.00769560724708786	0.0574602548515315	NYNRIN	14	24398786	24419288	+	7955	protein_coding	NYN domain and retroviral integrase containing [Source:HGNC Symbol;Acc:HGNC:20165]	-
ENSG00000003400	24.1870816037538	40.5043825465125	17.9296241146588	9.03996201321539	6.64563836625211	8.14136000648391	27.540362754975	7.94232012865047	1.79187652686135	0.00769579476420117	0.0574602548515315	CASP10	2	201182881	201229406	+	7598	protein_coding	caspase 10 [Source:HGNC Symbol;Acc:HGNC:1500]	-
ENSG00000271918	17.6751750181278	17.0544768616895	21.0936754290104	4.51998100660769	5.69626145678753	2.03534000162098	18.6077757696092	4.08386082167207	2.1797077205387	0.00780401539880022	0.0579835802106296	AC034236.2	5	116083807	116085416	-	1610	antisense	novel transcript, antisense to COMMD10	-
ENSG00000122877	40.0017118831313	31.9771441156678	4.21873508580207	9.03996201321539	1.89875381892918	4.07068000324196	25.3991970282004	5.00313194512884	2.33908785342518	0.00805472953603409	0.0593949506628031	EGR2	10	62811996	62919900	-	3689	protein_coding	early growth response 2 [Source:HGNC Symbol;Acc:HGNC:3239]	zf-C2H2
ENSG00000124159	13.023813171252	13.8567624501227	18.9843078861093	3.61598480528616	2.84813072839376	2.03534000162098	15.2882945024947	2.8331518451003	2.42355225884495	0.00811278714300531	1	MATN4	20	45293445	45308529	-	2467	protein_coding	matrilin 4 [Source:HGNC Symbol;Acc:HGNC:6910]	-
ENSG00000260552	15.8146302793775	29.8453345079566	51.6795048010754	9.94395821453693	10.4431460041105	9.1590300072944	32.4464898628031	9.84871140864727	1.71586336108748	0.0084175080425787	0.0611800398676219	AC023043.1	18	36179996	36187448	-	609	antisense	uncharacterized LOC101927809 [Source:NCBI gene;Acc:101927809]	-
ENSG00000212237	9.30272369375146	9.59314323470033	9.49215394305467	0	1.89875381892918	0	9.46267362383548	0.632917939643059	3.89593285965659	0.00899546222266376	1	RNA5SP18	1	228647912	228648032	-	121	rRNA_pseudogene	RNA, 5S ribosomal pseudogene 18 [Source:HGNC Symbol;Acc:HGNC:42586]	-
ENSG00000130518	22.3265368650035	15.9885720578339	5.27341885725259	0.903996201321539	2.84813072839376	3.05301000243147	14.52950926003	2.26837897738226	2.69454633706445	0.00900860425008019	1	IQCN	19	18257097	18274509	-	9154	protein_coding	IQ motif containing N [Source:HGNC Symbol;Acc:HGNC:29350]	-
ENSG00000161860	1.86054473875029	11.7249528424115	3.16405131435155	0	0	0	5.58318296517112	0	4.98432376243765	0.0104880151355331	1	SYCE2	19	12898786	12919276	-	1458	protein_coding	synaptonemal complex central element protein 2 [Source:HGNC Symbol;Acc:HGNC:27411]	-
ENSG00000221866	6.51190658562602	7.46133362698914	2.10936754290104	0	0	0	5.36086925183873	0	4.93136822144931	0.0106449870886936	1	PLXNA4	7	132123332	132648688	-	16372	protein_coding	plexin A4 [Source:HGNC Symbol;Acc:HGNC:9102]	-
ENSG00000010310	33.4898052975052	25.5817152925342	31.6405131435155	13.5599430198231	8.54439218518129	9.1590300072944	30.2373445778517	10.4211217374329	1.53439960560917	0.011584966247485	0.0776834140436448	GIPR	19	45668244	45683724	+	4736	protein_coding	gastric inhibitory polypeptide receptor [Source:HGNC Symbol;Acc:HGNC:4271]	-
ENSG00000206341	4.65136184687573	15.9885720578339	12.6562052574062	1.80799240264308	0	2.03534000162098	11.0987130540386	1.28111080142135	3.1157691606147	0.011830738983912	1	HLA-H	6	29887752	29890482	+	1096	unprocessed_pseudogene	major histocompatibility complex, class I, H (pseudogene) [Source:HGNC Symbol;Acc:HGNC:4965]	-
ENSG00000008516	10.2329960631266	8.52723843084474	13.7108890288567	0	2.84813072839376	1.01767000081049	10.8237078409427	1.28860024306808	3.07882914988796	0.0121960495347018	1	MMP25	16	3046681	3060726	+	4126	protein_coding	matrix metallopeptidase 25 [Source:HGNC Symbol;Acc:HGNC:14246]	-
ENSG00000079385	6.51190658562602	8.52723843084474	1.05468377145052	0	0	0	5.36460959597376	0	4.93219713043538	0.0122983587960753	1	CEACAM1	19	42507304	42561234	-	5524	protein_coding	carcinoembryonic antigen related cell adhesion molecule 1 [Source:HGNC Symbol;Acc:HGNC:1814]	-
ENSG00000221953	7.44217895500117	13.8567624501227	1.05468377145052	0.903996201321539	0	0	7.45120839219146	0.30133206710718	4.44298395745868	0.0123192780434042	1	C1orf229	1	247110160	247112417	-	2258	lincRNA	chromosome 1 open reading frame 229 [Source:HGNC Symbol;Acc:HGNC:33759]	-
ENSG00000123095	88.3758750906389	77.8110506814582	26.367094286263	31.6398670462539	27.531930374473	3.05301000243147	64.1846733527867	20.7416024743861	1.62494562734801	0.0123557201424721	0.0814941618649991	BHLHE41	12	26120026	26125127	-	3948	protein_coding	basic helix-loop-helix family member e41 [Source:HGNC Symbol;Acc:HGNC:16617]	bHLH
ENSG00000166145	33.4898052975052	20.2521912732562	23.2030429719114	6.32797340925077	11.3925229135751	6.10602000486293	25.6483465142243	7.94217210922959	1.69287720251886	0.0125449334038163	0.0822628973062818	SPINT1	15	40844018	40858207	+	3542	protein_coding	serine peptidase inhibitor, Kunitz type 1 [Source:HGNC Symbol;Acc:HGNC:11246]	-
ENSG00000185168	7.44217895500117	11.7249528424115	6.32810262870311	0.903996201321539	0	1.01767000081049	8.49841147537193	0.640555400710676	3.73490946370183	0.0126508567742028	1	LINC00482	17	81303771	81309248	-	2197	lincRNA	long intergenic non-protein coding RNA 482 [Source:HGNC Symbol;Acc:HGNC:26816]	-
ENSG00000167037	26.9778987118792	28.779429704101	7.38278640015363	6.32797340925077	2.84813072839376	6.10602000486293	21.0467049387113	5.09404138083582	2.04876851890279	0.0126592781485639	0.0827782516680578	SGSM1	22	24806169	24927578	+	8607	protein_coding	small G protein signaling modulator 1 [Source:HGNC Symbol;Acc:HGNC:29410]	-
ENSG00000273972	2.79081710812544	9.59314323470033	3.16405131435155	0	0	0	5.18267055239244	0	4.87809934583817	0.0126753380960728	1	AC068722.2	15	45702640	45703183	+	544	lincRNA	novel transcript	-
ENSG00000165215	4.65136184687573	8.52723843084474	2.10936754290104	0	0	0	5.0959892735405	0	4.85620638779984	0.0133829775812026	1	CLDN3	7	73768997	73770270	-	1274	protein_coding	claudin 3 [Source:HGNC Symbol;Acc:HGNC:2045]	-
ENSG00000167100	14.8843579100023	40.5043825465125	12.6562052574062	5.42397720792923	6.64563836625211	6.10602000486293	22.681648571307	6.05854519301476	1.90239992263581	0.0135744388252895	0.0867319186568218	SAMD14	17	50110040	50129882	-	7016	protein_coding	sterile alpha motif domain containing 14 [Source:HGNC Symbol;Acc:HGNC:27312]	-
ENSG00000179954	10.2329960631266	22.3840008809674	10.5468377145052	2.71198860396462	2.84813072839376	3.05301000243147	14.3879448861997	2.87104311159662	2.32390975785998	0.0138314028459876	1	SSC5D	19	55488404	55519098	+	7314	protein_coding	scavenger receptor cysteine rich family member with 5 domains [Source:HGNC Symbol;Acc:HGNC:26641]	-
ENSG00000168062	6.51190658562602	14.9226672539783	12.6562052574062	2.71198860396462	1.89875381892918	0	11.3635930323368	1.5369141409646	2.85797837635441	0.0145280665655934	1	BATF2	11	64987943	64997045	-	2844	protein_coding	basic leucine zipper ATF-like transcription factor 2 [Source:HGNC Symbol;Acc:HGNC:25163]	TF_bZIP
ENSG00000101198	11.1632684325018	17.0544768616895	11.6015214859557	0.903996201321539	0.949376909464588	5.08835000405245	13.2730889267156	2.31390770494619	2.54295905985179	0.0145393430089019	1	NKAIN4	20	63240784	63272694	-	2668	protein_coding	sodium/potassium transporting ATPase interacting 4 [Source:HGNC Symbol;Acc:HGNC:16191]	-
ENSG00000133466	12.0935408018769	19.1862864694007	20.0389916575598	2.71198860396462	3.79750763785835	6.10602000486293	17.1062729762791	4.20517208222863	2.03087277704431	0.0153298120847098	0.0942514861596308	C1QTNF6	22	37180167	37199385	-	7143	protein_coding	C1q and TNF related 6 [Source:HGNC Symbol;Acc:HGNC:14343]	-
ENSG00000167371	15.8146302793775	37.3066681349457	8.43747017160415	9.03996201321539	1.89875381892918	3.05301000243147	20.5195895286424	4.66390861152534	2.12491603537483	0.0160492186923419	0.0970290595875738	PRRT2	16	29811382	29815892	+	3755	protein_coding	proline rich transmembrane protein 2 [Source:HGNC Symbol;Acc:HGNC:30500]	-
ENSG00000143847	71.6309724418862	74.6133362698914	24.2577267433619	40.6798290594692	7.5950152757167	9.1590300072944	56.8340118183799	19.1446247808268	1.56392794034109	0.0163891513023713	0.0981068270441218	PPFIA4	1	203026498	203078740	+	9707	protein_coding	PTPRF interacting protein alpha 4 [Source:HGNC Symbol;Acc:HGNC:9248]	-
ENSG00000176919	9.30272369375146	18.1203816655451	31.6405131435155	6.32797340925077	3.79750763785835	5.08835000405245	19.6878728342707	5.07127701705386	1.95101072943653	0.0163998969561168	0.0981068270441218	C8G	9	136945185	136946975	+	1152	protein_coding	complement C8 gamma chain [Source:HGNC Symbol;Acc:HGNC:1354]	-
ENSG00000163817	39.0714395137561	35.1748585272345	20.0389916575598	9.94395821453693	17.0887843703626	2.03534000162098	31.4284298995168	9.6893608621735	1.69210791657547	0.0164013166942095	0.0981068270441218	SLC6A20	3	45755450	45796535	-	6651	protein_coding	solute carrier family 6 member 20 [Source:HGNC Symbol;Acc:HGNC:30927]	-
ENSG00000182873	11.1632684325018	14.9226672539783	6.32810262870311	3.61598480528616	0	0	10.8046794383944	1.20532826842872	3.12507660501595	0.01674219921702	1	PRKCZ-AS1	1	2181794	2184389	-	1734	antisense	PRKCZ antisense RNA 1 [Source:HGNC Symbol;Acc:HGNC:40477]	-
ENSG00000105664	5.58163421625088	13.8567624501227	1.05468377145052	0.903996201321539	0	0	6.83102681260803	0.30133206710718	4.31639996326741	0.0171949920470863	1	COMP	19	18782773	18791314	-	3101	protein_coding	cartilage oligomeric matrix protein [Source:HGNC Symbol;Acc:HGNC:2227]	-
ENSG00000125845	34.4200776668804	39.4384777426569	14.7655728003073	4.51998100660769	14.2406536419688	10.1767000081049	29.5413760699482	9.6457782188938	1.61949610085099	0.0178420422610504	0.103556484471898	BMP2	20	6767664	6780280	+	3601	protein_coding	bone morphogenetic protein 2 [Source:HGNC Symbol;Acc:HGNC:1069]	-
ENSG00000213626	14.8843579100023	31.9771441156678	23.2030429719114	3.61598480528616	4.74688454732294	12.2120400097259	23.3548483325272	6.85830312077832	1.77653507471051	0.017929774624123	0.103889456183636	LBH	2	30231369	30323730	+	4697	protein_coding	limb bud and heart development [Source:HGNC Symbol;Acc:HGNC:29532]	-
ENSG00000281100	9.30272369375146	4.26361921542237	1.05468377145052	0	0	0	4.87367556020811	0	4.79821809620261	0.018104629609209	1	AC105749.1	3	36823151	36825158	-	2008	TEC	TEC	-
ENSG00000250509	22.3265368650035	12.7908576462671	29.5311456006145	4.51998100660769	6.64563836625211	8.14136000648391	21.5495133706284	6.43565979311457	1.74936908733286	0.0184045848881724	0.105523732207594	AC034213.1	5	180441559	180443238	+	806	lincRNA	novel transcript	-
ENSG00000106006	37.2108947750058	31.9771441156678	23.2030429719114	7.23196961057231	18.9875381892918	5.08835000405245	30.7970272875283	10.4359526013055	1.55991620032646	0.0184135524972407	0.105530937804538	HOXA6	7	27145396	27150603	-	1285	protein_coding	homeobox A6 [Source:HGNC Symbol;Acc:HGNC:5107]	Homeobox
ENSG00000227621	3.72108947750058	11.7249528424115	22.1483592004609	4.51998100660769	0	0	12.5314671734577	1.5066603355359	3.01852319218857	0.0184583729005523	1	PHBP11	1	223856579	223857387	-	809	processed_pseudogene	prohibitin pseudogene 11 [Source:HGNC Symbol;Acc:HGNC:39290]	-
ENSG00000233818	8.37245132437631	15.9885720578339	16.8749403432083	2.71198860396462	4.74688454732294	0	13.7453212418062	2.48629105042918	2.44952055621127	0.0184595400958304	1	AP000695.2	21	36445731	36532408	+	1178	antisense	novel transcript	-
ENSG00000230583	2.79081710812544	13.8567624501227	8.43747017160415	0	1.89875381892918	0	8.36168324328409	0.632917939643059	3.71330241223507	0.019116411383447	1	GTF2IRD1P1	7	66809993	66844882	-	3265	transcribed_unprocessed_pseudogene	GTF2I repeat domain containing 1 pseudogene 1 [Source:HGNC Symbol;Acc:HGNC:44136]	-
ENSG00000228549	23.2568092343786	22.3840008809674	10.5468377145052	9.03996201321539	2.84813072839376	2.03534000162098	18.7292159432838	4.64114424774338	2.00047880380702	0.019241601070741	0.108998572952881	BX284668.2	1	16870945	16874092	+	2963	lincRNA	novel transcript	-
ENSG00000228350	8.37245132437631	22.3840008809674	9.49215394305467	1.80799240264308	4.74688454732294	1.01767000081049	13.4162020494661	2.5241823169255	2.40132392860363	0.0192834135534743	1	LINC02585	3	48663776	48669174	+	196	antisense	long intergenic non-protein coding RNA 2585 [Source:HGNC Symbol;Acc:HGNC:50302]	-
ENSG00000183914	6.51190658562602	7.46133362698914	4.21873508580207	0	0.949376909464588	0	6.06399176613908	0.316458969821529	4.14664015740872	0.0193069548568927	1	DNAH2	17	7717354	7833744	+	17231	protein_coding	dynein axonemal heavy chain 2 [Source:HGNC Symbol;Acc:HGNC:2948]	-
ENSG00000174326	13.9540855406272	13.8567624501227	2.10936754290104	1.80799240264308	0.949376909464588	1.01767000081049	9.97340517788364	1.25834643763938	2.980772306317	0.0195132421240944	1	SLC16A11	17	7041630	7043923	-	2041	protein_coding	solute carrier family 16 member 11 [Source:HGNC Symbol;Acc:HGNC:23093]	-
ENSG00000186994	26.0476263425041	18.1203816655451	32.6951969149661	5.42397720792923	1.89875381892918	15.2650500121573	25.6210683076717	7.52926034633858	1.77848071955467	0.0195435639505265	0.109862287038365	KANK3	19	8322584	8343262	-	3594	protein_coding	KN motif and ankyrin repeat domains 3 [Source:HGNC Symbol;Acc:HGNC:24796]	-
ENSG00000264175	3.72108947750058	19.1862864694007	2.10936754290104	0.903996201321539	0.949376909464588	0	8.33891449660076	0.617791036928709	3.72428576501338	0.0199612443048028	1	MIR3189	19	18386562	18386634	+	73	miRNA	microRNA 3189 [Source:HGNC Symbol;Acc:HGNC:38307]	-
ENSG00000255986	1.86054473875029	13.8567624501227	28.476461829164	0	3.79750763785835	3.05301000243147	14.7312563393457	2.28350588009661	2.69790179140166	0.0200884773979063	1	MT1JP	16	56635739	56637086	+	1001	transcribed_unprocessed_pseudogene	metallothionein 1J, pseudogene [Source:HGNC Symbol;Acc:HGNC:7402]	-
ENSG00000069812	15.8146302793775	33.0430489195234	11.6015214859557	2.71198860396462	5.69626145678753	8.14136000648391	20.1530668949522	5.51653668907869	1.87633176286583	0.0202478080526364	0.112372871455143	HES2	1	6412418	6424670	-	5407	protein_coding	hes family bHLH transcription factor 2 [Source:HGNC Symbol;Acc:HGNC:16005]	bHLH
ENSG00000168646	7.44217895500117	8.52723843084474	30.585829372065	1.80799240264308	5.69626145678753	2.03534000162098	15.5184155859703	3.17986462035053	2.28299098911223	0.0206136970353608	0.113666018382735	AXIN2	17	65528563	65561647	-	5226	protein_coding	axin 2 [Source:HGNC Symbol;Acc:HGNC:904]	-
ENSG00000143127	16.7449026487526	45.8339065657905	32.6951969149661	16.2719316237877	5.69626145678753	11.1943700089154	31.7580020431697	11.0541876964969	1.51641397695082	0.0209852771704521	0.114881801341923	ITGA10	1	145891208	145910189	-	6320	protein_coding	integrin subunit alpha 10 [Source:HGNC Symbol;Acc:HGNC:6135]	-
ENSG00000115468	16.7449026487526	29.8453345079566	12.6562052574062	5.42397720792923	7.5950152757167	4.07068000324196	19.7488141380385	5.6965574956293	1.78912957168712	0.0214830986475257	0.116761768231315	EFHD1	2	232606057	232682781	+	3052	protein_coding	EF-hand domain family member D1 [Source:HGNC Symbol;Acc:HGNC:29556]	-
ENSG00000207607	7.44217895500117	13.8567624501227	7.38278640015363	2.71198860396462	0.949376909464588	0	9.5605759350925	1.22045517114307	2.93649268507601	0.021683673133086	1	MIR200A	1	1167863	1167952	+	90	miRNA	microRNA 200a [Source:HGNC Symbol;Acc:HGNC:31578]	-
ENSG00000131400	1.86054473875029	4.26361921542237	7.38278640015363	0	0	0	4.50231678477543	0	4.67472411711469	0.0217116716319629	1	NAPSA	19	50358477	50365830	-	3581	protein_coding	napsin A aspartic peptidase [Source:HGNC Symbol;Acc:HGNC:13395]	-
ENSG00000280182	1.86054473875029	4.26361921542237	7.38278640015363	0	0	0	4.50231678477543	0	4.67472411711469	0.0217116716319629	1	AC131888.1	16	81261924	81264091	-	2168	TEC	novel transcript	-
ENSG00000160471	13.9540855406272	2.13180960771118	0	0	0	0	5.36196504944612	0	4.93801361375857	0.0222697678157096	1	COX6B2	19	55349306	55354814	-	3815	protein_coding	cytochrome c oxidase subunit 6B2 [Source:HGNC Symbol;Acc:HGNC:24380]	-
ENSG00000141497	19.5357197568781	50.0975257812128	16.8749403432083	11.75195061718	7.5950152757167	10.1767000081049	28.8360619604331	9.84122196700053	1.5473586145292	0.022417282493196	0.119968830888509	ZMYND15	17	4740015	4746119	+	3303	protein_coding	zinc finger MYND-type containing 15 [Source:HGNC Symbol;Acc:HGNC:20997]	-
ENSG00000256128	11.1632684325018	31.9771441156678	26.367094286263	9.03996201321539	0.949376909464588	9.1590300072944	23.1691689448108	6.38278964332479	1.85798317034834	0.0224947619620393	0.120071494622648	LINC00944	12	126729787	126772411	-	1853	lincRNA	long intergenic non-protein coding RNA 944 [Source:HGNC Symbol;Acc:HGNC:48640]	-
ENSG00000188603	4.65136184687573	6.39542882313355	6.32810262870311	0	0.949376909464588	0	5.7916310995708	0.316458969821529	4.07840793648931	0.0225674786957421	1	CLN3	16	28474111	28495575	-	9858	protein_coding	CLN3, battenin [Source:HGNC Symbol;Acc:HGNC:2074]	-
ENSG00000273456	24.1870816037538	10.6590480385559	9.49215394305467	0.903996201321539	0.949376909464588	7.12369000567342	14.7794278617881	2.99235437215318	2.33178088277448	0.022675278992443	1	AC064836.3	2	202374932	202375604	-	673	lincRNA	novel transcript	-
ENSG00000257108	12.0935408018769	11.7249528424115	6.32810262870311	3.61598480528616	0	0	10.0488654243305	1.20532826842872	3.02250946773412	0.0227345420161127	1	NHLRC4	16	566996	569495	+	2105	protein_coding	NHL repeat containing 4 [Source:HGNC Symbol;Acc:HGNC:26700]	-
ENSG00000258944	5.58163421625088	3.19771441156678	4.21873508580207	0	0	0	4.33269457120658	0	4.62509156212796	0.0229350223573308	1	AC004846.2	14	73272182	73274081	-	777	antisense	novel transcript, antisense to PAPLN	-
ENSG00000281641	6.51190658562602	3.19771441156678	13.7108890288567	1.80799240264308	0	0	7.80683667534984	0.602664134214359	3.64720208187919	0.0234650435497262	1	SAMD12-AS1	8	118621001	118858218	+	880	lincRNA	SAMD12 antisense RNA 1 [Source:HGNC Symbol;Acc:HGNC:30937]	-
ENSG00000116819	33.4898052975052	15.9885720578339	28.476461829164	11.75195061718	9.49376909464588	6.10602000486293	25.9849463948344	9.11724657222961	1.50833056039924	0.0241349100622396	0.125641072313355	TFAP2E	1	35573370	35595328	+	2216	protein_coding	transcription factor AP-2 epsilon [Source:HGNC Symbol;Acc:HGNC:30774]	AP-2
ENSG00000242732	17.6751750181278	22.3840008809674	12.6562052574062	2.71198860396462	3.79750763785835	8.14136000648391	17.5717937188338	4.88361874943563	1.85870097183223	0.0242597233618631	0.126098964652662	RTL5	X	72127110	72131901	-	4779	protein_coding	retrotransposon Gag like 5 [Source:HGNC Symbol;Acc:HGNC:29430]	-
ENSG00000108821	54.8860697931336	37.3066681349457	3.16405131435155	9.94395821453693	7.5950152757167	10.1767000081049	31.7855964141436	9.23855783278617	1.78618294863697	0.0245276879123013	0.127250165567762	COL1A1	17	50183289	50201632	-	9819	protein_coding	collagen type I alpha 1 chain [Source:HGNC Symbol;Acc:HGNC:2197]	-
ENSG00000261662	8.37245132437631	18.1203816655451	4.21873508580207	2.71198860396462	0.949376909464588	1.01767000081049	10.2371893585745	1.55967850474656	2.69905727243489	0.024548648204225	1	AL359752.1	1	119909255	119910613	-	1359	sense_overlapping	novel transcript, sense overlapping NOTCH2	-
ENSG00000228120	6.51190658562602	0	8.43747017160415	0	0	0	4.98312558574339	0	4.82677911057702	0.0246125667003686	1	AP001631.1	21	43159066	43162277	-	1052	lincRNA	novel transcript	-
ENSG00000267922	11.1632684325018	9.59314323470033	5.27341885725259	2.71198860396462	0	0	8.67661017481822	0.903996201321539	3.22256496890886	0.0247143825011204	1	AC007785.1	19	46101122	46196218	+	332	lincRNA	novel transcript	-
ENSG00000187017	6.51190658562602	4.26361921542237	2.10936754290104	0	0	0	4.29496444798314	0	4.61374397480784	0.0248725052209367	1	ESPN	1	6424776	6461367	+	6952	protein_coding	espin [Source:HGNC Symbol;Acc:HGNC:13281]	-
ENSG00000183128	14.8843579100023	27.7135249002454	16.8749403432083	7.23196961057231	7.5950152757167	3.05301000243147	19.8242743844853	5.95999829624016	1.7244692926231	0.0250562832859231	0.129257554862851	CALHM3	10	103472804	103479240	-	1652	protein_coding	calcium homeostasis modulator 3 [Source:HGNC Symbol;Acc:HGNC:23458]	-
ENSG00000226174	5.58163421625088	8.52723843084474	8.43747017160415	0	0	2.03534000162098	7.51544760623325	0.678446667206993	3.52246690171384	0.0252518798310038	1	TEX22	14	105398579	105450106	+	2837	protein_coding	testis expressed 22 [Source:HGNC Symbol;Acc:HGNC:40026]	-
ENSG00000275964	13.9540855406272	13.8567624501227	34.8045644578671	9.94395821453693	3.79750763785835	5.08835000405245	20.871804149539	6.27660528548257	1.72518237787927	0.028073500127128	0.139505471055279	AL355001.2	13	19863858	19865048	+	1191	lincRNA	novel transcript	-
ENSG00000166816	12.0935408018769	37.3066681349457	25.3124105148124	15.3679354224662	0	3.05301000243147	24.9042064838784	6.14031514163254	2.00545708640108	0.0284273477245989	0.140580169909121	LDHD	16	75111860	75116771	-	2359	protein_coding	lactate dehydrogenase D [Source:HGNC Symbol;Acc:HGNC:19708]	-
ENSG00000230109	5.58163421625088	0	13.7108890288567	0	0	1.01767000081049	6.43084108170254	0.339223333603496	4.23075665298727	0.0286572074013194	1	AL158209.1	10	21340233	21372950	-	439	lincRNA	novel transcript	-
ENSG00000273026	13.023813171252	6.39542882313355	11.6015214859557	1.80799240264308	0.949376909464588	3.05301000243147	10.3402544934471	1.93679310484638	2.42850217178375	0.0291196612313652	1	AL358472.3	1	153966516	153966930	+	415	antisense	novel transcript, antisense to SLC39A1	-
ENSG00000103313	8.37245132437631	9.59314323470033	17.9296241146588	2.71198860396462	3.79750763785835	1.01767000081049	11.9650728912451	2.50905541421115	2.24222122128316	0.0292223304002678	1	MEFV	16	3242028	3256627	-	4819	protein_coding	MEFV, pyrin innate immunity regulator [Source:HGNC Symbol;Acc:HGNC:6998]	-
ENSG00000165507	8.37245132437631	18.1203816655451	8.43747017160415	3.61598480528616	2.84813072839376	0	11.6434343871752	2.15470517789331	2.41132667618629	0.0297706025698518	1	DEPP1	10	44970981	44978810	-	2979	protein_coding	DEPP1, autophagy regulator [Source:HGNC Symbol;Acc:HGNC:23355]	-
ENSG00000273472	20.4659921262532	14.9226672539783	13.7108890288567	3.61598480528616	6.64563836625211	4.07068000324196	16.3665161363627	4.77743439159341	1.77897263075239	0.0300226254000582	0.146172056643613	AC096733.2	4	140756528	140757921	+	1394	lincRNA	novel transcript	-
ENSG00000261150	26.0476263425041	22.3840008809674	8.43747017160415	4.51998100660769	6.64563836625211	6.10602000486293	18.9563657983586	5.75721312590758	1.7243710282158	0.0300890762071465	0.146265472111369	EPPK1	8	143857324	143878464	-	16002	protein_coding	epiplakin 1 [Source:HGNC Symbol;Acc:HGNC:15577]	-
ENSG00000169896	16.7449026487526	19.1862864694007	3.16405131435155	5.42397720792923	0.949376909464588	1.01767000081049	13.0317468108349	2.4636747060681	2.38697835659512	0.0303597770815897	1	ITGAM	16	31259967	31332892	+	5688	protein_coding	integrin subunit alpha M [Source:HGNC Symbol;Acc:HGNC:6149]	-
ENSG00000188488	15.8146302793775	8.52723843084474	7.38278640015363	4.51998100660769	0	0	10.5748850367919	1.5066603355359	2.78047903130554	0.030708159252704	1	SERPINA5	14	94561442	94593120	+	3775	protein_coding	serpin family A member 5 [Source:HGNC Symbol;Acc:HGNC:8723]	-
ENSG00000187554	22.3265368650035	6.39542882313355	1.05468377145052	1.80799240264308	1.89875381892918	0	9.92554981986252	1.23558207385742	2.99364642350342	0.0308469543191601	1	TLR5	1	223109406	223143282	-	7765	protein_coding	toll like receptor 5 [Source:HGNC Symbol;Acc:HGNC:11851]	-
ENSG00000185479	10.2329960631266	4.26361921542237	10.5468377145052	0	2.84813072839376	0	8.34781766435139	0.949376909464588	3.13312374565567	0.0312243961128267	1	KRT6B	12	52446651	52452126	-	2282	protein_coding	keratin 6B [Source:HGNC Symbol;Acc:HGNC:6444]	-
ENSG00000260992	3.72108947750058	10.6590480385559	2.10936754290104	0.903996201321539	0	0	5.49650168631918	0.30133206710718	4.00168589079859	0.031570185896088	1	DOCK9-DT	13	99087819	99088625	+	807	antisense	DOCK9 divergent transcript [Source:HGNC Symbol;Acc:HGNC:43696]	-
ENSG00000049769	18.6054473875029	26.6476200963898	22.1483592004609	9.94395821453693	9.49376909464588	0	22.4671422281179	6.47924243639427	1.78051811691816	0.0322947431355006	0.152690232470656	PPP1R3F	X	49269843	49301461	+	4173	protein_coding	protein phosphatase 1 regulatory subunit 3F [Source:HGNC Symbol;Acc:HGNC:14944]	-
ENSG00000230479	5.58163421625088	7.46133362698914	13.7108890288567	0	2.84813072839376	1.01767000081049	8.91795229069892	1.28860024306808	2.79621271789684	0.0325060600044118	1	AP000695.1	21	36430360	36481070	+	893	antisense	novel transcript	-
ENSG00000204044	21.3962644956284	25.5817152925342	7.38278640015363	5.42397720792923	4.74688454732294	6.10602000486293	18.1202553961054	5.4256272533717	1.74226306537078	0.0328016316050706	0.153951690722564	SLC12A5-AS1	20	46013500	46022073	-	2244	antisense	SLC12A5 and MMP9 antisense RNA 1 [Source:HGNC Symbol;Acc:HGNC:53143]	-
ENSG00000182492	2.79081710812544	18.1203816655451	8.43747017160415	3.61598480528616	0	0	9.78288964842488	1.20532826842872	2.98105238483813	0.0330979016447666	1	BGN	X	153494939	153509554	+	2453	protein_coding	biglycan [Source:HGNC Symbol;Acc:HGNC:1044]	-
ENSG00000123405	2.79081710812544	15.9885720578339	5.27341885725259	1.80799240264308	0.949376909464588	0	8.01760267440397	0.919123104035888	3.09092257005974	0.0336750417882177	1	NFE2	12	54292111	54301121	-	2469	protein_coding	nuclear factor, erythroid 2 [Source:HGNC Symbol;Acc:HGNC:7780]	TF_bZIP
ENSG00000272902	14.8843579100023	22.3840008809674	25.3124105148124	9.03996201321539	7.5950152757167	5.08835000405245	20.8602564352607	7.24110909766151	1.51887795655447	0.0344645055336111	0.1591367148222	TBC1D8-AS1	2	101151660	101155412	+	2478	lincRNA	TBC1 domain family member 8 antisense RNA 1 [Source:HGNC Symbol;Acc:HGNC:52782]	-
ENSG00000117013	32.5595329281301	50.0975257812128	5.27341885725259	5.42397720792923	16.139407460898	6.10602000486293	29.3101591888652	9.22313489123005	1.66788915817246	0.0353029664094441	0.161696069698023	KCNQ4	1	40783814	40840452	+	4381	protein_coding	potassium voltage-gated channel subfamily Q member 4 [Source:HGNC Symbol;Acc:HGNC:6298]	-
ENSG00000232110	0	5.32952401927796	12.6562052574062	0	0	1.01767000081049	5.99524309222806	0.339223333603496	4.12449818768774	0.0363702082615453	1	AL353751.1	10	89283765	89292125	+	1012	antisense	novel transcript, antisense to LIPA	-
ENSG00000248727	2.79081710812544	3.19771441156678	9.49215394305467	0	0	1.01767000081049	5.16022848758229	0.339223333603496	3.91035579386417	0.0368506738062082	1	LINC01948	5	56457795	56481946	-	858	lincRNA	long intergenic non-protein coding RNA 1948 [Source:HGNC Symbol;Acc:HGNC:52772]	-
ENSG00000264964	0.930272369375146	5.32952401927796	25.3124105148124	0.903996201321539	1.89875381892918	2.03534000162098	10.5240689678218	1.61269667395723	2.70876576010991	0.037528618165559	1	AP001033.1	18	9315194	9334441	-	466	lincRNA	novel transcript	-
ENSG00000224261	1.86054473875029	4.26361921542237	5.27341885725259	0	0	0	3.79919427047508	0	4.43004280926672	0.0380754018756754	1	RPSAP18	1	160266340	160267225	-	886	processed_pseudogene	ribosomal protein SA pseudogene 18 [Source:HGNC Symbol;Acc:HGNC:36106]	-
ENSG00000174403	21.3962644956284	19.1862864694007	5.27341885725259	6.32797340925077	2.84813072839376	3.05301000243147	15.2853232740939	4.07637138002533	1.90242063876863	0.0381384141713807	0.16946829102257	MIR1-1HG-AS1	20	62544343	62551526	-	3397	antisense	MIR1-1HG antisense RNA 1 [Source:HGNC Symbol;Acc:HGNC:26393]	-
ENSG00000123453	2.79081710812544	5.32952401927796	3.16405131435155	0	0	0	3.76146414725165	0	4.41710095385465	0.0382706178397981	1	SARDH	9	133663560	133739955	-	5120	protein_coding	sarcosine dehydrogenase [Source:HGNC Symbol;Acc:HGNC:10536]	-
ENSG00000259125	2.79081710812544	3.19771441156678	5.27341885725259	0	0	0	3.7539834589816	0	4.41457193567009	0.0384702740741319	1	LRP1-AS	12	57144620	57147619	-	879	antisense	LRP1 antisense RNA [Source:HGNC Symbol;Acc:HGNC:51694]	-
ENSG00000145040	22.3265368650035	29.8453345079566	21.0936754290104	8.13596581189385	14.2406536419688	0	24.4218489339901	7.45887315128756	1.70194348364266	0.0386175154633662	0.170686819418099	UCN2	3	48561727	48563773	-	1481	protein_coding	urocortin 2 [Source:HGNC Symbol;Acc:HGNC:18414]	-
ENSG00000166482	6.51190658562602	6.39542882313355	2.10936754290104	0	0	1.01767000081049	5.00556765055354	0.339223333603496	3.87153048166916	0.0392211511728174	1	MFAP4	17	19383442	19387240	-	2152	protein_coding	microfibril associated protein 4 [Source:HGNC Symbol;Acc:HGNC:7035]	-
ENSG00000131409	10.2329960631266	27.7135249002454	10.5468377145052	9.03996201321539	0	2.03534000162098	16.1644528926257	3.69176733827879	2.11344734049671	0.0394219608160286	0.172565319831347	LRRC4B	19	50516892	50568045	-	3121	protein_coding	leucine rich repeat containing 4B [Source:HGNC Symbol;Acc:HGNC:25042]	-
ENSG00000204176	6.51190658562602	10.6590480385559	2.10936754290104	0.903996201321539	0.949376909464588	0	6.42677405569433	0.617791036928709	3.35302507600895	0.0403541587778751	1	SYT15	10	46578217	46594173	+	7158	protein_coding	synaptotagmin 15 [Source:HGNC Symbol;Acc:HGNC:17167]	-
ENSG00000183773	5.58163421625088	12.7908576462671	14.7655728003073	4.51998100660769	1.89875381892918	0	11.0460215542751	2.13957827517896	2.34115373949037	0.0404033783835916	1	AIFM3	22	20965108	20981360	+	5401	protein_coding	apoptosis inducing factor, mitochondria associated 3 [Source:HGNC Symbol;Acc:HGNC:26398]	-
ENSG00000253978	12.0935408018769	8.52723843084474	14.7655728003073	0	4.74688454732294	3.05301000243147	11.7954506776763	2.59996484991814	2.1931247107849	0.0419191292197959	1	CTB-178M22.2	5	168229583	168232357	-	503	antisense	uncharacterized LOC101927862 [Source:NCBI gene;Acc:101927862]	-
ENSG00000129910	14.8843579100023	21.3180960771118	39.0232995436692	14.4639392211446	1.89875381892918	9.1590300072944	25.0752511769278	8.5072410157894	1.55369781475662	0.0419882498497727	0.179859526586538	CDH15	16	89171767	89195492	+	4628	protein_coding	cadherin 15 [Source:HGNC Symbol;Acc:HGNC:1754]	-
ENSG00000135373	23.2568092343786	6.39542882313355	12.6562052574062	2.71198860396462	5.69626145678753	3.05301000243147	14.1028144383061	3.8204200210612	1.88968019839215	0.0428336887136933	1	EHF	11	34621093	34661057	+	4386	protein_coding	ETS homologous factor [Source:HGNC Symbol;Acc:HGNC:3246]	ETS
ENSG00000159958	8.37245132437631	18.1203816655451	3.16405131435155	0.903996201321539	0	4.07068000324196	9.88562810142431	1.65822540152117	2.59884307575462	0.0428801049529001	1	TNFRSF13C	22	41922023	41926818	-	3944	protein_coding	TNF receptor superfamily member 13C [Source:HGNC Symbol;Acc:HGNC:17755]	-
ENSG00000254343	23.2568092343786	3.19771441156678	25.3124105148124	7.23196961057231	4.74688454732294	2.03534000162098	17.2556447202526	4.67139805317208	1.87852697853894	0.0435358935482215	0.184411092262754	AC091563.1	8	120052180	120056201	+	752	lincRNA	novel transcript	-
ENSG00000132688	26.0476263425041	28.779429704101	2.10936754290104	9.03996201321539	3.79750763785835	2.03534000162098	18.9788078631687	4.95760321756491	1.928171889554	0.04360105765607	0.184572865784403	NES	1	156668763	156677397	-	5558	protein_coding	nestin [Source:HGNC Symbol;Acc:HGNC:7756]	-
ENSG00000159904	3.72108947750058	6.39542882313355	1.05468377145052	0	0	0	3.72373402402822	0	4.40411168789748	0.0436516973321836	1	ZNF890P	7	5121239	5144546	-	1737	transcribed_unprocessed_pseudogene	zinc finger protein 890, pseudogene [Source:HGNC Symbol;Acc:HGNC:38691]	-
ENSG00000249375	2.79081710812544	7.46133362698914	4.21873508580207	0.903996201321539	0	0	4.82362860697222	0.30133206710718	3.81259948587965	0.0437762909554312	1	CASC11	8	127686343	127733967	-	4678	lincRNA	cancer susceptibility 11 [Source:HGNC Symbol;Acc:HGNC:48939]	-
ENSG00000237977	3.72108947750058	1.06590480385559	6.32810262870311	0	0	0	3.70503230335309	0	4.39767853551116	0.0442071779688895	1	EIF4HP2	22	30902219	30902781	+	563	processed_pseudogene	eukaryotic translation initiation factor 4H pseudogene 2 [Source:HGNC Symbol;Acc:HGNC:49036]	-
ENSG00000269425	3.72108947750058	7.46133362698914	3.16405131435155	0	0	1.01767000081049	4.78215813961376	0.339223333603496	3.80160188686205	0.0442676065151835	1	AC104521.1	19	4339577	4343491	+	279	antisense	novel transcript, antisense to STAP2	-
ENSG00000254973	7.44217895500117	6.39542882313355	1.05468377145052	0.903996201321539	0	0	4.96409718319508	0.30133206710718	3.86075865293628	0.0443992548010227	1	AC105219.3	8	143758153	143771822	-	1809	lincRNA	novel transcript	-
ENSG00000259877	22.3265368650035	8.52723843084474	44.2967184009218	13.5599430198231	3.79750763785835	8.14136000648391	25.05016456559	8.49960355472178	1.55539630027692	0.0444219343620329	0.186891667285208	AC009113.1	16	89215211	89217653	-	2443	antisense	novel transcript, antisense to ZNF778	-
ENSG00000168490	17.6751750181278	30.9112393118122	3.16405131435155	6.32797340925077	0.949376909464588	6.10602000486293	17.2501552147638	4.46112344119276	1.95163794030333	0.0444914734282463	0.18700200913012	PHYHIP	8	22219704	22232341	-	4170	protein_coding	phytanoyl-CoA 2-hydroxylase interacting protein [Source:HGNC Symbol;Acc:HGNC:16865]	-
ENSG00000272817	7.44217895500117	4.26361921542237	9.49215394305467	1.80799240264308	0	1.01767000081049	7.06598403782607	0.941887467817856	2.89811413448168	0.0450325847230034	1	AL359198.1	10	91908131	91909348	+	571	antisense	novel transcript, antisense to FGFBP3	-
ENSG00000180535	13.023813171252	18.1203816655451	11.6015214859557	7.23196961057231	2.84813072839376	2.03534000162098	14.2485721075843	4.03848011352902	1.80570827423237	0.0452964904724424	1	BHLHA15	7	98211427	98212979	+	798	protein_coding	basic helix-loop-helix family member a15 [Source:HGNC Symbol;Acc:HGNC:22265]	bHLH
ENSG00000265743	8.37245132437631	3.19771441156678	7.38278640015363	1.80799240264308	0	0	6.31765071203224	0.602664134214359	3.34752896160683	0.0454129144700697	1	AC138207.5	17	30964935	30965500	-	409	lincRNA	novel transcript	-
ENSG00000243225	0	10.6590480385559	2.10936754290104	0	0	0	4.25613852715232	0	4.59180628759697	0.0457090391723122	1	AC007686.1	14	76968683	76969145	+	463	processed_pseudogene	ribosomal protein, large, P1 (RPLP1) pseudogene	-
ENSG00000225285	3.72108947750058	8.52723843084474	0	0	0	0	4.08277596944844	0	4.53637051932909	0.0474221852763229	1	LINC01770	1	1430539	1434573	-	851	lincRNA	long intergenic non-protein coding RNA 1770 [Source:HGNC Symbol;Acc:HGNC:52560]	-
ENSG00000279953	3.72108947750058	0	12.6562052574062	0.903996201321539	0	0	5.45909824496893	0.30133206710718	3.99339153083602	0.0478336956460124	1	AC117503.3	12	123649068	123650485	+	1418	TEC	novel transcript	-
ENSG00000142233	7.44217895500117	8.52723843084474	0	0	0	1.01767000081049	5.3231391286153	0.339223333603496	3.96020796038695	0.0479679544619091	1	NTN5	19	48661407	48673081	-	3115	protein_coding	netrin 5 [Source:HGNC Symbol;Acc:HGNC:25208]	-
ENSG00000235890	14.8843579100023	8.52723843084474	14.7655728003073	1.80799240264308	4.74688454732294	4.07068000324196	12.7257230470514	3.54185231773599	1.85304782229672	0.0480971457564095	1	TSPEAR-AS1	21	44506807	44516575	+	2355	antisense	TSPEAR antisense RNA 1 [Source:HGNC Symbol;Acc:HGNC:1271]	-
ENSG00000178573	4.65136184687573	7.46133362698914	0	0	0	0	4.03756515795496	0	4.52164116903989	0.0481368412070165	1	MAF	16	79585843	79600714	-	6976	protein_coding	MAF bZIP transcription factor [Source:HGNC Symbol;Acc:HGNC:6776]	TF_bZIP
ENSG00000267064	7.44217895500117	8.52723843084474	0	0	0.949376909464588	0	5.3231391286153	0.316458969821529	3.96020198362153	0.0482007502287732	1	UXT-AS1	X	47658833	47660377	+	1545	antisense	UXT antisense RNA 1 [Source:HGNC Symbol;Acc:HGNC:49239]	-
ENSG00000256574	3.72108947750058	0	8.43747017160415	0	0	0	4.05285321636824	0	4.52673851629036	0.0483023543687023	1	OR13A1	10	45302298	45315608	-	2689	protein_coding	olfactory receptor family 13 subfamily A member 1 [Source:HGNC Symbol;Acc:HGNC:14772]	-
ENSG00000018280	9.30272369375146	18.1203816655451	28.476461829164	4.51998100660769	1.89875381892918	11.1943700089154	18.6331890628202	5.87103494481742	1.67301503839651	0.0491031542432752	0.199236812621839	SLC11A1	2	218382029	218396894	+	8676	protein_coding	solute carrier family 11 member 1 [Source:HGNC Symbol;Acc:HGNC:10907]	-
ENSG00000123610	5.58163421625088	7.46133362698914	13.7108890288567	3.61598480528616	0	1.01767000081049	8.91795229069892	1.54455160203221	2.50855626427869	0.04919728244645	1	TNFAIP6	2	151357592	151380048	+	1579	protein_coding	TNF alpha induced protein 6 [Source:HGNC Symbol;Acc:HGNC:11898]	-
ENSG00000144857	9.30272369375146	6.39542882313355	13.7108890288567	4.51998100660769	0	1.01767000081049	9.80301384858058	1.84588366913939	2.38917215551639	0.0493613333845782	1	BOC	3	113211003	113287459	+	10330	protein_coding	BOC cell adhesion associated, oncogene regulated [Source:HGNC Symbol;Acc:HGNC:17173]	-
ENSG00000274286	7.44217895500117	11.7249528424115	4.21873508580207	1.80799240264308	1.89875381892918	0	7.79528896107158	1.23558207385742	2.63592651429213	0.0496973536576098	1	ADRA2B	2	96112875	96116245	-	3371	protein_coding	adrenoceptor alpha 2B [Source:HGNC Symbol;Acc:HGNC:282]	-
ENSG00000260464	10.2329960631266	12.7908576462671	6.32810262870311	1.80799240264308	1.89875381892918	3.05301000243147	9.78398544603227	2.25325207466791	2.12558906769028	0.0498752895760029	1	AL049796.1	1	93847174	93848939	+	1766	bidirectional_promoter_lncRNA	novel transcript	-
