# Supplementary material for: Transcriptomic Analysis of PDCoV-Infected HIEC-6 Cells and Enrichment Pathways PI3K-Akt and P38 MAPK
Source: Viruses. 2024 Apr 9;16(4):579. doi: 10.3390/v16040579 (PMC11054366; doi:10.3390/v16040579)
Supplement: Supplementary file 1 [file viruses-16-00579-s001.zip › supplementary materials/Table_S10.xlsx]

## Sheet: Sheet1
Category	GOID	Description	GeneRatio	BgRatio	pvalue	padj	geneID	geneName	Count
BP	GO:0071634	regulation of transforming growth factor beta production	4/99	28/17310	1.85476e-05	0.0192951	ENSG00000006210/ENSG00000167711/ENSG00000118513/ENSG00000062038	CX3CL1/SERPINF2/MYB/CDH3	4
BP	GO:0071604	transforming growth factor beta production	4/99	29/17310	2.14211e-05	0.0192951	ENSG00000006210/ENSG00000167711/ENSG00000118513/ENSG00000062038	CX3CL1/SERPINF2/MYB/CDH3	4
BP	GO:1901550	regulation of endothelial cell development	3/99	12/17310	3.84557e-05	0.0192951	ENSG00000125538/ENSG00000115718/ENSG00000179776	IL1B/PROC/CDH5	3
BP	GO:1903140	regulation of establishment of endothelial barrier	3/99	12/17310	3.84557e-05	0.0192951	ENSG00000125538/ENSG00000115718/ENSG00000179776	IL1B/PROC/CDH5	3
BP	GO:0032963	collagen metabolic process	6/99	124/17310	7.78552e-05	0.0312511	ENSG00000162552/ENSG00000100985/ENSG00000196415/ENSG00000167711/ENSG00000118513/ENSG00000099953	WNT4/MMP9/PRTN3/SERPINF2/MYB/MMP11	6
BP	GO:0001819	positive regulation of cytokine production	10/99	409/17310	0.000116408	0.0333785	ENSG00000227507/ENSG00000113356/ENSG00000006210/ENSG00000115602/ENSG00000125538/ENSG00000096996/ENSG00000167711/ENSG00000100968/ENSG00000118513/ENSG00000159958	LTB/POLR3G/CX3CL1/IL1RL1/IL1B/IL12RB1/SERPINF2/NFATC4/MYB/TNFRSF13C	10
BP	GO:0071636	positive regulation of transforming growth factor beta production	3/99	17/17310	0.000116417	0.0333785	ENSG00000006210/ENSG00000167711/ENSG00000118513	CX3CL1/SERPINF2/MYB	3
BP	GO:0030198	extracellular matrix organization	9/99	341/17310	0.000146708	0.0368053	ENSG00000100985/ENSG00000161270/ENSG00000084636/ENSG00000115221/ENSG00000167711/ENSG00000169231/ENSG00000099953/ENSG00000049089/ENSG00000124159	MMP9/NPHS1/COL16A1/ITGB6/SERPINF2/THBS3/MMP11/COL9A2/MATN4	9
BP	GO:0016338	calcium-independent cell-cell adhesion via plasma membrane cell-adhesion molecules	3/99	23/17310	0.000295737	0.0566736	ENSG00000159261/ENSG00000189143/ENSG00000006210	CLDN14/CLDN4/CX3CL1	3
BP	GO:0010714	positive regulation of collagen metabolic process	3/99	24/17310	0.000336586	0.0566736	ENSG00000162552/ENSG00000167711/ENSG00000118513	WNT4/SERPINF2/MYB	3
CC	GO:0031012	extracellular matrix	12/103	477/18317	1.51432e-05	0.00268035	ENSG00000162552/ENSG00000100985/ENSG00000084636/ENSG00000196415/ENSG00000115602/ENSG00000182600/ENSG00000159166/ENSG00000214274/ENSG00000169231/ENSG00000099953/ENSG00000049089/ENSG00000179954	WNT4/MMP9/COL16A1/PRTN3/IL1RL1/SNORC/LAD1/ANG/THBS3/MMP11/COL9A2/SSC5D	12
CC	GO:0005578	proteinaceous extracellular matrix	9/103	373/18317	0.000254739	0.0225444	ENSG00000162552/ENSG00000100985/ENSG00000084636/ENSG00000115602/ENSG00000182600/ENSG00000159166/ENSG00000214274/ENSG00000099953/ENSG00000049089	WNT4/MMP9/COL16A1/IL1RL1/SNORC/LAD1/ANG/MMP11/COL9A2	9
CC	GO:0005923	bicellular tight junction	4/103	122/18317	0.00498775	0.240433	ENSG00000159261/ENSG00000189143/ENSG00000105289/ENSG00000179776	CLDN14/CLDN4/TJP3/CDH5	4
CC	GO:0070160	occluding junction	4/103	125/18317	0.00543351	0.240433	ENSG00000159261/ENSG00000189143/ENSG00000105289/ENSG00000179776	CLDN14/CLDN4/TJP3/CDH5	4
CC	GO:0031093	platelet alpha granule lumen	3/103	70/18317	0.00719617	0.243786	ENSG00000129009/ENSG00000167711/ENSG00000196136	ISLR/SERPINF2/SERPINA3	3
CC	GO:0043296	apical junction complex	4/103	141/18317	0.00826393	0.243786	ENSG00000159261/ENSG00000189143/ENSG00000105289/ENSG00000179776	CLDN14/CLDN4/TJP3/CDH5	4
CC	GO:0016342	catenin complex	2/103	29/18317	0.0115167	0.291208	ENSG00000179776/ENSG00000062038	CDH5/CDH3	2
CC	GO:0031091	platelet alpha granule	3/103	93/18317	0.0155505	0.326152	ENSG00000129009/ENSG00000167711/ENSG00000196136	ISLR/SERPINF2/SERPINA3	3
CC	GO:0035861	site of double-strand break	2/103	36/18317	0.0174216	0.326152	ENSG00000171320/ENSG00000133302	ESCO2/SLF1	2
CC	GO:0005796	Golgi lumen	3/103	101/18317	0.0193401	0.326152	ENSG00000162552/ENSG00000115718/ENSG00000099953	WNT4/PROC/MMP11	3
MF	GO:0005125	cytokine activity	6/95	219/17252	0.00132777	0.318666	ENSG00000227507/ENSG00000130513/ENSG00000006210/ENSG00000125538/ENSG00000124391/ENSG00000150281	LTB/GDF15/CX3CL1/IL1B/IL17C/CTF1	6
MF	GO:0005178	integrin binding	4/95	118/17252	0.00410326	0.342418	ENSG00000084636/ENSG00000006210/ENSG00000125538/ENSG00000115221	COL16A1/CX3CL1/IL1B/ITGB6	4
MF	GO:0005126	cytokine receptor binding	6/95	277/17252	0.00428022	0.342418	ENSG00000227507/ENSG00000130513/ENSG00000006210/ENSG00000125538/ENSG00000096996/ENSG00000150281	LTB/GDF15/CX3CL1/IL1B/IL12RB1/CTF1	6
MF	GO:0000982	transcription factor activity, RNA polymerase II proximal promoter sequence-specific DNA binding	7/95	415/17252	0.00798354	0.448608	ENSG00000181444/ENSG00000185697/ENSG00000129173/ENSG00000088881/ENSG00000100968/ENSG00000118513/ENSG00000168062	ZNF467/MYBL1/E2F8/EBF4/NFATC4/MYB/BATF2	7
MF	GO:0003887	DNA-directed DNA polymerase activity	2/95	28/17252	0.0103333	0.448608	ENSG00000051341/ENSG00000100479	POLQ/POLE2	2
MF	GO:0001134	transcription factor activity, transcription factor recruiting	2/95	30/17252	0.0118072	0.448608	ENSG00000185697/ENSG00000118513	MYBL1/MYB	2
MF	GO:0048018	receptor ligand activity	7/95	471/17252	0.0152259	0.448608	ENSG00000162552/ENSG00000227507/ENSG00000130513/ENSG00000006210/ENSG00000125538/ENSG00000124391/ENSG00000150281	WNT4/LTB/GDF15/CX3CL1/IL1B/IL17C/CTF1	7
MF	GO:0034061	DNA polymerase activity	2/95	37/17252	0.0176329	0.448608	ENSG00000051341/ENSG00000100479	POLQ/POLE2	2
MF	GO:0004252	serine-type endopeptidase activity	4/95	183/17252	0.0184708	0.448608	ENSG00000100985/ENSG00000196415/ENSG00000115718/ENSG00000099953	MMP9/PRTN3/PROC/MMP11	4
MF	GO:0050839	cell adhesion molecule binding	7/95	491/17252	0.018692	0.448608	ENSG00000084636/ENSG00000006210/ENSG00000125538/ENSG00000159166/ENSG00000115221/ENSG00000179776/ENSG00000062038	COL16A1/CX3CL1/IL1B/LAD1/ITGB6/CDH5/CDH3	7
