# Supplementary material for: Transcriptomic Analysis of PDCoV-Infected HIEC-6 Cells and Enrichment Pathways PI3K-Akt and P38 MAPK
Source: Viruses. 2024 Apr 9;16(4):579. doi: 10.3390/v16040579 (PMC11054366; doi:10.3390/v16040579)
Supplement: Supplementary file 1 [file viruses-16-00579-s001.zip › supplementary materials/Table_S11.xlsx]

## Sheet: Sheet1
KEGGID	Description	GeneRatio	BgRatio	pvalue	padj	geneID	geneName	keggID	Count
hsa04060	Cytokine-cytokine receptor interaction	8/47	277/7131	0.000393643	0.0547164	ENSG00000130513/ENSG00000006210/ENSG00000115602/ENSG00000125538/ENSG00000096996/ENSG00000124391/ENSG00000150281/ENSG00000159958	GDF15/CX3CL1/IL1RL1/IL1B/IL12RB1/IL17C/CTF1/TNFRSF13C	hsa:9518/hsa:6376/hsa:9173/hsa:3553/hsa:3594/hsa:27189/hsa:1489/hsa:115650	8
hsa04151	PI3K-Akt signaling pathway	5/47	350/7131	0.0788445	0.608569	ENSG00000175305/ENSG00000115221/ENSG00000169231/ENSG00000118513/ENSG00000049089	CCNE2/ITGB6/THBS3/MYB/COL9A2	hsa:9134/hsa:3694/hsa:7059/hsa:4602/hsa:1298	5
hsa05165	Human papillomavirus infection	5/47	323/7131	0.0599776	0.605369	ENSG00000162552/ENSG00000175305/ENSG00000115221/ENSG00000169231/ENSG00000049089	WNT4/CCNE2/ITGB6/THBS3/COL9A2	hsa:54361/hsa:9134/hsa:3694/hsa:7059/hsa:1298	5
hsa05166	Human T-cell leukemia virus 1 infection	5/47	230/7131	0.0170282	0.394487	ENSG00000162552/ENSG00000100479/ENSG00000100968/ENSG00000118513/ENSG00000159958	WNT4/POLE2/NFATC4/MYB/TNFRSF13C	hsa:54361/hsa:5427/hsa:4776/hsa:4602/hsa:115650	5
hsa05418	Fluid shear stress and atherosclerosis	4/47	135/7131	0.01168	0.394487	ENSG00000130707/ENSG00000100985/ENSG00000125538/ENSG00000179776	ASS1/MMP9/IL1B/CDH5	hsa:445/hsa:4318/hsa:3553/hsa:1003	4
hsa04670	Leukocyte transendothelial migration	4/47	111/7131	0.00592859	0.393177	ENSG00000159261/ENSG00000189143/ENSG00000100985/ENSG00000179776	CLDN14/CLDN4/MMP9/CDH5	hsa:23562/hsa:1364/hsa:4318/hsa:1003	4
hsa04514	Cell adhesion molecules (CAMs)	4/47	123/7131	0.00848583	0.393177	ENSG00000159261/ENSG00000189143/ENSG00000179776/ENSG00000062038	CLDN14/CLDN4/CDH5/CDH3	hsa:23562/hsa:1364/hsa:1003/hsa:1001	4
hsa04921	Oxytocin signaling pathway	3/47	152/7131	0.0780219	0.608569	ENSG00000116741/ENSG00000105499/ENSG00000100968	RGS2/PLA2G4C/NFATC4	hsa:5997/hsa:8605/hsa:4776	3
hsa04530	Tight junction	3/47	167/7131	0.0969389	0.608569	ENSG00000159261/ENSG00000189143/ENSG00000105289	CLDN14/CLDN4/TJP3	hsa:23562/hsa:1364/hsa:27134	3
hsa04510	Focal adhesion	3/47	196/7131	0.138151	0.608569	ENSG00000115221/ENSG00000169231/ENSG00000049089	ITGB6/THBS3/COL9A2	hsa:3694/hsa:7059/hsa:1298	3
hsa05163	Human cytomegalovirus infection	3/47	205/7131	0.152014	0.608569	ENSG00000006210/ENSG00000125538/ENSG00000100968	CX3CL1/IL1B/NFATC4	hsa:6376/hsa:3553/hsa:4776	3
hsa05206	MicroRNAs in cancer	3/47	296/7131	0.309632	0.608569	ENSG00000104081/ENSG00000175305/ENSG00000100985	BMF/CCNE2/MMP9	hsa:90427/hsa:9134/hsa:4318	3
hsa05162	Measles	3/47	126/7131	0.0497466	0.605369	ENSG00000105327/ENSG00000175305/ENSG00000125538	BBC3/CCNE2/IL1B	hsa:27113/hsa:9134/hsa:3553	3
hsa05161	Hepatitis B	3/47	141/7131	0.0653276	0.605369	ENSG00000175305/ENSG00000100985/ENSG00000100968	CCNE2/MMP9/NFATC4	hsa:9134/hsa:4318/hsa:4776	3
hsa04668	TNF signaling pathway	3/47	104/7131	0.0307436	0.53417	ENSG00000100985/ENSG00000006210/ENSG00000125538	MMP9/CX3CL1/IL1B	hsa:4318/hsa:6376/hsa:3553	3
hsa04657	IL-17 signaling pathway	3/47	89/7131	0.0205251	0.40757	ENSG00000100985/ENSG00000125538/ENSG00000124391	MMP9/IL1B/IL17C	hsa:4318/hsa:3553/hsa:27189	3
hsa04512	ECM-receptor interaction	3/47	80/7131	0.0154712	0.394487	ENSG00000115221/ENSG00000169231/ENSG00000049089	ITGB6/THBS3/COL9A2	hsa:3694/hsa:7059/hsa:1298	3
hsa04010	MAPK signaling pathway	2/47	287/7131	0.569906	0.700277	ENSG00000105499/ENSG00000125538	PLA2G4C/IL1B	hsa:8605/hsa:3553	2
hsa05205	Proteoglycans in cancer	2/47	197/7131	0.37441	0.636126	ENSG00000162552/ENSG00000100985	WNT4/MMP9	hsa:54361/hsa:4318	2
hsa04115	p53 signaling pathway	2/47	72/7131	0.0812681	0.608569	ENSG00000105327/ENSG00000175305	BBC3/CCNE2	hsa:27113/hsa:9134	2
