# Supplementary material for: Transcriptomic Analysis of PDCoV-Infected HIEC-6 Cells and Enrichment Pathways PI3K-Akt and P38 MAPK
Source: Viruses. 2024 Apr 9;16(4):579. doi: 10.3390/v16040579 (PMC11054366; doi:10.3390/v16040579)
Supplement: Supplementary file 1 [file viruses-16-00579-s001.zip › supplementary materials/Table_S12.xlsx]

## Sheet: Sheet1
	12h	24h	48h
BUB1	-0.581016	-0.536385	-0.911311
DDIT4	2.32933	0.828945	4.34496
ATF3	0.951321	2.32159	3.84315
GBP2	3.67393	2.60912	2.1341
IRF1	1.41234	1.00295	0.818831
