# Supplementary material for: Transcriptomic Analysis of PDCoV-Infected HIEC-6 Cells and Enrichment Pathways PI3K-Akt and P38 MAPK
Source: Viruses. 2024 Apr 9;16(4):579. doi: 10.3390/v16040579 (PMC11054366; doi:10.3390/v16040579)
Supplement: Supplementary file 1 [file viruses-16-00579-s001.zip › supplementary materials/Table_S13.xlsx]

## Sheet: Sheet1
gene_id	HI_PD_24h_1	HI_PD_24h_2	HI_PD_24h_3	HI_12h_1	HI_12h_2	HI_12h_3	HI_PD_24h	HI_12h	log2FoldChange	pvalue	padj	gene_name	gene_chr	gene_start	gene_end	gene_strand	gene_length	gene_biotype	gene_description
ENSG00000139618	3.57306	8.81389	3.34593	227.254	181.457	207.325	5.24429	205.345	-5.25369	2.01e-25	1.44e-21	BRCA2	13	32315474	32400266	+	12273	protein_coding	BRCA2, DNA repair associated [Source:HGNC Symbol;Acc:HGNC:1101]
ENSG00000066279	161.979	146.898	71.3798	1512.84	1267.56	975.757	126.752	1252.05	-3.30431	2.4e-24	8.58e-21	ASPM	1	197000000	197000000	-	10887	protein_coding	abnormal spindle microtubule assembly [Source:HGNC Symbol;Acc:HGNC:19048]
ENSG00000138778	50.0228	39.1728	11.1531	459.43	512.66	425.111	33.4496	465.734	-3.80096	2.03e-22	4.83e-19	CENPE	4	103000000	103000000	-	9444	protein_coding	centromere protein E [Source:HGNC Symbol;Acc:HGNC:1856]
ENSG00000099194	5465.59	6417.49	6540.17	1439.82	1054.39	889.213	6141.09	1127.81	2.44472	2.12e-21	4.32e-18	SCD	10	100000000	100000000	+	5362	protein_coding	stearoyl-CoA desaturase [Source:HGNC Symbol;Acc:HGNC:10571]
ENSG00000080345	150.069	204.678	85.8788	1127.24	1146.88	1118.41	146.875	1130.85	-2.94239	2.52e-21	4.5e-18	RIF1	2	151000000	152000000	+	18166	protein_coding	replication timing regulatory factor 1 [Source:HGNC Symbol;Acc:HGNC:23207]
ENSG00000143878	8233.52	8182.23	9441.09	2071.54	2151.94	1794.59	8618.95	2006.02	2.10311	1.07e-20	1.7e-17	RHOB	2	20447074	20449445	+	2372	protein_coding	ras homolog family member B [Source:HGNC Symbol;Acc:HGNC:668]
ENSG00000085224	88.1355	101.849	39.0358	576.749	653.598	563.961	76.3402	598.102	-2.96743	1.12e-18	1.45e-15	ATRX	X	77504878	77786233	-	19266	protein_coding	ATRX, chromatin remodeler [Source:HGNC Symbol;Acc:HGNC:886]
ENSG00000163121	494.273	335.907	381.436	75.4778	51.9707	58.0128	403.872	61.8205	2.70512	1.67e-18	1.99e-15	NEURL3	2	96497643	96508109	-	2497	protein_coding	neuralized E3 ubiquitin protein ligase 3 [Source:HGNC Symbol;Acc:HGNC:25162]
ENSG00000121621	70.2702	124.374	41.2664	621.051	631.576	709.468	78.6368	654.032	-3.05038	3.65e-18	4.01e-15	KIF18A	11	28020620	28108308	-	4668	protein_coding	kinesin family member 18A [Source:HGNC Symbol;Acc:HGNC:29441]
ENSG00000047410	144.113	244.83	93.686	1312.66	1204.13	965.296	160.877	1160.7	-2.84821	1.05e-17	1e-14	TPR	1	186000000	186000000	-	12350	protein_coding	translocated promoter region, nuclear basket protein [Source:HGNC Symbol;Acc:HGNC:12017]
ENSG00000130513	9829.49	10967.4	9840.37	2518.66	3047.78	2421.32	10212.4	2662.59	1.93943	1.5e-17	1.34e-14	GDF15	19	18374731	18389176	+	2087	protein_coding	growth differentiation factor 15 [Source:HGNC Symbol;Acc:HGNC:30142]
ENSG00000135968	65.5061	71.4904	35.6899	351.136	362.033	397.531	57.5621	370.233	-2.68277	1.28e-16	9.14e-14	GCC2	2	108000000	109000000	+	13282	protein_coding	GRIP and coiled-coil domain containing 2 [Source:HGNC Symbol;Acc:HGNC:23218]
ENSG00000189057	55.9779	174.319	30.1134	1009.11	1095.79	1006.19	86.8035	1037.03	-3.57225	3.11e-16	2.12e-13	FAM111B	11	59107185	59127410	+	3863	protein_coding	family with sequence similarity 111 member B [Source:HGNC Symbol;Acc:HGNC:24200]
ENSG00000117724	157.215	532.751	126.03	2797.6	2739.47	2736.11	271.998	2757.73	-3.33949	4.46e-16	2.9e-13	CENPF	1	215000000	215000000	+	11690	protein_coding	centromere protein F [Source:HGNC Symbol;Acc:HGNC:1857]
ENSG00000151835	120.293	176.278	150.567	666.173	684.428	648.603	149.046	666.401	-2.15831	5.48e-16	3.41e-13	SACS	13	23328826	23433740	-	15918	protein_coding	sacsin molecular chaperone [Source:HGNC Symbol;Acc:HGNC:10519]
ENSG00000103485	1378.01	1089.98	1496.74	249.405	351.463	336.665	1321.58	312.511	2.08062	2.66e-15	1.46e-12	QPRT	16	29679008	29698699	+	3642	protein_coding	quinolinate phosphoribosyltransferase [Source:HGNC Symbol;Acc:HGNC:9755]
ENSG00000102189	20.2473	23.5037	6.69186	181.311	155.031	181.647	16.8143	172.663	-3.35287	3.08e-15	1.63e-12	EEA1	12	92770637	92929331	-	10150	protein_coding	early endosome antigen 1 [Source:HGNC Symbol;Acc:HGNC:3185]
ENSG00000112742	156.024	179.216	69.1492	689.145	823.604	1019.5	134.796	844.084	-2.64506	7.88e-15	3.88e-12	TTK	6	80003887	80042527	+	4579	protein_coding	TTK protein kinase [Source:HGNC Symbol;Acc:HGNC:12401]
ENSG00000169242	12379.5	10939	14078.5	2873.08	3361.36	4092.28	12465.7	3442.24	1.8566	2.71e-14	1.18e-11	EFNA1	1	155000000	155000000	+	2539	protein_coding	ephrin A1 [Source:HGNC Symbol;Acc:HGNC:3221]
ENSG00000164031	95.2816	124.374	53.5348	481.581	465.094	605.806	91.0634	517.494	-2.50342	2.81e-14	1.18e-11	DNAJB14	4	99896248	99946726	-	13078	protein_coding	DnaJ heat shock protein family (Hsp40) member B14 [Source:HGNC Symbol;Acc:HGNC:25881]
ENSG00000137812	42.8767	113.601	26.7674	690.786	503.852	457.445	61.0818	550.694	-3.16441	3.06e-14	1.25e-11	KNL1	15	40594020	40664342	+	10250	protein_coding	kinetochore scaffold 1 [Source:HGNC Symbol;Acc:HGNC:24054]
ENSG00000170312	686.028	984.218	608.959	2509.64	3711.94	4922.53	759.735	3714.7	-2.28914	3.42e-14	1.36e-11	CDK1	10	60778331	60794852	+	3931	protein_coding	cyclin dependent kinase 1 [Source:HGNC Symbol;Acc:HGNC:1722]
ENSG00000176208	11.9102	24.483	11.1531	167.364	159.436	124.585	15.8488	150.461	-3.23015	3.68e-14	1.42e-11	ATAD5	17	30831970	30895869	+	7075	protein_coding	ATPase family, AAA domain containing 5 [Source:HGNC Symbol;Acc:HGNC:25752]
ENSG00000101745	16.6743	21.5451	3.34593	149.315	167.363	155.969	13.8551	157.549	-3.49591	5.16e-14	1.84e-11	ANKRD12	18	9136228	9285985	+	12252	protein_coding	ankyrin repeat domain 12 [Source:HGNC Symbol;Acc:HGNC:29135]
ENSG00000162496	2963.26	1876.38	2354.42	442.201	629.815	687.595	2398.02	586.537	2.03177	2.16e-13	7.35e-11	DHRS3	1	12567910	12617731	-	3036	protein_coding	dehydrogenase/reductase 3 [Source:HGNC Symbol;Acc:HGNC:17693]
ENSG00000177888	23.8204	35.2556	5.57655	173.927	226.381	233.002	21.5508	211.103	-3.28131	3.86e-13	1.28e-10	ZBTB41	1	197000000	197000000	-	8562	protein_coding	zinc finger and BTB domain containing 41 [Source:HGNC Symbol;Acc:HGNC:24819]
ENSG00000197961	59.551	47.9867	21.1909	264.993	244.879	310.036	42.9095	273.303	-2.67215	5.08e-13	1.64e-10	ZNF121	19	9560353	9584533	-	7251	protein_coding	zinc finger protein 121 [Source:HGNC Symbol;Acc:HGNC:12904]
ENSG00000143228	148.877	215.451	94.8013	653.047	724.948	851.172	153.043	743.056	-2.27696	6.88e-13	2.14e-10	NUF2	1	163000000	163000000	+	3362	protein_coding	NUF2, NDC80 kinetochore complex component [Source:HGNC Symbol;Acc:HGNC:14621]
ENSG00000165813	21.4384	41.1315	14.499	170.645	176.172	246.317	25.6896	197.711	-2.93084	8.29e-13	2.42e-10	CCDC186	10	114000000	114000000	-	9003	protein_coding	coiled-coil domain containing 186 [Source:HGNC Symbol;Acc:HGNC:24349]
ENSG00000144655	1451.85	1326	1285.95	437.279	445.715	328.105	1354.6	403.7	1.74596	1.6e-12	4.15e-10	CSRNP1	3	39141855	39154562	-	3214	protein_coding	cysteine and serine rich nuclear protein 1 [Source:HGNC Symbol;Acc:HGNC:14300]
ENSG00000051341	35.7306	42.1108	23.4215	190.335	196.432	180.696	33.7543	189.154	-2.48242	2.45e-12	6.03e-10	POLQ	3	121000000	122000000	-	9400	protein_coding	DNA polymerase theta [Source:HGNC Symbol;Acc:HGNC:9186]
ENSG00000172469	21.4384	47.0074	16.7296	187.054	196.432	213.031	28.3918	198.839	-2.79404	2.97e-12	7.15e-10	MANEA	6	95577543	95609457	+	5187	protein_coding	mannosidase endo-alpha [Source:HGNC Symbol;Acc:HGNC:21072]
ENSG00000105327	672.926	744.284	511.927	146.853	199.955	123.634	643.046	156.814	2.03556	3e-12	7.15e-10	BBC3	19	47220822	47232766	-	3180	protein_coding	BCL2 binding component 3 [Source:HGNC Symbol;Acc:HGNC:17868]
ENSG00000122482	95.2816	168.443	71.3798	465.173	566.393	664.77	111.701	565.445	-2.33546	4.26e-12	9.97e-10	ZNF644	1	90915298	91022272	-	7604	protein_coding	zinc finger protein 644 [Source:HGNC Symbol;Acc:HGNC:29222]
ENSG00000133302	16.6743	71.4904	16.7296	251.046	318.871	394.678	34.9648	321.531	-3.18587	5.08e-12	1.17e-09	SLF1	5	94618347	94739436	+	7185	protein_coding	SMC5-SMC6 complex localization factor 1 [Source:HGNC Symbol;Acc:HGNC:25408]
ENSG00000139324	44.0677	79.325	20.0756	300.27	293.326	384.216	47.8228	325.938	-2.76093	6e-12	1.36e-09	TMTC3	12	88142296	88199887	+	7327	protein_coding	transmembrane and tetratricopeptide repeat containing 3 [Source:HGNC Symbol;Acc:HGNC:26899]
ENSG00000138658	23.8204	28.4003	10.0378	121.421	174.41	165.479	20.7528	153.77	-2.88267	8.88e-12	1.92e-09	ZGRF1	4	113000000	113000000	-	9103	protein_coding	zinc finger GRF-type containing 1 [Source:HGNC Symbol;Acc:HGNC:25654]
ENSG00000087502	175.08	222.306	160.605	554.598	715.258	866.389	185.997	712.081	-1.93508	9.01e-12	1.92e-09	ERGIC2	12	29337352	29381189	-	5826	protein_coding	ERGIC and golgi 2 [Source:HGNC Symbol;Acc:HGNC:30208]
ENSG00000066557	79.7983	152.774	44.6124	410.205	616.602	662.868	92.3949	563.225	-2.60298	1.52e-11	2.97e-09	LRRC40	1	70144805	70205620	-	2884	protein_coding	leucine rich repeat containing 40 [Source:HGNC Symbol;Acc:HGNC:26004]
ENSG00000130522	4644.98	3359.07	4445.62	1356.14	1465.75	1295.3	4149.89	1372.4	1.59625	2.44e-11	4.54e-09	JUND	19	18279760	18281622	-	1863	protein_coding	JunD proto-oncogene, AP-1 transcription factor subunit [Source:HGNC Symbol;Acc:HGNC:6206]
ENSG00000197969	17.8653	63.6559	15.6143	223.152	302.135	247.268	32.3785	257.518	-2.9762	3.04e-11	5.43e-09	VPS13A	9	77177353	77421541	+	20196	protein_coding	vacuolar protein sorting 13 homolog A [Source:HGNC Symbol;Acc:HGNC:1908]
ENSG00000187790	11.9102	33.2969	7.80717	123.062	142.699	235.856	17.6714	167.206	-3.22137	3.28e-11	5.78e-09	FANCM	14	45135940	45200890	+	8468	protein_coding	FA complementation group M [Source:HGNC Symbol;Acc:HGNC:23168]
ENSG00000067334	283.463	443.632	237.561	1002.54	1302.79	1484.56	321.552	1263.3	-1.97253	3.7e-11	6.44e-09	DNTTIP2	1	93866283	93879918	-	7519	protein_coding	deoxynucleotidyltransferase terminal interacting protein 2 [Source:HGNC Symbol;Acc:HGNC:24013]
ENSG00000092140	58.36	182.154	33.4593	579.21	684.428	817.886	91.3243	693.841	-2.91961	4.58e-11	7.89e-09	G2E3	14	30559123	30620063	+	9353	protein_coding	G2/M-phase specific E3 ubiquitin protein ligase [Source:HGNC Symbol;Acc:HGNC:20338]
ENSG00000171320	54.7869	175.298	53.5348	470.916	591.938	769.383	94.5401	610.746	-2.68537	5.15e-11	8.65e-09	ESCO2	8	27771949	27812640	+	7973	protein_coding	establishment of sister chromatid cohesion N-acetyltransferase 2 [Source:HGNC Symbol;Acc:HGNC:27230]
ENSG00000118596	48.8318	91.0769	43.4971	286.323	259.854	345.224	61.1352	297.134	-2.27395	6.53e-11	1.07e-08	SLC16A7	12	59596067	59789855	+	13665	protein_coding	solute carrier family 16 member 7 [Source:HGNC Symbol;Acc:HGNC:10928]
ENSG00000186480	535.959	632.641	765.102	198.539	207.883	156.92	644.567	187.781	1.77873	7.03e-11	1.14e-08	INSIG1	7	155000000	155000000	+	3650	protein_coding	insulin induced gene 1 [Source:HGNC Symbol;Acc:HGNC:6083]
ENSG00000116266	59.551	125.353	36.8052	379.03	465.094	395.628	73.9031	413.251	-2.47692	9.71e-11	1.54e-08	STXBP3	1	109000000	109000000	+	5895	protein_coding	syntaxin binding protein 3 [Source:HGNC Symbol;Acc:HGNC:11446]
ENSG00000089048	34.5396	30.359	3.34593	157.519	229.024	228.247	22.7481	204.93	-3.17008	1.04e-10	1.64e-08	ESF1	20	13714322	13784886	-	3216	protein_coding	ESF1 nucleolar pre-rRNA processing protein homolog [Source:HGNC Symbol;Acc:HGNC:15898]
ENSG00000173041	19.0563	17.6278	7.80717	91.0656	110.988	135.997	14.8304	112.684	-2.92362	1.1e-10	1.71e-08	ZNF680	7	64519884	64563106	-	5586	protein_coding	zinc finger protein 680 [Source:HGNC Symbol;Acc:HGNC:26897]
ENSG00000172893	7638.01	4916.19	6486.64	2165.88	2195.98	1747.99	6346.95	2036.62	1.63974	1.11e-10	1.71e-08	DHCR7	11	71428193	71452868	-	4160	protein_coding	7-dehydrocholesterol reductase [Source:HGNC Symbol;Acc:HGNC:2860]
ENSG00000104081	298.946	244.83	278.827	82.8615	71.3496	58.9639	274.201	71.0583	1.94543	1.19e-10	1.82e-08	BMF	15	40087890	40108892	-	5447	protein_coding	Bcl2 modifying factor [Source:HGNC Symbol;Acc:HGNC:24132]
ENSG00000185697	42.8767	127.312	36.8052	393.797	394.625	471.711	68.9979	420.044	-2.59778	1.33e-10	1.99e-08	MYBL1	8	66562175	66614247	-	7239	protein_coding	MYB proto-oncogene like 1 [Source:HGNC Symbol;Acc:HGNC:7547]
ENSG00000166004	7.14612	41.1315	8.92247	163.262	197.313	177.843	19.0667	179.472	-3.20984	1.38e-10	2.05e-08	CEP295	11	93661639	93730358	+	9495	protein_coding	centrosomal protein 295 [Source:HGNC Symbol;Acc:HGNC:29366]
ENSG00000123933	2888.22	1753.96	2269.65	607.924	706.449	798.865	2303.95	704.413	1.70964	1.42e-10	2.09e-08	MXD4	4	2247432	2262294	-	7058	protein_coding	MAX dimerization protein 4 [Source:HGNC Symbol;Acc:HGNC:13906]
ENSG00000024526	128.63	301.631	60.2267	909.015	1006.82	1181.18	163.496	1032.34	-2.6555	1.64e-10	2.37e-08	DEPDC1	1	68474152	68497221	-	5904	protein_coding	DEP domain containing 1 [Source:HGNC Symbol;Acc:HGNC:22949]
ENSG00000170345	277.508	258.541	206.332	63.992	33.4727	64.6701	247.46	54.0449	2.19512	2.06e-10	2.86e-08	FOS	14	75278774	75282230	+	3238	protein_coding	Fos proto-oncogene, AP-1 transcription factor subunit [Source:HGNC Symbol;Acc:HGNC:3796]
ENSG00000084636	142.922	94.9941	86.9941	20.5103	14.0938	13.3144	108.304	15.9728	2.75434	2.54e-10	3.43e-08	COL16A1	1	31652247	31704319	-	9269	protein_coding	collagen type XVI alpha 1 chain [Source:HGNC Symbol;Acc:HGNC:2193]
ENSG00000134982	19.0563	77.3664	17.845	294.527	326.799	234.905	38.0892	285.41	-2.89218	2.99e-10	3.95e-08	APC	5	113000000	113000000	+	12440	protein_coding	APC, WNT signaling pathway regulator [Source:HGNC Symbol;Acc:HGNC:583]
ENSG00000122565	558.588	940.148	536.464	1959.96	2354.54	3101.31	678.4	2471.94	-1.86461	3.14e-10	4.08e-08	CBX3	7	26201162	26213356	+	4641	protein_coding	chromobox 3 [Source:HGNC Symbol;Acc:HGNC:1553]
ENSG00000167552	4852.22	3334.59	5134.88	1425.05	1471.92	1587.27	4440.56	1494.75	1.57079	3.79e-10	4.85e-08	TUBA1A	12	49184796	49189324	-	3421	protein_coding	tubulin alpha 1a [Source:HGNC Symbol;Acc:HGNC:20766]
ENSG00000130707	862.298	621.869	548.732	149.315	192.908	230.149	677.633	190.791	1.82924	3.88e-10	4.9e-08	ASS1	9	130000000	131000000	+	3050	protein_coding	argininosuccinate synthase 1 [Source:HGNC Symbol;Acc:HGNC:758]
ENSG00000124762	8756.38	8631.74	8589	3334.97	3642.36	3069.93	8659.04	3349.08	1.37041	3.93e-10	4.92e-08	CDKN1A	6	36676460	36687339	+	3050	protein_coding	cyclin dependent kinase inhibitor 1A [Source:HGNC Symbol;Acc:HGNC:1784]
ENSG00000011405	41.6857	112.622	16.7296	378.209	440.43	432.719	57.0124	417.119	-2.86296	3.97e-10	4.93e-08	PIK3C2A	11	17077730	17207983	-	9204	protein_coding	phosphatidylinositol-4-phosphate 3-kinase catalytic subunit type 2 alpha [Source:HGNC Symbol;Acc:HGNC:8971]
ENSG00000162772	351.351	790.312	388.128	73.837	85.4434	147.41	509.93	102.23	2.32158	5.64e-10	6.69e-08	ATF3	1	213000000	213000000	+	4040	protein_coding	activating transcription factor 3 [Source:HGNC Symbol;Acc:HGNC:785]
ENSG00000170412	3570.68	2305.32	2642.17	1016.49	1005.94	803.62	2839.39	942.017	1.59144	8.35e-10	9.62e-08	GPRC5C	17	74424851	74451653	+	8005	protein_coding	G protein-coupled receptor class C group 5 member C [Source:HGNC Symbol;Acc:HGNC:13309]
ENSG00000092108	106.001	202.72	115.992	450.406	528.516	684.742	141.571	554.554	-1.96607	1.03e-09	1.16e-07	SCFD1	14	30622112	30735812	+	6571	protein_coding	sec1 family domain containing 1 [Source:HGNC Symbol;Acc:HGNC:20726]
ENSG00000175305	26.2024	78.3457	33.4593	204.282	239.594	332.861	46.0025	258.912	-2.4818	1.05e-09	1.17e-07	CCNE2	8	94879770	94896678	-	4397	protein_coding	cyclin E2 [Source:HGNC Symbol;Acc:HGNC:1590]
ENSG00000118412	54.7869	58.7593	8.92247	228.895	295.088	322.399	40.8229	282.127	-2.7861	1.16e-09	1.27e-07	CASP8AP2	6	89829894	89874436	+	8171	protein_coding	caspase 8 associated protein 2 [Source:HGNC Symbol;Acc:HGNC:1510]
ENSG00000087074	5476.31	7072.66	6452.06	2414.47	2565.94	1924.88	6333.68	2301.77	1.46028	1.22e-09	1.33e-07	PPP1R15A	19	48872392	48876057	+	3093	protein_coding	protein phosphatase 1 regulatory subunit 15A [Source:HGNC Symbol;Acc:HGNC:14375]
ENSG00000181450	26.2024	68.5525	23.4215	195.258	192.027	317.644	39.3921	234.976	-2.56501	1.3e-09	1.4e-07	ZNF678	1	228000000	228000000	+	8915	protein_coding	zinc finger protein 678 [Source:HGNC Symbol;Acc:HGNC:28652]
ENSG00000165525	58.36	122.415	21.1909	346.213	481.83	452.69	67.322	426.911	-2.65869	1.34e-09	1.43e-07	NEMF	14	49782083	49853203	-	9426	protein_coding	nuclear export mediator factor [Source:HGNC Symbol;Acc:HGNC:10663]
ENSG00000172795	125.057	225.244	134.952	539.83	506.494	742.755	161.751	596.36	-1.87926	1.77e-09	1.86e-07	DCP2	5	113000000	113000000	+	9951	protein_coding	decapping mRNA 2 [Source:HGNC Symbol;Acc:HGNC:24452]
ENSG00000142731	20.2473	107.725	21.1909	292.887	416.647	431.768	49.7212	380.434	-2.92469	1.87e-09	1.95e-07	PLK4	4	128000000	128000000	+	4482	protein_coding	polo like kinase 4 [Source:HGNC Symbol;Acc:HGNC:11397]
ENSG00000173542	35.7306	122.415	47.9583	328.985	343.535	378.51	68.7013	350.343	-2.34194	3.47e-09	3.39e-07	MOB1B	4	70902326	71022449	+	8801	protein_coding	MOB kinase activator 1B [Source:HGNC Symbol;Acc:HGNC:29801]
ENSG00000167508	4830.78	2737.2	4078.69	1173.19	1486.01	1146.94	3882.22	1268.71	1.61336	3.58e-09	3.48e-07	MVD	16	88651935	88663161	-	4717	protein_coding	mevalonate diphosphate decarboxylase [Source:HGNC Symbol;Acc:HGNC:7529]
ENSG00000040275	166.743	448.529	202.986	968.905	1082.58	1390.41	272.753	1147.3	-2.07017	3.63e-09	3.51e-07	SPDL1	5	170000000	170000000	+	4777	protein_coding	spindle apparatus coiled-coil protein 1 [Source:HGNC Symbol;Acc:HGNC:26010]
ENSG00000119969	202.473	406.418	238.676	940.191	902.881	1027.11	282.523	956.728	-1.7576	4.07e-09	3.91e-07	HELLS	10	94501434	94613905	+	10148	protein_coding	helicase, lymphoid specific [Source:HGNC Symbol;Acc:HGNC:4861]
ENSG00000100100	108.383	116.539	127.145	24.6123	24.6641	27.5799	117.356	25.6188	2.1971	4.73e-09	4.47e-07	PIK3IP1	22	31281593	31292534	-	3805	protein_coding	phosphoinositide-3-kinase interacting protein 1 [Source:HGNC Symbol;Acc:HGNC:24942]
ENSG00000123219	123.866	134.167	44.6124	333.087	485.354	638.141	100.882	485.527	-2.2653	4.77e-09	4.48e-07	CENPK	5	65517766	65563171	-	4312	protein_coding	centromere protein K [Source:HGNC Symbol;Acc:HGNC:29479]
ENSG00000174442	115.529	302.61	131.607	666.994	733.756	897.773	183.249	766.174	-2.06041	5.25e-09	4.87e-07	ZWILCH	15	66504959	66550128	+	4849	protein_coding	zwilch kinetochore protein [Source:HGNC Symbol;Acc:HGNC:25468]
ENSG00000104368	1236.28	921.541	1042.81	402.001	376.127	227.296	1066.88	335.142	1.66949	5.56e-09	5.09e-07	PLAT	8	42175233	42207724	-	6618	protein_coding	plasminogen activator, tissue type [Source:HGNC Symbol;Acc:HGNC:9051]
ENSG00000198554	122.675	327.093	131.607	803.182	748.731	880.654	193.792	810.856	-2.06166	6.31e-09	5.67e-07	WDHD1	14	54938950	55027105	-	6385	protein_coding	WD repeat and HMG-box DNA binding protein 1 [Source:HGNC Symbol;Acc:HGNC:23170]
ENSG00000187240	22.6294	70.5111	14.499	256.788	240.475	188.304	35.8798	228.522	-2.65852	7.08e-09	6.28e-07	DYNC2H1	11	103000000	103000000	+	15012	protein_coding	dynein cytoplasmic 2 heavy chain 1 [Source:HGNC Symbol;Acc:HGNC:2962]
ENSG00000164187	52.4049	129.27	45.7277	296.168	335.608	447.935	75.801	359.904	-2.24033	7.4e-09	6.53e-07	LMBRD2	5	36098412	36151961	-	8421	protein_coding	LMBR1 domain containing 2 [Source:HGNC Symbol;Acc:HGNC:25287]
ENSG00000080824	4354.37	13809.4	7849.55	27587.1	34260.2	48902.9	8671.11	36916.7	-2.08991	7.46e-09	6.54e-07	HSP90AA1	14	102000000	102000000	-	5248	protein_coding	heat shock protein 90 alpha family class A member 1 [Source:HGNC Symbol;Acc:HGNC:5253]
ENSG00000205220	1373.25	757.995	1077.39	221.511	349.701	371.853	1069.54	314.355	1.7668	7.58e-09	6.61e-07	PSMB10	16	67934502	67937087	-	1853	protein_coding	proteasome subunit beta 10 [Source:HGNC Symbol;Acc:HGNC:9538]
ENSG00000101670	887.31	881.389	882.21	392.156	276.59	267.24	883.636	311.995	1.50112	7.92e-09	6.86e-07	LIPG	18	49560699	49599182	+	13112	protein_coding	lipase G, endothelial type [Source:HGNC Symbol;Acc:HGNC:6623]
ENSG00000213799	29.7755	87.1596	32.344	201.821	274.828	287.211	49.7597	254.62	-2.34498	8.14e-09	7.01e-07	ZNF845	19	53333746	53356906	+	6453	protein_coding	zinc finger protein 845 [Source:HGNC Symbol;Acc:HGNC:25112]
ENSG00000138385	272.744	516.102	302.249	977.109	1203.25	1597.73	363.698	1259.37	-1.79028	8.53e-09	7.3e-07	SSB	2	170000000	170000000	+	5113	protein_coding	Sjogren syndrome antigen B [Source:HGNC Symbol;Acc:HGNC:11316]
ENSG00000156802	337.059	1471.92	404.857	3581.09	3822.93	4341.45	737.945	3915.16	-2.40658	1.13e-08	9.15e-07	ATAD2	8	123000000	123000000	-	7118	protein_coding	ATPase family, AAA domain containing 2 [Source:HGNC Symbol;Acc:HGNC:30123]
ENSG00000113356	66.6971	110.663	39.0358	213.307	383.174	438.425	72.1321	344.969	-2.25278	1.16e-08	9.32e-07	POLR3G	5	90471748	90514553	+	4019	protein_coding	RNA polymerase III subunit G [Source:HGNC Symbol;Acc:HGNC:30075]
ENSG00000145604	376.362	390.749	412.664	913.117	1054.39	1044.23	393.259	1003.91	-1.35191	1.2e-08	9.54e-07	SKP2	5	36151989	36184319	+	3837	protein_coding	S-phase kinase associated protein 2 [Source:HGNC Symbol;Acc:HGNC:10901]
ENSG00000122545	631.241	1169.31	527.541	2269.26	2602.94	3029.03	776.03	2633.74	-1.76215	1.47e-08	1.14e-06	2024-09-07	7	35800932	35907105	+	10906	protein_coding	septin 7 [Source:HGNC Symbol;Acc:HGNC:1717]
ENSG00000117155	115.529	350.597	114.877	692.427	855.315	1235.39	193.668	927.71	-2.25694	1.59e-08	1.21e-06	SSX2IP	1	84643707	84690803	-	8639	protein_coding	SSX family member 2 interacting protein [Source:HGNC Symbol;Acc:HGNC:16509]
ENSG00000004700	171.507	345.7	69.1492	877.019	998.895	1029.02	195.452	968.309	-2.30633	1.76e-08	1.32e-06	RECQL	12	21468911	21501669	-	3778	protein_coding	RecQ like helicase [Source:HGNC Symbol;Acc:HGNC:9948]
ENSG00000023516	28.5845	102.829	13.3837	315.858	314.467	355.685	48.2656	328.67	-2.7575	1.88e-08	1.4e-06	AKAP11	13	42272153	42323267	+	9920	protein_coding	A-kinase anchoring protein 11 [Source:HGNC Symbol;Acc:HGNC:369]
ENSG00000166012	387.082	435.798	380.32	862.252	1123.1	1405.62	401.067	1130.32	-1.49423	2.15e-08	1.57e-06	TAF1D	11	93729948	93784391	-	8420	protein_coding	TATA-box binding protein associated factor, RNA polymerase I subunit D [Source:HGNC Symbol;Acc:HGNC:28759]
ENSG00000117500	229.867	451.467	221.947	950.036	927.545	1167.87	301.094	1015.15	-1.7514	2.21e-08	1.6e-06	TMED5	1	93149742	93180728	-	9423	protein_coding	transmembrane p24 trafficking protein 5 [Source:HGNC Symbol;Acc:HGNC:24251]
ENSG00000138468	15.4833	11.7518	11.1531	81.2207	71.3496	80.8376	12.7961	77.8026	-2.6093	2.35e-08	1.69e-06	SENP7	3	101000000	102000000	-	6396	protein_coding	SUMO specific peptidase 7 [Source:HGNC Symbol;Acc:HGNC:30402]
ENSG00000042062	292.991	248.748	224.177	89.4248	81.0391	57.0618	255.305	75.8419	1.74837	2.71e-08	1.9e-06	RIPOR3	20	50586108	50691528	-	6009	protein_coding	RIPOR family member 3 [Source:HGNC Symbol;Acc:HGNC:16168]
ENSG00000100290	553.824	356.473	540.925	121.421	166.482	174.99	483.741	154.298	1.64883	3.02e-08	2.1e-06	BIK	22	43110748	43129712	+	953	protein_coding	BCL2 interacting killer [Source:HGNC Symbol;Acc:HGNC:1051]
ENSG00000151725	91.7085	160.609	60.2267	317.499	396.387	630.533	104.181	448.14	-2.10081	3.08e-08	2.14e-06	CENPU	4	185000000	185000000	-	2953	protein_coding	centromere protein U [Source:HGNC Symbol;Acc:HGNC:21348]
ENSG00000187398	2.38204	13.7105	4.46124	44.3022	83.6817	90.3479	6.85126	72.7772	-3.3701	3.09e-08	2.14e-06	LUZP2	11	24496970	25082631	+	8851	protein_coding	leucine zipper protein 2 [Source:HGNC Symbol;Acc:HGNC:23206]
ENSG00000153922	66.6971	214.471	37.9205	548.855	597.223	629.582	106.363	591.886	-2.47123	3.5e-08	2.39e-06	CHD1	5	98853985	98928957	-	10437	protein_coding	chromodomain helicase DNA binding protein 1 [Source:HGNC Symbol;Acc:HGNC:1915]
ENSG00000163874	4452.03	3332.63	3505.42	1648.2	1526.53	1222.07	3763.36	1465.6	1.3603	3.69e-08	2.51e-06	ZC3H12A	1	37474552	37484379	+	3121	protein_coding	zinc finger CCCH-type containing 12A [Source:HGNC Symbol;Acc:HGNC:26259]
ENSG00000109805	178.653	703.153	265.444	1513.66	1641.04	2007.62	382.416	1720.78	-2.16808	3.83e-08	2.58e-06	NCAPG	4	17810902	17844862	+	4921	protein_coding	non-SMC condensin I complex subunit G [Source:HGNC Symbol;Acc:HGNC:24304]
ENSG00000144395	10.7192	22.5244	15.6143	65.6329	99.5371	132.193	16.286	99.1211	-2.59181	3.83e-08	2.58e-06	CCDC150	2	197000000	197000000	+	9683	protein_coding	coiled-coil domain containing 150 [Source:HGNC Symbol;Acc:HGNC:26834]
ENSG00000198538	38.1126	142.981	49.0736	360.981	339.131	416.551	76.7224	372.221	-2.2708	3.94e-08	2.64e-06	ZNF28	19	52797409	52857600	-	5974	protein_coding	zinc finger protein 28 [Source:HGNC Symbol;Acc:HGNC:13073]
ENSG00000174405	20.2473	84.2216	21.1909	176.388	294.207	288.162	41.8866	252.919	-2.58193	3.97e-08	2.65e-06	LIG4	13	108000000	108000000	-	4387	protein_coding	DNA ligase 4 [Source:HGNC Symbol;Acc:HGNC:6601]
ENSG00000184678	647.915	638.517	623.458	269.095	254.569	233.002	636.63	252.222	1.33534	4.88e-08	3.21e-06	HIST2H2BE	1	150000000	150000000	-	2194	protein_coding	histone cluster 2 H2B family member e [Source:HGNC Symbol;Acc:HGNC:4760]
ENSG00000087076	665.78	455.384	602.267	136.188	206.121	223.492	574.477	188.601	1.60755	5.04e-08	3.3e-06	HSD17B14	19	48813017	48836678	-	1281	protein_coding	hydroxysteroid 17-beta dehydrogenase 14 [Source:HGNC Symbol;Acc:HGNC:23238]
ENSG00000149557	2702.42	1928.28	2567.44	746.574	846.506	1096.54	2399.38	896.539	1.42036	5.35e-08	3.48e-06	FEZ1	11	125000000	126000000	-	9324	protein_coding	fasciculation and elongation protein zeta 1 [Source:HGNC Symbol;Acc:HGNC:3659]
ENSG00000146263	67.8881	166.485	78.0717	356.058	373.485	457.445	104.148	395.663	-1.92014	5.91e-08	3.74e-06	MMS22L	6	97142161	97283217	-	21793	protein_coding	MMS22 like, DNA repair protein [Source:HGNC Symbol;Acc:HGNC:21475]
ENSG00000104412	82.1804	51.904	32.344	159.98	265.139	285.309	55.4761	236.809	-2.09644	6.32e-08	3.94e-06	EMC2	8	108000000	108000000	+	3781	protein_coding	ER membrane protein complex subunit 2 [Source:HGNC Symbol;Acc:HGNC:28963]
ENSG00000203326	28.5845	73.4491	36.8052	170.645	177.934	275.799	46.2796	208.126	-2.15922	6.4e-08	3.98e-06	ZNF525	19	53365693	53392217	+	7193	protein_coding	zinc finger protein 525 [Source:HGNC Symbol;Acc:HGNC:29423]
ENSG00000135046	840.86	1516.97	722.72	2398.06	3539.29	4685.73	1026.85	3541.03	-1.7854	6.5e-08	4.01e-06	ANXA1	9	73151757	73170393	+	4561	protein_coding	annexin A1 [Source:HGNC Symbol;Acc:HGNC:533]
ENSG00000072310	6569.67	3558.85	4569.42	2071.54	1560	1319.08	4899.31	1650.21	1.56969	6.56e-08	4.02e-06	SREBF1	17	17810399	17837002	-	8030	protein_coding	sterol regulatory element binding transcription factor 1 [Source:HGNC Symbol;Acc:HGNC:11289]
ENSG00000137941	46.4498	103.808	44.6124	224.792	241.356	339.518	64.9567	268.555	-2.04019	6.62e-08	4.03e-06	TTLL7	1	83865028	83999150	-	10543	protein_coding	tubulin tyrosine ligase like 7 [Source:HGNC Symbol;Acc:HGNC:26242]
ENSG00000167107	353.733	233.078	329.016	100.91	94.252	104.613	305.276	99.9253	1.61025	6.63e-08	4.03e-06	ACSF2	17	50426158	50474845	+	5797	protein_coding	acyl-CoA synthetase family member 2 [Source:HGNC Symbol;Acc:HGNC:26101]
ENSG00000164022	98.8547	229.161	129.376	415.948	529.397	783.649	152.464	576.331	-1.91483	6.77e-08	4.07e-06	AIMP1	4	106000000	106000000	+	3328	protein_coding	aminoacyl tRNA synthetase complex interacting multifunctional protein 1 [Source:HGNC Symbol;Acc:HGNC:10648]
ENSG00000153207	103.619	429.922	109.3	1192.06	998.895	1013.8	214.28	1068.25	-2.31479	6.87e-08	4.1e-06	AHCTF1	1	247000000	247000000	-	9598	protein_coding	AT-hook containing transcription factor 1 [Source:HGNC Symbol;Acc:HGNC:24618]
ENSG00000221869	1208.88	873.554	1114.19	370.005	421.932	450.788	1065.55	414.242	1.36302	6.89e-08	4.1e-06	CEBPD	8	47736909	47739086	-	2178	protein_coding	CCAAT enhancer binding protein delta [Source:HGNC Symbol;Acc:HGNC:1835]
ENSG00000111247	309.665	416.212	143.875	786.774	1032.37	1825.03	289.917	1214.72	-2.06586	6.93e-08	4.11e-06	RAD51AP1	12	4538798	4560048	+	2558	protein_coding	RAD51 associated protein 1 [Source:HGNC Symbol;Acc:HGNC:16956]
ENSG00000164985	340.632	591.51	361.36	1248.66	1138.07	1290.55	431.167	1225.76	-1.50604	7.12e-08	4.2e-06	PSIP1	9	15464066	15511019	-	6768	protein_coding	PC4 and SFRS1 interacting protein 1 [Source:HGNC Symbol;Acc:HGNC:9527]
ENSG00000120526	332.295	644.393	332.362	1085.4	1443.73	1790.79	436.35	1439.97	-1.72111	7.23e-08	4.22e-06	NUDCD1	8	109000000	109000000	-	4439	protein_coding	NudC domain containing 1 [Source:HGNC Symbol;Acc:HGNC:24306]
ENSG00000160752	4517.54	2897.81	5565.39	1344.65	1572.34	1668.11	4326.91	1528.37	1.50133	7.66e-08	4.42e-06	FDPS	1	155000000	155000000	+	3718	protein_coding	farnesyl diphosphate synthase [Source:HGNC Symbol;Acc:HGNC:3631]
ENSG00000128000	17.8653	37.2142	14.499	124.702	121.559	104.613	23.1928	116.958	-2.32123	7.84e-08	4.48e-06	ZNF780B	19	40028260	40056209	-	9217	protein_coding	zinc finger protein 780B [Source:HGNC Symbol;Acc:HGNC:33109]
ENSG00000151233	27.3935	152.774	57.9961	374.107	455.404	405.139	79.3879	411.55	-2.36682	8.4e-08	4.76e-06	GXYLT1	12	42081845	42144879	-	7497	protein_coding	glucoside xylosyltransferase 1 [Source:HGNC Symbol;Acc:HGNC:27482]
ENSG00000154727	58.36	155.712	53.5348	355.238	345.297	419.404	89.2023	373.313	-2.05893	8.77e-08	4.9e-06	GABPA	21	25734570	25772460	+	5429	protein_coding	GA binding protein transcription factor subunit alpha [Source:HGNC Symbol;Acc:HGNC:4071]
ENSG00000164327	91.7085	234.058	55.7655	501.271	602.508	626.729	127.177	576.836	-2.17707	9.4e-08	5.2e-06	RICTOR	5	38937919	39074408	-	13550	protein_coding	RPTOR independent companion of MTOR complex 2 [Source:HGNC Symbol;Acc:HGNC:28611]
ENSG00000124875	1426.84	1830.35	1907.18	634.998	678.262	776.992	1721.46	696.75	1.30527	9.68e-08	5.32e-06	CXCL6	4	73836497	73849064	+	2183	protein_coding	C-X-C motif chemokine ligand 6 [Source:HGNC Symbol;Acc:HGNC:10643]
ENSG00000145725	106.001	295.755	70.2645	612.026	687.951	886.36	157.34	728.779	-2.20798	1.01e-07	5.55e-06	PPIP5K2	5	103000000	103000000	+	17270	protein_coding	diphosphoinositol pentakisphosphate kinase 2 [Source:HGNC Symbol;Acc:HGNC:29035]
ENSG00000107890	14.2922	14.6898	2.23062	70.5553	76.6348	83.6907	10.4042	76.9603	-2.88102	1.05e-07	5.73e-06	ANKRD26	10	26991914	27100498	-	7941	protein_coding	ankyrin repeat domain 26 [Source:HGNC Symbol;Acc:HGNC:29186]
ENSG00000152404	28.5845	72.4698	34.5746	155.058	199.955	224.443	45.2096	193.152	-2.08486	1.17e-07	6.31e-06	CWF19L2	11	107000000	107000000	-	3581	protein_coding	CWF19 like cell cycle control factor 2 [Source:HGNC Symbol;Acc:HGNC:26508]
ENSG00000135837	55.9779	175.298	40.1511	439.74	431.621	427.964	90.4758	433.108	-2.25305	1.3e-07	6.94e-06	CEP350	1	180000000	180000000	+	14301	protein_coding	centrosomal protein 350 [Source:HGNC Symbol;Acc:HGNC:24238]
ENSG00000165572	58.36	82.263	74.7257	246.123	230.785	198.765	71.7829	225.225	-1.64712	1.37e-07	7.33e-06	KBTBD6	13	41127569	41132746	-	5178	protein_coding	kelch repeat and BTB domain containing 6 [Source:HGNC Symbol;Acc:HGNC:25340]
ENSG00000148773	1111.22	2243.62	1159.92	7137.57	4667.68	3515.96	1504.92	5107.07	-1.76252	1.46e-07	7.68e-06	MKI67	10	128000000	128000000	-	12807	protein_coding	marker of proliferation Ki-67 [Source:HGNC Symbol;Acc:HGNC:7107]
ENSG00000151849	59.551	118.498	55.7655	283.042	251.926	297.672	77.9381	277.547	-1.82632	1.47e-07	7.68e-06	CENPJ	13	24882284	24922889	-	5812	protein_coding	centromere protein J [Source:HGNC Symbol;Acc:HGNC:17272]
ENSG00000196584	48.8318	144.94	68.0339	266.634	369.08	436.523	87.2684	357.412	-2.02763	1.51e-07	7.89e-06	XRCC2	7	153000000	153000000	-	4853	protein_coding	X-ray repair cross complementing 2 [Source:HGNC Symbol;Acc:HGNC:12829]
ENSG00000136108	506.183	1070.4	631.265	2176.55	1921.15	2466.02	735.949	2187.91	-1.57099	1.69e-07	8.73e-06	CKAP2	13	52455429	52476628	+	4547	protein_coding	cytoskeleton associated protein 2 [Source:HGNC Symbol;Acc:HGNC:1990]
ENSG00000166479	402.565	1040.04	499.659	1949.3	2054.16	2517.38	647.421	2173.61	-1.74625	1.7e-07	8.76e-06	TMX3	18	68673688	68715298	-	7637	protein_coding	thioredoxin related transmembrane protein 3 [Source:HGNC Symbol;Acc:HGNC:24718]
ENSG00000116747	114.338	271.272	141.644	478.299	589.295	791.257	175.751	619.617	-1.81447	1.77e-07	9.09e-06	TROVE2	1	193000000	193000000	+	9102	protein_coding	TROVE domain family member 2 [Source:HGNC Symbol;Acc:HGNC:11313]
ENSG00000131747	1585.25	5371.58	2442.53	11504.6	10875.1	12076.2	3133.12	11485.3	-1.87389	1.77e-07	9.09e-06	TOP2A	17	40388516	40417950	-	6437	protein_coding	DNA topoisomerase II alpha [Source:HGNC Symbol;Acc:HGNC:11989]
ENSG00000197601	148.877	477.909	171.758	926.244	1048.22	1185.93	266.181	1053.47	-1.98217	1.8e-07	9.18e-06	FAR1	11	13668670	13732346	+	7501	protein_coding	fatty acyl-CoA reductase 1 [Source:HGNC Symbol;Acc:HGNC:26222]
ENSG00000151414	179.844	531.771	123.799	1032.08	1201.49	1498.82	278.472	1244.13	-2.15739	2e-07	1.01e-05	NEK7	1	198000000	198000000	+	5485	protein_coding	NIMA related kinase 7 [Source:HGNC Symbol;Acc:HGNC:13386]
ENSG00000175455	35.7306	94.9941	28.998	230.535	227.262	243.464	53.2409	233.754	-2.12512	2.07e-07	1.04e-05	CCDC14	3	124000000	124000000	-	11423	protein_coding	coiled-coil domain containing 14 [Source:HGNC Symbol;Acc:HGNC:25766]
ENSG00000145241	11.9102	41.1315	11.1531	104.192	125.963	138.85	21.3983	123.002	-2.50389	2.1e-07	1.05e-05	CENPC	4	67468748	67545606	-	8613	protein_coding	centromere protein C [Source:HGNC Symbol;Acc:HGNC:1854]
ENSG00000124383	104.81	187.05	156.143	410.205	424.574	454.592	149.334	429.791	-1.52215	2.32e-07	1.14e-05	MPHOSPH10	2	71130314	71150101	+	4673	protein_coding	M-phase phosphoprotein 10 [Source:HGNC Symbol;Acc:HGNC:7213]
ENSG00000116406	36.9216	113.601	30.1134	303.552	236.07	303.379	60.2121	281	-2.2139	2.4e-07	1.18e-05	EDEM3	1	185000000	185000000	-	7804	protein_coding	ER degradation enhancing alpha-mannosidase like protein 3 [Source:HGNC Symbol;Acc:HGNC:16787]
ENSG00000100941	145.304	464.198	240.907	1064.07	985.682	974.806	283.47	1008.19	-1.82825	2.51e-07	1.22e-05	PNN	14	39175183	39183218	+	4201	protein_coding	pinin, desmosome associated protein [Source:HGNC Symbol;Acc:HGNC:9162]
ENSG00000060749	128.63	394.666	90.3401	1246.2	803.344	784.6	204.546	944.716	-2.20488	2.56e-07	1.24e-05	QSER1	11	32892820	32993316	+	10899	protein_coding	glutamine and serine rich 1 [Source:HGNC Symbol;Acc:HGNC:26154]
ENSG00000196172	8.33714	11.7518	1.11531	56.6083	49.3281	84.6417	7.0681	63.5261	-3.15091	2.62e-07	1.26e-05	ZNF681	19	23739195	23758891	-	6497	protein_coding	zinc finger protein 681 [Source:HGNC Symbol;Acc:HGNC:26457]
ENSG00000171988	64.3151	165.505	25.6521	417.589	425.455	441.278	85.1575	428.107	-2.32435	3.01e-07	1.43e-05	JMJD1C	10	63167221	63521850	-	11066	protein_coding	jumonji domain containing 1C [Source:HGNC Symbol;Acc:HGNC:12313]
ENSG00000152495	54.7869	101.849	50.1889	202.641	251.045	269.142	68.9417	240.943	-1.7989	3.08e-07	1.44e-05	CAMK4	5	111000000	111000000	+	13910	protein_coding	calcium/calmodulin dependent protein kinase IV [Source:HGNC Symbol;Acc:HGNC:1464]
ENSG00000166801	348.969	935.252	546.502	1786.03	1852.45	2223.51	610.241	1954	-1.67787	3.1e-07	1.45e-05	FAM111A	11	59142748	59155039	+	7221	protein_coding	family with sequence similarity 111 member A [Source:HGNC Symbol;Acc:HGNC:24725]
ENSG00000023287	132.203	129.27	44.6124	331.446	325.918	565.863	102.029	407.742	-1.99766	3.37e-07	1.55e-05	RB1CC1	8	52622456	52745843	-	7615	protein_coding	RB1 inducible coiled-coil 1 [Source:HGNC Symbol;Acc:HGNC:15574]
ENSG00000148677	194.136	399.563	231.984	674.378	801.582	1157.4	275.228	877.788	-1.67113	3.41e-07	1.57e-05	ANKRD1	10	90912096	90921276	-	1979	protein_coding	ankyrin repeat domain 1 [Source:HGNC Symbol;Acc:HGNC:15819]
ENSG00000137601	19.0563	47.0074	15.6143	118.139	125.082	146.459	27.226	129.893	-2.24008	3.5e-07	1.6e-05	NEK1	4	169000000	170000000	-	8308	protein_coding	NIMA related kinase 1 [Source:HGNC Symbol;Acc:HGNC:7744]
ENSG00000117475	69.0791	144.94	32.344	277.299	361.152	478.368	82.1209	372.273	-2.17521	3.57e-07	1.63e-05	BLZF1	1	169000000	169000000	+	3820	protein_coding	basic leucine zipper nuclear factor 1 [Source:HGNC Symbol;Acc:HGNC:1065]
ENSG00000109184	129.821	180.195	92.5707	348.675	396.387	466.005	134.196	403.689	-1.58617	4.23e-07	1.9e-05	DCUN1D4	4	51843000	51916837	+	7625	protein_coding	defective in cullin neddylation 1 domain containing 4 [Source:HGNC Symbol;Acc:HGNC:28998]
ENSG00000119906	115.529	290.858	119.338	621.871	564.631	616.268	175.242	600.923	-1.77438	4.55e-07	2.01e-05	SLF2	10	101000000	101000000	+	9208	protein_coding	SMC5-SMC6 complex localization factor 2 [Source:HGNC Symbol;Acc:HGNC:17814]
ENSG00000273199	34.5396	34.2762	68.0339	4.92246	6.16602	2.85309	45.6166	4.64719	3.2865	4.67e-07	2.06e-05	AP000692.2	21	36319792	36320670	-	879	antisense	novel transcript, antisense to MORC3
ENSG00000226067	418.048	314.362	412.664	104.192	136.533	166.43	381.692	135.719	1.49278	4.85e-07	2.13e-05	LINC00623	1	121000000	121000000	+	2075	lincRNA	long intergenic non-protein coding RNA 623 [Source:HGNC Symbol;Acc:HGNC:44252]
ENSG00000151665	59.551	84.2216	63.5726	202.641	189.385	240.611	69.1151	210.879	-1.6054	5.05e-07	2.21e-05	PIGF	2	46580937	46617119	-	4978	protein_coding	phosphatidylinositol glycan anchor biosynthesis class F [Source:HGNC Symbol;Acc:HGNC:8962]
ENSG00000149809	674.117	460.281	641.303	218.229	231.666	248.219	591.9	232.705	1.34653	5.36e-07	2.3e-05	TM7SF2	11	65111845	65116384	+	3408	protein_coding	transmembrane 7 superfamily member 2 [Source:HGNC Symbol;Acc:HGNC:11863]
ENSG00000096968	15.4833	31.3383	18.9603	101.731	96.0137	93.201	21.9273	96.9819	-2.13355	5.52e-07	2.36e-05	JAK2	9	4984390	5128183	+	6170	protein_coding	Janus kinase 2 [Source:HGNC Symbol;Acc:HGNC:6192]
ENSG00000012048	151.26	493.578	134.952	974.648	960.137	1250.61	259.93	1061.8	-2.02788	5.78e-07	2.44e-05	BRCA1	17	43044295	43170245	-	9187	protein_coding	BRCA1, DNA repair associated [Source:HGNC Symbol;Acc:HGNC:1100]
ENSG00000186130	45.2588	110.663	57.9961	216.588	234.309	332.861	71.306	261.253	-1.86628	5.81e-07	2.45e-05	ZBTB6	9	123000000	123000000	-	4106	protein_coding	zinc finger and BTB domain containing 6 [Source:HGNC Symbol;Acc:HGNC:16764]
ENSG00000011426	622.903	2097.71	925.707	4097.95	4017.6	4534.51	1215.44	4216.69	-1.79406	6.98e-07	2.89e-05	ANLN	7	36389806	36453791	+	6012	protein_coding	anillin actin binding protein [Source:HGNC Symbol;Acc:HGNC:14082]
ENSG00000164118	47.6408	57.7799	24.5368	134.547	147.104	232.051	43.3192	171.234	-1.97844	7.16e-07	2.95e-05	CEP44	4	174000000	174000000	+	7132	protein_coding	centrosomal protein 44 [Source:HGNC Symbol;Acc:HGNC:29356]
ENSG00000015568	3.57306	7.83457	1.11531	67.2737	15.8555	90.3479	4.17431	57.8257	-3.7632	7.2e-07	2.96e-05	RGPD5	2	110000000	110000000	+	14175	protein_coding	RANBP2-like and GRIP domain containing 5 [Source:HGNC Symbol;Acc:HGNC:32418]
ENSG00000129317	63.1241	188.03	30.1134	340.47	450.119	642.896	93.7557	477.829	-2.34428	7.44e-07	3.05e-05	PUS7L	12	43718993	43758817	-	14037	protein_coding	pseudouridylate synthase 7 like [Source:HGNC Symbol;Acc:HGNC:25276]
ENSG00000064933	66.6971	81.2836	49.0736	183.772	199.074	227.296	65.6848	203.381	-1.62734	7.54e-07	3.08e-05	PMS1	2	190000000	190000000	+	5454	protein_coding	PMS1 homolog 1, mismatch repair system component [Source:HGNC Symbol;Acc:HGNC:9121]
ENSG00000204592	9110.11	6204	7143.56	3127.41	3527.84	3150.76	7485.89	3268.67	1.19541	7.88e-07	3.15e-05	HLA-E	6	30489467	30494205	+	2975	protein_coding	major histocompatibility complex, class I, E [Source:HGNC Symbol;Acc:HGNC:4962]
ENSG00000088881	101.237	66.5938	102.609	13.947	17.6172	27.5799	90.1463	19.7147	2.19811	7.99e-07	3.19e-05	EBF4	20	2692878	2760108	+	3717	protein_coding	early B cell factor 4 [Source:HGNC Symbol;Acc:HGNC:29278]
ENSG00000165416	251.305	365.287	286.635	624.332	766.348	960.54	301.075	783.74	-1.37879	8.21e-07	3.24e-05	SUGT1	13	52652709	52700909	+	15102	protein_coding	SGT1 homolog, MIS12 kinetochore complex assembly cochaperone [Source:HGNC Symbol;Acc:HGNC:16987]
ENSG00000139428	460.925	330.031	457.277	122.241	154.15	183.549	416.078	153.314	1.44096	8.23e-07	3.24e-05	MMAB	12	110000000	110000000	-	6290	protein_coding	methylmalonic aciduria (cobalamin deficiency) cblB type [Source:HGNC Symbol;Acc:HGNC:19331]
ENSG00000196247	14.2922	17.6278	5.57655	77.939	103.061	48.5025	12.4988	76.5007	-2.60721	8.81e-07	3.46e-05	ZNF107	7	64666083	64711582	+	7162	protein_coding	zinc finger protein 107 [Source:HGNC Symbol;Acc:HGNC:12887]
ENSG00000006652	165.552	379.977	143.875	647.304	725.828	970.051	229.801	781.061	-1.76243	8.85e-07	3.47e-05	IFRD1	7	112000000	112000000	+	7489	protein_coding	interferon related developmental regulator 1 [Source:HGNC Symbol;Acc:HGNC:5456]
ENSG00000197299	59.551	189.009	80.3023	394.618	375.246	430.817	109.621	400.227	-1.86283	9.51e-07	3.67e-05	BLM	15	90717327	90816165	+	6674	protein_coding	Bloom syndrome RecQ like helicase [Source:HGNC Symbol;Acc:HGNC:1058]
ENSG00000108669	3511.13	3158.31	3023.6	1575.19	1575.86	1286.74	3231.01	1479.26	1.12696	1.01e-06	3.89e-05	CYTH1	17	78674048	78782297	-	7754	protein_coding	cytohesin 1 [Source:HGNC Symbol;Acc:HGNC:9501]
ENSG00000155545	89.3265	223.285	86.9941	392.977	439.549	565.863	133.202	466.13	-1.8027	1.07e-06	4.07e-05	MIER3	5	56919602	56971675	-	5763	protein_coding	MIER family member 3 [Source:HGNC Symbol;Acc:HGNC:26678]
ENSG00000163781	110.765	462.24	148.336	936.909	879.098	1100.34	240.447	972.116	-2.01271	1.13e-06	4.27e-05	TOPBP1	3	134000000	134000000	-	7304	protein_coding	DNA topoisomerase II binding protein 1 [Source:HGNC Symbol;Acc:HGNC:17008]
ENSG00000198252	57.169	157.671	89.2247	255.968	391.983	427.964	101.355	358.638	-1.81777	1.13e-06	4.27e-05	STYX	14	52730180	52774998	+	4978	protein_coding	serine/threonine/tyrosine interacting protein [Source:HGNC Symbol;Acc:HGNC:11447]
ENSG00000070081	48.8318	89.1182	40.1511	199.36	168.244	263.435	59.3671	210.346	-1.81839	1.18e-06	4.43e-05	NUCB2	11	17208153	17349980	+	9025	protein_coding	nucleobindin 2 [Source:HGNC Symbol;Acc:HGNC:8044]
ENSG00000156587	2072.38	1382.8	1651.77	578.389	798.94	734.195	1702.32	703.841	1.27412	1.19e-06	4.46e-05	UBE2L6	11	57551656	57568284	-	2197	protein_coding	ubiquitin conjugating enzyme E2 L6 [Source:HGNC Symbol;Acc:HGNC:12490]
ENSG00000186687	30.9665	112.622	56.8808	234.637	219.334	358.538	66.8231	270.837	-2.01117	1.2e-06	4.46e-05	LYRM7	5	131000000	131000000	+	6351	protein_coding	LYR motif containing 7 [Source:HGNC Symbol;Acc:HGNC:28072]
ENSG00000163376	13.1012	10.7725	1.11531	44.3022	70.4688	77.0334	8.32969	63.9348	-2.9391	1.22e-06	4.51e-05	KBTBD8	3	66998307	67011210	+	4736	protein_coding	kelch repeat and BTB domain containing 8 [Source:HGNC Symbol;Acc:HGNC:30691]
ENSG00000185022	2387.99	2664.73	2600.9	1133.81	1318.65	1121.27	2551.21	1191.24	1.09876	1.27e-06	4.69e-05	MAFF	22	38200767	38216511	+	5615	protein_coding	MAF bZIP transcription factor F [Source:HGNC Symbol;Acc:HGNC:6780]
ENSG00000137563	394.228	526.875	428.279	937.729	1029.72	1154.55	449.794	1040.67	-1.20927	1.34e-06	4.85e-05	GGH	8	63015079	63039171	-	3130	protein_coding	gamma-glutamyl hydrolase [Source:HGNC Symbol;Acc:HGNC:4248]
ENSG00000116750	182.226	379.977	293.326	698.169	746.088	938.667	285.176	794.308	-1.47588	1.39e-06	5.01e-05	UCHL5	1	193000000	193000000	-	6661	protein_coding	ubiquitin C-terminal hydrolase L5 [Source:HGNC Symbol;Acc:HGNC:19678]
ENSG00000229676	9.52816	13.7105	5.57655	52.5063	68.7071	55.1598	9.60507	58.791	-2.60198	1.43e-06	5.12e-05	ZNF492	19	22634324	22667670	+	4245	protein_coding	zinc finger protein 492 [Source:HGNC Symbol;Acc:HGNC:23707]
ENSG00000114346	496.655	1646.24	595.575	2846.01	2970.26	3894.47	912.823	3236.91	-1.82545	1.49e-06	5.32e-05	ECT2	3	173000000	173000000	+	5499	protein_coding	epithelial cell transforming 2 [Source:HGNC Symbol;Acc:HGNC:3155]
ENSG00000115540	73.8432	200.761	75.841	325.703	394.625	588.688	116.815	436.339	-1.89635	1.51e-06	5.39e-05	MOB4	2	198000000	198000000	+	4296	protein_coding	MOB family member 4, phocein [Source:HGNC Symbol;Acc:HGNC:17261]
ENSG00000088826	1706.73	1589.44	1540.24	717.859	831.532	682.84	1612.14	744.077	1.11534	1.52e-06	5.39e-05	SMOX	20	4120980	4187747	+	2946	protein_coding	spermine oxidase [Source:HGNC Symbol;Acc:HGNC:15862]
ENSG00000093144	107.192	309.466	177.334	486.503	684.428	813.131	197.997	661.354	-1.73689	1.6e-06	5.64e-05	ECHDC1	6	127000000	127000000	-	5678	protein_coding	ethylmalonyl-CoA decarboxylase 1 [Source:HGNC Symbol;Acc:HGNC:21489]
ENSG00000135336	96.4726	262.458	140.529	450.406	483.592	735.146	166.487	556.381	-1.73709	1.72e-06	6.03e-05	ORC3	6	87590067	87667453	+	3689	protein_coding	origin recognition complex subunit 3 [Source:HGNC Symbol;Acc:HGNC:8489]
ENSG00000138160	290.609	1247.65	393.704	2486.66	2363.35	2660.98	643.989	2503.66	-1.95789	1.79e-06	6.26e-05	KIF11	10	92593286	92655395	+	4860	protein_coding	kinesin family member 11 [Source:HGNC Symbol;Acc:HGNC:6388]
ENSG00000054267	54.7869	158.65	63.5726	324.062	333.846	320.497	92.3365	326.135	-1.81436	1.81e-06	6.29e-05	ARID4B	1	235000000	235000000	-	11073	protein_coding	AT-rich interaction domain 4B [Source:HGNC Symbol;Acc:HGNC:15550]
ENSG00000067798	63.1241	158.65	54.6502	367.544	294.207	323.35	92.1414	328.367	-1.82777	1.94e-06	6.67e-05	NAV3	12	77324641	78213008	+	13265	protein_coding	neuron navigator 3 [Source:HGNC Symbol;Acc:HGNC:15998]
ENSG00000119938	69.0791	94.0148	93.686	234.637	193.789	333.812	85.5933	254.079	-1.56713	1.96e-06	6.74e-05	PPP1R3C	10	91628442	91633054	-	2524	protein_coding	protein phosphatase 1 regulatory subunit 3C [Source:HGNC Symbol;Acc:HGNC:9293]
ENSG00000115226	724.14	454.405	632.38	173.927	260.735	254.876	603.642	229.846	1.39313	2.03e-06	6.91e-05	FNDC4	2	27491883	27495245	-	1982	protein_coding	fibronectin type III domain containing 4 [Source:HGNC Symbol;Acc:HGNC:20239]
ENSG00000095002	238.204	962.673	354.668	1710.56	1966.08	2049.47	518.515	1908.7	-1.87882	2.04e-06	6.94e-05	MSH2	2	47402969	47663146	+	13777	protein_coding	mutS homolog 2 [Source:HGNC Symbol;Acc:HGNC:7325]
ENSG00000166845	28.5845	144.94	42.3817	393.797	243.998	358.538	71.9686	332.111	-2.19871	2.14e-06	7.27e-05	C18orf54	18	54357917	54385218	+	6165	protein_coding	chromosome 18 open reading frame 54 [Source:HGNC Symbol;Acc:HGNC:13796]
ENSG00000115963	51.2139	167.464	37.9205	254.327	385.817	510.703	85.5328	383.616	-2.15894	2.25e-06	7.58e-05	RND3	2	150000000	151000000	-	3594	protein_coding	Rho family GTPase 3 [Source:HGNC Symbol;Acc:HGNC:671]
ENSG00000173334	447.824	547.441	442.778	225.613	202.598	154.067	479.347	194.093	1.30371	2.33e-06	7.81e-05	TRIB1	8	125000000	125000000	+	4138	protein_coding	tribbles pseudokinase 1 [Source:HGNC Symbol;Acc:HGNC:16891]
ENSG00000178585	2782.22	2204.45	2819.5	1169.91	1178.59	1290.55	2602.06	1213.02	1.101	2.38e-06	7.94e-05	CTNNBIP1	1	9848276	9910336	-	3339	protein_coding	catenin beta interacting protein 1 [Source:HGNC Symbol;Acc:HGNC:16913]
ENSG00000184117	2329.64	1568.87	2173.74	813.027	874.694	975.757	2024.08	887.826	1.18884	2.45e-06	8.15e-05	NIPSNAP1	22	29554808	29581337	-	3067	protein_coding	nipsnap homolog 1 [Source:HGNC Symbol;Acc:HGNC:7827]
ENSG00000143401	318.002	992.052	440.547	1733.53	1828.66	2049.47	583.534	1870.55	-1.67939	2.45e-06	8.15e-05	ANP32E	1	150000000	150000000	-	3605	protein_coding	acidic nuclear phosphoprotein 32 family member E [Source:HGNC Symbol;Acc:HGNC:16673]
ENSG00000213859	814.658	575.841	605.613	316.678	270.424	245.366	665.37	277.489	1.26068	2.65e-06	8.69e-05	KCTD11	17	7351889	7354944	+	3056	protein_coding	potassium channel tetramerization domain containing 11 [Source:HGNC Symbol;Acc:HGNC:21302]
ENSG00000013441	104.81	86.1803	114.877	228.895	251.926	391.824	101.956	290.882	-1.51303	2.66e-06	8.71e-05	CLK1	2	201000000	201000000	-	5170	protein_coding	CDC like kinase 1 [Source:HGNC Symbol;Acc:HGNC:2068]
ENSG00000075790	297.755	607.179	394.82	911.476	1171.54	1553.98	433.251	1212.33	-1.48313	2.7e-06	8.81e-05	BCAP29	7	108000000	108000000	+	8409	protein_coding	B cell receptor associated protein 29 [Source:HGNC Symbol;Acc:HGNC:24131]
ENSG00000198324	1013.56	626.765	692.607	317.499	344.416	291.015	777.644	317.643	1.29097	2.74e-06	8.87e-05	PHETA1	12	111000000	111000000	-	3361	protein_coding	PH domain containing endocytic trafficking adaptor 1 [Source:HGNC Symbol;Acc:HGNC:26509]
ENSG00000117528	178.653	467.136	249.829	768.725	931.069	965.296	298.539	888.363	-1.57104	2.78e-06	8.95e-05	ABCD3	1	94418455	94518666	+	7589	protein_coding	ATP binding cassette subfamily D member 3 [Source:HGNC Symbol;Acc:HGNC:67]
ENSG00000188647	59.551	269.313	94.8013	456.969	547.895	700.909	141.222	568.591	-2.00504	2.81e-06	9.04e-05	PTAR1	9	69709522	69759959	-	12200	protein_coding	protein prenyltransferase alpha subunit repeat containing 1 [Source:HGNC Symbol;Acc:HGNC:30449]
ENSG00000113593	102.428	164.526	127.145	304.372	328.561	421.306	131.366	351.413	-1.41638	2.83e-06	9.08e-05	PPWD1	5	65563236	65587549	+	3777	protein_coding	peptidylprolyl isomerase domain and WD repeat containing 1 [Source:HGNC Symbol;Acc:HGNC:28954]
ENSG00000153130	319.193	308.486	150.567	534.087	817.438	967.198	259.415	772.908	-1.57456	2.87e-06	9.17e-05	SCOC	4	140000000	140000000	+	6294	protein_coding	short coiled-coil protein [Source:HGNC Symbol;Acc:HGNC:20335]
ENSG00000120688	39.3037	62.6765	25.6521	151.776	147.984	146.459	42.5441	148.74	-1.79897	2.89e-06	9.22e-05	WBP4	13	41061274	41084006	+	2623	protein_coding	WW domain binding protein 4 [Source:HGNC Symbol;Acc:HGNC:12739]
ENSG00000198677	169.125	568.986	141.644	913.117	1111.64	1422.74	293.252	1149.17	-1.96825	2.93e-06	9.34e-05	TTC37	5	95461755	95555007	-	10454	protein_coding	tetratricopeptide repeat domain 37 [Source:HGNC Symbol;Acc:HGNC:23639]
ENSG00000103018	10313	8618.02	11027.1	3909.26	4623.63	5286.78	9986.04	4606.56	1.11625	3.01e-06	9.54e-05	CYB5B	16	69424525	69466266	+	6903	protein_coding	cytochrome b5 type B [Source:HGNC Symbol;Acc:HGNC:24374]
ENSG00000149089	84.5624	181.174	131.607	341.291	356.748	435.572	132.448	377.87	-1.50859	3.02e-06	9.54e-05	APIP	11	34853094	34916499	-	5337	protein_coding	APAF1 interacting protein [Source:HGNC Symbol;Acc:HGNC:17581]
ENSG00000114315	605.038	601.303	430.509	221.511	252.807	208.276	545.617	227.531	1.26175	3.03e-06	9.54e-05	HES1	3	194000000	194000000	+	2062	protein_coding	hes family bHLH transcription factor 1 [Source:HGNC Symbol;Acc:HGNC:5192]
ENSG00000137331	16170.5	12384.5	14789	6420.53	7425.65	6804.62	14448	6883.6	1.06961	3.07e-06	9.63e-05	IER3	6	30743199	30744554	-	1356	protein_coding	immediate early response 3 [Source:HGNC Symbol;Acc:HGNC:5392]
ENSG00000136122	73.8432	113.601	97.0319	232.997	243.998	293.868	94.8255	256.954	-1.43465	3.11e-06	9.72e-05	BORA	13	72727749	72756198	+	3189	protein_coding	bora, aurora kinase A activator [Source:HGNC Symbol;Acc:HGNC:24724]
ENSG00000138688	14.2922	106.746	27.8827	296.989	243.117	223.492	49.6403	254.533	-2.34793	3.13e-06	9.75e-05	KIAA1109	4	122000000	122000000	+	20470	protein_coding	KIAA1109 [Source:HGNC Symbol;Acc:HGNC:26953]
ENSG00000154642	27.3935	82.263	32.344	152.596	185.861	211.129	47.3335	183.196	-1.94202	3.2e-06	9.93e-05	C21orf91	21	17788967	17819386	-	6235	protein_coding	chromosome 21 open reading frame 91 [Source:HGNC Symbol;Acc:HGNC:16459]
ENSG00000052723	210.81	426.005	201.871	624.332	798.059	1084.17	279.562	835.522	-1.57742	3.25e-06	0.0001	SIKE1	1	115000000	115000000	-	5894	protein_coding	suppressor of IKBKE 1 [Source:HGNC Symbol;Acc:HGNC:26119]
ENSG00000129003	28.5845	137.105	35.6899	279.76	288.041	320.497	67.1264	296.099	-2.13273	3.58e-06	0.000109	VPS13C	15	61852389	62060473	-	19703	protein_coding	vacuolar protein sorting 13 homolog C [Source:HGNC Symbol;Acc:HGNC:23594]
ENSG00000144320	79.7983	306.527	83.6482	525.063	615.721	705.664	156.658	615.483	-1.97014	3.65e-06	0.00011	LNPK	2	176000000	176000000	-	9122	protein_coding	lunapark, ER junction formation factor [Source:HGNC Symbol;Acc:HGNC:21610]
ENSG00000023608	76.2253	192.926	97.0319	315.038	368.199	485.976	122.061	389.738	-1.67017	3.75e-06	0.000113	SNAPC1	14	61762357	61796428	+	2656	protein_coding	small nuclear RNA activating complex polypeptide 1 [Source:HGNC Symbol;Acc:HGNC:11134]
ENSG00000127989	44.0677	65.6145	44.6124	145.213	130.367	236.806	51.4315	170.796	-1.72626	3.81e-06	0.000114	MTERF1	7	91692008	91880720	-	4890	protein_coding	mitochondrial transcription termination factor 1 [Source:HGNC Symbol;Acc:HGNC:21463]
ENSG00000106976	608.611	407.398	487.39	243.662	190.266	151.214	501.133	195.047	1.35952	3.87e-06	0.000115	DNM1	9	128000000	128000000	+	10775	protein_coding	dynamin 1 [Source:HGNC Symbol;Acc:HGNC:2972]
ENSG00000182870	183.417	158.65	165.066	57.4288	65.1836	61.817	169.044	61.4764	1.45913	3.96e-06	0.000118	GALNT9	12	132000000	132000000	-	6969	protein_coding	polypeptide N-acetylgalactosaminyltransferase 9 [Source:HGNC Symbol;Acc:HGNC:4131]
ENSG00000125657	487.127	310.445	401.511	147.674	186.742	129.34	399.694	154.585	1.36917	4.06e-06	0.00012	TNFSF9	19	6530999	6535928	+	1665	protein_coding	TNF superfamily member 9 [Source:HGNC Symbol;Acc:HGNC:11939]
ENSG00000092853	59.551	311.424	144.99	716.218	623.649	634.337	171.988	658.068	-1.93253	4.21e-06	0.000123	CLSPN	1	35720218	35769967	-	5411	protein_coding	claspin [Source:HGNC Symbol;Acc:HGNC:19715]
ENSG00000146433	78.6073	252.665	126.03	502.091	499.447	472.662	152.434	491.4	-1.68477	4.36e-06	0.000127	TMEM181	6	159000000	159000000	+	5390	protein_coding	transmembrane protein 181 [Source:HGNC Symbol;Acc:HGNC:20958]
ENSG00000167779	6405.31	3685.18	5905.56	1659.69	2229.46	2586.8	5332.02	2158.65	1.30457	4.48e-06	0.00013	IGFBP6	12	53097436	53102345	+	1346	protein_coding	insulin like growth factor binding protein 6 [Source:HGNC Symbol;Acc:HGNC:5475]
ENSG00000128513	80.9894	183.133	72.4951	275.658	345.297	524.969	112.206	381.974	-1.76266	4.77e-06	0.000137	POT1	7	125000000	125000000	-	5897	protein_coding	protection of telomeres 1 [Source:HGNC Symbol;Acc:HGNC:17284]
ENSG00000164236	183.417	301.631	199.64	844.203	621.006	431.768	228.229	632.326	-1.469	4.84e-06	0.000139	ANKRD33B	5	10564330	10657816	+	9783	protein_coding	ankyrin repeat domain 33B [Source:HGNC Symbol;Acc:HGNC:35240]
ENSG00000189143	225.103	172.361	187.372	50.8655	91.6094	49.4536	194.945	63.9761	1.6064	4.89e-06	0.00014	CLDN4	7	73799542	73832693	+	4702	protein_coding	claudin 4 [Source:HGNC Symbol;Acc:HGNC:2046]
ENSG00000029363	254.878	1053.75	336.823	1827.88	1998.67	2128.41	548.484	1984.98	-1.85438	5.13e-06	0.000146	BCLAF1	6	136000000	136000000	-	9533	protein_coding	BCL2 associated transcription factor 1 [Source:HGNC Symbol;Acc:HGNC:16863]
ENSG00000105373	14007.6	8488.75	11125.2	3890.39	5814.56	4603.94	11207.2	4769.63	1.23245	5.32e-06	0.00015	NOP53	19	47745522	47757058	+	5341	protein_coding	NOP53 ribosome biogenesis factor [Source:HGNC Symbol;Acc:HGNC:4333]
ENSG00000080031	547.869	562.13	462.853	263.352	226.381	185.451	524.284	225.061	1.21923	5.39e-06	0.000152	PTPRH	19	55181248	55209506	-	4344	protein_coding	protein tyrosine phosphatase, receptor type H [Source:HGNC Symbol;Acc:HGNC:9672]
ENSG00000280385	7.14612	20.5657	1.11531	67.2737	59.0176	79.8865	9.60906	68.7259	-2.81127	5.44e-06	0.000153	AP000648.3	11	90193614	90198120	+	4507	TEC	novel transcript
ENSG00000136378	564.543	304.569	392.589	199.36	122.439	81.7886	420.567	134.529	1.64152	5.45e-06	0.000153	ADAMTS7	15	78759203	78811431	-	7730	protein_coding	ADAM metallopeptidase with thrombospondin type 1 motif 7 [Source:HGNC Symbol;Acc:HGNC:223]
ENSG00000198604	142.922	515.123	153.913	891.786	902	1130.78	270.653	974.854	-1.84634	5.53e-06	0.000155	BAZ1A	14	34752731	34875647	-	7698	protein_coding	bromodomain adjacent to zinc finger domain 1A [Source:HGNC Symbol;Acc:HGNC:960]
ENSG00000261455	100.046	115.56	98.1472	32.8164	35.2344	28.5309	104.584	32.1939	1.69945	5.56e-06	0.000156	LINC01003	7	152000000	152000000	+	1764	lincRNA	long intergenic non-protein coding RNA 1003 [Source:HGNC Symbol;Acc:HGNC:48957]
ENSG00000162086	21.4384	29.3796	14.499	85.3227	94.252	77.9845	21.7723	85.8531	-1.97267	5.95e-06	0.000166	ZNF75A	16	3305406	3318852	+	8063	protein_coding	zinc finger protein 75a [Source:HGNC Symbol;Acc:HGNC:13146]
ENSG00000144426	20.2473	46.0281	20.0756	97.6289	118.035	116.977	28.7837	110.88	-1.93342	6.04e-06	0.000167	NBEAL1	2	203000000	203000000	+	16376	protein_coding	neurobeachin like 1 [Source:HGNC Symbol;Acc:HGNC:20681]
ENSG00000173145	133.394	539.606	219.716	745.753	1123.1	1368.53	297.572	1079.13	-1.85641	6.05e-06	0.000167	NOC3L	10	94333226	94362959	-	4464	protein_coding	NOC3 like DNA replication regulator [Source:HGNC Symbol;Acc:HGNC:24034]
ENSG00000156162	128.63	241.892	86.9941	428.254	415.766	560.157	152.506	468.059	-1.61455	6.11e-06	0.000168	DPY19L4	8	94719703	94793836	+	7136	protein_coding	dpy-19 like 4 [Source:HGNC Symbol;Acc:HGNC:27829]
ENSG00000164219	59.551	112.622	59.1114	196.899	233.428	257.729	77.0948	229.352	-1.56699	6.34e-06	0.000174	PGGT1B	5	115000000	115000000	-	10064	protein_coding	protein geranylgeranyltransferase type I subunit beta [Source:HGNC Symbol;Acc:HGNC:8895]
ENSG00000179163	1335.13	1026.33	1205.65	516.038	581.367	581.079	1189.04	559.495	1.08747	6.44e-06	0.000176	FUCA1	1	23845077	23868294	-	2047	protein_coding	alpha-L-fucosidase 1 [Source:HGNC Symbol;Acc:HGNC:4006]
ENSG00000031691	80.9894	89.1182	63.5726	169.825	210.525	276.75	77.8934	219.033	-1.48937	6.54e-06	0.000178	CENPQ	6	49463378	49493107	+	1733	protein_coding	centromere protein Q [Source:HGNC Symbol;Acc:HGNC:21347]
ENSG00000162980	97.6636	232.099	97.0319	362.622	428.979	525.92	142.265	439.173	-1.62208	6.92e-06	0.000187	ARL5A	2	152000000	152000000	-	6716	protein_coding	ADP ribosylation factor like GTPase 5A [Source:HGNC Symbol;Acc:HGNC:696]
ENSG00000110330	276.317	1176.16	345.746	1887.77	2243.55	2480.29	599.409	2203.87	-1.87731	6.96e-06	0.000188	BIRC2	11	102000000	102000000	+	4532	protein_coding	baculoviral IAP repeat containing 2 [Source:HGNC Symbol;Acc:HGNC:590]
ENSG00000134070	1511.4	1778.45	1492.28	882.762	699.403	618.17	1594.05	733.445	1.11973	7.14e-06	0.000192	IRAK2	3	10164865	10243743	+	3483	protein_coding	interleukin 1 receptor associated kinase 2 [Source:HGNC Symbol;Acc:HGNC:6113]
ENSG00000196154	116.72	68.5525	139.414	19.6899	29.9492	36.1392	108.229	28.5927	1.92273	7.18e-06	0.000192	S100A4	1	154000000	154000000	-	1025	protein_coding	S100 calcium binding protein A4 [Source:HGNC Symbol;Acc:HGNC:10494]
ENSG00000070367	215.575	667.897	168.412	1096.89	1155.69	1505.48	350.628	1252.69	-1.83523	7.36e-06	0.000196	EXOC5	14	57200507	57269008	-	12575	protein_coding	exocyst complex component 5 [Source:HGNC Symbol;Acc:HGNC:10696]
ENSG00000125977	743.196	1946.89	1069.58	2866.51	3311.15	4512.64	1253.22	3563.43	-1.50708	7.49e-06	0.000199	EIF2S2	20	34088298	34112332	-	2656	protein_coding	eukaryotic translation initiation factor 2 subunit beta [Source:HGNC Symbol;Acc:HGNC:3266]
ENSG00000230590	3.57306	25.4624	11.1531	87.7839	94.252	52.3067	13.3962	78.1142	-2.5209	7.82e-06	0.000206	FTX	X	73946555	74293574	-	28487	lincRNA	FTX transcript, XIST regulator [Source:HGNC Symbol;Acc:HGNC:37190]
ENSG00000151239	415.666	1374.97	461.738	1887.77	2550.97	3183.1	750.79	2540.61	-1.7578	7.85e-06	0.000206	TWF1	12	43793723	43806375	-	3932	protein_coding	twinfilin actin binding protein 1 [Source:HGNC Symbol;Acc:HGNC:9620]
ENSG00000144554	240.586	414.253	332.362	826.974	798.059	700.909	329.067	775.314	-1.23508	7.97e-06	0.000209	FANCD2	3	10026414	10101930	+	8378	protein_coding	FA complementation group D2 [Source:HGNC Symbol;Acc:HGNC:3585]
ENSG00000165476	373.98	587.593	336.823	867.174	1071.12	1258.21	432.799	1065.5	-1.29853	8.08e-06	0.00021	REEP3	10	63521363	63625123	+	5248	protein_coding	receptor accessory protein 3 [Source:HGNC Symbol;Acc:HGNC:23711]
ENSG00000185215	11951.9	10202.6	9483.48	5902.85	4728.45	3559.71	10546	4730.34	1.1566	8.11e-06	0.00021	TNFAIP2	14	103000000	103000000	+	5029	protein_coding	TNF alpha induced protein 2 [Source:HGNC Symbol;Acc:HGNC:11895]
ENSG00000154265	45.2588	79.325	8.92247	181.311	202.598	232.051	44.5021	205.32	-2.19953	8.12e-06	0.00021	ABCA5	17	69244311	69327244	-	13158	protein_coding	ATP binding cassette subfamily A member 5 [Source:HGNC Symbol;Acc:HGNC:35]
ENSG00000166266	239.395	352.556	194.064	542.292	655.36	791.257	262.005	662.969	-1.33758	8.17e-06	0.000211	CUL5	11	108000000	108000000	+	6742	protein_coding	cullin 5 [Source:HGNC Symbol;Acc:HGNC:2556]
ENSG00000151012	34.5396	110.663	24.5368	219.05	242.236	226.345	56.5799	229.21	-2.00951	8.23e-06	0.000212	SLC7A11	4	138000000	138000000	-	9645	protein_coding	solute carrier family 7 member 11 [Source:HGNC Symbol;Acc:HGNC:11059]
ENSG00000133739	2.38204	2.93796	1.11531	31.1756	32.5918	25.6778	2.1451	29.8151	-3.78437	8.26e-06	0.000213	LRRCC1	8	85107147	85146076	+	5065	protein_coding	leucine rich repeat and coiled-coil centrosomal protein 1 [Source:HGNC Symbol;Acc:HGNC:29373]
ENSG00000108846	1393.49	924.479	963.627	560.341	456.285	374.706	1093.87	463.777	1.23712	8.5e-06	0.000218	ABCC3	17	50634777	50692252	+	9614	protein_coding	ATP binding cassette subfamily C member 3 [Source:HGNC Symbol;Acc:HGNC:54]
ENSG00000182504	20.2473	103.808	54.6502	216.588	213.168	263.435	59.5685	231.064	-1.94714	8.88e-06	0.000225	CEP97	3	102000000	102000000	+	9550	protein_coding	centrosomal protein 97 [Source:HGNC Symbol;Acc:HGNC:26244]
ENSG00000151466	73.8432	115.56	83.6482	201.001	303.897	237.757	91.0171	247.552	-1.43991	8.91e-06	0.000226	SCLT1	4	129000000	129000000	-	8292	protein_coding	sodium channel and clathrin linker 1 [Source:HGNC Symbol;Acc:HGNC:26406]
ENSG00000101255	2810.81	3066.25	2303.11	1307.73	1451.66	1079.42	2726.72	1279.6	1.09143	8.93e-06	0.000226	TRIB3	20	362835	397559	+	3434	protein_coding	tribbles pseudokinase 3 [Source:HGNC Symbol;Acc:HGNC:16228]
ENSG00000152223	135.776	256.582	140.529	498.81	490.639	408.943	177.629	466.13	-1.38915	9.32e-06	0.000235	EPG5	18	45847609	45967339	-	13740	protein_coding	ectopic P-granules autophagy protein 5 homolog [Source:HGNC Symbol;Acc:HGNC:29331]
ENSG00000135916	14482.8	9632.6	12978.9	5048.81	6056.79	6208.32	12364.8	5771.31	1.09925	9.4e-06	0.000236	ITM2C	2	231000000	231000000	+	2611	protein_coding	integral membrane protein 2C [Source:HGNC Symbol;Acc:HGNC:6175]
ENSG00000106460	116.72	226.223	74.7257	368.364	415.766	517.36	139.223	433.83	-1.63615	9.57e-06	0.00024	TMEM106B	7	12211241	12243367	+	13867	protein_coding	transmembrane protein 106B [Source:HGNC Symbol;Acc:HGNC:22407]
ENSG00000183421	7074.66	5249.16	5196.23	3267.7	2420.6	1889.7	5840.02	2526	1.20895	1.01e-05	0.000252	RIPK4	21	41739369	41767106	-	4033	protein_coding	receptor interacting serine/threonine kinase 4 [Source:HGNC Symbol;Acc:HGNC:496]
ENSG00000198919	30.9665	81.2836	18.9603	138.649	188.504	202.569	43.7368	176.574	-2.00327	1.02e-05	0.000253	DZIP3	3	109000000	109000000	+	6972	protein_coding	DAZ interacting zinc finger protein 3 [Source:HGNC Symbol;Acc:HGNC:30938]
ENSG00000135870	40.4947	154.733	57.9961	323.242	283.637	294.819	84.4078	300.566	-1.82556	1.02e-05	0.000253	RC3H1	1	174000000	174000000	-	11508	protein_coding	ring finger and CCCH-type domains 1 [Source:HGNC Symbol;Acc:HGNC:29434]
ENSG00000142556	89.3265	208.595	84.7635	313.397	387.578	476.466	127.562	392.48	-1.61697	1.06e-05	0.000262	ZNF614	19	52012765	52030240	-	5813	protein_coding	zinc finger protein 614 [Source:HGNC Symbol;Acc:HGNC:24722]
ENSG00000082269	63.1241	127.312	31.2287	229.715	237.832	330.959	73.8881	266.168	-1.84317	1.11e-05	0.000273	FAM135A	6	70412941	70561174	+	10589	protein_coding	family with sequence similarity 135 member A [Source:HGNC Symbol;Acc:HGNC:21084]
ENSG00000124207	1792.48	4605.75	2722.47	6797.92	7754.21	10038.1	3040.23	8196.75	-1.43064	1.13e-05	0.000277	CSE1L	20	49046246	49096960	+	3800	protein_coding	chromosome segregation 1 like [Source:HGNC Symbol;Acc:HGNC:2431]
ENSG00000125730	1491.16	1032.2	1004.89	641.561	422.813	312.889	1176.09	459.088	1.35623	1.17e-05	0.000284	C3	19	6677704	6730562	-	8328	protein_coding	complement C3 [Source:HGNC Symbol;Acc:HGNC:1318]
ENSG00000124145	14098.1	13973.9	14281.5	7795.54	7495.23	6227.35	14117.9	7172.71	0.976903	1.17e-05	0.000284	SDC4	20	45325288	45348424	-	2613	protein_coding	syndecan 4 [Source:HGNC Symbol;Acc:HGNC:10661]
ENSG00000165997	28.5845	153.753	36.8052	278.94	324.156	330.007	73.0477	311.034	-2.08245	1.19e-05	0.000288	ARL5B	10	18659405	18681639	+	7196	protein_coding	ADP ribosylation factor like GTPase 5B [Source:HGNC Symbol;Acc:HGNC:23052]
ENSG00000128915	71.4612	220.347	72.4951	343.752	425.455	458.397	121.434	409.201	-1.7477	1.22e-05	0.000292	ICE2	15	60419609	60479160	-	16010	protein_coding	interactor of little elongation complex ELL subunit 2 [Source:HGNC Symbol;Acc:HGNC:29885]
ENSG00000234420	5.9551	33.2969	16.7296	98.4493	103.061	68.4742	18.6606	89.9947	-2.25192	1.27e-05	0.000305	ZNF37BP	10	42513510	42552822	-	10256	transcribed_processed_pseudogene	zinc finger protein 37B, pseudogene [Source:HGNC Symbol;Acc:HGNC:13103]
ENSG00000175893	38.1126	86.1803	50.1889	161.621	154.15	239.66	58.1606	185.144	-1.66301	1.28e-05	0.000306	ZDHHC21	9	14611071	14693471	-	9426	protein_coding	zinc finger DHHC-type containing 21 [Source:HGNC Symbol;Acc:HGNC:20750]
ENSG00000136492	47.6408	238.954	68.0339	431.536	433.383	517.36	118.21	460.76	-1.95756	1.29e-05	0.000306	BRIP1	17	61681266	61863521	-	7991	protein_coding	BRCA1 interacting protein C-terminal helicase 1 [Source:HGNC Symbol;Acc:HGNC:20473]
ENSG00000042493	7169.94	3897.7	5911.14	1654.77	2576.51	2723.75	5659.59	2318.34	1.28761	1.29e-05	0.000306	CAPG	2	85394748	85418432	-	2607	protein_coding	capping actin protein, gelsolin like [Source:HGNC Symbol;Acc:HGNC:1474]
ENSG00000086730	2545.21	1750.05	2167.05	927.064	1084.34	1055.64	2154.1	1022.35	1.07508	1.29e-05	0.000306	LAT2	7	74199652	74229834	+	4545	protein_coding	linker for activation of T cells family member 2 [Source:HGNC Symbol;Acc:HGNC:12749]
ENSG00000004766	44.0677	162.567	51.3042	271.556	280.113	398.482	85.9797	316.717	-1.87444	1.31e-05	0.00031	VPS50	7	93232340	93361121	+	9557	protein_coding	VPS50, EARP/GARPII complex subunit [Source:HGNC Symbol;Acc:HGNC:25956]
ENSG00000176428	244.159	120.457	158.374	41.8409	66.0645	60.8659	174.33	56.2571	1.63136	1.32e-05	0.00031	VPS37D	7	73667825	73672112	+	1626	protein_coding	VPS37D, ESCRT-I subunit [Source:HGNC Symbol;Acc:HGNC:18287]
ENSG00000102595	89.3265	157.671	56.8808	321.601	278.352	304.33	101.293	301.427	-1.56921	1.32e-05	0.000311	UGGT2	13	95801580	96053482	-	8105	protein_coding	UDP-glucose glycoprotein glucosyltransferase 2 [Source:HGNC Symbol;Acc:HGNC:15664]
ENSG00000068079	1542.37	931.334	1300.45	362.622	457.166	684.742	1258.05	501.51	1.32714	1.34e-05	0.000314	IFI35	17	43006725	43014456	+	1973	protein_coding	interferon induced protein 35 [Source:HGNC Symbol;Acc:HGNC:5399]
ENSG00000119326	1507.83	3710.65	1998.63	5093.11	6051.51	8606.82	2405.7	6583.81	-1.45218	1.4e-05	0.000324	CTNNAL1	9	109000000	109000000	-	3131	protein_coding	catenin alpha like 1 [Source:HGNC Symbol;Acc:HGNC:2512]
ENSG00000081087	121.484	211.533	70.2645	372.466	411.361	408.943	134.427	397.59	-1.5612	1.43e-05	0.00033	OSTM1	6	108000000	108000000	-	5325	protein_coding	osteopetrosis associated transmembrane protein 1 [Source:HGNC Symbol;Acc:HGNC:21652]
ENSG00000145780	89.3265	163.547	72.4951	311.756	261.615	348.077	108.456	307.149	-1.49758	1.43e-05	0.00033	FEM1C	5	116000000	116000000	-	5816	protein_coding	fem-1 homolog C [Source:HGNC Symbol;Acc:HGNC:16933]
ENSG00000080986	371.598	641.455	470.661	1009.11	1095.79	1301.01	494.571	1135.3	-1.19766	1.48e-05	0.000338	NDC80	18	2571511	2616635	+	3600	protein_coding	NDC80, kinetochore complex component [Source:HGNC Symbol;Acc:HGNC:16909]
ENSG00000135679	184.608	440.695	122.684	805.643	776.037	767.481	249.329	783.054	-1.64883	1.49e-05	0.00034	MDM2	12	68808176	68850686	+	13284	protein_coding	MDM2 proto-oncogene [Source:HGNC Symbol;Acc:HGNC:6973]
ENSG00000103540	22.6294	153.753	35.6899	303.552	310.063	330.959	70.6909	314.858	-2.14726	1.5e-05	0.000342	CCP110	16	19523811	19553408	+	10142	protein_coding	centriolar coiled-coil protein 110 [Source:HGNC Symbol;Acc:HGNC:24342]
ENSG00000161011	10788.3	9289.84	9365.25	5070.14	5454.28	4403.27	9814.45	4975.9	0.979907	1.54e-05	0.000349	SQSTM1	5	180000000	180000000	+	7654	protein_coding	sequestosome 1 [Source:HGNC Symbol;Acc:HGNC:11280]
ENSG00000151247	213.193	356.473	265.444	536.549	655.36	819.788	278.37	670.565	-1.26652	1.56e-05	0.000353	EIF4E	4	98871684	98930637	-	14067	protein_coding	eukaryotic translation initiation factor 4E [Source:HGNC Symbol;Acc:HGNC:3287]
ENSG00000077458	55.9779	84.2216	28.998	159.98	179.695	203.52	56.3992	181.065	-1.67733	1.58e-05	0.000355	FAM76B	11	95768942	95790409	-	6042	protein_coding	family with sequence similarity 76 member B [Source:HGNC Symbol;Acc:HGNC:28492]
ENSG00000079459	4067.33	2911.52	4740.06	1576.83	1833.07	1992.41	3906.31	1800.77	1.11718	1.72e-05	0.000381	FDFT1	8	11795573	11839309	+	5202	protein_coding	farnesyl-diphosphate farnesyltransferase 1 [Source:HGNC Symbol;Acc:HGNC:3629]
ENSG00000196693	35.7306	77.3664	34.5746	117.319	182.338	192.108	49.2238	163.922	-1.7271	1.8e-05	0.000394	ZNF33B	10	42574185	42638568	-	8307	protein_coding	zinc finger protein 33B [Source:HGNC Symbol;Acc:HGNC:13097]
ENSG00000114107	22.6294	51.904	42.3817	102.551	118.916	174.99	38.9717	132.152	-1.75333	1.84e-05	0.000402	CEP70	3	138000000	139000000	-	4420	protein_coding	centrosomal protein 70 [Source:HGNC Symbol;Acc:HGNC:29972]
ENSG00000105419	2078.33	1344.61	1527.97	738.37	867.647	663.819	1650.3	756.612	1.12475	1.86e-05	0.000406	MEIS3	19	47403124	47419523	-	5122	protein_coding	Meis homeobox 3 [Source:HGNC Symbol;Acc:HGNC:29537]
ENSG00000048649	54.7869	273.231	66.9186	467.634	562.869	504.997	131.645	511.834	-1.95448	1.91e-05	0.000414	RSF1	11	77659996	77821017	-	15740	protein_coding	remodeling and spacing factor 1 [Source:HGNC Symbol;Acc:HGNC:18118]
ENSG00000108830	432.34	201.74	308.941	90.2452	108.346	141.703	314.34	113.431	1.47053	1.92e-05	0.000414	RND2	17	43025241	43032036	+	4353	protein_coding	Rho family GTPase 2 [Source:HGNC Symbol;Acc:HGNC:18315]
ENSG00000178177	30.9665	49.9454	39.0358	94.3472	140.057	137.899	39.9826	124.101	-1.62781	1.92e-05	0.000414	LCORL	4	17841199	18021876	-	14858	protein_coding	ligand dependent nuclear receptor corepressor like [Source:HGNC Symbol;Acc:HGNC:30776]
ENSG00000005889	88.1355	225.244	83.6482	377.389	407.838	405.139	132.343	396.789	-1.57972	1.93e-05	0.000414	ZFX	X	24149173	24216255	+	9037	protein_coding	zinc finger protein X-linked [Source:HGNC Symbol;Acc:HGNC:12869]
ENSG00000168724	221.53	561.151	209.678	935.268	869.409	1037.57	330.786	947.417	-1.51617	1.94e-05	0.000415	DNAJC21	5	34929559	34958964	+	9556	protein_coding	DnaJ heat shock protein family (Hsp40) member C21 [Source:HGNC Symbol;Acc:HGNC:27030]
ENSG00000187608	1610.26	890.203	1408.64	325.703	571.678	630.533	1303.03	509.305	1.35546	1.97e-05	0.000422	ISG15	1	1001138	1014540	+	941	protein_coding	ISG15 ubiquitin-like modifier [Source:HGNC Symbol;Acc:HGNC:4053]
ENSG00000227036	432.34	400.542	459.507	155.878	142.699	243.464	430.797	180.68	1.25476	1.99e-05	0.000425	LINC00511	17	72290091	72640472	-	27605	processed_transcript	long intergenic non-protein coding RNA 511 [Source:HGNC Symbol;Acc:HGNC:43564]
ENSG00000049130	8.33714	71.4904	18.9603	136.188	164.721	177.843	32.9293	159.584	-2.2622	2.02e-05	0.00043	KITLG	12	88492793	88580851	-	6205	protein_coding	KIT ligand [Source:HGNC Symbol;Acc:HGNC:6343]
ENSG00000165891	127.439	280.086	152.797	550.496	502.09	423.208	186.774	491.931	-1.39439	2.02e-05	0.00043	E2F7	12	77021247	77065580	-	6303	protein_coding	E2F transcription factor 7 [Source:HGNC Symbol;Acc:HGNC:23820]
ENSG00000163702	1805.59	1035.14	1282.61	513.577	700.284	589.639	1374.44	601.166	1.19276	2.03e-05	0.000431	IL17RC	3	9917074	9933630	+	4540	protein_coding	interleukin 17 receptor C [Source:HGNC Symbol;Acc:HGNC:18358]
ENSG00000008517	689.601	436.777	713.798	193.617	288.922	281.505	613.392	254.681	1.26815	2.03e-05	0.000431	IL32	16	3065297	3082192	+	3209	protein_coding	interleukin 32 [Source:HGNC Symbol;Acc:HGNC:16830]
ENSG00000146476	67.8881	200.761	81.4176	272.376	356.748	523.067	116.689	384.064	-1.71376	2.04e-05	0.000431	ARMT1	6	151000000	151000000	+	2819	protein_coding	acidic residue methyltransferase 1 [Source:HGNC Symbol;Acc:HGNC:17872]
ENSG00000198836	107.192	499.454	141.644	761.341	915.213	1033.77	249.43	903.441	-1.85422	2.06e-05	0.000434	OPA1	3	194000000	194000000	+	9052	protein_coding	OPA1, mitochondrial dynamin like GTPase [Source:HGNC Symbol;Acc:HGNC:8140]
ENSG00000256073	122.675	106.746	150.567	33.6368	36.1153	56.1108	126.663	41.9543	1.59713	2.06e-05	0.000435	URB1-AS1	21	32393130	32393960	+	831	lincRNA	URB1 antisense RNA 1 (head to head) [Source:HGNC Symbol;Acc:HGNC:23128]
ENSG00000114120	115.529	275.189	102.609	471.736	431.621	536.381	164.442	479.913	-1.54165	2.07e-05	0.000435	SLC25A36	3	141000000	141000000	+	10305	protein_coding	solute carrier family 25 member 36 [Source:HGNC Symbol;Acc:HGNC:25554]
ENSG00000148835	26.2024	45.0488	24.5368	115.678	91.6094	109.368	31.9293	105.552	-1.71707	2.07e-05	0.000436	TAF5	10	103000000	103000000	+	3268	protein_coding	TATA-box binding protein associated factor 5 [Source:HGNC Symbol;Acc:HGNC:11539]
ENSG00000115271	76.2253	108.705	101.493	218.229	200.836	340.469	95.4744	253.178	-1.40407	2.15e-05	0.000449	GCA	2	162000000	162000000	+	3664	protein_coding	grancalcin [Source:HGNC Symbol;Acc:HGNC:15990]
ENSG00000164332	100.046	227.202	95.9166	365.083	422.813	402.286	141.055	396.727	-1.48788	2.16e-05	0.000449	UBLCP1	5	159000000	159000000	+	2676	protein_coding	ubiquitin like domain containing CTD phosphatase 1 [Source:HGNC Symbol;Acc:HGNC:28110]
ENSG00000085117	1268.44	912.727	1237.99	604.643	542.61	414.649	1139.72	520.634	1.12961	2.18e-05	0.000452	CD82	11	44564427	44620363	+	4054	protein_coding	CD82 molecule [Source:HGNC Symbol;Acc:HGNC:6210]
ENSG00000175548	35.7306	82.263	39.0358	134.547	171.768	192.108	52.3431	166.141	-1.65777	2.21e-05	0.000456	ALG10B	12	38316578	38329728	+	11449	protein_coding	ALG10B, alpha-1,2-glucosyltransferase [Source:HGNC Symbol;Acc:HGNC:31088]
ENSG00000117143	1387.54	1894.99	1565.89	2989.58	3235.4	3553.05	1616.14	3259.34	-1.01174	2.21e-05	0.000456	UAP1	1	163000000	163000000	+	3437	protein_coding	UDP-N-acetylglucosamine pyrophosphorylase 1 [Source:HGNC Symbol;Acc:HGNC:12457]
ENSG00000116678	26.2024	117.519	62.4573	196.899	235.19	301.477	68.7261	244.522	-1.82343	2.22e-05	0.000457	LEPR	1	65420652	65641559	+	11370	protein_coding	leptin receptor [Source:HGNC Symbol;Acc:HGNC:6554]
ENSG00000134186	171.507	373.121	260.982	690.786	640.385	647.652	268.537	659.607	-1.29444	2.22e-05	0.000457	PRPF38B	1	109000000	109000000	+	5817	protein_coding	pre-mRNA processing factor 38B [Source:HGNC Symbol;Acc:HGNC:25512]
ENSG00000148180	4839.11	3547.1	3372.7	2164.24	1811.05	1340	3919.64	1771.76	1.1453	2.23e-05	0.000459	GSN	9	121000000	121000000	+	11018	protein_coding	gelsolin [Source:HGNC Symbol;Acc:HGNC:4620]
ENSG00000051523	42293.1	23591.8	33929.9	9783.4	16133	16238.8	33271.6	14051.7	1.24355	2.25e-05	0.000461	CYBA	16	88643283	88651152	-	3357	protein_coding	cytochrome b-245 alpha chain [Source:HGNC Symbol;Acc:HGNC:2577]
ENSG00000139350	28.5845	191.947	55.7655	342.932	340.012	454.592	92.099	379.179	-2.0354	2.3e-05	0.00047	NEDD1	12	96907223	96953777	+	4463	protein_coding	neural precursor cell expressed, developmentally down-regulated 1 [Source:HGNC Symbol;Acc:HGNC:7723]
ENSG00000096872	25.0114	33.2969	23.4215	74.6574	103.061	95.103	27.2433	90.9403	-1.73354	2.3e-05	0.00047	IFT74	9	26947039	27062930	+	4073	protein_coding	intraflagellar transport 74 [Source:HGNC Symbol;Acc:HGNC:21424]
ENSG00000138413	1997.34	1901.84	2594.21	880.301	922.26	1243	2164.46	1015.19	1.09245	2.32e-05	0.000473	IDH1	2	208000000	208000000	-	4721	protein_coding	isocitrate dehydrogenase (NADP(+)) 1, cytosolic [Source:HGNC Symbol;Acc:HGNC:5382]
ENSG00000133243	2180.76	1137.97	1573.7	725.243	745.207	683.791	1630.81	718.08	1.18297	2.33e-05	0.000474	BTBD2	19	1985438	2034881	-	5944	protein_coding	BTB domain containing 2 [Source:HGNC Symbol;Acc:HGNC:15504]
ENSG00000138180	521.667	1378.88	676.993	1918.12	2297.28	2733.26	859.181	2316.22	-1.42992	2.33e-05	0.000474	CEP55	10	93496632	93529092	+	3271	protein_coding	centrosomal protein 55 [Source:HGNC Symbol;Acc:HGNC:1161]
ENSG00000137807	462.116	1155.6	803.023	2013.29	1879.76	2162.64	806.912	2018.56	-1.32206	2.4e-05	0.000486	KIF23	15	69414246	69448427	+	6576	protein_coding	kinesin family member 23 [Source:HGNC Symbol;Acc:HGNC:6392]
ENSG00000025708	914.703	463.219	610.074	214.948	312.705	275.799	662.665	267.817	1.30665	2.4e-05	0.000486	TYMP	22	50525752	50530056	-	3320	protein_coding	thymidine phosphorylase [Source:HGNC Symbol;Acc:HGNC:3148]
ENSG00000100321	864.681	542.544	661.378	260.891	367.318	271.995	689.534	300.068	1.19979	2.41e-05	0.000486	SYNGR1	22	39349925	39385588	+	6953	protein_coding	synaptogyrin 1 [Source:HGNC Symbol;Acc:HGNC:11498]
ENSG00000128284	38.1126	44.0695	28.998	2.46123	8.8086	4.75515	37.06	5.34166	2.80188	2.47e-05	0.000495	APOL3	22	36140330	36166177	-	5901	protein_coding	apolipoprotein L3 [Source:HGNC Symbol;Acc:HGNC:14868]
ENSG00000179862	12897.5	8183.21	11259	4193.94	5796.06	5149.83	10779.9	5046.61	1.09494	2.54e-05	0.000506	CITED4	1	40861051	40862366	-	1316	protein_coding	Cbp/p300 interacting transactivator with Glu/Asp rich carboxy-terminal domain 4 [Source:HGNC Symbol;Acc:HGNC:18696]
ENSG00000125170	464.498	323.176	364.706	191.156	150.627	163.577	384.127	168.453	1.1879	2.54e-05	0.000506	DOK4	16	57471922	57487327	-	4788	protein_coding	docking protein 4 [Source:HGNC Symbol;Acc:HGNC:19868]
ENSG00000173275	20.2473	47.9867	33.4593	102.551	101.299	135.997	33.8978	113.282	-1.73073	2.55e-05	0.000507	ZNF449	X	135000000	135000000	+	5330	protein_coding	zinc finger protein 449 [Source:HGNC Symbol;Acc:HGNC:21039]
ENSG00000182809	1635.27	1114.47	1337.26	520.14	681.785	703.762	1362.33	635.229	1.10072	2.56e-05	0.000508	CRIP2	14	105000000	105000000	+	4837	protein_coding	cysteine rich protein 2 [Source:HGNC Symbol;Acc:HGNC:2361]
ENSG00000064961	6058.72	3744.92	5437.13	1982.93	2499.88	2600.12	5080.26	2360.98	1.10549	2.58e-05	0.00051	HMG20B	19	3572777	3579088	+	3857	protein_coding	high mobility group 20B [Source:HGNC Symbol;Acc:HGNC:5002]
ENSG00000162368	440.677	1136.99	555.424	1830.34	1737.94	2008.58	711.031	1858.95	-1.38554	2.63e-05	0.000517	CMPK1	1	47333797	47378839	+	3844	protein_coding	cytidine/uridine monophosphate kinase 1 [Source:HGNC Symbol;Acc:HGNC:18170]
ENSG00000133858	20.2473	84.2216	23.4215	218.229	176.172	125.536	42.6302	173.312	-2.01304	2.66e-05	0.000522	ZFC3H1	12	71609472	71667725	-	9670	protein_coding	zinc finger C3H1-type containing [Source:HGNC Symbol;Acc:HGNC:28328]
ENSG00000102081	148.877	339.824	132.722	643.202	547.014	536.381	207.141	575.532	-1.47161	2.68e-05	0.000526	FMR1	X	148000000	148000000	+	8919	protein_coding	fragile X mental retardation 1 [Source:HGNC Symbol;Acc:HGNC:3775]
ENSG00000211456	156.024	296.734	190.718	471.736	498.567	579.177	214.492	516.493	-1.2652	2.73e-05	0.000533	SACM1L	3	45689056	45745424	+	7352	protein_coding	SAC1 like phosphatidylinositide phosphatase [Source:HGNC Symbol;Acc:HGNC:17059]
ENSG00000198707	11.9102	23.5037	2.23062	77.939	64.3028	62.768	12.5482	68.3366	-2.4287	2.8e-05	0.000544	CEP290	12	88049014	88142216	-	10388	protein_coding	centrosomal protein 290 [Source:HGNC Symbol;Acc:HGNC:29021]
ENSG00000006576	133.394	401.522	188.487	530.806	711.735	894.919	241.134	712.487	-1.56037	2.88e-05	0.000558	PHTF2	7	77798792	77957503	+	8646	protein_coding	putative homeodomain transcription factor 2 [Source:HGNC Symbol;Acc:HGNC:13411]
ENSG00000171848	1754.37	2142.76	2420.22	4261.21	3984.13	4207.36	2105.78	4150.9	-0.97898	2.92e-05	0.000566	RRM2	2	10120698	10131419	+	5323	protein_coding	ribonucleotide reductase regulatory subunit M2 [Source:HGNC Symbol;Acc:HGNC:10452]
ENSG00000186868	163.17	123.394	122.684	58.2492	46.6856	43.7474	136.416	49.5607	1.45759	2.96e-05	0.000572	MAPT	17	45894382	46028334	+	14920	protein_coding	microtubule associated protein tau [Source:HGNC Symbol;Acc:HGNC:6893]
ENSG00000184445	177.462	362.349	128.261	606.284	609.555	621.974	222.69	612.604	-1.45747	3.01e-05	0.000581	KNTC1	12	123000000	123000000	+	11325	protein_coding	kinetochore associated 1 [Source:HGNC Symbol;Acc:HGNC:17255]
ENSG00000188158	21.4384	43.0901	23.4215	158.339	99.5371	69.4252	29.3167	109.1	-1.88909	3.01e-05	0.000581	NHS	X	17375420	17735994	+	10394	protein_coding	NHS actin remodeling regulator [Source:HGNC Symbol;Acc:HGNC:7820]
ENSG00000094916	535.959	1118.38	727.182	1845.1	1885.04	1783.18	793.842	1837.78	-1.21025	3.02e-05	0.000581	CBX5	12	54230940	54280133	-	15040	protein_coding	chromobox 5 [Source:HGNC Symbol;Acc:HGNC:1555]
ENSG00000142892	231.058	515.123	283.289	708.835	881.741	1038.53	343.156	876.367	-1.35079	3.02e-05	0.000581	PIGK	1	77088990	77219430	-	5513	protein_coding	phosphatidylinositol glycan anchor biosynthesis class K [Source:HGNC Symbol;Acc:HGNC:8965]
ENSG00000161270	117.911	110.663	99.2625	44.3022	17.6172	37.0902	109.279	33.0032	1.7258	3.05e-05	0.000586	NPHS1	19	35825964	35869287	-	5459	protein_coding	NPHS1, nephrin [Source:HGNC Symbol;Acc:HGNC:7908]
ENSG00000133321	182.226	89.1182	118.223	25.4327	31.711	57.0618	129.856	38.0685	1.77307	3.22e-05	0.000613	RARRES3	11	63536809	63546462	+	1299	protein_coding	retinoic acid receptor responder 3 [Source:HGNC Symbol;Acc:HGNC:9869]
ENSG00000254614	106.001	91.0769	120.453	26.2531	44.9239	32.335	105.844	34.504	1.61747	3.23e-05	0.000613	AP003068.2	11	65177606	65181834	-	1791	antisense	uncharacterized LOC728975 [Source:NCBI gene;Acc:728975]
ENSG00000053900	42.8767	120.457	86.9941	218.229	236.951	268.19	83.4424	241.124	-1.52515	3.27e-05	0.000621	ANAPC4	4	25377213	25418498	+	7494	protein_coding	anaphase promoting complex subunit 4 [Source:HGNC Symbol;Acc:HGNC:19990]
ENSG00000148516	20.2473	63.6559	10.0378	134.547	123.32	148.361	31.3137	135.41	-2.09942	3.3e-05	0.000624	ZEB1	10	31318495	31529814	+	8650	protein_coding	zinc finger E-box binding homeobox 1 [Source:HGNC Symbol;Acc:HGNC:11642]
ENSG00000166483	215.575	262.458	200.756	647.304	576.963	368.049	226.263	530.772	-1.22977	3.34e-05	0.000628	WEE1	11	9573681	9593457	+	9239	protein_coding	WEE1 G2 checkpoint kinase [Source:HGNC Symbol;Acc:HGNC:12761]
ENSG00000125744	746.769	461.26	581.076	264.993	285.399	263.435	596.369	271.276	1.13567	3.35e-05	0.000629	RTN2	19	45485289	45497061	-	3238	protein_coding	reticulon 2 [Source:HGNC Symbol;Acc:HGNC:10468]
ENSG00000101974	70.2702	156.691	69.1492	275.658	236.951	331.909	98.7036	281.506	-1.50674	3.4e-05	0.000636	ATP11C	X	140000000	140000000	-	7407	protein_coding	ATPase phospholipid transporting 11C [Source:HGNC Symbol;Acc:HGNC:13554]
ENSG00000111711	401.374	853.968	484.044	1234.72	1336.26	1643.38	579.795	1404.79	-1.27559	3.45e-05	0.000643	GOLT1B	12	21501781	21518408	+	3789	protein_coding	golgi transport 1B [Source:HGNC Symbol;Acc:HGNC:20175]
ENSG00000111196	206.046	215.451	204.102	357.699	496.805	512.605	208.533	455.703	-1.12715	3.5e-05	0.00065	MAGOHB	12	10604190	10613623	-	4856	protein_coding	mago homolog B, exon junction complex subunit [Source:HGNC Symbol;Acc:HGNC:25504]
ENSG00000020922	157.215	357.452	239.792	559.52	579.606	756.069	251.486	631.732	-1.32645	3.58e-05	0.000665	MRE11	11	94415578	94493908	-	7689	protein_coding	MRE11 homolog, double strand break repair nuclease [Source:HGNC Symbol;Acc:HGNC:7230]
ENSG00000120438	3007.32	2964.41	3255.59	5921.72	5434.02	5863.1	3075.77	5739.62	-0.90002	3.62e-05	0.00067	TCP1	6	160000000	160000000	-	4929	protein_coding	t-complex 1 [Source:HGNC Symbol;Acc:HGNC:11655]
ENSG00000171159	4342.46	2882.14	3600.22	1209.29	1883.28	1864.97	3608.27	1652.51	1.12668	3.63e-05	0.00067	C9orf16	9	128000000	128000000	+	1662	protein_coding	chromosome 9 open reading frame 16 [Source:HGNC Symbol;Acc:HGNC:17823]
ENSG00000180628	371.598	603.262	378.09	886.043	952.209	1214.47	450.983	1017.57	-1.17274	3.63e-05	0.00067	PCGF5	10	91163012	91284331	+	8306	protein_coding	polycomb group ring finger 5 [Source:HGNC Symbol;Acc:HGNC:28264]
ENSG00000116489	608.611	2615.77	1233.53	3421.93	4435.13	6329.11	1485.97	4728.72	-1.66961	3.68e-05	0.000677	CAPZA1	1	113000000	113000000	+	4130	protein_coding	capping actin protein of muscle Z-line subunit alpha 1 [Source:HGNC Symbol;Acc:HGNC:1488]
ENSG00000136143	152.451	313.383	147.221	422.512	520.588	699.007	204.351	547.369	-1.41863	3.72e-05	0.000681	SUCLA2	13	47745736	48037968	-	8928	protein_coding	succinate-CoA ligase ADP-forming beta subunit [Source:HGNC Symbol;Acc:HGNC:11448]
ENSG00000127870	107.192	285.962	92.5707	447.124	465.094	540.185	161.908	484.134	-1.57655	3.81e-05	0.000695	RNF6	13	26132115	26222493	-	4621	protein_coding	ring finger protein 6 [Source:HGNC Symbol;Acc:HGNC:10069]
ENSG00000196428	48.8318	83.2423	43.4971	243.662	157.674	128.389	58.5237	176.575	-1.58928	3.86e-05	0.000698	TSC22D2	3	150000000	150000000	+	11676	protein_coding	TSC22 domain family member 2 [Source:HGNC Symbol;Acc:HGNC:29095]
ENSG00000172183	217.957	114.581	181.795	50.8655	59.0176	74.1804	171.444	61.3545	1.48244	3.86e-05	0.000698	ISG20	15	88636153	88656483	+	7363	protein_coding	interferon stimulated exonuclease gene 20 [Source:HGNC Symbol;Acc:HGNC:6130]
ENSG00000102908	71.4612	257.561	84.7635	591.516	438.668	347.126	137.929	459.103	-1.73107	3.87e-05	0.000698	NFAT5	16	69565094	69704666	+	16401	protein_coding	nuclear factor of activated T cells 5 [Source:HGNC Symbol;Acc:HGNC:7774]
ENSG00000197019	3484.92	2275.94	3541.11	973.827	1497.46	1644.33	3100.66	1371.87	1.17649	3.88e-05	0.000698	SERTAD1	19	40421592	40426025	-	2114	protein_coding	SERTA domain containing 1 [Source:HGNC Symbol;Acc:HGNC:17932]
ENSG00000134107	1969.95	2033.07	1519.05	1003.36	946.924	685.693	1840.69	878.66	1.06665	3.92e-05	0.000704	BHLHE40	3	4979116	4985323	+	3837	protein_coding	basic helix-loop-helix family member e40 [Source:HGNC Symbol;Acc:HGNC:1046]
ENSG00000138134	140.54	171.381	105.954	290.425	302.135	406.09	139.292	332.883	-1.25486	3.93e-05	0.000705	STAMBPL1	10	88879734	88975153	+	6323	protein_coding	STAM binding protein like 1 [Source:HGNC Symbol;Acc:HGNC:24105]
ENSG00000070404	4958.22	2952.65	3708.4	1662.15	1970.48	1897.31	3873.09	1843.31	1.07109	3.99e-05	0.000712	FSTL3	19	676365	683399	+	3067	protein_coding	follistatin like 3 [Source:HGNC Symbol;Acc:HGNC:3973]
ENSG00000117479	78.6073	84.2216	78.0717	178.029	207.002	187.353	80.3002	190.795	-1.24773	4e-05	0.000712	SLC19A2	1	169000000	169000000	-	4423	protein_coding	solute carrier family 19 member 2 [Source:HGNC Symbol;Acc:HGNC:10938]
ENSG00000183691	931.378	987.156	1016.05	455.328	573.44	337.616	978.193	455.461	1.10247	4.02e-05	0.000714	NOG	17	56593699	56595590	+	1892	protein_coding	noggin [Source:HGNC Symbol;Acc:HGNC:7866]
ENSG00000198168	85.7534	155.712	91.4554	215.768	310.063	349.979	110.974	291.937	-1.3912	4.04e-05	0.000717	SVIP	11	22813799	22830299	-	5263	protein_coding	small VCP interacting protein [Source:HGNC Symbol;Acc:HGNC:25238]
ENSG00000041353	26.2024	131.229	25.6521	159.16	286.279	348.077	61.0279	264.505	-2.10737	4.11e-05	0.000728	RAB27B	18	54717860	54895516	+	7432	protein_coding	RAB27B, member RAS oncogene family [Source:HGNC Symbol;Acc:HGNC:9767]
ENSG00000111727	19.0563	44.0695	43.4971	103.372	103.941	135.997	35.5409	114.437	-1.67944	4.29e-05	0.000756	HCFC2	12	104000000	104000000	+	6773	protein_coding	host cell factor C2 [Source:HGNC Symbol;Acc:HGNC:24972]
ENSG00000135913	29.7755	149.836	69.1492	258.429	281.875	311.938	82.9203	284.081	-1.76983	4.39e-05	0.00077	USP37	2	218000000	219000000	-	9290	protein_coding	ubiquitin specific peptidase 37 [Source:HGNC Symbol;Acc:HGNC:20063]
ENSG00000113163	138.158	376.059	188.487	691.606	585.772	596.296	234.235	624.558	-1.41232	4.42e-05	0.000775	COL4A3BP	5	75356345	75512138	-	18138	protein_coding	collagen type IV alpha 3 binding protein [Source:HGNC Symbol;Acc:HGNC:2205]
ENSG00000100697	52.4049	174.319	79.187	310.936	303.016	302.428	101.97	305.46	-1.57725	4.53e-05	0.000792	DICER1	14	95086228	95158010	-	12294	protein_coding	dicer 1, ribonuclease III [Source:HGNC Symbol;Acc:HGNC:17098]
ENSG00000173905	54.7869	187.05	60.2267	377.389	313.586	288.162	100.688	326.379	-1.69126	4.6e-05	0.000802	GOLIM4	3	168000000	168000000	-	4647	protein_coding	golgi integral membrane protein 4 [Source:HGNC Symbol;Acc:HGNC:15448]
ENSG00000153015	100.046	166.485	86.9941	239.56	288.041	405.139	117.841	310.913	-1.39585	4.66e-05	0.00081	CWC27	5	64768930	65018763	+	3740	protein_coding	CWC27 spliceosome associated protein homolog [Source:HGNC Symbol;Acc:HGNC:10664]
ENSG00000102316	5795.5	3906.51	5260.91	2227.41	2578.28	2654.32	4987.64	2486.67	1.0041	4.67e-05	0.000811	MAGED2	X	54807599	54816012	+	2940	protein_coding	MAGE family member D2 [Source:HGNC Symbol;Acc:HGNC:16353]
ENSG00000134900	165.552	477.909	190.718	812.207	685.309	831.2	278.059	776.239	-1.4788	4.86e-05	0.000838	TPP2	13	103000000	103000000	+	6752	protein_coding	tripeptidyl peptidase 2 [Source:HGNC Symbol;Acc:HGNC:12016]
ENSG00000227671	32.1575	73.4491	61.342	144.392	162.078	167.381	55.6495	157.951	-1.49855	4.9e-05	0.000841	AL390728.4	1	247000000	247000000	-	2160	transcribed_unprocessed_pseudogene	zinc finger protein pseudogene
ENSG00000104936	1095.74	741.346	1098.58	496.349	465.094	451.739	978.555	471.061	1.05418	4.92e-05	0.000843	DMPK	19	45769717	45782552	-	5807	protein_coding	DM1 protein kinase [Source:HGNC Symbol;Acc:HGNC:2933]
ENSG00000100503	150.069	397.604	130.491	712.937	604.27	633.386	226.055	650.198	-1.52161	4.98e-05	0.00085	NIN	14	50719763	50831121	-	13683	protein_coding	ninein [Source:HGNC Symbol;Acc:HGNC:14906]
ENSG00000052795	32.1575	75.4077	31.2287	129.625	133.891	175.941	46.2646	146.485	-1.65339	5.12e-05	0.000869	FNIP2	4	159000000	159000000	+	10868	protein_coding	folliculin interacting protein 2 [Source:HGNC Symbol;Acc:HGNC:29280]
ENSG00000124225	2740.54	2872.35	2467.06	1571.09	1392.64	999.533	2693.32	1321.09	1.02747	5.13e-05	0.000869	PMEPA1	20	57648392	57711536	-	5619	protein_coding	prostate transmembrane protein, androgen induced 1 [Source:HGNC Symbol;Acc:HGNC:14107]
ENSG00000104870	1685.29	1073.34	1264.76	512.757	694.998	679.987	1341.13	629.247	1.09167	5.19e-05	0.000878	FCGRT	19	49506816	49526333	+	4173	protein_coding	Fc fragment of IgG receptor and transporter [Source:HGNC Symbol;Acc:HGNC:3621]
ENSG00000157106	133.394	493.578	114.877	971.366	813.034	715.175	247.283	833.192	-1.75015	5.23e-05	0.000884	SMG1	16	18804853	18926454	-	25988	protein_coding	SMG1, nonsense mediated mRNA decay associated PI3K related kinase [Source:HGNC Symbol;Acc:HGNC:30045]
ENSG00000095209	229.867	400.542	277.712	569.365	652.717	886.36	302.707	702.814	-1.21341	5.28e-05	0.00089	TMEM38B	9	106000000	106000000	+	4511	protein_coding	transmembrane protein 38B [Source:HGNC Symbol;Acc:HGNC:25535]
ENSG00000138399	135.776	268.334	204.102	365.083	465.094	804.572	202.737	544.916	-1.42409	5.31e-05	0.000892	FASTKD1	2	170000000	170000000	-	4451	protein_coding	FAST kinase domains 1 [Source:HGNC Symbol;Acc:HGNC:26150]
ENSG00000123505	403.756	1023.39	529.772	1516.12	1524.77	1859.26	652.306	1633.38	-1.32318	5.34e-05	0.000894	AMD1	6	111000000	111000000	+	7027	protein_coding	adenosylmethionine decarboxylase 1 [Source:HGNC Symbol;Acc:HGNC:457]
ENSG00000143367	1292.26	1272.14	1308.26	656.328	733.756	656.211	1290.88	682.098	0.92028	5.4e-05	0.0009	TUFT1	1	152000000	152000000	+	3878	protein_coding	tuftelin 1 [Source:HGNC Symbol;Acc:HGNC:12422]
ENSG00000100342	248.923	175.298	181.795	107.474	48.4473	60.8659	202.006	72.2623	1.47948	5.45e-05	0.000906	APOL1	22	36253010	36267530	+	3519	protein_coding	apolipoprotein L1 [Source:HGNC Symbol;Acc:HGNC:618]
ENSG00000172216	4156.66	4281.59	3893.55	2296.33	2333.4	1983.85	4110.6	2204.53	0.898838	5.53e-05	0.000916	CEBPB	20	50190734	50192689	+	1956	protein_coding	CCAAT enhancer binding protein beta [Source:HGNC Symbol;Acc:HGNC:1834]
ENSG00000137871	29.7755	37.2142	32.344	78.7594	128.606	95.103	33.1112	100.823	-1.60316	5.53e-05	0.000916	ZNF280D	15	56630181	56734086	-	12113	protein_coding	zinc finger protein 280D [Source:HGNC Symbol;Acc:HGNC:25953]
ENSG00000021574	55.9779	133.188	36.8052	230.535	213.168	274.848	75.3236	239.517	-1.66257	5.64e-05	0.000929	SPAST	2	32063547	32157637	+	9490	protein_coding	spastin [Source:HGNC Symbol;Acc:HGNC:11233]
ENSG00000107798	1837.74	1545.37	1871.49	763.802	900.239	1013.8	1751.53	892.613	0.972615	5.66e-05	0.00093	LIPA	10	89213569	89414557	-	4910	protein_coding	lipase A, lysosomal acid type [Source:HGNC Symbol;Acc:HGNC:6617]
ENSG00000172890	1903.25	1344.61	1757.73	705.553	824.485	935.814	1668.53	821.951	1.02145	5.66e-05	0.00093	NADSYN1	11	71453109	71524107	+	16263	protein_coding	NAD synthetase 1 [Source:HGNC Symbol;Acc:HGNC:29832]
ENSG00000135698	77.4163	79.325	81.4176	183.772	155.912	247.268	79.3863	195.651	-1.30042	5.8e-05	0.000949	MPHOSPH6	16	82147798	82170226	-	2190	protein_coding	M-phase phosphoprotein 6 [Source:HGNC Symbol;Acc:HGNC:7214]
ENSG00000161813	217.957	761.912	321.209	1258.51	1212.06	1207.81	433.692	1226.13	-1.49783	5.89e-05	0.000963	LARP4	12	50392383	50480004	+	8112	protein_coding	La ribonucleoprotein domain family member 4 [Source:HGNC Symbol;Acc:HGNC:24320]
ENSG00000114331	101.237	378.997	112.646	612.847	621.887	632.435	197.627	622.39	-1.65187	6.07e-05	0.000991	ACAP2	3	195000000	195000000	-	11139	protein_coding	ArfGAP with coiled-coil, ankyrin repeat and PH domains 2 [Source:HGNC Symbol;Acc:HGNC:16469]
ENSG00000066422	46.4498	142.002	53.5348	255.148	274.828	212.08	80.6621	247.352	-1.61019	6.35e-05	0.00103	ZBTB11	3	102000000	102000000	-	7416	protein_coding	zinc finger and BTB domain containing 11 [Source:HGNC Symbol;Acc:HGNC:16740]
ENSG00000152749	88.1355	287.92	74.7257	379.03	520.588	568.716	150.261	489.445	-1.69974	6.35e-05	0.00103	GPR180	13	94601903	94634645	+	8822	protein_coding	G protein-coupled receptor 180 [Source:HGNC Symbol;Acc:HGNC:28899]
ENSG00000173674	117.911	593.469	307.825	918.86	1002.42	1293.4	339.735	1071.56	-1.65543	6.36e-05	0.00103	EIF1AX	X	20124518	20141844	-	4427	protein_coding	eukaryotic translation initiation factor 1A X-linked [Source:HGNC Symbol;Acc:HGNC:3250]
ENSG00000139687	160.788	693.359	233.1	1113.3	1047.34	1235.39	362.416	1132.01	-1.64135	6.53e-05	0.001054	RB1	13	48303726	48599436	+	6452	protein_coding	RB transcriptional corepressor 1 [Source:HGNC Symbol;Acc:HGNC:9884]
ENSG00000116030	722.949	1119.36	766.217	1547.3	1755.55	2259.65	869.51	1854.16	-1.09185	6.65e-05	0.001068	SUMO1	2	202000000	202000000	-	2164	protein_coding	small ubiquitin-like modifier 1 [Source:HGNC Symbol;Acc:HGNC:12502]
ENSG00000188419	60.742	297.714	86.9941	379.85	539.967	643.847	148.483	521.221	-1.8075	6.66e-05	0.001069	CHM	X	85861180	86047562	-	8645	protein_coding	CHM, Rab escort protein 1 [Source:HGNC Symbol;Acc:HGNC:1940]
ENSG00000105708	0	11.7518	3.34593	33.6368	36.9961	51.3556	5.03259	40.6629	-2.96515	6.68e-05	0.001071	ZNF14	19	19710471	19733097	-	2949	protein_coding	zinc finger protein 14 [Source:HGNC Symbol;Acc:HGNC:12924]
ENSG00000123473	401.374	862.782	555.424	1374.19	1397.04	1352.37	606.527	1374.53	-1.17927	6.7e-05	0.001073	STIL	1	47250139	47314147	-	7291	protein_coding	STIL, centriolar assembly protein [Source:HGNC Symbol;Acc:HGNC:10879]
ENSG00000114850	1189.83	1951.79	1708.65	3105.25	3228.35	3522.62	1616.76	3285.41	-1.02264	6.87e-05	0.001096	SSR3	3	157000000	157000000	-	4627	protein_coding	signal sequence receptor subunit 3 [Source:HGNC Symbol;Acc:HGNC:11325]
ENSG00000162664	79.7983	211.533	117.108	372.466	337.369	359.489	136.146	356.442	-1.38438	7.23e-05	0.001145	ZNF326	1	89995112	90035531	+	10984	protein_coding	zinc finger protein 326 [Source:HGNC Symbol;Acc:HGNC:14104]
ENSG00000198911	3464.68	2582.47	3041.45	1877.1	1338.03	1074.66	3029.53	1429.93	1.08283	7.3e-05	0.001156	SREBF2	22	41833079	41907308	+	7557	protein_coding	sterol regulatory element binding transcription factor 2 [Source:HGNC Symbol;Acc:HGNC:11290]
ENSG00000126709	469.262	336.886	498.543	164.082	210.525	221.59	434.897	198.732	1.1299	7.43e-05	0.001169	IFI6	1	27666061	27672218	-	865	protein_coding	interferon alpha inducible protein 6 [Source:HGNC Symbol;Acc:HGNC:4054]
ENSG00000159593	148.877	390.749	221.947	515.218	638.623	839.76	253.858	664.534	-1.38585	7.46e-05	0.001171	NAE1	16	66802875	66873256	-	4810	protein_coding	NEDD8 activating enzyme E1 subunit 1 [Source:HGNC Symbol;Acc:HGNC:621]
ENSG00000034677	142.922	277.148	206.332	405.283	458.047	631.484	208.801	498.271	-1.25226	7.57e-05	0.001186	RNF19A	8	100000000	100000000	-	6031	protein_coding	ring finger protein 19A, RBR E3 ubiquitin protein ligase [Source:HGNC Symbol;Acc:HGNC:13432]
ENSG00000130203	127.439	102.829	140.529	41.0205	36.9961	58.0128	123.599	45.3432	1.44825	7.65e-05	0.001195	APOE	19	44905754	44909393	+	2191	protein_coding	apolipoprotein E [Source:HGNC Symbol;Acc:HGNC:613]
ENSG00000121864	80.9894	184.112	65.8033	320.781	295.969	303.379	110.302	306.709	-1.47078	7.65e-05	0.001195	ZNF639	3	179000000	179000000	+	6859	protein_coding	zinc finger protein 639 [Source:HGNC Symbol;Acc:HGNC:30950]
ENSG00000039123	347.778	1002.83	528.657	1356.96	1593.47	1887.8	626.42	1612.74	-1.36321	7.7e-05	0.001201	MTREX	5	55307760	55425581	+	6578	protein_coding	Mtr4 exosome RNA helicase [Source:HGNC Symbol;Acc:HGNC:18734]
ENSG00000120437	2744.11	2040.9	3776.44	1001.72	1225.28	1611.05	2853.82	1279.35	1.15758	7.84e-05	0.001219	ACAT2	6	160000000	160000000	+	4299	protein_coding	acetyl-CoA acetyltransferase 2 [Source:HGNC Symbol;Acc:HGNC:94]
ENSG00000125531	146.495	121.436	136.068	43.4818	64.3028	48.5025	134.666	52.0957	1.36983	7.84e-05	0.001219	FNDC11	20	63547891	63556708	+	3625	protein_coding	fibronectin type III domain containing 11 [Source:HGNC Symbol;Acc:HGNC:28764]
ENSG00000133119	314.429	570.944	536.464	856.509	1052.63	1293.4	473.946	1067.51	-1.17042	7.85e-05	0.001219	RFC3	13	33818049	33966558	+	2874	protein_coding	replication factor C subunit 3 [Source:HGNC Symbol;Acc:HGNC:9971]
ENSG00000100302	510.947	318.279	327.901	199.36	162.959	140.752	385.709	167.69	1.19983	8.04e-05	0.001244	RASD2	22	35540868	35554001	+	3412	protein_coding	RASD family member 2 [Source:HGNC Symbol;Acc:HGNC:18229]
ENSG00000155008	63.1241	224.264	85.8788	346.213	384.936	382.314	124.422	371.154	-1.57191	8.1e-05	0.001252	APOOL	X	85003826	85093316	+	6548	protein_coding	apolipoprotein O like [Source:HGNC Symbol;Acc:HGNC:24009]
ENSG00000213793	91.7085	225.244	124.915	319.96	356.748	477.417	147.289	384.709	-1.38114	8.4e-05	0.001288	ZNF888	19	52904417	52923481	-	4444	protein_coding	zinc finger protein 888 [Source:HGNC Symbol;Acc:HGNC:38695]
ENSG00000144827	192.945	298.693	294.442	480.761	524.111	788.404	262.027	597.759	-1.18836	8.48e-05	0.001299	ABHD10	3	112000000	112000000	+	3021	protein_coding	abhydrolase domain containing 10 [Source:HGNC Symbol;Acc:HGNC:25656]
ENSG00000155959	903.984	1607.07	978.126	1835.26	2631.13	4059	1163.06	2841.79	-1.2884	8.49e-05	0.001299	VBP1	X	155000000	155000000	+	2018	protein_coding	VHL binding protein 1 [Source:HGNC Symbol;Acc:HGNC:12662]
ENSG00000259865	16.6743	22.5244	6.69186	72.1961	54.6133	60.8659	15.2968	62.5585	-2.02408	8.67e-05	0.001319	AL390728.6	1	247000000	247000000	-	1246	lincRNA	novel transcript
ENSG00000164104	1220.8	1674.64	1507.9	2317.66	2863.68	4549.73	1467.78	3243.69	-1.14372	8.69e-05	0.001319	HMGB2	4	173000000	173000000	-	2775	protein_coding	high mobility group box 2 [Source:HGNC Symbol;Acc:HGNC:5000]
ENSG00000122417	108.383	166.485	90.3401	259.25	272.186	345.224	121.736	292.22	-1.25986	8.85e-05	0.001339	ODF2L	1	86346824	86396342	-	10898	protein_coding	outer dense fiber of sperm tails 2 like [Source:HGNC Symbol;Acc:HGNC:29225]
ENSG00000104783	3282.45	1881.28	2636.59	1348.76	1321.29	1085.12	2600.11	1251.72	1.05435	9.03e-05	0.001362	KCNN4	19	43766533	43781261	-	3408	protein_coding	potassium calcium-activated channel subfamily N member 4 [Source:HGNC Symbol;Acc:HGNC:6293]
ENSG00000001561	35.7306	135.146	53.5348	238.739	193.789	279.603	74.8039	237.377	-1.65871	9.1e-05	0.001371	ENPP4	6	46129993	46146699	+	4651	protein_coding	ectonucleotide pyrophosphatase/phosphodiesterase 4 [Source:HGNC Symbol;Acc:HGNC:3359]
ENSG00000113391	23.8204	121.436	51.3042	217.409	196.432	252.023	65.5202	221.954	-1.75213	9.12e-05	0.001371	FAM172A	5	93618069	94111699	-	5071	protein_coding	family with sequence similarity 172 member A [Source:HGNC Symbol;Acc:HGNC:25365]
ENSG00000151422	36.9216	169.423	27.8827	283.862	304.777	309.085	78.0756	299.241	-1.93157	9.13e-05	0.001371	FER	5	109000000	109000000	+	13614	protein_coding	FER tyrosine kinase [Source:HGNC Symbol;Acc:HGNC:3655]
ENSG00000101868	160.788	284.003	224.177	516.859	481.83	459.348	222.989	486.012	-1.12209	9.22e-05	0.001382	POLA1	X	24693919	24996986	+	6336	protein_coding	DNA polymerase alpha 1, catalytic subunit [Source:HGNC Symbol;Acc:HGNC:9173]
ENSG00000120784	70.2702	181.174	105.954	306.013	271.305	353.783	119.133	310.367	-1.37679	9.52e-05	0.001422	ZFP30	19	37613749	37692337	-	7705	protein_coding	ZFP30 zinc finger protein [Source:HGNC Symbol;Acc:HGNC:29555]
ENSG00000110921	971.872	574.861	857.673	347.854	420.17	369	801.469	379.008	1.07989	9.62e-05	0.001432	MVK	12	110000000	110000000	+	6480	protein_coding	mevalonate kinase [Source:HGNC Symbol;Acc:HGNC:7530]
ENSG00000126787	458.543	1203.59	568.808	1580.11	1789.91	2234.92	743.645	1868.31	-1.32811	9.63e-05	0.001432	DLGAP5	14	55148112	55191678	-	3667	protein_coding	DLG associated protein 5 [Source:HGNC Symbol;Acc:HGNC:16864]
ENSG00000174371	432.34	531.771	600.036	904.913	1035.01	1166.91	521.383	1035.61	-0.9896	9.91e-05	0.001466	EXO1	1	242000000	242000000	+	4140	protein_coding	exonuclease 1 [Source:HGNC Symbol;Acc:HGNC:3511]
ENSG00000198015	284.654	414.253	221.947	543.112	665.049	956.736	306.951	721.632	-1.23177	0.000102	0.0015	MRPL42	12	93467488	93516213	+	16393	protein_coding	mitochondrial ribosomal protein L42 [Source:HGNC Symbol;Acc:HGNC:14493]
ENSG00000111653	765.826	437.757	627.919	223.972	294.207	312.889	610.5	277.023	1.13982	0.000102	0.0015	ING4	12	6650280	6663148	-	2736	protein_coding	inhibitor of growth family member 4 [Source:HGNC Symbol;Acc:HGNC:19423]
ENSG00000078401	20.2473	65.6145	46.843	115.678	136.533	159.773	44.2349	137.328	-1.6252	0.000102	0.0015	EDN1	6	12290363	12297194	+	2033	protein_coding	endothelin 1 [Source:HGNC Symbol;Acc:HGNC:3176]
ENSG00000146757	28.5845	27.421	17.845	67.2737	74.8731	94.152	24.6168	78.7662	-1.67624	0.000103	0.00151	ZNF92	7	65373799	65401135	+	3512	protein_coding	zinc finger protein 92 [Source:HGNC Symbol;Acc:HGNC:13168]
ENSG00000159147	269.171	441.674	322.324	730.986	672.096	743.706	344.39	715.596	-1.05367	0.000103	0.001517	DONSON	21	33559542	33588708	-	3513	protein_coding	downstream neighbor of SON [Source:HGNC Symbol;Acc:HGNC:2993]
ENSG00000105612	943.288	719.801	907.862	461.891	419.289	446.033	856.984	442.404	0.953468	0.000108	0.001571	DNASE2	19	12875211	12881468	-	2389	protein_coding	deoxyribonuclease 2, lysosomal [Source:HGNC Symbol;Acc:HGNC:2960]
ENSG00000132952	25.0114	125.353	79.187	224.792	221.977	291.015	76.5172	245.928	-1.678	0.000109	0.001587	USPL1	13	30617693	30660770	+	5125	protein_coding	ubiquitin specific peptidase like 1 [Source:HGNC Symbol;Acc:HGNC:20294]
ENSG00000137040	71.4612	221.327	115.992	322.421	373.485	409.894	136.26	368.6	-1.4313	0.000111	0.001613	RANBP6	9	6011043	6015625	-	4583	protein_coding	RAN binding protein 6 [Source:HGNC Symbol;Acc:HGNC:9851]
ENSG00000185813	2184.33	1390.64	1852.53	822.052	933.711	974.806	1809.16	910.19	0.990939	0.000112	0.001616	PCYT2	17	81900965	81911464	-	6897	protein_coding	phosphate cytidylyltransferase 2, ethanolamine [Source:HGNC Symbol;Acc:HGNC:8756]
ENSG00000089682	27.3935	57.7799	32.344	101.731	140.938	105.564	39.1725	116.078	-1.55874	0.000114	0.001646	RBM41	X	107000000	107000000	-	6101	protein_coding	RNA binding motif protein 41 [Source:HGNC Symbol;Acc:HGNC:25617]
ENSG00000105499	111.956	86.1803	86.9941	27.0736	30.8301	41.8453	95.0434	33.2497	1.51754	0.000115	0.001656	PLA2G4C	19	48047843	48110817	-	6613	protein_coding	phospholipase A2 group IVC [Source:HGNC Symbol;Acc:HGNC:9037]
ENSG00000160352	39.3037	161.588	50.1889	222.331	280.113	318.595	83.6935	273.68	-1.70245	0.000117	0.001684	ZNF714	19	21082159	21125270	+	8033	protein_coding	zinc finger protein 714 [Source:HGNC Symbol;Acc:HGNC:27124]
ENSG00000128335	976.636	745.263	927.937	475.018	444.834	459.348	883.279	459.733	0.941649	0.000117	0.001685	APOL2	22	36226203	36239954	-	3484	protein_coding	apolipoprotein L2 [Source:HGNC Symbol;Acc:HGNC:619]
ENSG00000120686	241.777	481.826	245.368	602.181	749.612	970.051	322.99	773.948	-1.25885	0.000118	0.001693	UFM1	13	38349849	38363619	+	4382	protein_coding	ubiquitin fold modifier 1 [Source:HGNC Symbol;Acc:HGNC:20597]
ENSG00000152700	377.553	561.151	519.734	815.488	960.137	1338.1	486.146	1037.91	-1.09331	0.000119	0.001703	SAR1B	5	135000000	135000000	-	10963	protein_coding	secretion associated Ras related GTPase 1B [Source:HGNC Symbol;Acc:HGNC:10535]
ENSG00000158417	413.284	1144.83	375.859	1779.47	1631.35	1749.9	644.657	1720.24	-1.415	0.00012	0.001709	EIF5B	2	99337353	99401326	+	7883	protein_coding	eukaryotic translation initiation factor 5B [Source:HGNC Symbol;Acc:HGNC:30793]
ENSG00000116514	1250.57	1117.4	1099.69	606.284	658.883	606.757	1155.89	623.975	0.889324	0.00012	0.001709	RNF19B	1	32936445	32964685	-	2610	protein_coding	ring finger protein 19B [Source:HGNC Symbol;Acc:HGNC:26886]
ENSG00000198363	616.948	2118.27	1020.51	3156.94	3170.21	3474.11	1251.91	3267.09	-1.38332	0.00012	0.001714	ASPH	8	61500556	61714640	-	20047	protein_coding	aspartate beta-hydroxylase [Source:HGNC Symbol;Acc:HGNC:757]
ENSG00000178695	29.7755	68.5525	25.6521	137.009	110.108	135.046	41.3267	127.387	-1.61469	0.000123	0.001745	KCTD12	13	76880166	76886390	-	6225	protein_coding	potassium channel tetramerization domain containing 12 [Source:HGNC Symbol;Acc:HGNC:14678]
ENSG00000145390	32.1575	144.94	31.2287	224.792	236.951	285.309	69.4419	249.018	-1.83455	0.000123	0.00175	USP53	4	119000000	119000000	+	11950	protein_coding	ubiquitin specific peptidase 53 [Source:HGNC Symbol;Acc:HGNC:29255]
ENSG00000071794	165.552	463.219	192.948	621.871	660.645	896.821	273.906	726.446	-1.40478	0.000124	0.001755	HLTF	3	149000000	149000000	-	6024	protein_coding	helicase like transcription factor [Source:HGNC Symbol;Acc:HGNC:11099]
ENSG00000138050	40.4947	80.3043	45.7277	120.6	134.772	224.443	55.5089	159.938	-1.51964	0.000124	0.001755	THUMPD2	2	39736060	39779267	-	3823	protein_coding	THUMP domain containing 2 [Source:HGNC Symbol;Acc:HGNC:14890]
ENSG00000178685	683.645	311.424	420.472	236.278	164.721	187.353	471.847	196.117	1.26506	0.000125	0.00177	PARP10	8	144000000	144000000	-	6033	protein_coding	poly(ADP-ribose) polymerase family member 10 [Source:HGNC Symbol;Acc:HGNC:25895]
ENSG00000177125	70.2702	157.671	62.4573	257.609	261.615	253.925	96.7994	257.716	-1.40751	0.000127	0.00179	ZBTB34	9	127000000	127000000	+	6606	protein_coding	zinc finger and BTB domain containing 34 [Source:HGNC Symbol;Acc:HGNC:31446]
ENSG00000114933	40.4947	108.705	26.7674	232.997	195.551	150.263	58.6556	192.937	-1.71073	0.000128	0.001805	INO80D	2	206000000	206000000	-	14373	protein_coding	INO80 complex subunit D [Source:HGNC Symbol;Acc:HGNC:25997]
ENSG00000100744	127.439	271.272	168.412	337.189	488.877	553.5	189.041	459.855	-1.27949	0.000129	0.001814	GSKIP	14	96363452	96387288	+	4567	protein_coding	GSK3B interacting protein [Source:HGNC Symbol;Acc:HGNC:20343]
ENSG00000267041	22.6294	115.56	54.6502	231.356	209.645	188.304	64.2798	209.768	-1.6987	0.000132	0.00185	ZNF850	19	36714383	36772825	-	7850	protein_coding	zinc finger protein 850 [Source:HGNC Symbol;Acc:HGNC:27994]
ENSG00000197746	27131.4	20221	24352.8	14232.5	12878.2	11226.9	23901.7	12779.2	0.903289	0.000133	0.001857	PSAP	10	71816298	71851375	-	3239	protein_coding	prosaposin [Source:HGNC Symbol;Acc:HGNC:9498]
ENSG00000147459	179.844	358.432	210.793	612.026	539.967	534.479	249.69	562.157	-1.1687	0.000133	0.001858	DOCK5	8	25184723	25418082	+	15960	protein_coding	dedicator of cytokinesis 5 [Source:HGNC Symbol;Acc:HGNC:23476]
ENSG00000167657	4303.15	2851.78	3641.49	1752.4	2036.55	1830.73	3598.81	1873.23	0.941876	0.000137	0.001901	DAPK3	19	3958453	3971123	-	3549	protein_coding	death associated protein kinase 3 [Source:HGNC Symbol;Acc:HGNC:2676]
ENSG00000109586	141.731	357.452	198.525	566.083	536.444	577.275	232.57	559.934	-1.26496	0.000138	0.001921	GALNT7	4	173000000	173000000	+	6865	protein_coding	polypeptide N-acetylgalactosaminyltransferase 7 [Source:HGNC Symbol;Acc:HGNC:4129]
ENSG00000114209	251.305	372.142	173.988	465.993	603.389	875.899	265.812	648.427	-1.28488	0.000138	0.001921	PDCD10	3	168000000	168000000	-	3275	protein_coding	programmed cell death 10 [Source:HGNC Symbol;Acc:HGNC:8761]
ENSG00000189266	391.846	915.665	524.195	1228.97	1282.53	1789.84	610.569	1433.78	-1.2305	0.000144	0.001988	PNRC2	1	23956839	23963462	+	2779	protein_coding	proline rich nuclear receptor coactivator 2 [Source:HGNC Symbol;Acc:HGNC:23158]
ENSG00000117472	1136.23	688.463	917.9	430.716	445.715	480.27	914.198	452.234	1.01505	0.000146	0.002012	TSPAN1	1	46175073	46185958	+	2366	protein_coding	tetraspanin 1 [Source:HGNC Symbol;Acc:HGNC:20657]
ENSG00000108256	202.473	450.488	287.75	718.68	689.713	709.468	313.57	705.954	-1.16889	0.000147	0.002012	NUFIP2	17	29255836	29294118	-	10850	protein_coding	NUFIP2, FMR1 interacting protein 2 [Source:HGNC Symbol;Acc:HGNC:17634]
ENSG00000169519	53.5959	165.505	108.185	238.739	287.16	365.196	109.095	297.032	-1.44012	0.000147	0.002018	METTL15	11	28108248	28527041	+	7778	protein_coding	methyltransferase like 15 [Source:HGNC Symbol;Acc:HGNC:26606]
ENSG00000152133	76.2253	237.975	113.761	312.577	372.604	490.732	142.654	391.971	-1.45396	0.000149	0.002032	GPATCH11	2	37084451	37099244	+	4040	protein_coding	G-patch domain containing 11 [Source:HGNC Symbol;Acc:HGNC:26768]
ENSG00000180488	71.4612	318.279	97.0319	420.871	466.856	661.917	162.257	516.548	-1.6668	0.000151	0.002048	MIGA1	1	77779624	77879539	+	10128	protein_coding	mitoguardin 1 [Source:HGNC Symbol;Acc:HGNC:24741]
ENSG00000112249	126.248	555.275	178.45	796.619	842.983	948.177	286.658	862.593	-1.58707	0.000151	0.002048	ASCC3	6	101000000	101000000	-	11731	protein_coding	activating signal cointegrator 1 complex subunit 3 [Source:HGNC Symbol;Acc:HGNC:18697]
ENSG00000060982	45.2588	124.374	60.2267	191.976	216.691	218.737	76.6197	209.135	-1.44182	0.000151	0.002048	BCAT1	12	24810022	24949459	-	11775	protein_coding	branched chain amino acid transaminase 1 [Source:HGNC Symbol;Acc:HGNC:976]
ENSG00000255717	441.868	633.621	491.851	895.888	974.231	1337.15	522.447	1069.09	-1.0321	0.000151	0.002055	SNHG1	11	62851988	62855914	-	3756	processed_transcript	small nucleolar RNA host gene 1 [Source:HGNC Symbol;Acc:HGNC:32688]
ENSG00000128609	250.114	286.941	158.374	367.544	562.869	714.224	231.81	548.212	-1.24062	0.000151	0.002056	NDUFA5	7	124000000	124000000	-	9851	protein_coding	NADH:ubiquinone oxidoreductase subunit A5 [Source:HGNC Symbol;Acc:HGNC:7688]
ENSG00000160888	1276.77	934.272	980.357	603.002	549.657	496.438	1063.8	549.699	0.951956	0.000152	0.002058	IER2	19	13150415	13154908	+	3072	protein_coding	immediate early response 2 [Source:HGNC Symbol;Acc:HGNC:28871]
ENSG00000129292	120.293	425.025	151.682	542.292	673.858	764.628	232.333	660.259	-1.50403	0.000156	0.00211	PHF20L1	8	133000000	133000000	+	20571	protein_coding	PHD finger protein 20 like 1 [Source:HGNC Symbol;Acc:HGNC:24280]
ENSG00000178202	202.473	550.378	389.243	927.064	888.788	889.213	380.698	901.688	-1.24246	0.000157	0.002115	KDELC2	11	108000000	108000000	-	4993	protein_coding	KDEL motif containing 2 [Source:HGNC Symbol;Acc:HGNC:28496]
ENSG00000106392	65.5061	281.065	99.2625	403.642	385.817	582.03	148.611	457.163	-1.61703	0.000158	0.002119	C1GALT1	7	7156934	7248651	+	7805	protein_coding	core 1 synthase, glycoprotein-N-acetylgalactosamine 3-beta-galactosyltransferase 1 [Source:HGNC Symbol;Acc:HGNC:24337]
ENSG00000093000	440.677	1334.82	616.766	1876.28	1944.94	2158.84	797.419	1993.35	-1.32091	0.00016	0.002145	NUP50	22	45163841	45188015	+	8318	protein_coding	nucleoporin 50 [Source:HGNC Symbol;Acc:HGNC:8065]
ENSG00000100442	315.62	424.046	277.712	590.696	654.479	913.94	339.126	719.705	-1.08432	0.000161	0.002157	FKBP3	14	45115600	45135319	-	2262	protein_coding	FK506 binding protein 3 [Source:HGNC Symbol;Acc:HGNC:3719]
ENSG00000124789	250.114	572.903	337.939	1157.6	765.467	811.229	386.985	911.432	-1.23456	0.000163	0.002169	NUP153	6	17615035	17706834	-	6030	protein_coding	nucleoporin 153 [Source:HGNC Symbol;Acc:HGNC:8062]
ENSG00000122970	25.0114	43.0901	14.499	89.4248	75.7539	107.466	27.5335	90.8817	-1.71325	0.000163	0.002177	IFT81	12	110000000	110000000	+	7005	protein_coding	intraflagellar transport 81 [Source:HGNC Symbol;Acc:HGNC:14313]
ENSG00000240891	91.7085	204.678	117.108	274.017	347.059	388.02	137.831	336.365	-1.28304	0.000164	0.002181	PLCXD2	3	112000000	112000000	+	8974	protein_coding	phosphatidylinositol specific phospholipase C X domain containing 2 [Source:HGNC Symbol;Acc:HGNC:26462]
ENSG00000131069	2133.12	1556.14	2135.82	1043.56	1103.72	907.283	1941.69	1018.19	0.931018	0.000164	0.002181	ACSS2	20	34872146	34927962	+	5385	protein_coding	acyl-CoA synthetase short chain family member 2 [Source:HGNC Symbol;Acc:HGNC:15814]
ENSG00000185947	50.0228	46.0281	43.4971	117.319	99.5371	137.899	46.516	118.252	-1.3462	0.000166	0.002203	ZNF267	16	31873758	31917357	+	6333	protein_coding	zinc finger protein 267 [Source:HGNC Symbol;Acc:HGNC:13060]
ENSG00000076604	3978.01	2981.05	4297.29	1753.22	1948.46	2203.54	3752.12	1968.4	0.930665	0.000167	0.00221	TRAF4	17	28743984	28750958	+	4596	protein_coding	TNF receptor associated factor 4 [Source:HGNC Symbol;Acc:HGNC:12034]
ENSG00000189308	53.5959	149.836	17.845	233.817	251.045	335.714	73.759	273.525	-1.88491	0.000167	0.002216	LIN54	4	82909973	83012926	-	6768	protein_coding	lin-54 DREAM MuvB core complex component [Source:HGNC Symbol;Acc:HGNC:25397]
ENSG00000182628	292.991	748.201	394.82	912.297	1090.5	1545.42	478.671	1182.74	-1.30364	0.000168	0.002217	SKA2	17	59109951	59155269	-	3148	protein_coding	spindle and kinetochore associated complex subunit 2 [Source:HGNC Symbol;Acc:HGNC:28006]
ENSG00000167123	2050.94	1468	1520.17	822.872	982.159	819.788	1679.7	874.939	0.940724	0.00017	0.002241	CERCAM	9	128000000	128000000	+	6059	protein_coding	cerebral endothelial cell adhesion molecule [Source:HGNC Symbol;Acc:HGNC:23723]
ENSG00000204264	2028.31	1468.98	2004.21	748.215	922.26	1108.9	1833.83	926.459	0.985143	0.00017	0.002241	PSMB8	6	32840717	32844703	-	2997	protein_coding	proteasome subunit beta 8 [Source:HGNC Symbol;Acc:HGNC:9545]
ENSG00000075213	50.0228	107.725	34.5746	190.335	167.363	193.059	64.1076	183.586	-1.51117	0.000171	0.002252	SEMA3A	7	83955777	84492724	-	9371	protein_coding	semaphorin 3A [Source:HGNC Symbol;Acc:HGNC:10723]
ENSG00000118058	225.103	511.206	218.601	1332.35	746.088	538.283	318.303	872.239	-1.45318	0.000171	0.002254	KMT2A	11	118000000	119000000	+	31305	protein_coding	lysine methyltransferase 2A [Source:HGNC Symbol;Acc:HGNC:7132]
ENSG00000083097	17.8653	59.7386	15.6143	134.547	100.418	98.9071	31.0727	111.291	-1.82803	0.000177	0.002315	DOP1A	6	83067666	83171350	+	10045	protein_coding	DOP1 leucine zipper like protein A [Source:HGNC Symbol;Acc:HGNC:21194]
ENSG00000228232	822.995	691.401	823.098	365.903	415.766	450.788	779.165	410.819	0.923502	0.000177	0.002317	GAPDHP1	X	39787132	39788136	-	1005	processed_pseudogene	glyceraldehyde-3-phosphate dehydrogenase pseudogene 1 [Source:HGNC Symbol;Acc:HGNC:4159]
ENSG00000134152	125.057	203.699	140.529	250.225	357.629	532.577	156.428	380.144	-1.27828	0.000178	0.002322	KATNBL1	15	34140674	34210096	-	7311	protein_coding	katanin regulatory subunit B1 like 1 [Source:HGNC Symbol;Acc:HGNC:26199]
ENSG00000108510	133.394	339.824	101.493	581.671	569.035	431.768	191.571	527.491	-1.45854	0.000179	0.002328	MED13	17	61942605	62065282	-	12677	protein_coding	mediator complex subunit 13 [Source:HGNC Symbol;Acc:HGNC:22474]
ENSG00000156136	319.193	578.779	441.663	873.737	859.719	1050.89	446.545	928.115	-1.05423	0.00018	0.002334	DCK	4	70992538	71030914	+	3227	protein_coding	deoxycytidine kinase [Source:HGNC Symbol;Acc:HGNC:2704]
ENSG00000184220	265.597	313.383	281.058	461.891	564.631	719.93	286.679	582.151	-1.02094	0.000182	0.002357	CMSS1	3	99817834	100000000	+	7210	protein_coding	cms1 ribosomal small subunit homolog (yeast) [Source:HGNC Symbol;Acc:HGNC:28666]
ENSG00000186522	273.935	747.222	380.32	1002.54	1114.29	1259.16	467.159	1125.33	-1.2669	0.000186	0.002401	2024-09-10	2	110000000	110000000	-	4131	protein_coding	septin 10 [Source:HGNC Symbol;Acc:HGNC:14349]
ENSG00000174738	40.4947	186.071	46.843	332.266	294.207	276.75	91.1362	301.074	-1.71799	0.000187	0.002412	NR1D2	3	23945260	23980618	+	5820	protein_coding	nuclear receptor subfamily 1 group D member 2 [Source:HGNC Symbol;Acc:HGNC:7963]
ENSG00000093010	2442.78	1980.19	2654.44	1284.76	1353.88	1203.05	2359.14	1280.57	0.88131	0.00019	0.002447	COMT	22	19941607	19969975	+	5195	protein_coding	catechol-O-methyltransferase [Source:HGNC Symbol;Acc:HGNC:2228]
ENSG00000011638	615.757	534.709	616.766	295.348	274.828	349.028	589.077	306.401	0.943149	0.000193	0.002484	TMEM159	16	21158377	21180616	+	2558	protein_coding	transmembrane protein 159 [Source:HGNC Symbol;Acc:HGNC:30136]
ENSG00000138190	103.619	299.672	102.609	346.213	439.549	659.064	168.633	481.609	-1.51043	0.000199	0.002549	EXOC6	10	92834713	93059493	+	6193	protein_coding	exocyst complex component 6 [Source:HGNC Symbol;Acc:HGNC:23196]
ENSG00000102384	138.158	411.315	249.829	655.508	615.721	684.742	266.434	651.99	-1.28878	0.000199	0.002553	CENPI	X	101000000	101000000	+	4321	protein_coding	centromere protein I [Source:HGNC Symbol;Acc:HGNC:3968]
ENSG00000138166	2142.64	2622.62	2345.49	1450.49	1305.43	1045.18	2370.25	1267.03	0.903503	0.000201	0.002573	DUSP5	10	110000000	111000000	+	2615	protein_coding	dual specificity phosphatase 5 [Source:HGNC Symbol;Acc:HGNC:3071]
ENSG00000116984	88.1355	292.817	100.378	558.7	420.17	385.167	160.443	454.679	-1.49936	0.000203	0.002597	MTR	1	237000000	237000000	+	11374	protein_coding	5-methyltetrahydrofolate-homocysteine methyltransferase [Source:HGNC Symbol;Acc:HGNC:7468]
ENSG00000113569	780.118	1406.31	1098.58	2385.75	2098.21	2096.07	1095	2193.34	-1.00173	0.000206	0.002626	NUP155	5	37288137	37371181	-	9233	protein_coding	nucleoporin 155 [Source:HGNC Symbol;Acc:HGNC:8063]
ENSG00000147601	150.069	253.644	204.102	374.928	417.527	497.389	202.605	429.948	-1.08313	0.000217	0.002734	TERF1	8	73008864	73048122	+	8831	protein_coding	telomeric repeat binding factor 1 [Source:HGNC Symbol;Acc:HGNC:11728]
ENSG00000164830	65.5061	203.699	73.6104	260.891	303.897	407.041	114.272	323.943	-1.4981	0.00022	0.002766	OXR1	8	106000000	107000000	+	7079	protein_coding	oxidation resistance 1 [Source:HGNC Symbol;Acc:HGNC:15822]
ENSG00000163346	1451.85	829.485	960.281	607.104	528.516	377.559	1080.54	504.393	1.09828	0.000222	0.002792	PBXIP1	1	155000000	155000000	-	3851	protein_coding	PBX homeobox interacting protein 1 [Source:HGNC Symbol;Acc:HGNC:21199]
ENSG00000174197	106.001	334.928	139.414	572.647	475.664	475.515	193.447	507.942	-1.38965	0.000224	0.002815	MGA	15	41621224	41773081	+	17651	protein_coding	MGA, MAX dimerization protein [Source:HGNC Symbol;Acc:HGNC:14010]
ENSG00000247596	3370.59	2252.44	3392.77	1246.2	1777.58	1553.03	3005.26	1525.6	0.978051	0.000229	0.002857	TWF2	3	52228610	52239260	-	1824	protein_coding	twinfilin actin binding protein 2 [Source:HGNC Symbol;Acc:HGNC:9621]
ENSG00000152942	65.5061	218.389	72.4951	311.756	303.016	406.09	118.797	340.287	-1.51325	0.000229	0.002861	RAD17	5	69369293	69414801	+	4159	protein_coding	RAD17 checkpoint clamp loader component [Source:HGNC Symbol;Acc:HGNC:9807]
ENSG00000151292	76.2253	230.141	73.6104	395.438	351.463	313.84	126.659	353.58	-1.47678	0.000234	0.002908	CSNK1G3	5	124000000	124000000	+	5000	protein_coding	casein kinase 1 gamma 3 [Source:HGNC Symbol;Acc:HGNC:2456]
ENSG00000108840	1201.74	828.506	786.293	474.197	510.018	452.69	938.846	478.969	0.97051	0.000234	0.002908	HDAC5	17	44076746	44123702	-	7618	protein_coding	histone deacetylase 5 [Source:HGNC Symbol;Acc:HGNC:14068]
ENSG00000062194	231.058	665.938	257.636	789.235	966.303	1235.39	384.877	996.976	-1.37142	0.000234	0.002909	GPBP1	5	57173948	57264679	+	6472	protein_coding	GC-rich promoter binding protein 1 [Source:HGNC Symbol;Acc:HGNC:29520]
ENSG00000137821	25.0114	61.6972	40.1511	118.139	127.725	107.466	42.2866	117.777	-1.46951	0.000236	0.002924	LRRC49	15	70853239	71053657	+	9991	protein_coding	leucine rich repeat containing 49 [Source:HGNC Symbol;Acc:HGNC:25965]
ENSG00000189190	38.1126	89.1182	43.4971	143.572	130.367	195.912	56.9093	156.617	-1.45264	0.000238	0.002944	ZNF600	19	52749942	52786807	-	6964	protein_coding	zinc finger protein 600 [Source:HGNC Symbol;Acc:HGNC:30951]
ENSG00000198843	338.25	725.677	517.504	1028.8	1072.89	1306.71	527.143	1136.13	-1.10668	0.000238	0.002944	SELENOT	3	151000000	151000000	+	4135	protein_coding	selenoprotein T [Source:HGNC Symbol;Acc:HGNC:18136]
ENSG00000121690	35.7306	55.8213	25.6521	106.653	88.086	139.801	39.068	111.514	-1.50626	0.000244	0.003007	DEPDC7	11	33015864	33033582	+	3326	protein_coding	DEP domain containing 7 [Source:HGNC Symbol;Acc:HGNC:29899]
ENSG00000187325	126.248	493.578	237.561	666.173	722.305	921.548	285.796	770.009	-1.42762	0.000249	0.003064	TAF9B	X	78129748	78139706	-	2791	protein_coding	TATA-box binding protein associated factor 9b [Source:HGNC Symbol;Acc:HGNC:17306]
ENSG00000148019	189.372	372.142	306.71	590.696	572.559	682.84	289.408	615.365	-1.08654	0.000249	0.003065	CEP78	9	78236062	78279690	+	14355	protein_coding	centrosomal protein 78 [Source:HGNC Symbol;Acc:HGNC:25740]
ENSG00000090686	267.979	615.993	445.008	941.831	918.737	1040.43	442.994	966.998	-1.12487	0.00025	0.003066	USP48	1	21678298	21783606	-	9497	protein_coding	ubiquitin specific peptidase 48 [Source:HGNC Symbol;Acc:HGNC:18533]
ENSG00000112715	1737.7	2176.05	1622.78	1103.45	991.848	891.115	1845.51	995.472	0.890585	0.000257	0.003139	VEGFA	6	43770184	43786487	+	14431	protein_coding	vascular endothelial growth factor A [Source:HGNC Symbol;Acc:HGNC:12680]
ENSG00000149054	33.3486	79.325	63.5726	167.364	117.154	187.353	58.7487	157.29	-1.41479	0.000257	0.00314	ZNF215	11	6926404	7001004	+	5769	protein_coding	zinc finger protein 215 [Source:HGNC Symbol;Acc:HGNC:13007]
ENSG00000096717	198.9	579.758	330.132	924.603	805.106	912.038	369.597	880.582	-1.2508	0.000259	0.003163	SIRT1	10	67884669	67918390	+	4551	protein_coding	sirtuin 1 [Source:HGNC Symbol;Acc:HGNC:14929]
ENSG00000169905	262.024	528.833	230.869	787.594	696.76	849.27	340.576	777.875	-1.18983	0.00026	0.003167	TOR1AIP2	1	180000000	180000000	-	18876	protein_coding	torsin 1A interacting protein 2 [Source:HGNC Symbol;Acc:HGNC:24055]
ENSG00000163378	102.428	152.774	103.724	300.27	241.356	238.709	119.642	260.111	-1.11806	0.000262	0.003182	EOGT	3	68975214	69013961	-	5645	protein_coding	EGF domain specific O-linked N-acetylglucosamine transferase [Source:HGNC Symbol;Acc:HGNC:28526]
ENSG00000142227	10022.4	6179.52	8544.39	3212.73	4653.58	4617.25	8248.78	4161.19	0.987176	0.000262	0.003184	EMP3	19	48321509	48330553	+	1667	protein_coding	epithelial membrane protein 3 [Source:HGNC Symbol;Acc:HGNC:3335]
ENSG00000069869	357.306	1092.92	430.509	1292.97	1548.55	1978.14	626.913	1606.55	-1.35653	0.000266	0.003228	NEDD4	15	55826922	55993746	-	9122	protein_coding	neural precursor cell expressed, developmentally down-regulated 4, E3 ubiquitin protein ligase [Source:HGNC Symbol;Acc:HGNC:7727]
ENSG00000136937	416.857	939.169	728.297	1352.86	1479.84	1651.94	694.774	1494.88	-1.10454	0.000268	0.003244	NCBP1	9	97633626	97673748	+	5548	protein_coding	nuclear cap binding protein subunit 1 [Source:HGNC Symbol;Acc:HGNC:7658]
ENSG00000197603	27.3935	157.671	35.6899	313.397	256.33	208.276	73.5847	259.334	-1.81043	0.000268	0.003248	CPLANE1	5	37106228	37249428	-	15146	protein_coding	ciliogenesis and planar polarity effector 1 [Source:HGNC Symbol;Acc:HGNC:25801]
ENSG00000106692	65.5061	246.789	94.8013	347.034	369.961	418.453	135.699	378.483	-1.47529	0.00027	0.003259	FKTN	9	106000000	106000000	+	8747	protein_coding	fukutin [Source:HGNC Symbol;Acc:HGNC:3622]
ENSG00000182552	73.8432	163.547	130.491	221.511	298.611	370.902	122.627	297.008	-1.27235	0.000271	0.003263	RWDD4	4	184000000	184000000	-	2776	protein_coding	RWD domain containing 4 [Source:HGNC Symbol;Acc:HGNC:23750]
ENSG00000179954	28.5845	16.6485	20.0756	2.46123	2.64258	2.85309	21.7695	2.6523	3.03628	0.000273	0.003282	SSC5D	19	55488404	55519098	+	7314	protein_coding	scavenger receptor cysteine rich family member with 5 domains [Source:HGNC Symbol;Acc:HGNC:26641]
ENSG00000108828	12543.8	9965.57	10169.4	6283.52	6581.78	5253.49	10892.9	6039.6	0.850817	0.000275	0.003301	VAT1	17	43014605	43025123	-	3501	protein_coding	vesicle amine transport 1 [Source:HGNC Symbol;Acc:HGNC:16919]
ENSG00000130751	89.3265	52.8833	78.0717	16.4082	16.7363	34.2371	73.4272	22.4605	1.71309	0.000277	0.003317	NPAS1	19	47019820	47045775	+	2582	protein_coding	neuronal PAS domain protein 1 [Source:HGNC Symbol;Acc:HGNC:7894]
ENSG00000233621	156.024	100.87	142.76	41.0205	42.2813	71.3273	133.218	51.543	1.37166	0.00028	0.003345	LINC01137	1	37454879	37474411	-	1395	antisense	long intergenic non-protein coding RNA 1137 [Source:HGNC Symbol;Acc:HGNC:49453]
ENSG00000123552	23.8204	40.1522	27.8827	78.7594	74.8731	111.27	30.6184	88.301	-1.52015	0.000282	0.003361	USP45	6	99432379	99521728	-	8051	protein_coding	ubiquitin specific peptidase 45 [Source:HGNC Symbol;Acc:HGNC:20080]
ENSG00000267102	13.1012	23.5037	15.6143	55.7879	54.6133	65.6211	17.4064	58.6741	-1.74281	0.000287	0.003411	AC060766.1	17	35409602	35410228	-	627	transcribed_processed_pseudogene	RAB32, member RAS oncogene family (RAB32) pseudogene
ENSG00000178904	91.7085	217.409	139.414	327.344	319.752	397.531	149.511	348.209	-1.21597	0.000292	0.003459	DPY19L3	19	32405543	32485895	+	10781	protein_coding	dpy-19 like C-mannosyltransferase 3 [Source:HGNC Symbol;Acc:HGNC:27120]
ENSG00000102781	109.574	279.106	195.179	452.046	390.221	524.018	194.62	455.428	-1.22372	0.000292	0.003462	KATNAL1	13	30202630	30307484	-	8105	protein_coding	katanin catalytic subunit A1 like 1 [Source:HGNC Symbol;Acc:HGNC:28361]
ENSG00000175054	71.4612	258.541	68.0339	392.977	362.914	414.649	132.679	390.18	-1.55179	0.000294	0.003472	ATR	3	142000000	143000000	-	12496	protein_coding	ATR serine/threonine kinase [Source:HGNC Symbol;Acc:HGNC:882]
ENSG00000128872	30.9665	102.829	22.3062	161.621	172.649	174.038	52.0338	169.436	-1.69404	0.000294	0.003472	TMOD2	15	51751561	51816368	+	11636	protein_coding	tropomodulin 2 [Source:HGNC Symbol;Acc:HGNC:11872]
ENSG00000117906	396.61	588.572	542.04	808.925	988.325	1275.33	509.074	1024.19	-1.00765	0.000295	0.003473	RCN2	15	76931619	76954392	+	10019	protein_coding	reticulocalbin 2 [Source:HGNC Symbol;Acc:HGNC:9935]
ENSG00000105355	8322.85	5720.21	7530.57	3672.98	4229.01	3885.91	7191.21	3929.3	0.871908	0.000301	0.003533	PLIN3	19	4838341	4867768	-	2813	protein_coding	perilipin 3 [Source:HGNC Symbol;Acc:HGNC:16893]
ENSG00000228594	326.339	212.513	247.599	116.498	126.844	129.34	262.15	124.227	1.0765	0.000303	0.003552	FNDC10	1	1598012	1600096	-	2085	protein_coding	fibronectin type III domain containing 10 [Source:HGNC Symbol;Acc:HGNC:42951]
ENSG00000163453	16120.5	12700.8	16311.4	7216.33	8920.47	8891.18	15044.2	8342.66	0.850627	0.000304	0.003555	IGFBP7	4	57030773	57110385	-	1930	protein_coding	insulin like growth factor binding protein 7 [Source:HGNC Symbol;Acc:HGNC:5476]
ENSG00000198121	227.485	472.033	323.44	683.402	676.5	816.935	340.986	725.612	-1.08772	0.000307	0.003589	LPAR1	9	111000000	111000000	-	4159	protein_coding	lysophosphatidic acid receptor 1 [Source:HGNC Symbol;Acc:HGNC:3166]
ENSG00000132589	5285.75	3574.52	4544.89	2257.77	2641.7	2377.57	4468.39	2425.68	0.881273	0.000307	0.003589	FLOT2	17	28879335	28897679	-	3336	protein_coding	flotillin 2 [Source:HGNC Symbol;Acc:HGNC:3758]
ENSG00000174373	27.3935	155.712	30.1134	267.454	243.117	242.513	71.073	251.028	-1.81307	0.000309	0.003599	RALGAPA1	14	35538352	35809304	-	14258	protein_coding	Ral GTPase activating protein catalytic alpha subunit 1 [Source:HGNC Symbol;Acc:HGNC:17770]
ENSG00000213096	16.6743	15.6691	36.8052	71.3757	72.2305	77.0334	23.0495	73.5466	-1.6766	0.00031	0.003609	ZNF254	19	24033405	24129961	+	7602	protein_coding	zinc finger protein 254 [Source:HGNC Symbol;Acc:HGNC:13047]
ENSG00000143190	57.169	178.236	104.839	338.83	258.973	274.848	113.415	290.883	-1.35442	0.000313	0.003628	POU2F1	1	167000000	167000000	+	16078	protein_coding	POU class 2 homeobox 1 [Source:HGNC Symbol;Acc:HGNC:9212]
ENSG00000128699	181.035	365.287	256.521	497.989	522.35	748.461	267.614	589.6	-1.13744	0.000318	0.003681	ORMDL1	2	190000000	190000000	-	3958	protein_coding	ORMDL sphingolipid biosynthesis regulator 1 [Source:HGNC Symbol;Acc:HGNC:16036]
ENSG00000215105	1.19102	26.4417	2.23062	51.6859	66.9453	63.719	9.95444	60.7834	-2.57682	0.000318	0.003681	TTC3P1	X	75740831	75746911	-	6081	processed_pseudogene	tetratricopeptide repeat domain 3 pseudogene 1 [Source:HGNC Symbol;Acc:HGNC:23318]
ENSG00000146350	2.38204	15.6691	4.46124	41.0205	37.877	41.8453	7.50414	40.2476	-2.38998	0.000324	0.003735	TBC1D32	6	121000000	121000000	-	6912	protein_coding	TBC1 domain family member 32 [Source:HGNC Symbol;Acc:HGNC:21485]
ENSG00000156735	94.0906	259.52	107.07	356.879	365.557	440.327	153.56	387.587	-1.33173	0.000326	0.003753	BAG4	8	38176533	38213301	+	4809	protein_coding	BCL2 associated athanogene 4 [Source:HGNC Symbol;Acc:HGNC:940]
ENSG00000153140	123.866	121.436	64.6879	175.568	239.594	354.734	103.33	256.632	-1.31108	0.000327	0.003765	CETN3	5	90392261	90409786	-	3106	protein_coding	centrin 3 [Source:HGNC Symbol;Acc:HGNC:1868]
ENSG00000096746	522.858	839.278	727.182	1480.84	1399.69	1162.16	696.439	1347.56	-0.95176	0.000332	0.00381	HNRNPH3	10	68331174	68343191	+	5373	protein_coding	heterogeneous nuclear ribonucleoprotein H3 [Source:HGNC Symbol;Acc:HGNC:5043]
ENSG00000144381	5988.45	9537.61	10409.2	15464.7	16678.2	17820.4	8645.08	16654.5	-0.94591	0.000334	0.003822	HSPD1	2	197000000	198000000	-	4245	protein_coding	heat shock protein family D (Hsp60) member 1 [Source:HGNC Symbol;Acc:HGNC:5261]
ENSG00000152503	28.5845	99.8907	44.6124	144.392	174.41	177.843	57.6959	165.548	-1.51192	0.000334	0.003822	TRIM36	5	115000000	115000000	-	6113	protein_coding	tripartite motif containing 36 [Source:HGNC Symbol;Acc:HGNC:16280]
ENSG00000213186	26.2024	70.5111	14.499	121.421	102.18	151.214	37.0709	124.938	-1.7421	0.000335	0.003829	TRIM59	3	160000000	160000000	-	7865	protein_coding	tripartite motif containing 59 [Source:HGNC Symbol;Acc:HGNC:30834]
ENSG00000118985	67.8881	251.685	108.185	327.344	366.438	467.907	142.586	387.229	-1.43703	0.000349	0.003953	ELL2	5	95885098	95962071	-	7328	protein_coding	elongation factor for RNA polymerase II 2 [Source:HGNC Symbol;Acc:HGNC:17064]
ENSG00000188064	6148.05	4377.56	4983.2	3272.62	2720.09	2319.56	5169.6	2770.76	0.899615	0.000349	0.003953	WNT7B	22	45920362	45977129	-	5051	protein_coding	Wnt family member 7B [Source:HGNC Symbol;Acc:HGNC:12787]
ENSG00000186185	481.172	431.881	390.358	1446.38	822.723	614.365	434.47	961.158	-1.14603	0.00035	0.003953	KIF18B	17	44924709	44947711	-	4655	protein_coding	kinesin family member 18B [Source:HGNC Symbol;Acc:HGNC:27102]
ENSG00000159256	97.6636	335.907	63.5726	402.822	523.231	619.121	165.714	515.058	-1.63262	0.000352	0.003975	MORC3	21	36320189	36386148	+	6408	protein_coding	MORC family CW-type zinc finger 3 [Source:HGNC Symbol;Acc:HGNC:23572]
ENSG00000168615	655.061	1881.28	578.846	2512.92	2428.53	2991.94	1038.39	2644.46	-1.34798	0.000353	0.003977	ADAM9	8	38996869	39105144	+	6913	protein_coding	ADAM metallopeptidase domain 9 [Source:HGNC Symbol;Acc:HGNC:216]
ENSG00000139832	437.104	334.928	478.468	228.074	208.764	200.667	416.833	212.502	0.970975	0.000354	0.003981	RAB20	13	111000000	111000000	-	1518	protein_coding	RAB20, member RAS oncogene family [Source:HGNC Symbol;Acc:HGNC:18260]
ENSG00000171940	500.228	1229.05	705.991	1932.07	1653.37	1742.29	811.756	1775.91	-1.12866	0.000356	0.003995	ZNF217	20	53567065	53609907	-	6181	protein_coding	zinc finger protein 217 [Source:HGNC Symbol;Acc:HGNC:13009]
ENSG00000196159	8.33714	37.2142	8.92247	84.5023	80.1582	55.1598	18.1579	73.2734	-1.99417	0.000356	0.003998	FAT4	4	125000000	125000000	+	16439	protein_coding	FAT atypical cadherin 4 [Source:HGNC Symbol;Acc:HGNC:23109]
ENSG00000168685	84.5624	150.815	150.567	293.707	251.926	296.721	128.648	280.785	-1.12352	0.000357	0.003998	IL7R	5	35852695	35879603	+	6060	protein_coding	interleukin 7 receptor [Source:HGNC Symbol;Acc:HGNC:6024]
ENSG00000026103	219.148	674.752	286.635	867.174	933.711	1112.7	393.512	971.197	-1.30162	0.000358	0.00401	FAS	10	88990582	89015785	+	4253	protein_coding	Fas cell surface death receptor [Source:HGNC Symbol;Acc:HGNC:11920]
ENSG00000176125	75.0343	57.7799	65.8033	20.5103	12.332	29.4819	66.2058	20.7748	1.67477	0.000359	0.004015	UFSP1	7	101000000	101000000	-	996	protein_coding	UFM1 specific peptidase 1 (inactive) [Source:HGNC Symbol;Acc:HGNC:33821]
ENSG00000164713	3916.07	3215.11	3474.19	1763.06	2116.71	2120.8	3535.12	2000.19	0.821623	0.00037	0.004122	BRI3	7	98252379	98310441	+	5139	protein_coding	brain protein I3 [Source:HGNC Symbol;Acc:HGNC:1109]
ENSG00000138035	454.97	1052.77	692.607	1308.56	1551.19	1944.86	733.449	1601.54	-1.12578	0.000371	0.004122	PNPT1	2	55634265	55693910	-	5134	protein_coding	polyribonucleotide nucleotidyltransferase 1 [Source:HGNC Symbol;Acc:HGNC:23166]
ENSG00000166130	341.823	492.599	443.893	736.729	755.778	965.296	426.105	819.267	-0.94211	0.000371	0.004122	IKBIP	12	98613405	98645113	-	4163	protein_coding	IKBKB interacting protein [Source:HGNC Symbol;Acc:HGNC:26430]
ENSG00000075303	65.5061	222.306	84.7635	298.63	272.186	469.809	124.192	346.875	-1.47712	0.000375	0.004158	SLC25A40	7	87833568	87876357	-	5081	protein_coding	solute carrier family 25 member 40 [Source:HGNC Symbol;Acc:HGNC:29680]
ENSG00000039560	384.699	1631.55	641.303	2075.64	2248.84	2776.06	885.85	2366.84	-1.41705	0.000381	0.004213	RAI14	5	34656237	34832627	+	7687	protein_coding	retinoic acid induced 14 [Source:HGNC Symbol;Acc:HGNC:14873]
ENSG00000077147	583.6	1749.07	751.718	2477.64	2309.61	2543.05	1028.13	2443.44	-1.24822	0.000385	0.004247	TM9SF3	10	96518109	96587452	-	7535	protein_coding	transmembrane 9 superfamily member 3 [Source:HGNC Symbol;Acc:HGNC:21529]
ENSG00000156017	55.9779	132.208	31.2287	179.67	199.074	267.24	73.1383	215.328	-1.55152	0.000388	0.004274	CARNMT1	9	74981020	75028423	-	4610	protein_coding	carnosine N-methyltransferase 1 [Source:HGNC Symbol;Acc:HGNC:23435]
ENSG00000197302	8.33714	30.359	24.5368	78.7594	53.7324	85.5927	21.0776	72.6949	-1.77393	0.000391	0.004293	ZNF720	16	31713229	31794869	+	9816	protein_coding	zinc finger protein 720 [Source:HGNC Symbol;Acc:HGNC:26987]
ENSG00000141497	27.3935	43.0901	43.4971	10.6653	7.04688	9.5103	37.9935	9.07417	2.06683	0.000391	0.004297	ZMYND15	17	4740015	4746119	+	3303	protein_coding	zinc finger MYND-type containing 15 [Source:HGNC Symbol;Acc:HGNC:20997]
ENSG00000101439	3791.02	2524.69	3471.96	1541.55	1915.87	1815.52	3262.55	1757.65	0.892276	0.000394	0.004313	CST3	20	23626706	23638473	-	3695	protein_coding	cystatin C [Source:HGNC Symbol;Acc:HGNC:2475]
ENSG00000127838	1599.54	1056.69	1379.64	622.692	763.705	757.02	1345.29	714.472	0.912806	0.000394	0.004315	PNKD	2	218000000	218000000	+	5184	protein_coding	PNKD, MBL domain containing [Source:HGNC Symbol;Acc:HGNC:9153]
ENSG00000139734	232.249	680.628	432.74	1018.95	987.444	1084.17	448.539	1030.19	-1.1982	0.000395	0.004315	DIAPH3	13	59665583	60163987	-	7442	protein_coding	diaphanous related formin 3 [Source:HGNC Symbol;Acc:HGNC:15480]
ENSG00000103024	2142.64	1264.3	2058.86	745.753	933.711	1067.06	1821.94	915.507	0.992784	0.000396	0.004321	NME3	16	1770286	1771730	-	1445	protein_coding	NME/NM23 nucleoside diphosphate kinase 3 [Source:HGNC Symbol;Acc:HGNC:7851]
ENSG00000164338	133.394	375.08	196.294	447.944	558.465	699.958	234.923	568.789	-1.27298	0.0004	0.004346	UTP15	5	73565443	73583377	+	6321	protein_coding	UTP15, small subunit processome component [Source:HGNC Symbol;Acc:HGNC:25758]
ENSG00000075223	400.183	1006.74	239.792	1394.7	1330.98	1646.23	548.905	1457.3	-1.40761	0.0004	0.004346	SEMA3C	7	80742538	80922359	-	6268	protein_coding	semaphorin 3C [Source:HGNC Symbol;Acc:HGNC:10725]
ENSG00000100075	6530.36	4339.37	5962.44	2873.9	3386.03	2897.79	5610.73	3052.57	0.878079	0.0004	0.004347	SLC25A1	22	19175575	19178830	-	2096	protein_coding	solute carrier family 25 member 1 [Source:HGNC Symbol;Acc:HGNC:10979]
ENSG00000100284	1395.88	895.1	1094.12	615.308	650.955	498.34	1128.36	588.201	0.939248	0.000409	0.004423	TOM1	22	35299275	35347994	+	5871	protein_coding	target of myb1 membrane trafficking protein [Source:HGNC Symbol;Acc:HGNC:11982]
ENSG00000137710	401.374	1638.4	559.885	2028.06	2338.68	2587.75	866.554	2318.16	-1.41882	0.000415	0.004473	RDX	11	110000000	110000000	-	8528	protein_coding	radixin [Source:HGNC Symbol;Acc:HGNC:9944]
ENSG00000138768	146.495	399.563	150.567	536.549	578.725	592.492	232.208	569.255	-1.29094	0.000415	0.004473	USO1	4	75724593	75814286	+	4588	protein_coding	USO1 vesicle transport factor [Source:HGNC Symbol;Acc:HGNC:30904]
ENSG00000171241	402.565	651.249	702.645	1105.91	1084.34	1252.51	585.486	1147.59	-0.97025	0.000418	0.004492	SHCBP1	16	46580554	46621626	-	4459	protein_coding	SHC binding and spindle associated 1 [Source:HGNC Symbol;Acc:HGNC:29547]
ENSG00000125703	42.8767	78.3457	50.1889	169.825	101.299	164.528	57.1371	145.217	-1.34047	0.000421	0.00452	ATG4C	1	62784135	62865513	+	3110	protein_coding	autophagy related 4C cysteine peptidase [Source:HGNC Symbol;Acc:HGNC:16040]
ENSG00000229119	507.375	438.736	568.808	156.698	233.428	322.399	504.973	237.508	1.0893	0.000422	0.004523	AC026403.1	5	166000000	166000000	+	295	processed_pseudogene	60S acidic ribosomal protein (RPLP0) pseudogene
ENSG00000164284	129.821	271.272	128.261	344.572	428.979	432.719	176.451	402.09	-1.185	0.000424	0.004542	GRPEL2	5	149000000	149000000	+	4419	protein_coding	GrpE like 2, mitochondrial [Source:HGNC Symbol;Acc:HGNC:21060]
ENSG00000166592	44.0677	18.6071	34.5746	6.56328	0.88086	8.55927	32.4165	5.33447	2.60475	0.000426	0.004555	RRAD	16	66921679	66925644	-	1709	protein_coding	RRAD, Ras related glycolysis inhibitor and calcium channel regulator [Source:HGNC Symbol;Acc:HGNC:10446]
ENSG00000197170	622.903	1164.41	905.631	1681.02	1660.42	1957.22	897.649	1766.22	-0.97578	0.000426	0.004555	PSMD12	17	67337916	67366627	-	5364	protein_coding	proteasome 26S subunit, non-ATPase 12 [Source:HGNC Symbol;Acc:HGNC:9557]
ENSG00000124406	25.0114	67.5731	16.7296	122.241	103.061	120.781	36.4381	115.361	-1.65178	0.00043	0.004598	ATP8A1	4	42408373	42657105	-	11199	protein_coding	ATPase phospholipid transporting 8A1 [Source:HGNC Symbol;Acc:HGNC:13531]
ENSG00000123545	102.428	154.733	80.3023	198.539	246.641	341.42	112.488	262.2	-1.21733	0.000432	0.004606	NDUFAF4	6	96889313	96897881	-	2540	protein_coding	NADH:ubiquinone oxidoreductase complex assembly factor 4 [Source:HGNC Symbol;Acc:HGNC:21034]
ENSG00000144224	303.71	1089.98	458.392	1311.84	1490.41	1905.86	617.362	1569.37	-1.34488	0.000432	0.004606	UBXN4	2	136000000	136000000	+	5112	protein_coding	UBX domain protein 4 [Source:HGNC Symbol;Acc:HGNC:14860]
ENSG00000124216	164.361	144.94	187.372	97.6289	61.6602	48.5025	165.557	69.2639	1.25326	0.000438	0.004659	SNAI1	20	49982999	49988886	+	1686	protein_coding	snail family transcriptional repressor 1 [Source:HGNC Symbol;Acc:HGNC:11128]
ENSG00000107679	129.821	414.253	189.603	532.447	576.963	706.615	244.559	605.342	-1.30488	0.000439	0.004663	PLEKHA1	10	122000000	122000000	+	23986	protein_coding	pleckstrin homology domain containing A1 [Source:HGNC Symbol;Acc:HGNC:14335]
ENSG00000132541	57.169	67.5731	63.5726	125.523	121.559	197.814	62.7716	148.299	-1.23767	0.000441	0.004669	RIDA	8	98102344	98117241	-	1567	protein_coding	reactive intermediate imine deaminase A homolog [Source:HGNC Symbol;Acc:HGNC:16897]
ENSG00000107551	221.53	169.423	186.257	55.7879	73.1114	116.977	192.403	81.9587	1.23352	0.000447	0.004722	RASSF4	10	44959407	44995891	+	9481	protein_coding	Ras association domain family member 4 [Source:HGNC Symbol;Acc:HGNC:20793]
ENSG00000123992	4232.89	2657.88	3837.78	1502.17	1870.95	2201.64	3576.18	1858.25	0.944469	0.000449	0.004731	DNPEP	2	219000000	219000000	-	4753	protein_coding	aspartyl aminopeptidase [Source:HGNC Symbol;Acc:HGNC:2981]
ENSG00000102804	896.838	1204.57	1023.85	617.769	554.061	556.353	1041.75	576.061	0.854931	0.000462	0.004847	TSC22D1	13	44432143	44577147	-	8586	protein_coding	TSC22 domain family member 1 [Source:HGNC Symbol;Acc:HGNC:16826]
ENSG00000197043	5962.25	3788.01	5412.6	2478.46	2932.38	2805.54	5054.28	2738.79	0.883896	0.000478	0.005	ANXA6	5	151000000	151000000	-	5427	protein_coding	annexin A6 [Source:HGNC Symbol;Acc:HGNC:544]
ENSG00000100097	54841.7	32376.3	52077.1	14445.8	22985.2	29052.1	46431.7	22161	1.06709	0.000479	0.005008	LGALS1	22	37675608	37679806	+	1099	protein_coding	galectin 1 [Source:HGNC Symbol;Acc:HGNC:6561]
ENSG00000140386	8.33714	55.8213	27.8827	132.086	81.0391	108.417	30.6804	107.181	-1.79229	0.000482	0.005029	SCAPER	15	76347904	76905444	-	11610	protein_coding	S-phase cyclin A associated protein in the ER [Source:HGNC Symbol;Acc:HGNC:13081]
ENSG00000141429	350.16	1151.68	351.322	1311.84	1579.38	1953.42	617.721	1614.88	-1.3853	0.000485	0.005049	GALNT1	18	35581117	35711834	+	5126	protein_coding	polypeptide N-acetylgalactosaminyltransferase 1 [Source:HGNC Symbol;Acc:HGNC:4123]
ENSG00000198736	2106.91	1128.18	1877.07	573.467	771.633	1062.3	1704.05	802.467	1.08654	0.000488	0.005068	MSRB1	16	1938210	1943326	-	2157	protein_coding	methionine sulfoxide reductase B1 [Source:HGNC Symbol;Acc:HGNC:14133]
ENSG00000101210	23542.9	13713.4	17190.3	10039.4	10210.9	8764.69	18148.9	9671.66	0.908004	0.000489	0.00508	EEF1A2	20	63488012	63499322	-	4910	protein_coding	eukaryotic translation elongation factor 1 alpha 2 [Source:HGNC Symbol;Acc:HGNC:3192]
ENSG00000225968	194.136	206.637	258.752	120.6	97.7754	100.809	219.842	106.395	1.04625	0.000496	0.005128	ELFN1	7	1688119	1747954	+	3845	protein_coding	extracellular leucine rich repeat and fibronectin type III domain containing 1 [Source:HGNC Symbol;Acc:HGNC:33154]
ENSG00000168056	4054.23	2082.04	3218.78	1815.57	1500.98	1396.11	3118.35	1570.89	0.98893	0.000497	0.005128	LTBP3	11	65538805	65558930	-	10298	protein_coding	latent transforming growth factor beta binding protein 3 [Source:HGNC Symbol;Acc:HGNC:6716]
ENSG00000172262	253.687	515.123	326.786	680.941	673.858	978.61	365.199	777.803	-1.08904	0.000497	0.005129	ZNF131	5	43065176	43192021	+	8516	protein_coding	zinc finger protein 131 [Source:HGNC Symbol;Acc:HGNC:12915]
ENSG00000187522	115.529	254.624	153.913	340.47	324.156	558.255	174.688	407.627	-1.2193	0.000499	0.005145	HSPA14	10	14838164	14871741	+	2644	protein_coding	heat shock protein family A (Hsp70) member 14 [Source:HGNC Symbol;Acc:HGNC:29526]
ENSG00000166289	1064.77	820.671	1177.77	480.761	636.862	517.36	1021.07	544.994	0.905542	0.000506	0.005204	PLEKHF1	19	29665056	29675457	+	2681	protein_coding	pleckstrin homology and FYVE domain containing 1 [Source:HGNC Symbol;Acc:HGNC:20764]
ENSG00000138686	67.8881	126.332	92.5707	159.16	229.024	280.554	95.5971	222.912	-1.21695	0.000508	0.005219	BBS7	4	122000000	122000000	-	4829	protein_coding	Bardet-Biedl syndrome 7 [Source:HGNC Symbol;Acc:HGNC:18758]
ENSG00000117000	41.6857	135.146	36.8052	190.335	170.006	271.044	71.2124	210.462	-1.55606	0.000519	0.005318	RLF	1	40161373	40240921	+	6246	protein_coding	rearranged L-myc fusion [Source:HGNC Symbol;Acc:HGNC:10025]
ENSG00000158109	2139.07	1399.45	2049.94	1005	1009.47	1029.97	1862.82	1014.81	0.876039	0.000526	0.005373	TPRG1L	1	3625002	3630127	+	2414	protein_coding	tumor protein p63 regulated 1 like [Source:HGNC Symbol;Acc:HGNC:27007]
ENSG00000136824	167.934	541.565	85.8788	1478.38	1762.6	1785.08	265.126	1675.36	-2.65899	0.000526	0.005373	SMC2	9	104000000	104000000	+	6468	protein_coding	structural maintenance of chromosomes 2 [Source:HGNC Symbol;Acc:HGNC:14011]
ENSG00000155744	108.383	261.479	107.07	344.572	368.199	419.404	158.977	377.392	-1.24351	0.000536	0.00546	FAM126B	2	201000000	201000000	-	12810	protein_coding	family with sequence similarity 126 member B [Source:HGNC Symbol;Acc:HGNC:28593]
ENSG00000167861	524.049	342.762	347.976	181.311	226.381	199.716	404.929	202.469	0.999311	0.000536	0.00546	HID1	17	74950743	74973166	-	6196	protein_coding	HID1 domain containing [Source:HGNC Symbol;Acc:HGNC:15736]
ENSG00000104998	687.218	497.495	525.311	346.213	294.207	250.121	570.008	296.847	0.940099	0.000538	0.005469	IL27RA	19	14031748	14053216	+	2962	protein_coding	interleukin 27 receptor subunit alpha [Source:HGNC Symbol;Acc:HGNC:17290]
ENSG00000074695	339.441	1524.8	552.078	2044.46	2107.02	2246.33	805.441	2132.6	-1.40393	0.000546	0.005542	LMAN1	18	59327823	59359962	-	6767	protein_coding	lectin, mannose binding 1 [Source:HGNC Symbol;Acc:HGNC:6631]
ENSG00000107951	52.4049	176.278	54.6502	246.123	257.211	274.848	94.4443	259.394	-1.45163	0.000546	0.005542	MTPAP	10	30309801	30374448	-	8382	protein_coding	mitochondrial poly(A) polymerase [Source:HGNC Symbol;Acc:HGNC:25532]
ENSG00000169231	91.7085	60.7179	55.7655	31.1756	21.1406	16.1675	69.3973	22.8279	1.59666	0.000547	0.005544	THBS3	1	155000000	155000000	-	4623	protein_coding	thrombospondin 3 [Source:HGNC Symbol;Acc:HGNC:11787]
ENSG00000087302	846.815	1117.4	867.711	1351.22	1822.5	2229.22	943.977	1800.98	-0.93148	0.00055	0.005558	RTRAF	14	51989475	52010691	+	8323	protein_coding	RNA transcription, translation and transport factor [Source:HGNC Symbol;Acc:HGNC:23169]
ENSG00000151135	96.4726	289.879	121.569	345.393	392.863	541.136	169.307	426.464	-1.32909	0.000559	0.00562	TMEM263	12	107000000	107000000	+	4768	protein_coding	transmembrane protein 263 [Source:HGNC Symbol;Acc:HGNC:28281]
ENSG00000143442	307.283	393.687	295.557	890.146	591.938	517.36	332.176	666.481	-1.00433	0.000563	0.005644	POGZ	1	151000000	151000000	-	10272	protein_coding	pogo transposable element derived with ZNF domain [Source:HGNC Symbol;Acc:HGNC:18801]
ENSG00000121903	14.2922	31.3383	15.6143	61.5308	56.375	77.0334	20.415	64.9798	-1.65751	0.000573	0.00572	ZSCAN20	1	33472645	33496507	+	5308	protein_coding	zinc finger and SCAN domain containing 20 [Source:HGNC Symbol;Acc:HGNC:13093]
ENSG00000072609	1224.37	1011.64	1227.96	654.688	652.717	672.378	1154.65	659.928	0.806887	0.000573	0.00572	CHFR	12	133000000	133000000	-	17127	protein_coding	checkpoint with forkhead and ring finger domains [Source:HGNC Symbol;Acc:HGNC:20455]
ENSG00000129680	127.439	448.529	249.829	606.284	665.049	727.538	275.266	666.29	-1.27303	0.000576	0.005751	MAP7D3	X	136000000	136000000	-	7067	protein_coding	MAP7 domain containing 3 [Source:HGNC Symbol;Acc:HGNC:25742]
ENSG00000077152	831.332	780.519	885.556	1200.26	1528.29	1838.34	832.469	1522.3	-0.8707	0.000579	0.005762	UBE2T	1	202000000	202000000	-	1652	protein_coding	ubiquitin conjugating enzyme E2 T [Source:HGNC Symbol;Acc:HGNC:25009]
ENSG00000112419	86.9445	232.099	61.342	290.425	304.777	441.278	126.795	345.494	-1.44184	0.000584	0.005796	PHACTR2	6	144000000	144000000	+	11224	protein_coding	phosphatase and actin regulator 2 [Source:HGNC Symbol;Acc:HGNC:20956]
ENSG00000176225	191.754	352.556	208.563	544.753	467.736	527.822	250.958	513.437	-1.03065	0.000586	0.005812	RTTN	18	70003031	70205945	-	19323	protein_coding	rotatin [Source:HGNC Symbol;Acc:HGNC:18654]
ENSG00000159399	165.552	216.43	180.68	493.887	377.008	282.456	187.554	384.45	-1.03506	0.000588	0.005819	HK2	2	74833981	74893359	+	6064	protein_coding	hexokinase 2 [Source:HGNC Symbol;Acc:HGNC:4923]
ENSG00000057663	96.4726	272.251	159.489	302.731	473.022	492.634	176.071	422.796	-1.26048	0.000597	0.0059	ATG5	6	106000000	106000000	-	5655	protein_coding	autophagy related 5 [Source:HGNC Symbol;Acc:HGNC:589]
ENSG00000102580	170.316	626.765	245.368	748.215	856.196	1045.18	347.483	883.197	-1.34385	0.000603	0.005952	DNAJC3	13	95677139	95794989	+	5591	protein_coding	DnaJ heat shock protein family (Hsp40) member C3 [Source:HGNC Symbol;Acc:HGNC:9439]
ENSG00000159128	3209.8	3174.96	3219.9	1717.94	2006.6	1949.61	3201.55	1891.38	0.759379	0.000605	0.005963	IFNGR2	21	33402896	33479348	+	2960	protein_coding	interferon gamma receptor 2 [Source:HGNC Symbol;Acc:HGNC:5440]
ENSG00000198130	142.922	209.575	172.873	336.368	317.11	371.853	175.123	341.777	-0.9626	0.000607	0.005975	HIBCH	2	190000000	190000000	-	7438	protein_coding	3-hydroxyisobutyryl-CoA hydrolase [Source:HGNC Symbol;Acc:HGNC:4908]
ENSG00000177239	3408.7	2344.49	3014.68	1627.69	1651.61	1669.06	2922.62	1649.45	0.82513	0.00061	0.005996	MAN1B1	9	137000000	137000000	+	8331	protein_coding	mannosidase alpha class 1B member 1 [Source:HGNC Symbol;Acc:HGNC:6823]
ENSG00000100316	53104	38513.8	54137.1	21387.3	27829.9	30583.2	48585	26600.1	0.869077	0.000618	0.006066	RPL3	22	39312882	39320389	-	4787	protein_coding	ribosomal protein L3 [Source:HGNC Symbol;Acc:HGNC:10332]
ENSG00000167705	1827.03	994.011	1607.16	447.124	738.16	893.968	1476.07	693.084	1.09077	0.000619	0.006066	RILP	17	1646145	1650077	-	2103	protein_coding	Rab interacting lysosomal protein [Source:HGNC Symbol;Acc:HGNC:30266]
ENSG00000168813	83.3714	314.362	120.453	412.667	433.383	500.242	172.729	448.764	-1.37379	0.000624	0.006104	ZNF507	19	32345594	32387667	+	11239	protein_coding	zinc finger protein 507 [Source:HGNC Symbol;Acc:HGNC:23783]
ENSG00000168769	13.1012	115.56	25.6521	179.67	174.41	203.52	51.4377	185.867	-1.84362	0.000627	0.006119	TET2	4	105000000	105000000	+	16474	protein_coding	tet methylcytosine dioxygenase 2 [Source:HGNC Symbol;Acc:HGNC:25941]
ENSG00000127311	9.52816	45.0488	26.7674	86.1431	91.6094	81.7886	27.1148	86.5137	-1.66081	0.000641	0.006222	HELB	12	66302545	66347645	+	13796	protein_coding	DNA helicase B [Source:HGNC Symbol;Acc:HGNC:17196]
ENSG00000125351	67.8881	182.154	82.5329	229.715	244.879	350.93	110.858	275.175	-1.30648	0.000642	0.006222	UPF3B	X	120000000	120000000	-	3081	protein_coding	UPF3B, regulator of nonsense mediated mRNA decay [Source:HGNC Symbol;Acc:HGNC:20439]
ENSG00000118508	2765.55	1613.92	2605.36	804.823	1123.98	1489.31	2328.28	1139.37	1.0311	0.000642	0.006222	RAB32	6	147000000	147000000	+	1217	protein_coding	RAB32, member RAS oncogene family [Source:HGNC Symbol;Acc:HGNC:9772]
ENSG00000116539	75.0343	313.383	81.4176	551.316	421.932	376.608	156.612	449.952	-1.51907	0.000642	0.006222	ASH1L	1	155000000	156000000	-	13296	protein_coding	ASH1 like histone lysine methyltransferase [Source:HGNC Symbol;Acc:HGNC:19088]
ENSG00000196591	447.824	823.609	585.537	1129.7	1126.62	1345.71	618.99	1200.68	-0.95488	0.000647	0.006263	HDAC2	6	114000000	114000000	-	15461	protein_coding	histone deacetylase 2 [Source:HGNC Symbol;Acc:HGNC:4853]
ENSG00000104064	140.54	231.12	192.948	373.287	297.731	523.067	188.203	398.028	-1.0784	0.000649	0.006276	GABPB1	15	50275392	50355408	-	5677	protein_coding	GA binding protein transcription factor subunit beta 1 [Source:HGNC Symbol;Acc:HGNC:4074]
ENSG00000103657	152.451	189.009	138.298	427.434	318.871	247.268	159.919	331.191	-1.04988	0.000658	0.006342	HERC1	15	63608618	63833942	-	17053	protein_coding	HECT and RLD domain containing E3 ubiquitin protein ligase family member 1 [Source:HGNC Symbol;Acc:HGNC:4867]
ENSG00000144357	173.889	370.183	246.483	597.259	539.086	502.144	263.519	546.163	-1.04947	0.000667	0.006412	UBR3	2	170000000	170000000	+	10063	protein_coding	ubiquitin protein ligase E3 component n-recognin 3 [Source:HGNC Symbol;Acc:HGNC:30467]
ENSG00000100219	3399.17	3362.99	3484.23	1855.77	2091.16	2142.67	3415.46	2029.87	0.750749	0.000668	0.006412	XBP1	22	28794555	28800597	-	3028	protein_coding	X-box binding protein 1 [Source:HGNC Symbol;Acc:HGNC:12801]
ENSG00000188343	75.0343	139.064	90.3401	145.213	252.807	345.224	101.479	247.748	-1.28353	0.00067	0.006419	FAM92A	8	93698561	93731527	+	7423	protein_coding	family with sequence similarity 92 member A [Source:HGNC Symbol;Acc:HGNC:30452]
ENSG00000165006	2010.44	1621.76	2014.25	881.121	1036.77	1232.54	1882.15	1050.14	0.841882	0.000673	0.00644	UBAP1	9	34179005	34252523	+	2772	protein_coding	ubiquitin associated protein 1 [Source:HGNC Symbol;Acc:HGNC:12461]
ENSG00000156504	166.743	280.086	227.523	596.439	404.315	385.167	224.784	461.974	-1.03809	0.000683	0.00652	FAM122B	X	135000000	135000000	-	4404	protein_coding	family with sequence similarity 122B [Source:HGNC Symbol;Acc:HGNC:30490]
ENSG00000143476	622.903	851.03	655.802	1552.22	1293.98	1084.17	709.912	1310.12	-0.88367	0.000684	0.006527	DTL	1	212000000	212000000	+	4916	protein_coding	denticleless E3 ubiquitin protein ligase homolog [Source:HGNC Symbol;Acc:HGNC:30288]
ENSG00000173611	69.0791	90.0975	97.0319	158.339	190.266	191.157	85.4029	179.921	-1.07293	0.000687	0.006549	SCAI	9	125000000	125000000	-	13014	protein_coding	suppressor of cancer cell invasion [Source:HGNC Symbol;Acc:HGNC:26709]
ENSG00000169100	11078.9	8076.46	9697.61	4721.46	6139.59	5514.07	9617.65	5458.38	0.817191	0.000697	0.006637	SLC25A6	X	1386152	1392724	-	2164	protein_coding	solute carrier family 25 member 6 [Source:HGNC Symbol;Acc:HGNC:10992]
ENSG00000091140	320.384	724.698	452.816	918.86	1004.18	1190.69	499.299	1037.91	-1.05438	0.000703	0.006688	DLD	7	108000000	108000000	+	5299	protein_coding	dihydrolipoamide dehydrogenase [Source:HGNC Symbol;Acc:HGNC:2898]
ENSG00000141295	739.623	469.095	552.078	257.609	352.344	300.526	586.932	303.493	0.951081	0.000706	0.006709	SCRN2	17	47837692	47841333	-	3043	protein_coding	secernin 2 [Source:HGNC Symbol;Acc:HGNC:30381]
ENSG00000198948	17.8653	65.6145	27.8827	105.833	94.252	130.291	37.1208	110.125	-1.55703	0.000711	0.006745	MFAP3L	4	170000000	170000000	-	8741	protein_coding	microfibril associated protein 3 like [Source:HGNC Symbol;Acc:HGNC:29083]
ENSG00000109920	304.901	519.04	354.668	846.664	717.901	704.713	392.87	756.426	-0.94398	0.00072	0.006811	FNBP4	11	47716517	47767443	-	7596	protein_coding	formin binding protein 4 [Source:HGNC Symbol;Acc:HGNC:19752]
ENSG00000122484	42.8767	159.629	85.8788	206.744	246.641	294.819	96.1283	249.401	-1.36967	0.000727	0.006851	RPAP2	1	92298965	92402056	+	17142	protein_coding	RNA polymerase II associated protein 2 [Source:HGNC Symbol;Acc:HGNC:25791]
ENSG00000123472	269.171	258.541	314.517	506.193	464.213	563.01	280.743	511.139	-0.86458	0.00073	0.006866	ATPAF1	1	46632737	46673867	-	5677	protein_coding	ATP synthase mitochondrial F1 complex assembly factor 1 [Source:HGNC Symbol;Acc:HGNC:18803]
ENSG00000111832	194.136	282.045	181.795	347.854	407.838	623.876	219.325	459.856	-1.06609	0.000736	0.006914	RWDD1	6	117000000	117000000	+	5909	protein_coding	RWD domain containing 1 [Source:HGNC Symbol;Acc:HGNC:20993]
ENSG00000188641	73.8432	156.691	115.992	264.172	259.854	228.247	115.509	250.758	-1.11467	0.000738	0.006922	DPYD	1	97077743	97995000	-	7131	protein_coding	dihydropyrimidine dehydrogenase [Source:HGNC Symbol;Acc:HGNC:3012]
ENSG00000172845	209.619	1000.87	292.211	1210.93	1301.91	1620.56	500.899	1377.8	-1.45845	0.000743	0.006956	SP3	2	174000000	174000000	-	10704	protein_coding	Sp3 transcription factor [Source:HGNC Symbol;Acc:HGNC:11208]
ENSG00000184575	373.98	1430.79	723.836	1767.16	1981.05	2350	842.868	2032.74	-1.26924	0.000747	0.006976	XPOT	12	64404350	64451127	+	7364	protein_coding	exportin for tRNA [Source:HGNC Symbol;Acc:HGNC:12826]
ENSG00000117448	3690.97	2256.36	3289.05	1191.24	1750.27	1860.21	3078.79	1600.57	0.943775	0.000754	0.00703	AKR1A1	1	45550543	45570049	+	3121	protein_coding	aldo-keto reductase family 1 member A1 [Source:HGNC Symbol;Acc:HGNC:380]
ENSG00000123240	3449.19	3541.22	3858.97	1688.4	1964.32	2493.6	3616.46	2048.77	0.819962	0.000761	0.007072	OPTN	10	13099449	13138308	+	5138	protein_coding	optineurin [Source:HGNC Symbol;Acc:HGNC:17142]
ENSG00000156521	805.13	389.77	589.999	295.348	305.658	281.505	594.966	294.17	1.01516	0.000764	0.007092	TYSND1	10	70137981	70146676	-	4597	protein_coding	trypsin domain containing 1 [Source:HGNC Symbol;Acc:HGNC:28531]
ENSG00000106992	200.091	122.415	157.259	65.6329	75.7539	77.9845	159.922	73.1238	1.12785	0.000768	0.007125	AK1	9	128000000	128000000	-	2667	protein_coding	adenylate kinase 1 [Source:HGNC Symbol;Acc:HGNC:361]
ENSG00000204642	94.0906	110.663	95.9166	35.2777	38.7578	52.3067	100.224	42.114	1.2547	0.000768	0.007126	HLA-F	6	29722775	29738528	+	4342	protein_coding	major histocompatibility complex, class I, F [Source:HGNC Symbol;Acc:HGNC:4963]
ENSG00000107816	1229.13	674.752	874.403	561.981	443.072	407.992	926.096	471.015	0.974501	0.00077	0.007136	LZTS2	10	101000000	101000000	+	6547	protein_coding	leucine zipper tumor suppressor 2 [Source:HGNC Symbol;Acc:HGNC:29381]
ENSG00000275131	19.0563	26.4417	16.7296	71.3757	67.8262	46.6005	20.7425	61.9341	-1.57386	0.000776	0.007177	AC241952.1	1	120000000	121000000	-	9444	transcribed_unprocessed_pseudogene	phosphodiesterase 4D interacting protein-like [Source:NCBI gene;Acc:100996724]
ENSG00000147894	45.2588	110.663	66.9186	130.445	194.67	224.443	74.2802	183.186	-1.29588	0.000788	0.007278	C9orf72	9	27546545	27573866	-	6332	protein_coding	chromosome 9 open reading frame 72 [Source:HGNC Symbol;Acc:HGNC:28337]
ENSG00000180801	178.653	411.315	266.559	566.904	610.436	604.855	285.509	594.065	-1.05499	0.000793	0.007301	ARSJ	4	114000000	114000000	-	5146	protein_coding	arylsulfatase family member J [Source:HGNC Symbol;Acc:HGNC:26286]
ENSG00000125648	1572.15	1355.38	1308.26	909.015	809.51	709.468	1411.93	809.331	0.802518	0.00081	0.007436	SLC25A23	19	6436079	6465203	-	4859	protein_coding	solute carrier family 25 member 23 [Source:HGNC Symbol;Acc:HGNC:19375]
ENSG00000175073	50.0228	161.588	89.2247	265.813	218.453	252.023	100.278	245.43	-1.2861	0.000817	0.007503	VCPIP1	8	66628487	66667217	-	9942	protein_coding	valosin containing protein interacting protein 1 [Source:HGNC Symbol;Acc:HGNC:30897]
ENSG00000065361	813.467	748.201	666.955	486.503	399.91	329.056	742.874	405.157	0.873949	0.000818	0.007506	ERBB3	12	56076799	56103505	+	9039	protein_coding	erb-b2 receptor tyrosine kinase 3 [Source:HGNC Symbol;Acc:HGNC:3431]
ENSG00000128791	209.619	677.69	264.328	820.411	892.311	1038.53	383.879	917.082	-1.25463	0.00083	0.007595	TWSG1	18	9334767	9402420	+	4435	protein_coding	twisted gastrulation BMP signaling modulator 1 [Source:HGNC Symbol;Acc:HGNC:12429]
ENSG00000152253	491.891	595.427	700.414	903.272	1063.2	1363.78	595.911	1110.08	-0.89707	0.000834	0.007621	SPC25	2	169000000	169000000	-	1841	protein_coding	SPC25, NDC80 kinetochore complex component [Source:HGNC Symbol;Acc:HGNC:24031]
ENSG00000165029	47.6408	102.829	27.8827	198.539	159.436	130.291	59.4507	162.755	-1.44704	0.000839	0.007664	ABCA1	9	105000000	105000000	-	11350	protein_coding	ATP binding cassette subfamily A member 1 [Source:HGNC Symbol;Acc:HGNC:29]
ENSG00000085491	416.857	1240.8	680.339	1480.02	1681.56	2056.13	779.332	1739.24	-1.15725	0.000839	0.007664	SLC25A24	1	108000000	108000000	-	6733	protein_coding	solute carrier family 25 member 24 [Source:HGNC Symbol;Acc:HGNC:20662]
ENSG00000278817	94.0906	207.616	98.1472	29.5348	59.8985	58.9639	133.285	49.4657	1.43544	0.000847	0.007727	AC007325.4	KI270734.1	131494	137392	+	1213	protein_coding	protein DGCR6 [Source:NCBI gene;Acc:102724770]
ENSG00000213626	28.5845	32.3176	30.1134	3.28164	4.4043	11.4124	30.3385	6.3661	2.27018	0.000853	0.007766	LBH	2	30231369	30323730	+	4697	protein_coding	limb bud and heart development [Source:HGNC Symbol;Acc:HGNC:29532]
ENSG00000140525	422.812	933.293	752.834	1375.83	1318.65	1522.6	702.98	1405.69	-0.9989	0.000862	0.007841	FANCI	15	89243949	89317261	+	7766	protein_coding	FA complementation group I [Source:HGNC Symbol;Acc:HGNC:25568]
ENSG00000168994	925.423	905.872	756.18	546.394	465.094	460.299	862.491	490.595	0.81374	0.000864	0.007845	PXDC1	6	3722614	3752026	-	2474	protein_coding	PX domain containing 1 [Source:HGNC Symbol;Acc:HGNC:21361]
ENSG00000135404	23021.2	13028.9	20813.9	6581.33	9969.57	12001	18954.7	9517.32	0.993932	0.000868	0.007883	CD63	12	55725323	55729707	-	2633	protein_coding	CD63 molecule [Source:HGNC Symbol;Acc:HGNC:1692]
ENSG00000150756	161.979	287.92	209.678	392.977	393.744	543.989	219.859	443.57	-1.0102	0.000871	0.007899	FAM173B	5	10226330	10249897	-	2462	protein_coding	family with sequence similarity 173 member B [Source:HGNC Symbol;Acc:HGNC:27029]
ENSG00000074416	4373.43	4138.61	3523.26	2710.64	2256.76	1659.55	4011.77	2208.98	0.860708	0.000875	0.00793	MGLL	3	128000000	128000000	-	11849	protein_coding	monoglyceride lipase [Source:HGNC Symbol;Acc:HGNC:17038]
ENSG00000165915	3594.5	2377.79	2846.27	1706.45	1735.29	1546.38	2939.52	1662.71	0.821843	0.000879	0.007953	SLC39A13	11	47407132	47416501	+	4584	protein_coding	solute carrier family 39 member 13 [Source:HGNC Symbol;Acc:HGNC:20859]
ENSG00000104205	32.1575	71.4904	30.1134	101.731	117.154	130.291	44.5871	116.392	-1.37527	0.000884	0.007989	SGK3	8	66667596	66862022	+	6474	protein_coding	serum/glucocorticoid regulated kinase family member 3 [Source:HGNC Symbol;Acc:HGNC:10812]
ENSG00000170458	48.8318	35.2556	61.342	21.3307	11.4512	7.60824	48.4765	13.4634	1.83668	0.000891	0.00803	CD14	5	141000000	141000000	-	1886	protein_coding	CD14 molecule [Source:HGNC Symbol;Acc:HGNC:1628]
ENSG00000130517	736.05	604.241	596.691	379.03	384.055	323.35	645.661	362.145	0.83359	0.000894	0.008048	PGPEP1	19	18340587	18369950	+	7520	protein_coding	pyroglutamyl-peptidase I [Source:HGNC Symbol;Acc:HGNC:13568]
ENSG00000205208	64.3151	258.541	158.374	405.283	340.012	454.592	160.41	399.962	-1.31467	0.000896	0.008059	C4orf46	4	159000000	159000000	-	3730	protein_coding	chromosome 4 open reading frame 46 [Source:HGNC Symbol;Acc:HGNC:27320]
ENSG00000042445	2378.47	1844.06	1616.08	1277.38	1022.68	896.821	1946.2	1065.63	0.86863	0.000906	0.008125	RETSAT	2	85342088	85354620	-	4005	protein_coding	retinol saturase [Source:HGNC Symbol;Acc:HGNC:25991]
ENSG00000135655	94.0906	264.417	45.7277	551.316	737.28	923.45	134.745	737.349	-2.45068	0.000909	0.008136	USP15	12	62260338	62417431	+	19418	protein_coding	ubiquitin specific peptidase 15 [Source:HGNC Symbol;Acc:HGNC:12613]
ENSG00000152952	63.1241	284.003	74.7257	361.801	399.029	422.257	140.618	394.363	-1.48347	0.000911	0.008142	PLOD2	3	146000000	146000000	-	7646	protein_coding	procollagen-lysine,2-oxoglutarate 5-dioxygenase 2 [Source:HGNC Symbol;Acc:HGNC:9082]
ENSG00000157593	2467.79	1804.89	2132.47	1114.94	1318.65	1254.41	2135.05	1229.33	0.796284	0.000915	0.008174	SLC35B2	6	44254096	44257890	-	2363	protein_coding	solute carrier family 35 member B2 [Source:HGNC Symbol;Acc:HGNC:16872]
ENSG00000005238	444.25	352.556	379.205	269.915	162.959	136.948	392.004	189.941	1.04333	0.000922	0.008229	FAM214B	9	35104112	35116341	-	6409	protein_coding	family with sequence similarity 214 member B [Source:HGNC Symbol;Acc:HGNC:25666]
ENSG00000121879	17.8653	99.8907	14.499	136.188	135.652	198.765	44.085	156.869	-1.82043	0.000925	0.008238	PIK3CA	3	179000000	179000000	+	9494	protein_coding	phosphatidylinositol-4,5-bisphosphate 3-kinase catalytic subunit alpha [Source:HGNC Symbol;Acc:HGNC:8975]
ENSG00000115514	522.858	662.021	366.937	782.672	926.664	1523.55	517.272	1077.63	-1.05812	0.000929	0.008256	TXNDC9	2	99318982	99340702	-	2816	protein_coding	thioredoxin domain containing 9 [Source:HGNC Symbol;Acc:HGNC:24110]
ENSG00000240344	111.956	102.829	97.0319	152.596	222.857	288.162	103.939	221.205	-1.0889	0.000942	0.008348	PPIL3	2	201000000	201000000	-	2914	protein_coding	peptidylprolyl isomerase like 3 [Source:HGNC Symbol;Acc:HGNC:9262]
ENSG00000008952	254.878	733.511	323.44	849.125	982.159	1140.29	437.276	990.523	-1.17807	0.000947	0.008374	SEC62	3	170000000	170000000	+	7928	protein_coding	SEC62 homolog, preprotein translocation factor [Source:HGNC Symbol;Acc:HGNC:11846]
ENSG00000157450	136.967	163.547	128.261	315.858	258.092	252.023	142.925	275.324	-0.94507	0.000949	0.008389	RNF111	15	58865175	59097419	+	7181	protein_coding	ring finger protein 111 [Source:HGNC Symbol;Acc:HGNC:17384]
ENSG00000111678	2059.27	1137.97	1870.37	525.063	805.106	1100.34	1689.21	810.17	1.06018	0.000957	0.008435	C12orf57	12	6942978	6946003	+	1806	protein_coding	chromosome 12 open reading frame 57 [Source:HGNC Symbol;Acc:HGNC:29521]
ENSG00000198162	85.7534	323.176	83.6482	483.222	409.6	430.817	164.192	441.213	-1.42255	0.00097	0.008529	MAN1A2	1	117000000	118000000	+	9667	protein_coding	mannosidase alpha class 1A member 2 [Source:HGNC Symbol;Acc:HGNC:6822]
ENSG00000116191	136.967	542.544	198.525	649.765	658.002	928.205	292.679	745.324	-1.3463	0.00097	0.008529	RALGPS2	1	179000000	179000000	+	9178	protein_coding	Ral GEF with PH domain and SH3 binding motif 2 [Source:HGNC Symbol;Acc:HGNC:30279]
ENSG00000064687	840.86	510.226	562.116	387.234	329.442	266.288	637.734	327.655	0.959564	0.000976	0.008568	ABCA7	19	1040101	1065572	+	8367	protein_coding	ATP binding cassette subfamily A member 7 [Source:HGNC Symbol;Acc:HGNC:37]
ENSG00000139318	114.338	170.402	99.2625	270.736	302.135	220.639	128.001	264.503	-1.0448	0.000979	0.008593	DUSP6	12	89347232	89353271	-	4632	protein_coding	dual specificity phosphatase 6 [Source:HGNC Symbol;Acc:HGNC:3072]
ENSG00000137100	3407.51	1921.43	3148.52	989.415	1448.13	1807.91	2825.82	1415.15	0.997751	0.000987	0.008636	DCTN3	9	34613545	34620523	-	3740	protein_coding	dynactin subunit 3 [Source:HGNC Symbol;Acc:HGNC:2713]
ENSG00000166181	932.569	2135.9	1587.09	2985.47	2973.78	3240.16	1551.85	3066.47	-0.98219	0.001001	0.008716	API5	11	43311963	43344529	+	4651	protein_coding	apoptosis inhibitor 5 [Source:HGNC Symbol;Acc:HGNC:594]
ENSG00000082258	129.821	341.783	122.684	405.283	445.715	553.5	198.096	468.166	-1.23769	0.001004	0.008737	CCNT2	2	135000000	135000000	+	9081	protein_coding	cyclin T2 [Source:HGNC Symbol;Acc:HGNC:1600]
ENSG00000126524	658.634	972.466	799.677	1278.2	1427.87	1648.13	810.259	1451.4	-0.84036	0.001005	0.008737	SBDS	7	66987677	66995601	-	1732	protein_coding	SBDS, ribosome maturation factor [Source:HGNC Symbol;Acc:HGNC:19440]
ENSG00000134574	2043.79	1395.53	1959.6	841.741	974.231	1164.06	1799.64	993.344	0.857329	0.001014	0.008795	DDB2	11	47214465	47239240	+	4897	protein_coding	damage specific DNA binding protein 2 [Source:HGNC Symbol;Acc:HGNC:2718]
ENSG00000105472	167.934	115.56	200.756	45.943	76.6348	86.5438	161.417	69.7072	1.21267	0.001015	0.0088	CLEC11A	19	50723329	50725718	+	1469	protein_coding	C-type lectin domain containing 11A [Source:HGNC Symbol;Acc:HGNC:10576]
ENSG00000061676	896.838	3149.5	1074.04	3621.29	3786.82	4983.4	1706.79	4130.5	-1.27462	0.001039	0.00898	NCKAP1	2	183000000	183000000	-	22520	protein_coding	NCK associated protein 1 [Source:HGNC Symbol;Acc:HGNC:7666]
ENSG00000157741	25.0114	57.7799	22.3062	123.882	90.7285	78.9355	35.0325	97.8487	-1.4733	0.001041	0.008989	UBN2	7	139000000	139000000	+	16386	protein_coding	ubinuclein 2 [Source:HGNC Symbol;Acc:HGNC:21931]
ENSG00000146414	3.57306	47.0074	13.3837	96.8085	102.18	58.0128	21.3214	85.667	-1.98946	0.00105	0.009048	SHPRH	6	146000000	146000000	-	17637	protein_coding	SNF2 histone linker PHD RING helicase [Source:HGNC Symbol;Acc:HGNC:19336]
ENSG00000005483	33.3486	152.774	30.1134	300.27	216.691	162.626	72.0787	226.529	-1.64569	0.001059	0.009098	KMT2E	7	105000000	105000000	+	9231	protein_coding	lysine methyltransferase 2E [Source:HGNC Symbol;Acc:HGNC:18541]
ENSG00000198892	615.757	397.604	530.887	259.25	291.565	282.456	514.75	277.757	0.889403	0.00106	0.009099	SHISA4	1	202000000	202000000	+	1746	protein_coding	shisa family member 4 [Source:HGNC Symbol;Acc:HGNC:27139]
ENSG00000072954	344.205	253.644	318.978	159.16	174.41	153.116	305.609	162.229	0.912579	0.001061	0.009099	TMEM38A	19	16661127	16690029	+	3005	protein_coding	transmembrane protein 38A [Source:HGNC Symbol;Acc:HGNC:28462]
ENSG00000104093	19.0563	123.394	21.1909	200.18	182.338	170.234	54.5472	184.251	-1.74714	0.001067	0.009133	DMXL2	15	51447711	51622833	-	13807	protein_coding	Dmx like 2 [Source:HGNC Symbol;Acc:HGNC:2938]
ENSG00000128050	1375.63	2605.97	2218.35	3458.85	3812.36	4397.56	2066.65	3889.59	-0.91204	0.00108	0.009235	PAICS	4	56435741	56464579	+	7517	protein_coding	phosphoribosylaminoimidazole carboxylase and phosphoribosylaminoimidazolesuccinocarboxamide synthase [Source:HGNC Symbol;Acc:HGNC:8587]
ENSG00000181544	32.1575	36.2349	18.9603	77.1186	74.8731	77.0334	29.1176	76.3417	-1.38755	0.001083	0.009251	FANCB	X	14835961	14873069	-	3593	protein_coding	FA complementation group B [Source:HGNC Symbol;Acc:HGNC:3583]
ENSG00000177707	60.742	198.802	60.2267	289.605	280.113	254.876	106.59	274.865	-1.36153	0.001111	0.009471	NECTIN3	3	111000000	111000000	+	6184	protein_coding	nectin cell adhesion molecule 3 [Source:HGNC Symbol;Acc:HGNC:17664]
ENSG00000154839	421.621	805.981	697.068	1050.95	1215.59	1455.08	641.557	1240.54	-0.95044	0.001114	0.00949	SKA1	18	50374995	50394173	+	2950	protein_coding	spindle and kinetochore associated complex subunit 1 [Source:HGNC Symbol;Acc:HGNC:28109]
ENSG00000068001	908.748	692.38	917.9	487.324	478.307	476.466	839.676	480.699	0.80427	0.001119	0.009525	HYAL2	3	50317790	50322906	-	4545	protein_coding	hyaluronoglucosaminidase 2 [Source:HGNC Symbol;Acc:HGNC:5321]
ENSG00000132549	80.9894	274.21	113.761	480.761	414.004	275.799	156.32	390.188	-1.31648	0.001129	0.009578	VPS13B	8	99013266	99877580	+	16716	protein_coding	vacuolar protein sorting 13 homolog B [Source:HGNC Symbol;Acc:HGNC:2183]
ENSG00000128923	66.6971	251.685	59.1114	314.217	310.063	419.404	125.831	347.895	-1.46256	0.001131	0.009595	MINDY2	15	58771192	58861900	+	9454	protein_coding	MINDY lysine 48 deubiquitinase 2 [Source:HGNC Symbol;Acc:HGNC:26954]
ENSG00000196950	151.26	536.668	160.605	587.414	701.164	863.535	282.844	717.371	-1.34041	0.001134	0.009611	SLC39A10	2	196000000	196000000	+	6917	protein_coding	solute carrier family 39 member 10 [Source:HGNC Symbol;Acc:HGNC:20861]
ENSG00000165795	57.169	36.2349	49.0736	17.2286	9.68946	17.1185	47.4925	14.6789	1.69131	0.001144	0.009683	NDRG2	14	21016763	21070872	-	7550	protein_coding	NDRG family member 2 [Source:HGNC Symbol;Acc:HGNC:14460]
ENSG00000020426	169.125	302.61	189.603	351.956	410.481	619.121	220.446	460.519	-1.0604	0.001154	0.00976	MNAT1	14	60734742	60969953	+	3865	protein_coding	MNAT1, CDK activating kinase assembly factor [Source:HGNC Symbol;Acc:HGNC:7181]
ENSG00000144560	465.689	430.901	486.275	287.964	248.402	244.415	460.955	260.26	0.824027	0.001157	0.00977	VGLL4	3	11556070	11771350	-	7236	protein_coding	vestigial like family member 4 [Source:HGNC Symbol;Acc:HGNC:28966]
ENSG00000104671	42.8767	107.725	66.9186	111.576	182.338	258.68	72.5069	184.198	-1.33887	0.00116	0.009792	DCTN6	8	30156297	30183640	+	1984	protein_coding	dynactin subunit 6 [Source:HGNC Symbol;Acc:HGNC:16964]
ENSG00000047621	100.046	386.832	182.911	414.307	535.563	710.419	223.263	553.43	-1.30683	0.001181	0.009929	C12orf4	12	4487728	4538508	-	4939	protein_coding	chromosome 12 open reading frame 4 [Source:HGNC Symbol;Acc:HGNC:1184]
ENSG00000160570	2436.83	1646.24	1993.06	1059.97	1301.91	1091.78	2025.37	1151.22	0.81482	0.001183	0.009929	DEDD2	19	42198598	42220140	-	2631	protein_coding	death effector domain containing 2 [Source:HGNC Symbol;Acc:HGNC:24450]
ENSG00000167617	195.327	81.2836	108.185	22.1511	54.6133	61.817	128.265	46.1938	1.47476	0.001191	0.009983	CDC42EP5	19	54465026	54473264	-	903	protein_coding	CDC42 effector protein 5 [Source:HGNC Symbol;Acc:HGNC:17408]
ENSG00000169764	481.172	1053.75	711.567	1129.7	1537.98	1944.86	748.83	1537.51	-1.03703	0.001198	0.01003	UGP2	2	63840940	63891562	+	6501	protein_coding	UDP-glucose pyrophosphorylase 2 [Source:HGNC Symbol;Acc:HGNC:12527]
ENSG00000104626	101.237	368.225	249.829	432.356	622.768	649.554	239.764	568.226	-1.24248	0.0012	0.010032	ERI1	8	9002147	9116746	+	6385	protein_coding	exoribonuclease 1 [Source:HGNC Symbol;Acc:HGNC:23994]
ENSG00000169223	8064.4	5278.54	8185.26	3412.09	4267.77	4350.01	7176.06	4009.95	0.83958	0.001205	0.010055	LMAN2	5	177000000	177000000	-	2357	protein_coding	lectin, mannose binding 2 [Source:HGNC Symbol;Acc:HGNC:16986]
ENSG00000154719	472.835	510.226	578.846	749.855	908.166	1167.87	520.636	941.962	-0.85502	0.001205	0.010055	MRPL39	21	25585656	25607517	-	1199	protein_coding	mitochondrial ribosomal protein L39 [Source:HGNC Symbol;Acc:HGNC:14027]
ENSG00000273117	40.4947	38.1935	49.0736	7.3837	20.2598	6.65721	42.5873	11.4336	1.89556	0.001209	0.010082	AC144652.1	7	155000000	155000000	-	1624	lincRNA	novel transcript
ENSG00000165782	1226.75	907.831	1106.39	605.463	640.385	636.239	1080.32	627.362	0.783809	0.001215	0.010112	PIP4P1	14	20457719	20461612	-	3803	protein_coding	phosphatidylinositol-4,5-bisphosphate 4-phosphatase 1 [Source:HGNC Symbol;Acc:HGNC:19299]
ENSG00000154447	204.855	331.99	257.636	604.643	539.967	394.678	264.827	513.096	-0.95312	0.001216	0.010112	SH3RF1	4	169000000	169000000	-	5624	protein_coding	SH3 domain containing ring finger 1 [Source:HGNC Symbol;Acc:HGNC:17650]
ENSG00000128683	127.439	104.787	93.686	45.943	59.0176	36.1392	108.638	47.0333	1.20551	0.001218	0.010125	GAD1	2	171000000	171000000	+	8242	protein_coding	glutamate decarboxylase 1 [Source:HGNC Symbol;Acc:HGNC:4092]
ENSG00000170017	283.463	898.037	265.444	1317.58	1052.63	1128.87	482.315	1166.36	-1.27269	0.001219	0.01013	ALCAM	3	105000000	106000000	+	7179	protein_coding	activated leukocyte cell adhesion molecule [Source:HGNC Symbol;Acc:HGNC:400]
ENSG00000171045	364.452	267.355	323.44	178.85	169.125	167.381	318.416	171.785	0.889162	0.001222	0.010146	TSNARE1	8	142000000	142000000	-	4070	protein_coding	t-SNARE domain containing 1 [Source:HGNC Symbol;Acc:HGNC:26437]
ENSG00000232593	10.7192	41.1315	14.499	58.2492	63.4219	97.0051	22.1166	72.892	-1.70395	0.001224	0.010153	KANTR	X	53094145	53170914	+	9927	protein_coding	KDM5C adjacent transcript [Source:HGNC Symbol;Acc:HGNC:49510]
ENSG00000198933	298.946	164.526	169.527	105.833	74.8731	109.368	211	96.6915	1.12432	0.001227	0.01016	TBKBP1	17	47694081	47712050	+	4280	protein_coding	TBK1 binding protein 1 [Source:HGNC Symbol;Acc:HGNC:30140]
ENSG00000158201	209.619	350.597	302.249	564.442	490.639	557.304	287.488	537.462	-0.90119	0.001238	0.010226	ABHD3	18	21650897	21704805	-	4366	protein_coding	abhydrolase domain containing 3 [Source:HGNC Symbol;Acc:HGNC:18718]
ENSG00000143224	591.937	484.764	489.621	263.352	331.203	284.358	522.107	292.971	0.833341	0.001239	0.010226	PPOX	1	161000000	161000000	+	4607	protein_coding	protoporphyrinogen oxidase [Source:HGNC Symbol;Acc:HGNC:9280]
ENSG00000083720	607.42	997.928	931.283	1362.7	1542.38	1717.56	845.544	1540.88	-0.86521	0.00124	0.010226	OXCT1	5	41730065	41870519	-	4194	protein_coding	3-oxoacid CoA-transferase 1 [Source:HGNC Symbol;Acc:HGNC:8527]
ENSG00000267745	3.57306	9.79321	1.11531	22.9715	21.1406	40.8943	4.82719	28.3355	-2.52168	0.00124	0.010226	AC060766.7	17	35406684	35409768	-	1212	processed_transcript	novel transcript
ENSG00000099246	226.294	475.95	293.326	566.083	633.338	821.69	331.857	673.704	-1.01965	0.001252	0.010315	RAB18	10	27504174	27542237	+	6223	protein_coding	RAB18, member RAS oncogene family [Source:HGNC Symbol;Acc:HGNC:14244]
ENSG00000179981	58.36	93.0355	54.6502	228.895	188.504	90.3479	68.6819	169.249	-1.29909	0.001259	0.010357	TSHZ1	18	75210755	75289950	+	8281	protein_coding	teashirt zinc finger homeobox 1 [Source:HGNC Symbol;Acc:HGNC:10669]
ENSG00000145375	45.2588	100.87	82.5329	157.519	177.934	173.088	76.2206	169.513	-1.14806	0.001262	0.010369	SPATA5	4	123000000	123000000	+	8247	protein_coding	spermatogenesis associated 5 [Source:HGNC Symbol;Acc:HGNC:18119]
ENSG00000099797	1786.53	1040.04	1468.86	762.982	843.864	759.873	1431.81	788.906	0.859539	0.001265	0.010382	TECR	19	14517085	14565980	+	5918	protein_coding	trans-2,3-enoyl-CoA reductase [Source:HGNC Symbol;Acc:HGNC:4551]
ENSG00000121753	607.42	353.535	432.74	298.63	220.215	168.332	464.565	229.059	1.01828	0.001272	0.010435	ADGRB2	1	31727117	31764893	-	7756	protein_coding	adhesion G protein-coupled receptor B2 [Source:HGNC Symbol;Acc:HGNC:944]
ENSG00000013563	622.903	485.743	664.724	343.752	321.514	336.665	591.124	333.977	0.82318	0.001283	0.010504	DNASE1L1	X	154000000	154000000	-	4130	protein_coding	deoxyribonuclease 1 like 1 [Source:HGNC Symbol;Acc:HGNC:2957]
ENSG00000088899	645.533	470.074	418.241	339.65	231.666	219.688	511.283	263.668	0.954105	0.001291	0.010556	LZTS3	20	3162617	3173592	-	5395	protein_coding	leucine zipper tumor suppressor family member 3 [Source:HGNC Symbol;Acc:HGNC:30139]
ENSG00000172053	4622.35	3390.41	4293.94	2628.6	2455.84	2113.19	4102.23	2399.21	0.77369	0.001292	0.010558	QARS	3	49095932	49105135	-	4708	protein_coding	glutaminyl-tRNA synthetase [Source:HGNC Symbol;Acc:HGNC:9751]
ENSG00000138660	80.9894	227.202	107.07	264.172	318.871	372.804	138.421	318.616	-1.1984	0.001299	0.010601	AP1AR	4	112000000	112000000	+	3444	protein_coding	adaptor related protein complex 1 associated regulatory protein [Source:HGNC Symbol;Acc:HGNC:28808]
ENSG00000107984	439.486	510.226	517.504	732.627	826.246	1023.31	489.072	860.727	-0.81495	0.001305	0.01063	DKK1	10	52314296	52318042	+	2206	protein_coding	dickkopf WNT signaling pathway inhibitor 1 [Source:HGNC Symbol;Acc:HGNC:2891]
ENSG00000101413	680.072	711.966	718.259	1233.08	1130.14	1143.14	703.433	1168.79	-0.73251	0.001308	0.010645	RPRD1B	20	38033546	38127780	+	5511	protein_coding	regulation of nuclear pre-mRNA domain containing 1B [Source:HGNC Symbol;Acc:HGNC:16209]
ENSG00000128578	51.2139	86.1803	61.342	126.343	160.316	145.508	66.2454	144.056	-1.11582	0.001316	0.010677	STRIP2	7	129000000	129000000	+	5876	protein_coding	striatin interacting protein 2 [Source:HGNC Symbol;Acc:HGNC:22209]
ENSG00000148700	164.361	630.683	271.02	758.059	781.323	1004.29	355.355	847.89	-1.25274	0.001334	0.010768	ADD3	10	110000000	110000000	+	6541	protein_coding	adducin 3 [Source:HGNC Symbol;Acc:HGNC:245]
ENSG00000110446	54.7869	38.1935	31.2287	11.4857	16.7363	4.75515	41.403	10.9924	1.90498	0.001338	0.010794	SLC15A3	11	60937084	60952530	-	6118	protein_coding	solute carrier family 15 member 3 [Source:HGNC Symbol;Acc:HGNC:18068]
ENSG00000182481	4796.24	5520.43	6259.12	9811.29	9192.65	8567.83	5525.26	9190.59	-0.7341	0.00134	0.010803	KPNA2	17	68035519	68046842	+	3140	protein_coding	karyopherin subunit alpha 2 [Source:HGNC Symbol;Acc:HGNC:6395]
ENSG00000134882	1937.79	1414.14	1874.84	1009.93	998.895	1053.74	1742.26	1020.85	0.770985	0.001349	0.01087	UBAC2	13	99200774	99386434	+	4603	protein_coding	UBA domain containing 2 [Source:HGNC Symbol;Acc:HGNC:20486]
ENSG00000167325	1051.67	1501.3	1427.6	2452.21	2227.69	2167.4	1326.86	2282.43	-0.78232	0.001361	0.010944	RRM1	11	4094707	4138876	+	4177	protein_coding	ribonucleotide reductase catalytic subunit M1 [Source:HGNC Symbol;Acc:HGNC:10451]
ENSG00000148341	4631.88	3153.41	4136.68	2037.08	2411.79	2449.85	3973.99	2299.58	0.789163	0.001362	0.010944	SH3GLB2	9	129000000	129000000	-	6814	protein_coding	SH3 domain containing GRB2 like, endophilin B2 [Source:HGNC Symbol;Acc:HGNC:10834]
ENSG00000165672	1524.51	2243.62	2233.97	3096.23	3267.11	4478.4	2000.7	3613.91	-0.85283	0.001362	0.010944	PRDX3	10	119000000	119000000	-	3417	protein_coding	peroxiredoxin 3 [Source:HGNC Symbol;Acc:HGNC:9354]
ENSG00000136628	1176.73	3097.59	1694.15	4168.51	3816.76	4210.21	1989.49	4065.16	-1.03057	0.001369	0.010995	EPRS	1	220000000	220000000	-	5450	protein_coding	glutamyl-prolyl-tRNA synthetase [Source:HGNC Symbol;Acc:HGNC:3418]
ENSG00000166780	636.005	687.483	603.382	316.678	412.242	377.559	642.29	368.827	0.800749	0.00137	0.010998	C16orf45	16	15434295	15625028	+	3688	protein_coding	chromosome 16 open reading frame 45 [Source:HGNC Symbol;Acc:HGNC:19213]
ENSG00000174842	72.6522	196.844	78.0717	223.152	243.998	375.657	115.856	280.936	-1.27299	0.001375	0.011033	GLMN	1	92246402	92298987	-	2910	protein_coding	glomulin, FKBP associated protein [Source:HGNC Symbol;Acc:HGNC:14373]
ENSG00000088035	131.012	169.423	128.261	262.531	246.641	303.379	142.898	270.85	-0.92047	0.001385	0.011086	ALG6	1	63367575	63438562	+	5496	protein_coding	ALG6, alpha-1,3-glucosyltransferase [Source:HGNC Symbol;Acc:HGNC:23157]
ENSG00000184545	365.643	229.161	284.404	187.054	133.891	112.222	293.069	144.389	1.01868	0.001386	0.011086	DUSP8	11	1554044	1571920	-	4616	protein_coding	dual specificity phosphatase 8 [Source:HGNC Symbol;Acc:HGNC:3074]
ENSG00000067208	51.2139	210.554	52.4195	257.609	309.182	292.917	104.729	286.569	-1.4468	0.001388	0.011103	EVI5	1	92508696	92792404	-	8276	protein_coding	ecotropic viral integration site 5 [Source:HGNC Symbol;Acc:HGNC:3501]
ENSG00000176542	10.7192	39.1728	10.0378	92.7064	51.0899	62.768	19.9766	68.8547	-1.76981	0.0014	0.011171	USF3	3	114000000	114000000	-	13738	protein_coding	upstream transcription factor family member 3 [Source:HGNC Symbol;Acc:HGNC:30494]
ENSG00000213949	3.57306	16.6485	5.57655	47.5838	24.6641	41.8453	8.59935	38.0311	-2.1196	0.001405	0.011203	ITGA1	5	52787896	52959210	+	18566	protein_coding	integrin subunit alpha 1 [Source:HGNC Symbol;Acc:HGNC:6134]
ENSG00000168014	238.204	374.101	272.135	683.402	607.793	417.502	294.813	569.566	-0.94919	0.001422	0.011316	C2CD3	11	74012714	74171210	-	12571	protein_coding	C2 calcium dependent domain containing 3 [Source:HGNC Symbol;Acc:HGNC:24564]
ENSG00000105866	15.4833	83.2423	18.9603	111.576	107.465	159.773	39.2286	126.271	-1.67446	0.001425	0.01133	SP4	7	21428034	21514822	+	6234	protein_coding	Sp4 transcription factor [Source:HGNC Symbol;Acc:HGNC:11209]
ENSG00000101665	814.658	978.342	787.408	610.385	429.86	319.546	860.136	453.264	0.923698	0.00143	0.011358	SMAD7	18	48919853	48952052	-	5033	protein_coding	SMAD family member 7 [Source:HGNC Symbol;Acc:HGNC:6773]
ENSG00000112697	269.171	1016.53	416.01	1277.38	1199.73	1514.04	567.239	1330.38	-1.22861	0.001432	0.011362	TMEM30A	6	75252924	75284968	-	5123	protein_coding	transmembrane protein 30A [Source:HGNC Symbol;Acc:HGNC:16667]
ENSG00000154240	5.9551	30.359	13.3837	43.4818	66.9453	63.719	16.5659	58.0487	-1.78974	0.001433	0.011362	CEP112	17	65635538	66192084	-	7849	protein_coding	centrosomal protein 112 [Source:HGNC Symbol;Acc:HGNC:28514]
ENSG00000181555	80.9894	346.68	68.0339	539.83	438.668	414.649	165.234	464.382	-1.48749	0.001435	0.011365	SETD2	3	47016429	47163967	-	10099	protein_coding	SET domain containing 2 [Source:HGNC Symbol;Acc:HGNC:18420]
ENSG00000156531	404.947	1174.21	645.764	1417.67	1404.09	1961.02	741.639	1594.26	-1.10317	0.001448	0.011449	PHF6	X	134000000	134000000	+	8016	protein_coding	PHD finger protein 6 [Source:HGNC Symbol;Acc:HGNC:18145]
ENSG00000196975	2910.85	2676.48	2905.38	1360.24	1635.76	1983.85	2830.91	1659.95	0.770255	0.001452	0.011467	ANXA4	2	69644425	69827100	+	11048	protein_coding	annexin A4 [Source:HGNC Symbol;Acc:HGNC:542]
ENSG00000183426	5.9551	9.79321	4.46124	29.5348	29.0684	29.4819	6.73652	29.3617	-2.11055	0.001466	0.011577	NPIPA1	16	14922802	14952060	+	7277	protein_coding	nuclear pore complex interacting protein family member A1 [Source:HGNC Symbol;Acc:HGNC:7909]
ENSG00000186792	544.296	317.3	470.661	263.352	210.525	226.345	444.086	233.407	0.926655	0.001475	0.011635	HYAL3	3	50292831	50299468	-	2030	protein_coding	hyaluronoglucosaminidase 3 [Source:HGNC Symbol;Acc:HGNC:5322]
ENSG00000131242	241.777	220.347	168.412	122.241	104.822	92.2499	210.179	106.438	0.980269	0.001499	0.011772	RAB11FIP4	17	31391624	31538217	+	15383	protein_coding	RAB11 family interacting protein 4 [Source:HGNC Symbol;Acc:HGNC:30267]
ENSG00000136425	1277.96	857.885	1243.57	429.075	655.36	715.175	1126.47	599.87	0.909197	0.001499	0.011772	CIB2	15	78104606	78131544	-	2146	protein_coding	calcium and integrin binding family member 2 [Source:HGNC Symbol;Acc:HGNC:24579]
ENSG00000115685	2011.63	1381.82	2056.63	938.55	1049.98	1125.07	1816.69	1037.87	0.807577	0.001513	0.011875	PPP1R7	2	241000000	241000000	+	3781	protein_coding	protein phosphatase 1 regulatory subunit 7 [Source:HGNC Symbol;Acc:HGNC:9295]
ENSG00000147202	50.0228	219.368	85.8788	287.144	301.254	315.742	118.423	301.38	-1.34267	0.00152	0.011905	DIAPH2	X	96684663	97604997	+	9550	protein_coding	diaphanous related formin 2 [Source:HGNC Symbol;Acc:HGNC:2877]
ENSG00000145911	1102.88	872.575	979.242	581.671	650.955	426.062	984.9	552.896	0.832392	0.001522	0.011912	N4BP3	5	178000000	178000000	+	6080	protein_coding	NEDD4 binding protein 3 [Source:HGNC Symbol;Acc:HGNC:29852]
ENSG00000129493	25.0114	87.1596	18.9603	159.98	111.869	117.928	43.7104	129.926	-1.56211	0.001524	0.011922	HEATR5A	14	31291791	31420582	-	10243	protein_coding	HEAT repeat containing 5A [Source:HGNC Symbol;Acc:HGNC:20276]
ENSG00000198840	12153.2	9504.31	11631.6	5168.59	6298.15	7773.72	11096.4	6413.48	0.790922	0.001528	0.011941	MT-ND3	MT	10059	10404	+	346	protein_coding	mitochondrially encoded NADH:ubiquinone oxidoreductase core subunit 3 [Source:HGNC Symbol;Acc:HGNC:7458]
ENSG00000105223	5425.1	3279.75	3944.85	2528.51	2573.87	1933.44	4216.56	2345.27	0.846128	0.001534	0.011977	PLD3	19	40348456	40380439	+	5184	protein_coding	phospholipase D family member 3 [Source:HGNC Symbol;Acc:HGNC:17158]
ENSG00000070961	45.2588	159.629	39.0358	212.486	249.283	198.765	81.308	220.178	-1.43088	0.001539	0.012007	ATP2B1	12	89588049	89709300	-	9493	protein_coding	ATPase plasma membrane Ca2+ transporting 1 [Source:HGNC Symbol;Acc:HGNC:814]
ENSG00000279491	8.33714	6.85525	6.69186	0	0	0	7.29475	0	5.48887	0.001543	1	AP003733.4	11	61967794	61969490	+	1697	TEC	uncharacterized LOC399900 [Source:NCBI gene;Acc:399900]
ENSG00000177697	8516.98	5327.51	6555.79	3614.73	4243.98	3871.64	6800.09	3910.12	0.798277	0.001551	0.012068	CD151	11	832843	839831	+	3938	protein_coding	CD151 molecule (Raph blood group) [Source:HGNC Symbol;Acc:HGNC:1630]
ENSG00000099860	593.128	776.602	823.098	365.903	481.83	383.265	730.943	410.333	0.83331	0.001554	0.012084	GADD45B	19	2476122	2478259	+	2138	protein_coding	growth arrest and DNA damage inducible beta [Source:HGNC Symbol;Acc:HGNC:4096]
ENSG00000089220	5878.87	4474.52	6088.47	2949.38	3258.3	3539.73	5480.62	3249.14	0.75426	0.001556	0.012091	PEBP1	12	118000000	118000000	+	1780	protein_coding	phosphatidylethanolamine binding protein 1 [Source:HGNC Symbol;Acc:HGNC:8630]
ENSG00000168062	16.6743	10.7725	17.845	2.46123	1.76172	0	15.0973	1.40765	3.3858	0.001567	0.012153	BATF2	11	64987943	64997045	-	2844	protein_coding	basic leucine zipper ATF-like transcription factor 2 [Source:HGNC Symbol;Acc:HGNC:25163]
ENSG00000129103	3837.47	2772.46	3623.64	1690.05	1974.01	2272.96	3411.19	1979.01	0.785493	0.001569	0.012159	SUMF2	7	56064002	56080670	+	4101	protein_coding	sulfatase modifying factor 2 [Source:HGNC Symbol;Acc:HGNC:20415]
ENSG00000142657	5055.88	3433.5	4896.21	2645	2737.71	2427.03	4461.86	2603.25	0.777206	0.001571	0.012171	PGD	1	10398592	10420144	+	2966	protein_coding	phosphogluconate dehydrogenase [Source:HGNC Symbol;Acc:HGNC:8891]
ENSG00000267383	1.19102	2.93796	4.46124	12.3062	18.498	30.433	2.86341	20.4124	-2.82004	0.001574	0.012181	AC011447.3	19	20125377	20321305	-	3684	antisense	novel transcript, antisense to ZNF486 and ZNF90
ENSG00000113597	163.17	229.161	176.219	278.94	330.322	547.793	189.517	385.685	-1.02304	0.001582	0.012225	TRAPPC13	5	65624716	65666233	+	7049	protein_coding	trafficking protein particle complex 13 [Source:HGNC Symbol;Acc:HGNC:25828]
ENSG00000137628	17.8653	56.8006	25.6521	73.0165	92.4903	114.124	33.4393	93.2101	-1.46674	0.001586	0.012247	DDX60	4	168000000	168000000	-	6750	protein_coding	DExD/H-box helicase 60 [Source:HGNC Symbol;Acc:HGNC:25942]
ENSG00000081154	531.195	1000.87	552.078	1106.73	1243.77	1780.33	694.713	1376.94	-0.98606	0.001591	0.012269	PCNP	3	102000000	102000000	+	3102	protein_coding	PEST proteolytic signal containing nuclear protein [Source:HGNC Symbol;Acc:HGNC:30023]
ENSG00000234444	79.7983	103.808	71.3798	169.825	184.1	158.822	84.9954	170.916	-1.00544	0.001604	0.012345	ZNF736	7	64307459	64354860	+	9409	protein_coding	zinc finger protein 736 [Source:HGNC Symbol;Acc:HGNC:32467]
ENSG00000101460	1447.09	956.797	1119.77	542.292	811.272	574.422	1174.55	642.662	0.869685	0.001616	0.012408	MAP1LC3A	20	34546854	34560345	+	1762	protein_coding	microtubule associated protein 1 light chain 3 alpha [Source:HGNC Symbol;Acc:HGNC:6838]
ENSG00000163811	347.778	747.222	411.549	858.97	921.379	1245.85	502.183	1008.73	-1.00493	0.00163	0.012487	WDR43	2	28894643	28948222	+	4130	protein_coding	WD repeat domain 43 [Source:HGNC Symbol;Acc:HGNC:28945]
ENSG00000197579	165.552	426.005	161.72	502.091	554.061	606.757	251.092	554.303	-1.13993	0.001631	0.012487	TOPORS	9	32540544	32552553	-	4098	protein_coding	TOP1 binding arginine/serine rich protein [Source:HGNC Symbol;Acc:HGNC:21653]
ENSG00000198898	1192.21	1765.72	921.245	1683.48	2453.19	3962.94	1293.06	2699.87	-1.06173	0.001631	0.012487	CAPZA2	7	117000000	117000000	+	8425	protein_coding	capping actin protein of muscle Z-line subunit alpha 2 [Source:HGNC Symbol;Acc:HGNC:1490]
ENSG00000102882	1900.87	1240.8	1585.97	824.513	1038.53	818.837	1575.88	893.961	0.817579	0.00164	0.012535	MAPK3	16	30114105	30123506	-	3669	protein_coding	mitogen-activated protein kinase 3 [Source:HGNC Symbol;Acc:HGNC:6877]
ENSG00000140464	1647.18	950.921	1215.69	813.847	691.475	543.038	1271.26	682.787	0.896074	0.00164	0.012535	PML	15	73994673	74047812	+	12657	protein_coding	promyelocytic leukemia [Source:HGNC Symbol;Acc:HGNC:9113]
ENSG00000148143	78.6073	164.526	81.4176	302.731	259.854	168.332	108.184	243.639	-1.16804	0.001642	0.012539	ZNF462	9	107000000	107000000	+	12259	protein_coding	zinc finger protein 462 [Source:HGNC Symbol;Acc:HGNC:21684]
ENSG00000162396	67.8881	33.2969	32.344	100.09	140.057	88.4458	44.5097	109.531	-1.30551	0.001668	0.01271	PARS2	1	54756898	54764514	-	2347	protein_coding	prolyl-tRNA synthetase 2, mitochondrial [Source:HGNC Symbol;Acc:HGNC:30563]
ENSG00000080822	142.922	341.783	247.599	411.026	464.213	662.868	244.101	512.702	-1.06828	0.001684	0.012804	CLDND1	3	98497912	98523066	-	5217	protein_coding	claudin domain containing 1 [Source:HGNC Symbol;Acc:HGNC:1322]
ENSG00000084073	403.756	961.693	654.687	1369.27	1212.06	1381.85	673.379	1321.06	-0.97129	0.001685	0.012804	ZMPSTE24	1	40258107	40294184	+	3572	protein_coding	zinc metallopeptidase STE24 [Source:HGNC Symbol;Acc:HGNC:12877]
ENSG00000112874	60.742	123.394	63.5726	128.804	186.742	264.386	82.5697	193.311	-1.22167	0.00169	0.012838	NUDT12	5	104000000	104000000	-	4304	protein_coding	nudix hydrolase 12 [Source:HGNC Symbol;Acc:HGNC:18826]
ENSG00000141699	1424.46	1230.03	1341.72	861.431	808.629	747.51	1332.07	805.857	0.724781	0.001691	0.012842	RETREG3	17	42579513	42610623	-	5145	protein_coding	reticulophagy regulator family member 3 [Source:HGNC Symbol;Acc:HGNC:27258]
ENSG00000163660	216.766	356.473	214.139	443.842	481.83	568.716	262.459	498.13	-0.92238	0.001725	0.013043	CCNL1	3	157000000	157000000	-	8729	protein_coding	cyclin L1 [Source:HGNC Symbol;Acc:HGNC:20569]
ENSG00000109466	95.2816	167.464	137.183	237.919	254.569	292.917	133.31	261.802	-0.97047	0.001734	0.01308	KLHL2	4	165000000	165000000	+	3872	protein_coding	kelch like family member 2 [Source:HGNC Symbol;Acc:HGNC:6353]
ENSG00000112893	131.012	450.488	128.261	750.676	565.512	456.495	236.587	590.894	-1.31828	0.001736	0.013082	MAN2A1	5	110000000	110000000	+	11815	protein_coding	mannosidase alpha class 2A member 1 [Source:HGNC Symbol;Acc:HGNC:6824]
ENSG00000141424	438.295	1508.15	621.227	1675.28	1843.64	2282.47	855.892	1933.8	-1.17511	0.001738	0.013089	SLC39A6	18	36108532	36129385	-	3682	protein_coding	solute carrier family 39 member 6 [Source:HGNC Symbol;Acc:HGNC:18607]
ENSG00000129315	271.553	544.503	410.434	758.88	735.518	815.984	408.83	770.127	-0.91221	0.001756	0.013195	CCNT1	12	48688458	48716998	-	7381	protein_coding	cyclin T1 [Source:HGNC Symbol;Acc:HGNC:1599]
ENSG00000144369	78.6073	172.361	34.5746	188.695	236.951	338.567	95.1808	254.738	-1.41564	0.001756	0.013195	FAM171B	2	187000000	187000000	+	5826	protein_coding	family with sequence similarity 171 member B [Source:HGNC Symbol;Acc:HGNC:29412]
ENSG00000136169	14.2922	61.6972	21.1909	70.5553	101.299	120.781	32.3935	97.545	-1.57692	0.001758	0.013197	SETDB2	13	49444374	49495003	+	6678	protein_coding	SET domain bifurcated 2 [Source:HGNC Symbol;Acc:HGNC:20263]
ENSG00000197008	32.1575	30.359	21.1909	62.3512	55.4942	104.613	27.9025	74.1529	-1.40812	0.001759	0.013197	ZNF138	7	64794388	64833681	+	2850	protein_coding	zinc finger protein 138 [Source:HGNC Symbol;Acc:HGNC:12922]
ENSG00000185551	240.586	284.982	320.094	589.055	501.209	426.062	281.887	505.442	-0.84242	0.001762	0.013212	NR2F2	15	96325938	96340263	+	6459	protein_coding	nuclear receptor subfamily 2 group F member 2 [Source:HGNC Symbol;Acc:HGNC:7976]
ENSG00000110429	245.35	531.771	399.281	693.247	704.688	899.674	392.134	765.87	-0.96423	0.001769	0.013256	FBXO3	11	33740939	33774543	-	12446	protein_coding	F-box protein 3 [Source:HGNC Symbol;Acc:HGNC:13582]
ENSG00000116791	266.788	534.709	371.398	622.692	735.518	920.597	390.965	759.602	-0.95663	0.001775	0.013286	CRYZ	1	74705482	74733408	-	4085	protein_coding	crystallin zeta [Source:HGNC Symbol;Acc:HGNC:2419]
ENSG00000128510	724.14	620.89	659.148	1308.56	1089.62	990.973	668.059	1129.72	-0.75836	0.001818	0.013542	CPA4	7	130000000	130000000	+	3958	protein_coding	carboxypeptidase A4 [Source:HGNC Symbol;Acc:HGNC:15740]
ENSG00000237330	8.33714	11.7518	2.23062	0	0	0	7.43987	0	5.52169	0.001852	1	RNF223	1	1070966	1074307	-	1902	protein_coding	ring finger protein 223 [Source:HGNC Symbol;Acc:HGNC:40020]
ENSG00000142632	460.925	369.204	438.317	258.429	239.594	226.345	422.815	241.456	0.807343	0.001858	0.013787	ARHGEF19	1	16197854	16212609	-	3745	protein_coding	Rho guanine nucleotide exchange factor 19 [Source:HGNC Symbol;Acc:HGNC:26604]
ENSG00000144306	47.6408	146.898	76.9563	182.952	203.479	246.317	90.4984	210.916	-1.21466	0.001864	0.01382	SCRN3	2	174000000	174000000	+	4144	protein_coding	secernin 3 [Source:HGNC Symbol;Acc:HGNC:30382]
ENSG00000013364	6213.55	3267.01	3949.31	2669.62	2618.8	1899.21	4476.62	2395.87	0.901671	0.001866	0.01383	MVP	16	29820394	29848039	+	6141	protein_coding	major vault protein [Source:HGNC Symbol;Acc:HGNC:7531]
ENSG00000006534	115.529	109.684	133.837	53.3267	69.5879	21.8737	119.683	48.2628	1.30662	0.001908	0.014054	ALDH3B1	11	68008578	68029282	+	6626	protein_coding	aldehyde dehydrogenase 3 family member B1 [Source:HGNC Symbol;Acc:HGNC:410]
ENSG00000100664	1226.75	3053.52	2078.94	3550.74	3939.2	5169.8	2119.74	4219.91	-0.99301	0.001919	0.014098	EIF5	14	103000000	103000000	+	8505	protein_coding	eukaryotic translation initiation factor 5 [Source:HGNC Symbol;Acc:HGNC:3299]
ENSG00000232533	144.113	105.767	134.952	54.1471	72.2305	57.0618	128.278	61.1465	1.06762	0.001935	0.014196	AC093673.1	7	143000000	143000000	-	648	antisense	novel transcript
ENSG00000177706	1006.41	747.222	750.603	533.267	504.733	359.489	834.746	465.83	0.840729	0.001938	0.014209	FAM20C	7	192969	260745	+	4629	protein_coding	FAM20C, golgi associated secretory pathway kinase [Source:HGNC Symbol;Acc:HGNC:22140]
ENSG00000142173	5932.47	3031	3809.9	2675.36	2254.12	1929.64	4257.79	2286.37	0.89684	0.001944	0.014233	COL6A2	21	46098097	46132849	+	5386	protein_coding	collagen type VI alpha 2 chain [Source:HGNC Symbol;Acc:HGNC:2212]
ENSG00000167645	5250.02	3311.09	4425.55	1923.86	2676.93	2725.65	4328.88	2442.15	0.825819	0.001952	0.01426	YIF1B	19	38305104	38317273	-	3193	protein_coding	Yip1 interacting factor homolog B, membrane trafficking protein [Source:HGNC Symbol;Acc:HGNC:30511]
ENSG00000204899	610.993	710.987	666.955	938.55	1091.38	1417.04	662.978	1148.99	-0.79285	0.001965	0.014338	MZT1	13	72708357	72727687	-	2299	protein_coding	mitotic spindle organizing protein 1 [Source:HGNC Symbol;Acc:HGNC:33830]
ENSG00000253729	1466.15	2351.35	1589.32	5333.49	3033.68	2402.3	1802.27	3589.82	-0.99399	0.001966	0.014338	PRKDC	8	47773108	47960183	-	15417	protein_coding	protein kinase, DNA-activated, catalytic subunit [Source:HGNC Symbol;Acc:HGNC:9413]
ENSG00000179833	167.934	378.997	198.525	654.688	485.354	411.796	248.485	517.279	-1.05595	0.00197	0.014358	SERTAD2	2	64631621	64751005	-	6274	protein_coding	SERTA domain containing 2 [Source:HGNC Symbol;Acc:HGNC:30784]
ENSG00000145833	265.597	988.135	501.889	1180.57	1420.83	1305.76	585.207	1302.39	-1.15302	0.001974	0.014363	DDX46	5	135000000	135000000	+	9222	protein_coding	DEAD-box helicase 46 [Source:HGNC Symbol;Acc:HGNC:18681]
ENSG00000136636	172.698	585.634	252.06	679.3	813.914	766.53	336.797	753.248	-1.15928	0.001974	0.014363	KCTD3	1	216000000	216000000	+	4929	protein_coding	potassium channel tetramerization domain containing 3 [Source:HGNC Symbol;Acc:HGNC:21305]
ENSG00000008277	19.0563	68.5525	37.9205	112.396	103.061	109.368	41.8431	108.275	-1.36185	0.001975	0.014365	ADAM22	7	87934143	88202889	+	12199	protein_coding	ADAM metallopeptidase domain 22 [Source:HGNC Symbol;Acc:HGNC:201]
ENSG00000162688	108.383	244.83	68.0339	292.887	334.727	359.489	140.416	329.034	-1.22485	0.001977	0.014367	AGL	1	99850084	99924023	+	8434	protein_coding	amylo-alpha-1, 6-glucosidase, 4-alpha-glucanotransferase [Source:HGNC Symbol;Acc:HGNC:321]
ENSG00000164930	142.922	549.399	274.366	637.459	688.832	895.87	322.229	740.721	-1.19882	0.001978	0.014367	FZD6	8	103000000	103000000	+	4065	protein_coding	frizzled class receptor 6 [Source:HGNC Symbol;Acc:HGNC:4044]
ENSG00000105669	3589.73	2330.78	3446.31	1420.13	1803.12	2058.98	3122.28	1760.74	0.8264	0.001985	0.0144	COPE	19	18899514	18919397	-	2885	protein_coding	coatomer protein complex subunit epsilon [Source:HGNC Symbol;Acc:HGNC:2234]
ENSG00000187091	341.823	268.334	316.748	133.727	177.053	191.157	308.968	167.312	0.885283	0.001992	0.01442	PLCD1	3	38007496	38029762	-	4314	protein_coding	phospholipase C delta 1 [Source:HGNC Symbol;Acc:HGNC:9060]
ENSG00000141756	7341.45	5396.06	6239.04	4102.87	3859.05	3526.42	6325.52	3829.45	0.723954	0.001996	0.01444	FKBP10	17	41812680	41823217	+	4273	protein_coding	FK506 binding protein 10 [Source:HGNC Symbol;Acc:HGNC:18169]
ENSG00000167088	983.782	1124.26	1214.57	1537.45	1833.95	2388.04	1107.54	1919.81	-0.79336	0.002007	0.014508	SNRPD1	18	21612267	21633524	+	4909	protein_coding	small nuclear ribonucleoprotein D1 polypeptide [Source:HGNC Symbol;Acc:HGNC:11158]
ENSG00000077097	201.282	596.407	153.913	822.052	711.735	728.489	317.2	754.092	-1.24751	0.002013	0.014525	TOP2B	3	25597905	25664907	-	6044	protein_coding	DNA topoisomerase II beta [Source:HGNC Symbol;Acc:HGNC:11990]
ENSG00000240065	1017.13	662.021	1009.36	305.193	480.068	603.904	896.169	463.055	0.952858	0.002016	0.014533	PSMB9	6	32844136	32859585	+	3072	protein_coding	proteasome subunit beta 9 [Source:HGNC Symbol;Acc:HGNC:9546]
ENSG00000171448	17.8653	70.5111	44.6124	82.8615	111.869	169.283	44.3296	121.338	-1.4433	0.002032	0.014635	ZBTB26	9	123000000	123000000	-	4645	protein_coding	zinc finger and BTB domain containing 26 [Source:HGNC Symbol;Acc:HGNC:23383]
ENSG00000120370	35.7306	78.3457	46.843	103.372	121.559	147.41	53.6398	124.113	-1.20264	0.002046	0.014728	GORAB	1	171000000	171000000	+	3773	protein_coding	golgin, RAB6 interacting [Source:HGNC Symbol;Acc:HGNC:25676]
ENSG00000179387	71.4612	111.643	97.0319	153.417	181.457	235.856	93.3786	190.243	-1.02298	0.002047	0.014728	ELMOD2	4	141000000	141000000	+	6627	protein_coding	ELMO domain containing 2 [Source:HGNC Symbol;Acc:HGNC:28111]
ENSG00000081014	61.933	233.078	60.2267	296.168	299.492	314.791	118.413	303.484	-1.35296	0.002048	0.01473	AP4E1	15	50908672	51005900	+	7359	protein_coding	adaptor related protein complex 4 subunit epsilon 1 [Source:HGNC Symbol;Acc:HGNC:573]
ENSG00000221883	32.1575	38.1935	27.8827	4.92246	7.92774	13.3144	32.7446	8.72154	1.92123	0.002061	0.014794	ARIH2OS	3	48917782	48919385	-	1604	protein_coding	ariadne RBR E3 ubiquitin protein ligase 2 opposite strand [Source:HGNC Symbol;Acc:HGNC:34425]
ENSG00000217801	531.195	404.46	530.887	249.405	268.662	313.84	488.847	277.302	0.817853	0.002061	0.014794	AL390719.1	1	1059734	1069355	+	2171	transcribed_unprocessed_pseudogene	uncharacterized LOC100288175 [Source:NCBI gene;Acc:100288175]
ENSG00000156052	125.057	345.7	123.799	520.961	450.119	373.755	198.186	448.278	-1.17483	0.002069	0.014837	GNAQ	9	77716087	78031458	-	6629	protein_coding	G protein subunit alpha q [Source:HGNC Symbol;Acc:HGNC:4390]
ENSG00000243449	2872.74	1766.69	2622.09	836.819	1445.49	1549.23	2420.51	1277.18	0.9224	0.002087	0.014948	C4orf48	4	2041993	2043970	+	540	protein_coding	chromosome 4 open reading frame 48 [Source:HGNC Symbol;Acc:HGNC:34437]
ENSG00000117298	18830	13596.9	12733.5	10884.4	7817.63	5961.06	15053.5	8221.02	0.872648	0.002102	0.015027	ECE1	1	21217247	21345572	-	7333	protein_coding	endothelin converting enzyme 1 [Source:HGNC Symbol;Acc:HGNC:3146]
ENSG00000144802	2807.23	4346.23	3263.39	2297.97	1937.01	1799.35	3472.28	2011.44	0.787716	0.002103	0.015027	NFKBIZ	3	102000000	102000000	+	5902	protein_coding	NFKB inhibitor zeta [Source:HGNC Symbol;Acc:HGNC:29805]
ENSG00000002919	1534.03	1107.61	1532.43	650.586	782.203	950.079	1391.36	794.289	0.808811	0.002134	0.015195	SNX11	17	48103357	48123074	+	3606	protein_coding	sorting nexin 11 [Source:HGNC Symbol;Acc:HGNC:14975]
ENSG00000130066	1354.19	1250.59	1167.73	565.263	740.803	879.703	1257.5	728.59	0.787721	0.002144	0.015247	SAT1	X	23783173	23786226	+	2498	protein_coding	spermidine/spermine N1-acetyltransferase 1 [Source:HGNC Symbol;Acc:HGNC:10540]
ENSG00000102786	91.7085	237.975	103.724	315.858	326.799	296.721	144.469	313.126	-1.1121	0.002195	0.015512	INTS6	13	51354077	51454264	-	25509	protein_coding	integrator complex subunit 6 [Source:HGNC Symbol;Acc:HGNC:14879]
ENSG00000018510	353.733	1063.54	516.388	1292.97	1332.74	1417.04	644.555	1347.58	-1.06293	0.002237	0.015741	AGPS	2	177000000	178000000	+	8965	protein_coding	alkylglycerone phosphate synthase [Source:HGNC Symbol;Acc:HGNC:327]
ENSG00000164199	70.2702	71.4904	80.3023	25.4327	39.6387	27.5799	74.021	30.8838	1.26145	0.002248	0.015807	ADGRV1	5	90529344	91164437	+	33822	protein_coding	adhesion G protein-coupled receptor V1 [Source:HGNC Symbol;Acc:HGNC:17416]
ENSG00000091039	110.765	308.486	35.6899	742.472	833.293	941.52	151.647	839.095	-2.46702	0.002255	0.015844	OSBPL8	12	76351797	76559809	-	9198	protein_coding	oxysterol binding protein like 8 [Source:HGNC Symbol;Acc:HGNC:16396]
ENSG00000213047	38.1126	79.325	5.57655	118.139	126.844	156.92	41.0047	133.968	-1.70104	0.002264	0.015896	DENND1B	1	198000000	198000000	-	13203	protein_coding	DENN domain containing 1B [Source:HGNC Symbol;Acc:HGNC:28404]
ENSG00000059758	106.001	331.01	132.722	440.56	425.455	406.09	189.911	424.035	-1.15569	0.00227	0.015921	CDK17	12	96278261	96400560	-	6547	protein_coding	cyclin dependent kinase 17 [Source:HGNC Symbol;Acc:HGNC:8750]
ENSG00000014216	14325.6	8871.67	11099.6	7002.2	7137.61	5861.2	11432.3	6667	0.777939	0.002281	0.015997	CAPN1	11	65180566	65212006	+	7553	protein_coding	calpain 1 [Source:HGNC Symbol;Acc:HGNC:1476]
ENSG00000142541	139858	86064.7	138855	44353.9	68650.7	82414.4	121592	65139.6	0.900447	0.002284	0.015998	RPL13A	19	49487554	49492308	+	2369	protein_coding	ribosomal protein L13a [Source:HGNC Symbol;Acc:HGNC:10304]
ENSG00000165185	30.9665	108.705	44.6124	191.976	134.772	137.899	61.4278	154.882	-1.32695	0.002297	0.016055	KIAA1958	9	112000000	113000000	+	13119	protein_coding	KIAA1958 [Source:HGNC Symbol;Acc:HGNC:23427]
ENSG00000080802	104.81	160.609	82.5329	290.425	225.5	195.912	115.984	237.279	-1.03041	0.002302	0.016083	CNOT4	7	135000000	136000000	-	6999	protein_coding	CCR4-NOT transcription complex subunit 4 [Source:HGNC Symbol;Acc:HGNC:7880]
ENSG00000133083	54.7869	118.498	71.3798	187.054	141.818	199.716	81.5549	176.196	-1.10603	0.002303	0.016083	DCLK1	13	35768652	36131306	-	14375	protein_coding	doublecortin like kinase 1 [Source:HGNC Symbol;Acc:HGNC:2700]
ENSG00000123989	3887.49	2231.87	2595.32	1731.89	1709.75	1498.82	2904.89	1646.82	0.818568	0.002312	0.01613	CHPF	2	220000000	220000000	-	3354	protein_coding	chondroitin polymerizing factor [Source:HGNC Symbol;Acc:HGNC:24291]
ENSG00000173715	778.927	572.903	775.14	377.389	415.766	445.082	708.99	412.746	0.780288	0.002316	0.016142	C11orf80	11	66744451	66843328	+	3765	protein_coding	chromosome 11 open reading frame 80 [Source:HGNC Symbol;Acc:HGNC:26197]
ENSG00000143742	1336.32	2793.02	1975.21	3011.73	3558.67	5282.97	2034.85	3951.12	-0.95702	0.002318	0.016147	SRP9	1	226000000	226000000	+	1728	protein_coding	signal recognition particle 9 [Source:HGNC Symbol;Acc:HGNC:11304]
ENSG00000111231	120.293	196.844	215.255	275.658	368.199	384.216	177.464	342.691	-0.94748	0.002322	0.016162	GPN3	12	110000000	110000000	-	2595	protein_coding	GPN-loop GTPase 3 [Source:HGNC Symbol;Acc:HGNC:30186]
ENSG00000180263	128.63	426.005	147.221	511.116	527.635	566.814	233.952	535.188	-1.1911	0.002324	0.016172	FGD6	12	95076749	95217482	-	10044	protein_coding	FYVE, RhoGEF and PH domain containing 6 [Source:HGNC Symbol;Acc:HGNC:21740]
ENSG00000132356	521.667	1545.37	578.846	1816.39	1908.82	1950.56	881.96	1891.92	-1.10029	0.00233	0.016201	PRKAA1	5	40759379	40798374	-	6563	protein_coding	protein kinase AMP-activated catalytic subunit alpha 1 [Source:HGNC Symbol;Acc:HGNC:9376]
ENSG00000170417	32.1575	45.0488	31.2287	69.7349	78.3965	109.368	36.145	85.8333	-1.24187	0.002345	0.016289	TMEM182	2	103000000	103000000	+	6071	protein_coding	transmembrane protein 182 [Source:HGNC Symbol;Acc:HGNC:26391]
ENSG00000135924	1928.26	1572.79	1840.26	1112.48	1180.35	951.981	1780.44	1081.6	0.718799	0.002346	0.016289	DNAJB2	2	219000000	219000000	+	5886	protein_coding	DnaJ heat shock protein family (Hsp40) member B2 [Source:HGNC Symbol;Acc:HGNC:5228]
ENSG00000081870	301.328	291.838	242.022	393.797	495.924	605.806	278.396	498.509	-0.83997	0.002362	0.016377	HSPB11	1	53916574	53945929	-	3236	protein_coding	heat shock protein family B (small) member 11 [Source:HGNC Symbol;Acc:HGNC:25019]
ENSG00000137486	1270.82	1016.53	1106.39	698.99	695.879	674.28	1131.25	689.716	0.713548	0.002364	0.016381	ARRB1	11	75264182	75351705	-	5828	protein_coding	arrestin beta 1 [Source:HGNC Symbol;Acc:HGNC:711]
ENSG00000082497	53.5959	100.87	61.342	142.751	139.176	176.892	71.936	152.94	-1.08248	0.002368	0.016399	SERTAD4	1	210000000	210000000	+	5467	protein_coding	SERTA domain containing 4 [Source:HGNC Symbol;Acc:HGNC:25236]
ENSG00000182208	651.488	443.632	546.502	273.197	310.943	347.126	547.207	310.422	0.817631	0.00237	0.016399	MOB2	11	1469457	1501247	-	4512	protein_coding	MOB kinase activator 2 [Source:HGNC Symbol;Acc:HGNC:24904]
ENSG00000184497	97.6636	100.87	112.646	44.3022	40.5196	59.9149	103.727	48.2455	1.10653	0.002374	0.016412	TMEM255B	13	114000000	114000000	+	7287	protein_coding	transmembrane protein 255B [Source:HGNC Symbol;Acc:HGNC:28297]
ENSG00000099250	327.531	439.715	349.092	803.182	606.032	563.01	372.113	657.408	-0.82056	0.002376	0.016413	NRP1	10	33177492	33336262	-	11522	protein_coding	neuropilin 1 [Source:HGNC Symbol;Acc:HGNC:8004]
ENSG00000180304	2510.67	1620.78	2280.81	1241.28	1269.32	1269.62	2137.42	1260.08	0.762142	0.002378	0.016413	OAZ2	15	64687573	64703281	-	7671	protein_coding	ornithine decarboxylase antizyme 2 [Source:HGNC Symbol;Acc:HGNC:8096]
ENSG00000126247	37722	24475.2	33482.7	16720.8	20027.2	19917.4	31893.3	18888.5	0.755737	0.002393	0.016462	CAPNS1	19	36139575	36150353	+	3478	protein_coding	calpain small subunit 1 [Source:HGNC Symbol;Acc:HGNC:1481]
ENSG00000174579	85.7534	143.96	69.1492	259.25	188.504	181.647	99.6209	209.8	-1.07143	0.002401	0.016487	MSL2	3	136000000	136000000	-	5095	protein_coding	MSL complex subunit 2 [Source:HGNC Symbol;Acc:HGNC:25544]
ENSG00000130733	1616.21	1079.21	1370.71	666.994	889.668	797.914	1355.38	784.859	0.788011	0.002413	0.016551	YIPF2	19	10922185	10928681	-	2518	protein_coding	Yip1 domain family member 2 [Source:HGNC Symbol;Acc:HGNC:28476]
ENSG00000213064	441.868	778.56	631.265	1153.5	1173.31	972.904	617.231	1099.9	-0.83277	0.002418	0.016572	SFT2D2	1	168000000	168000000	+	11221	protein_coding	SFT2 domain containing 2 [Source:HGNC Symbol;Acc:HGNC:25140]
ENSG00000122786	103.619	284.982	181.795	368.364	414.885	397.531	190.132	393.593	-1.04669	0.002425	0.016597	CALD1	7	135000000	135000000	+	9843	protein_coding	caldesmon 1 [Source:HGNC Symbol;Acc:HGNC:1441]
ENSG00000170946	63.1241	117.519	65.8033	182.131	133.891	213.031	82.1486	176.351	-1.09724	0.002444	0.016708	DNAJC24	11	31369840	31431849	+	7592	protein_coding	DnaJ heat shock protein family (Hsp40) member C24 [Source:HGNC Symbol;Acc:HGNC:26979]
ENSG00000170175	1372.06	1140.91	1337.26	830.256	790.131	738.95	1283.41	786.446	0.706245	0.002446	0.016718	CHRNB1	17	7445061	7457707	+	4329	protein_coding	cholinergic receptor nicotinic beta 1 subunit [Source:HGNC Symbol;Acc:HGNC:1961]
ENSG00000124333	196.518	809.899	336.823	857.329	936.354	1354.27	447.747	1049.32	-1.2272	0.002447	0.016718	VAMP7	X	156000000	156000000	+	2667	protein_coding	vesicle associated membrane protein 7 [Source:HGNC Symbol;Acc:HGNC:11486]
ENSG00000261115	235.822	477.909	225.292	1014.85	684.428	383.265	313.008	694.18	-1.14819	0.00245	0.016729	TMEM178B	7	141000000	141000000	+	10656	protein_coding	transmembrane protein 178B [Source:HGNC Symbol;Acc:HGNC:44112]
ENSG00000030582	11062.2	5980.71	6937.22	5226.84	4373.47	3469.36	7993.38	4356.55	0.875505	0.002454	0.016732	GRN	17	44345086	44353102	+	3680	protein_coding	granulin precursor [Source:HGNC Symbol;Acc:HGNC:4601]
ENSG00000185624	30248.3	21977.9	26400.5	15888.9	17302.7	15000.6	26208.9	16064.1	0.706201	0.002454	0.016732	P4HB	17	81843159	81860694	-	5303	protein_coding	prolyl 4-hydroxylase subunit beta [Source:HGNC Symbol;Acc:HGNC:8548]
ENSG00000109929	161.979	298.693	152.797	324.062	384.055	535.43	204.49	414.516	-1.01668	0.002455	0.016732	SC5D	11	121000000	121000000	+	5566	protein_coding	sterol-C5-desaturase [Source:HGNC Symbol;Acc:HGNC:10547]
ENSG00000006282	3727.89	2779.31	2952.22	1848.38	2080.59	1825.03	3153.14	1918	0.717066	0.002455	0.016732	SPATA20	17	50543058	50555852	+	5337	protein_coding	spermatogenesis associated 20 [Source:HGNC Symbol;Acc:HGNC:26125]
ENSG00000110344	156.024	512.185	234.215	674.378	634.219	645.75	300.808	651.449	-1.11269	0.002485	0.0169	UBE4A	11	118000000	118000000	+	6576	protein_coding	ubiquitination factor E4A [Source:HGNC Symbol;Acc:HGNC:12499]
ENSG00000122952	1958.04	1827.41	2208.31	2842.72	3349.03	3554	1997.92	3248.58	-0.70132	0.002505	0.017011	ZWINT	10	56357228	56361275	-	2378	protein_coding	ZW10 interacting kinetochore protein [Source:HGNC Symbol;Acc:HGNC:13195]
ENSG00000117054	192.945	338.845	315.632	461.071	499.447	610.561	282.474	523.693	-0.88895	0.002507	0.017018	ACADM	1	75724347	75787575	+	4783	protein_coding	acyl-CoA dehydrogenase medium chain [Source:HGNC Symbol;Acc:HGNC:89]
ENSG00000132122	16.6743	14.6898	13.3837	39.3797	44.043	47.5515	14.9159	43.6581	-1.55017	0.002511	0.017022	SPATA6	1	48295372	48472208	-	5939	protein_coding	spermatogenesis associated 6 [Source:HGNC Symbol;Acc:HGNC:18309]
ENSG00000170430	820.613	463.219	708.221	296.168	369.08	415.6	664.018	360.283	0.881855	0.002521	0.017075	MGMT	10	129000000	130000000	+	3557	protein_coding	O-6-methylguanine-DNA methyltransferase [Source:HGNC Symbol;Acc:HGNC:7059]
ENSG00000173852	365.643	849.071	472.891	1247.02	946.043	1095.59	562.535	1096.22	-0.96146	0.002541	0.017202	DPY19L1	7	34928876	35038271	-	6278	protein_coding	dpy-19 like C-mannosyltransferase 1 [Source:HGNC Symbol;Acc:HGNC:22205]
ENSG00000162458	2663.12	1997.82	2080.05	1538.27	1351.24	1080.37	2247	1323.29	0.763551	0.002555	0.017258	FBLIM1	1	15756607	15786594	+	4716	protein_coding	filamin binding LIM protein 1 [Source:HGNC Symbol;Acc:HGNC:24686]
ENSG00000249673	387.082	357.452	313.402	168.184	217.572	213.031	352.645	199.596	0.82163	0.002559	0.01727	NOP14-AS1	4	2934899	2961738	+	7195	antisense	NOP14 antisense RNA 1 [Source:HGNC Symbol;Acc:HGNC:20205]
ENSG00000099795	2364.18	1127.2	2071.13	544.753	918.737	1249.65	1854.17	904.381	1.03586	0.002566	0.017293	NDUFB7	19	14566078	14572062	-	531	protein_coding	NADH:ubiquinone oxidoreductase subunit B7 [Source:HGNC Symbol;Acc:HGNC:7702]
ENSG00000183386	619.33	371.163	469.545	235.458	323.276	229.198	486.679	262.644	0.888944	0.002567	0.017293	FHL3	1	37996770	38005606	-	2004	protein_coding	four and a half LIM domains 3 [Source:HGNC Symbol;Acc:HGNC:3704]
ENSG00000182326	22.6294	41.1315	30.1134	11.4857	4.4043	8.55927	31.2914	8.14977	1.94083	0.002588	0.017418	C1S	12	6988259	7071032	+	6462	protein_coding	complement C1s [Source:HGNC Symbol;Acc:HGNC:1247]
ENSG00000179295	491.891	2335.68	884.44	2626.14	2831.96	3286.76	1237.34	2914.95	-1.23568	0.002612	0.017532	PTPN11	12	112000000	113000000	+	7023	protein_coding	protein tyrosine phosphatase, non-receptor type 11 [Source:HGNC Symbol;Acc:HGNC:9644]
ENSG00000133393	260.833	413.274	378.09	521.781	606.032	794.11	350.732	640.641	-0.86781	0.002613	0.017532	FOPNL	16	15865720	15888625	-	2391	protein_coding	FGFR1OP N-terminal like [Source:HGNC Symbol;Acc:HGNC:26435]
ENSG00000265185	22.6294	9.79321	23.4215	2.46123	1.76172	4.75515	18.6147	2.9927	2.64439	0.002628	0.017601	SNORD3B-1	17	19061912	19062669	+	758	snoRNA	small nucleolar RNA, C/D box 3B-1 [Source:HGNC Symbol;Acc:HGNC:10168]
ENSG00000167468	34700.4	21348.2	31882.2	11382.4	17248.1	19823.3	29310.3	16151.2	0.859762	0.002649	0.017695	GPX4	19	1103926	1106791	+	2019	protein_coding	glutathione peroxidase 4 [Source:HGNC Symbol;Acc:HGNC:4556]
ENSG00000142065	4.76408	21.5451	4.46124	45.943	36.1153	38.9922	10.2568	40.3502	-1.95097	0.002649	0.017695	ZFP14	19	36334453	36379199	-	7817	protein_coding	ZFP14 zinc finger protein [Source:HGNC Symbol;Acc:HGNC:29312]
ENSG00000204231	731.286	565.068	656.917	357.699	383.174	419.404	651.091	386.759	0.751259	0.002679	0.017862	RXRB	6	33193588	33200688	-	3920	protein_coding	retinoid X receptor beta [Source:HGNC Symbol;Acc:HGNC:10478]
ENSG00000083093	23.8204	112.622	63.5726	122.241	168.244	231.1	66.6716	173.862	-1.37551	0.002687	0.0179	PALB2	16	23603160	23641310	-	4747	protein_coding	partner and localizer of BRCA2 [Source:HGNC Symbol;Acc:HGNC:26144]
ENSG00000182054	855.152	650.269	890.017	389.695	531.158	468.858	798.479	463.237	0.785347	0.002707	0.018006	IDH2	15	90083045	90102504	-	2814	protein_coding	isocitrate dehydrogenase (NADP(+)) 2, mitochondrial [Source:HGNC Symbol;Acc:HGNC:5383]
ENSG00000002586	3540.9	2519.79	3177.52	1737.63	1870.95	2004.77	3079.4	1871.12	0.718673	0.002716	0.018032	CD99	X	2691133	2741309	+	4912	protein_coding	CD99 molecule (Xg blood group) [Source:HGNC Symbol;Acc:HGNC:7082]
ENSG00000100578	65.5061	141.022	34.5746	210.025	157.674	223.492	80.3676	197.064	-1.2888	0.002722	0.018065	KIAA0586	14	58427385	58551289	+	10184	protein_coding	KIAA0586 [Source:HGNC Symbol;Acc:HGNC:19960]
ENSG00000226137	502.61	388.791	433.855	277.299	275.709	180.696	441.752	244.568	0.851614	0.002726	0.018085	BAIAP2-DT	17	81029130	81034881	-	4773	lincRNA	BAIAP2 divergent transcript [Source:HGNC Symbol;Acc:HGNC:44342]
ENSG00000051108	943.288	1059.62	1006.01	570.185	604.27	674.28	1002.97	616.245	0.703073	0.002731	0.0181	HERPUD1	16	56932048	56944863	+	5155	protein_coding	homocysteine inducible ER protein with ubiquitin like domain 1 [Source:HGNC Symbol;Acc:HGNC:13744]
ENSG00000101928	101.237	221.327	147.221	246.944	306.539	407.041	156.595	320.175	-1.0283	0.002747	0.01819	MOSPD1	X	135000000	135000000	-	2675	protein_coding	motile sperm domain containing 1 [Source:HGNC Symbol;Acc:HGNC:25235]
ENSG00000166033	125.057	141.022	100.378	55.7879	73.9922	40.8943	122.152	56.8915	1.10167	0.002764	0.018283	HTRA1	10	122000000	123000000	+	2279	protein_coding	HtrA serine peptidase 1 [Source:HGNC Symbol;Acc:HGNC:9476]
ENSG00000083168	92.8996	321.217	133.837	439.74	480.068	327.154	182.651	415.654	-1.18327	0.002768	0.018303	KAT6A	8	41929479	42052026	-	24175	protein_coding	lysine acetyltransferase 6A [Source:HGNC Symbol;Acc:HGNC:13013]
ENSG00000172954	113.147	232.099	142.76	251.046	338.25	388.971	162.668	326.089	-0.99991	0.002788	0.018429	LCLAT1	2	30447226	30644225	+	7517	protein_coding	lysocardiolipin acyltransferase 1 [Source:HGNC Symbol;Acc:HGNC:26756]
ENSG00000109654	38.1126	147.877	57.9961	187.054	192.908	213.031	81.3287	197.664	-1.27446	0.002798	0.018473	TRIM2	4	153000000	153000000	+	9425	protein_coding	tripartite motif containing 2 [Source:HGNC Symbol;Acc:HGNC:15974]
ENSG00000123358	169.125	153.753	176.219	112.396	69.5879	65.6211	166.366	82.5351	1.00835	0.002799	0.018473	NR4A1	12	52022832	52059507	+	7295	protein_coding	nuclear receptor subfamily 4 group A member 1 [Source:HGNC Symbol;Acc:HGNC:7980]
ENSG00000105835	345.396	1255.49	308.941	1329.89	1468.39	1769.87	636.609	1522.71	-1.25714	0.002813	0.01856	NAMPT	7	106000000	106000000	-	9049	protein_coding	nicotinamide phosphoribosyltransferase [Source:HGNC Symbol;Acc:HGNC:30092]
ENSG00000025796	91.7085	395.646	171.758	570.185	495.924	466.005	219.704	510.705	-1.21427	0.00282	0.018572	SEC63	6	108000000	108000000	-	8587	protein_coding	SEC63 homolog, protein translocation regulator [Source:HGNC Symbol;Acc:HGNC:21082]
ENSG00000163539	234.631	469.095	300.018	576.749	634.219	653.358	334.581	621.442	-0.89146	0.00282	0.018572	CLASP2	3	33496245	33718356	-	15211	protein_coding	cytoplasmic linker associated protein 2 [Source:HGNC Symbol;Acc:HGNC:17078]
ENSG00000133401	39.3037	128.291	42.3817	260.07	153.27	128.389	69.9922	180.576	-1.36174	0.002827	0.018602	PDZD2	5	31639410	32110931	+	15642	protein_coding	PDZ domain containing 2 [Source:HGNC Symbol;Acc:HGNC:18486]
ENSG00000115604	55.9779	92.0562	62.4573	164.082	142.699	125.536	70.1638	144.106	-1.0347	0.002852	0.01873	IL18R1	2	102000000	102000000	+	4353	protein_coding	interleukin 18 receptor 1 [Source:HGNC Symbol;Acc:HGNC:5988]
ENSG00000185043	5392.94	2960.49	4888.4	1690.05	2382.73	3026.18	4413.94	2366.32	0.899436	0.002852	0.01873	CIB1	15	90229975	90234047	-	1472	protein_coding	calcium and integrin binding 1 [Source:HGNC Symbol;Acc:HGNC:16920]
ENSG00000013503	83.3714	99.8907	72.4951	173.927	184.1	139.801	85.2524	165.943	-0.95962	0.002858	0.018745	POLR3B	12	106000000	107000000	+	4858	protein_coding	RNA polymerase III subunit B [Source:HGNC Symbol;Acc:HGNC:30348]
ENSG00000115977	90.5175	277.148	114.877	507.014	363.795	248.219	160.847	373.009	-1.21078	0.002867	0.018758	AAK1	2	69457997	69674349	-	23608	protein_coding	AP2 associated kinase 1 [Source:HGNC Symbol;Acc:HGNC:19679]
ENSG00000168214	157.215	473.991	208.563	587.414	537.324	662.868	279.923	595.869	-1.08764	0.002868	0.018758	RBPJ	4	26163455	26435131	+	9253	protein_coding	recombination signal binding protein for immunoglobulin kappa J region [Source:HGNC Symbol;Acc:HGNC:5724]
ENSG00000115145	133.394	351.576	172.873	426.613	378.77	580.128	219.281	461.837	-1.07176	0.002871	0.018758	STAM2	2	152000000	152000000	-	7005	protein_coding	signal transducing adaptor molecule 2 [Source:HGNC Symbol;Acc:HGNC:11358]
ENSG00000163931	14753.2	10343.6	14393.1	7519.06	8794.5	7620.6	13163.3	7978.06	0.722376	0.002878	0.018795	TKT	3	53224707	53256052	-	9507	protein_coding	transketolase [Source:HGNC Symbol;Acc:HGNC:11834]
ENSG00000198625	53.5959	135.146	93.686	219.87	215.811	165.479	94.1427	200.387	-1.08563	0.00291	0.018944	MDM4	1	205000000	205000000	+	11008	protein_coding	MDM4, p53 regulator [Source:HGNC Symbol;Acc:HGNC:6974]
ENSG00000104218	36.9216	120.457	51.3042	169.825	142.699	182.598	69.5608	165.041	-1.23919	0.002921	0.019007	CSPP1	8	67062426	67196263	+	7096	protein_coding	centrosome and spindle pole associated protein 1 [Source:HGNC Symbol;Acc:HGNC:26193]
ENSG00000152422	178.653	152.774	62.4573	185.413	294.207	424.159	131.295	301.26	-1.19762	0.002926	0.019024	XRCC4	5	83077498	83353787	+	2676	protein_coding	X-ray repair cross complementing 4 [Source:HGNC Symbol;Acc:HGNC:12831]
ENSG00000084207	17527	10940	17327.5	6777.41	9275.45	10031.5	15264.8	8694.78	0.811986	0.002944	0.019105	GSTP1	11	67583595	67586656	+	1911	protein_coding	glutathione S-transferase pi 1 [Source:HGNC Symbol;Acc:HGNC:4638]
ENSG00000168528	876.591	606.2	623.458	397.079	437.787	392.776	702.083	409.214	0.77824	0.002948	0.019122	SERINC2	1	31409565	31434680	+	3549	protein_coding	serine incorporator 2 [Source:HGNC Symbol;Acc:HGNC:23231]
ENSG00000177169	1450.66	1132.1	1071.81	880.301	670.334	466.005	1218.19	672.213	0.85711	0.002956	0.019154	ULK1	12	132000000	132000000	+	7608	protein_coding	unc-51 like autophagy activating kinase 1 [Source:HGNC Symbol;Acc:HGNC:12558]
ENSG00000101752	217.957	665.938	127.145	947.574	793.655	748.461	337.013	829.897	-1.29855	0.002958	0.019155	MIB1	18	21704957	21870957	+	10033	protein_coding	mindbomb E3 ubiquitin protein ligase 1 [Source:HGNC Symbol;Acc:HGNC:21086]
ENSG00000143797	114.338	372.142	229.754	459.43	449.238	625.778	238.744	511.482	-1.09667	0.002965	0.019191	MBOAT2	2	8852690	9003813	-	8798	protein_coding	membrane bound O-acyltransferase domain containing 2 [Source:HGNC Symbol;Acc:HGNC:25193]
ENSG00000169213	414.475	947.004	521.965	1270.82	1277.25	1051.84	627.814	1199.97	-0.93364	0.002967	0.019191	RAB3B	1	51907956	51990764	-	12844	protein_coding	RAB3B, member RAS oncogene family [Source:HGNC Symbol;Acc:HGNC:9778]
ENSG00000047188	90.5175	314.362	142.76	402.822	397.268	407.041	182.546	402.377	-1.13694	0.002972	0.019195	YTHDC2	5	114000000	114000000	+	10816	protein_coding	YTH domain containing 2 [Source:HGNC Symbol;Acc:HGNC:24721]
ENSG00000129083	597.892	1603.15	1070.7	1845.92	2140.49	2415.62	1090.58	2134.01	-0.96786	0.002973	0.019195	COPB1	11	14443440	14500027	-	5131	protein_coding	coatomer protein complex subunit beta 1 [Source:HGNC Symbol;Acc:HGNC:2231]
ENSG00000243279	757.489	440.695	650.225	358.519	386.697	264.386	616.136	336.534	0.87135	0.002981	0.019224	PRAF2	X	49071156	49074071	-	1736	protein_coding	PRA1 domain family member 2 [Source:HGNC Symbol;Acc:HGNC:28911]
ENSG00000133639	245.35	362.349	339.054	188.695	180.576	155.969	315.584	175.08	0.850411	0.002998	0.019308	BTG1	12	92140278	92145897	-	4854	protein_coding	BTG anti-proliferation factor 1 [Source:HGNC Symbol;Acc:HGNC:1130]
ENSG00000162924	13.1012	57.7799	5.57655	105.013	109.227	56.1108	25.4859	90.1167	-1.80908	0.003009	0.019363	REL	2	60881521	60931610	+	13170	protein_coding	REL proto-oncogene, NF-kB subunit [Source:HGNC Symbol;Acc:HGNC:9954]
ENSG00000085231	201.282	147.877	136.068	274.017	263.377	356.636	161.743	298.01	-0.88254	0.003014	0.019385	AK6	5	69350984	69370013	-	2162	protein_coding	adenylate kinase 6 [Source:HGNC Symbol;Acc:HGNC:49151]
ENSG00000120798	78.6073	137.105	72.4951	157.519	214.049	219.688	96.0691	197.085	-1.03211	0.003019	0.019408	NR2C1	12	95020229	95073703	-	6529	protein_coding	nuclear receptor subfamily 2 group C member 1 [Source:HGNC Symbol;Acc:HGNC:7971]
ENSG00000078687	48.8318	105.767	44.6124	213.307	155.031	102.711	66.4036	157.016	-1.23718	0.003032	0.019484	TNRC6C	17	77959240	78108835	+	11111	protein_coding	trinucleotide repeat containing 6C [Source:HGNC Symbol;Acc:HGNC:29318]
ENSG00000102218	190.563	728.615	363.591	745.753	900.239	1218.27	427.59	954.754	-1.15735	0.003045	0.019557	RP2	X	46836940	46882358	+	3803	protein_coding	RP2, ARL3 GTPase activating protein [Source:HGNC Symbol;Acc:HGNC:10274]
ENSG00000185261	7.14612	3.91728	3.34593	13.1266	22.9023	35.1881	4.80311	23.739	-2.31321	0.003058	0.019612	KIAA0825	5	94152966	94618597	-	10403	protein_coding	KIAA0825 [Source:HGNC Symbol;Acc:HGNC:28532]
ENSG00000164164	109.574	465.178	210.793	742.472	551.418	516.409	261.848	603.433	-1.20234	0.00307	0.019662	OTUD4	4	145000000	145000000	-	9085	protein_coding	OTU deubiquitinase 4 [Source:HGNC Symbol;Acc:HGNC:24949]
ENSG00000116663	784.882	425.025	556.539	262.531	340.012	356.636	588.816	319.726	0.880606	0.003071	0.019662	FBXO6	1	11664124	11674354	+	1811	protein_coding	F-box protein 6 [Source:HGNC Symbol;Acc:HGNC:13585]
ENSG00000106665	6502.97	4542.09	4647.49	3676.26	3012.54	2485.99	5230.85	3058.26	0.774184	0.003071	0.019662	CLIP2	7	74289475	74405943	+	7315	protein_coding	CAP-Gly domain containing linker protein 2 [Source:HGNC Symbol;Acc:HGNC:2586]
ENSG00000111371	1139.81	3654.83	1407.52	4767.41	4135.64	4223.52	2067.38	4375.52	-1.08132	0.003075	0.019672	SLC38A1	12	46183063	46270017	-	10015	protein_coding	solute carrier family 38 member 1 [Source:HGNC Symbol;Acc:HGNC:13447]
ENSG00000056050	80.9894	99.8907	75.841	163.262	146.223	183.549	85.5737	164.344	-0.93913	0.003086	0.019721	HPF1	4	170000000	170000000	-	1436	protein_coding	histone PARylation factor 1 [Source:HGNC Symbol;Acc:HGNC:26051]
ENSG00000119688	637.196	714.904	714.913	434.818	421.051	413.698	689.004	423.189	0.703307	0.003115	0.019873	ABCD4	14	74285423	74303056	-	8769	protein_coding	ATP binding cassette subfamily D member 4 [Source:HGNC Symbol;Acc:HGNC:68]
ENSG00000122257	229.867	283.024	214.139	474.197	424.574	366.147	242.343	421.639	-0.79834	0.003123	0.019889	RBBP6	16	24537693	24572863	+	10475	protein_coding	RB binding protein 6, ubiquitin ligase [Source:HGNC Symbol;Acc:HGNC:9889]
ENSG00000239713	307.283	187.05	219.716	134.547	128.606	116.026	238.017	126.393	0.911082	0.003127	0.019904	APOBEC3G	22	39077005	39087743	+	5437	protein_coding	apolipoprotein B mRNA editing enzyme catalytic subunit 3G [Source:HGNC Symbol;Acc:HGNC:17357]
ENSG00000183092	564.543	283.024	349.092	258.429	196.432	143.606	398.886	199.489	0.997527	0.00313	0.019912	BEGAIN	14	101000000	101000000	-	7878	protein_coding	brain enriched guanylate kinase associated [Source:HGNC Symbol;Acc:HGNC:24163]
ENSG00000156384	33.3486	117.519	35.6899	141.111	144.461	187.353	62.1857	157.642	-1.3337	0.003132	0.019912	SFR1	10	104000000	104000000	+	1812	protein_coding	SWI5 dependent homologous recombination repair protein 1 [Source:HGNC Symbol;Acc:HGNC:29574]
ENSG00000104774	831.332	694.339	636.842	493.887	421.932	349.028	720.837	421.616	0.773004	0.003132	0.019912	MAN2B1	19	12646511	12666742	-	5374	protein_coding	mannosidase alpha class 2B member 1 [Source:HGNC Symbol;Acc:HGNC:6826]
ENSG00000241878	1703.16	1588.46	1812.38	1207.64	1042.06	850.221	1701.33	1033.31	0.719088	0.003141	0.019946	PISD	22	31618491	31662432	-	5002	protein_coding	phosphatidylserine decarboxylase [Source:HGNC Symbol;Acc:HGNC:8999]
ENSG00000181007	77.4163	102.829	90.3401	193.617	131.248	207.325	90.195	177.397	-0.97369	0.003143	0.019946	ZFP82	19	36383120	36418656	-	7506	protein_coding	ZFP82 zinc finger protein [Source:HGNC Symbol;Acc:HGNC:28682]
ENSG00000051825	26.2024	151.795	24.5368	289.605	466.856	407.041	67.5113	387.834	-2.51931	0.003172	0.020074	MPHOSPH9	12	123000000	123000000	-	10304	protein_coding	M-phase phosphoprotein 9 [Source:HGNC Symbol;Acc:HGNC:7215]
ENSG00000125991	12224.6	8020.64	10734.9	5469.68	6350.12	6803.67	10326.7	6207.82	0.734199	0.003216	0.020289	ERGIC3	20	35542021	35557634	+	6012	protein_coding	ERGIC and golgi 3 [Source:HGNC Symbol;Acc:HGNC:15927]
ENSG00000165475	700.32	472.033	661.378	213.307	324.156	432.719	611.244	323.394	0.918913	0.003221	0.020305	CRYL1	13	20403666	20525873	-	4327	protein_coding	crystallin lambda 1 [Source:HGNC Symbol;Acc:HGNC:18246]
ENSG00000153317	245.35	941.128	304.479	1478.38	1020.92	958.638	496.986	1152.64	-1.21251	0.003221	0.020305	ASAP1	8	130000000	130000000	-	8280	protein_coding	ArfGAP with SH3 domain, ankyrin repeat and PH domain 1 [Source:HGNC Symbol;Acc:HGNC:2720]
ENSG00000105176	420.43	802.064	617.881	1100.99	1027.08	1139.33	613.458	1089.14	-0.82723	0.003223	0.020308	URI1	19	29923644	30016608	+	5432	protein_coding	URI1, prefoldin like chaperone [Source:HGNC Symbol;Acc:HGNC:13236]
ENSG00000104324	368.025	240.913	293.326	176.388	147.104	174.99	300.755	166.161	0.854832	0.003236	0.020373	CPQ	8	96645227	97149654	+	3457	protein_coding	carboxypeptidase Q [Source:HGNC Symbol;Acc:HGNC:16910]
ENSG00000177842	58.36	69.5318	45.7277	97.6289	124.201	140.752	57.8732	120.861	-1.05905	0.003238	0.020376	ZNF620	3	40477131	40518736	+	3783	protein_coding	zinc finger protein 620 [Source:HGNC Symbol;Acc:HGNC:28742]
ENSG00000198056	104.81	182.154	223.062	278.94	286.279	468.858	170.008	344.692	-1.01786	0.00325	0.020437	PRIM1	12	56731596	56752373	-	2437	protein_coding	DNA primase subunit 1 [Source:HGNC Symbol;Acc:HGNC:9369]
ENSG00000145022	502.61	539.606	571.038	256.788	356.748	335.714	537.752	316.417	0.765699	0.003251	0.020437	TCTA	3	49412206	49416475	+	2747	protein_coding	T cell leukemia translocation altered [Source:HGNC Symbol;Acc:HGNC:11692]
ENSG00000165669	153.642	442.653	237.561	425.793	538.205	838.809	277.952	600.936	-1.11011	0.00326	0.02047	FAM204A	10	118000000	118000000	-	15018	protein_coding	family with sequence similarity 204 member A [Source:HGNC Symbol;Acc:HGNC:25794]
ENSG00000091409	1141	3022.18	1867.03	4266.14	3637.95	3676.68	2010.07	3860.26	-0.94114	0.003304	0.020676	ITGA6	2	172000000	173000000	+	6533	protein_coding	integrin subunit alpha 6 [Source:HGNC Symbol;Acc:HGNC:6142]
ENSG00000082153	2189.09	5983.65	4142.26	6513.24	7828.2	9887.86	4105	8076.43	-0.97617	0.003305	0.020676	BZW1	2	201000000	201000000	+	8085	protein_coding	basic leucine zipper and W2 domains 1 [Source:HGNC Symbol;Acc:HGNC:18380]
ENSG00000114520	78.6073	220.347	103.724	247.764	240.475	404.188	134.226	297.476	-1.14378	0.003311	0.02068	SNX4	3	125000000	126000000	-	2709	protein_coding	sorting nexin 4 [Source:HGNC Symbol;Acc:HGNC:11175]
ENSG00000150768	528.813	998.908	670.301	1290.51	1287.82	1303.86	732.674	1294.06	-0.81984	0.003323	0.020723	DLAT	11	112000000	112000000	+	4831	protein_coding	dihydrolipoamide S-acetyltransferase [Source:HGNC Symbol;Acc:HGNC:2896]
ENSG00000162520	23.8204	23.5037	16.7296	4.92246	4.4043	4.75515	21.3513	4.69397	2.18533	0.003324	0.020723	SYNC	1	32680360	32703596	-	3487	protein_coding	syncoilin, intermediate filament protein [Source:HGNC Symbol;Acc:HGNC:28897]
ENSG00000113580	246.541	809.899	358.014	940.191	911.69	1144.09	471.485	998.657	-1.08133	0.003326	0.020726	NR3C1	5	143000000	143000000	-	9172	protein_coding	nuclear receptor subfamily 3 group C member 1 [Source:HGNC Symbol;Acc:HGNC:7978]
ENSG00000197930	360.879	938.19	607.844	1253.59	1198.85	1204.95	635.637	1219.13	-0.9386	0.003379	0.020977	ERO1A	14	52639916	52695900	-	7548	protein_coding	endoplasmic reticulum oxidoreductase 1 alpha [Source:HGNC Symbol;Acc:HGNC:13280]
ENSG00000128512	216.766	614.034	277.712	918.86	774.276	614.365	369.504	769.167	-1.05621	0.003389	0.021031	DOCK4	7	112000000	112000000	-	11499	protein_coding	dedicator of cytokinesis 4 [Source:HGNC Symbol;Acc:HGNC:19192]
ENSG00000237840	28.5845	35.2556	27.8827	0.820411	7.92774	12.3634	30.5743	7.03718	2.13771	0.003401	0.021082	FAM21FP	10	45706431	45727231	-	2087	transcribed_unprocessed_pseudogene	family with sequence similarity 21 member F, pseudogene [Source:HGNC Symbol;Acc:HGNC:45011]
ENSG00000164506	94.0906	182.154	91.4554	288.785	244.879	208.276	122.567	247.313	-1.00955	0.003401	0.021082	STXBP5	6	147000000	147000000	+	10504	protein_coding	syntaxin binding protein 5 [Source:HGNC Symbol;Acc:HGNC:19665]
ENSG00000011198	307.283	357.452	361.36	526.704	530.278	667.623	342.032	574.868	-0.7484	0.003402	0.021082	ABHD5	3	43690108	43734371	+	7549	protein_coding	abhydrolase domain containing 5 [Source:HGNC Symbol;Acc:HGNC:21396]
ENSG00000196843	540.723	349.618	529.772	239.56	286.279	278.652	473.371	268.164	0.819303	0.003416	0.02116	ARID5A	2	96536743	96552638	+	3565	protein_coding	AT-rich interaction domain 5A [Source:HGNC Symbol;Acc:HGNC:17361]
ENSG00000011028	4328.17	2321.97	2769.31	2223.31	1599.64	1218.27	3139.82	1680.41	0.901562	0.003422	0.021178	MRC2	17	62627401	62693597	+	6860	protein_coding	mannose receptor C type 2 [Source:HGNC Symbol;Acc:HGNC:16875]
ENSG00000172466	210.81	1155.6	412.664	1174.83	1388.23	1752.75	593.025	1438.6	-1.2774	0.003436	0.021235	ZNF24	18	35332212	35345482	-	8257	protein_coding	zinc finger protein 24 [Source:HGNC Symbol;Acc:HGNC:13032]
ENSG00000110492	1526.89	1147.76	1290.41	517.679	894.953	840.711	1321.69	751.114	0.815393	0.003499	0.021562	MDK	11	46380756	46383837	+	2196	protein_coding	midkine [Source:HGNC Symbol;Acc:HGNC:6972]
ENSG00000111540	2165.27	2199.55	2320.96	1458.69	1450.78	1371.39	2228.6	1426.95	0.643163	0.003513	0.021611	RAB5B	12	55973913	55996683	+	6588	protein_coding	RAB5B, member RAS oncogene family [Source:HGNC Symbol;Acc:HGNC:9784]
ENSG00000176222	17.8653	18.6071	11.1531	41.0205	46.6856	46.6005	15.8752	44.7689	-1.4931	0.003567	0.021874	ZNF404	19	43872363	43901385	-	2479	protein_coding	zinc finger protein 404 [Source:HGNC Symbol;Acc:HGNC:19417]
ENSG00000148690	59.551	72.4698	33.4593	118.139	103.061	138.85	55.16	120.017	-1.11817	0.003591	0.022005	FRA10AC1	10	93667883	93702572	-	8142	protein_coding	FRA10A associated CGG repeat 1 [Source:HGNC Symbol;Acc:HGNC:1162]
ENSG00000117713	555.015	505.33	441.663	1636.72	802.463	583.933	500.669	1007.71	-1.00959	0.003595	0.022019	ARID1A	1	26693236	26782110	+	15928	protein_coding	AT-rich interaction domain 1A [Source:HGNC Symbol;Acc:HGNC:11110]
ENSG00000177311	65.5061	336.886	95.9166	406.924	406.076	429.866	166.103	414.289	-1.31493	0.003596	0.022019	ZBTB38	3	141000000	141000000	+	14243	protein_coding	zinc finger and BTB domain containing 38 [Source:HGNC Symbol;Acc:HGNC:26636]
ENSG00000116459	1803.2	2534.48	2442.53	3051.11	3677.59	4911.12	2260.07	3879.94	-0.77946	0.003604	0.022024	ATP5PB	1	111000000	111000000	+	3383	protein_coding	ATP synthase peripheral stalk-membrane subunit b [Source:HGNC Symbol;Acc:HGNC:840]
ENSG00000096060	241.777	346.68	262.098	537.369	456.285	468.858	283.518	487.504	-0.78082	0.003626	0.022131	FKBP5	6	35573585	35728583	-	10628	protein_coding	FK506 binding protein 5 [Source:HGNC Symbol;Acc:HGNC:3721]
ENSG00000180998	34.5396	47.9867	23.4215	108.294	89.8477	58.0128	35.3159	85.3849	-1.27067	0.003649	0.022253	GPR137C	14	52553148	52637713	+	6193	protein_coding	G protein-coupled receptor 137C [Source:HGNC Symbol;Acc:HGNC:25445]
ENSG00000147050	61.933	83.2423	56.8808	123.882	125.963	153.116	67.352	134.32	-0.99214	0.003657	0.022286	KDM6A	X	44873177	45112602	+	7139	protein_coding	lysine demethylase 6A [Source:HGNC Symbol;Acc:HGNC:12637]
ENSG00000144366	314.429	576.82	247.599	653.867	671.215	878.752	379.616	734.611	-0.95091	0.003668	0.022323	GULP1	2	188000000	189000000	+	11979	protein_coding	GULP, engulfment adaptor PTB domain containing 1 [Source:HGNC Symbol;Acc:HGNC:18649]
ENSG00000113966	27.3935	43.0901	23.4215	68.9145	64.3028	92.2499	31.3017	75.1557	-1.25615	0.003685	0.022405	ARL6	3	97764521	97801242	+	4574	protein_coding	ADP ribosylation factor like GTPase 6 [Source:HGNC Symbol;Acc:HGNC:13210]
ENSG00000111860	11.9102	21.5451	15.6143	30.3552	45.8047	70.3762	16.3565	48.8454	-1.56751	0.003688	0.022415	CEP85L	6	118000000	119000000	-	9462	protein_coding	centrosomal protein 85 like [Source:HGNC Symbol;Acc:HGNC:21638]
ENSG00000136100	196.518	376.059	341.285	474.197	544.371	672.378	304.621	563.649	-0.88613	0.003719	0.022564	VPS36	13	52412602	52450628	-	7293	protein_coding	vacuolar protein sorting 36 homolog [Source:HGNC Symbol;Acc:HGNC:20312]
ENSG00000144218	0	0.979321	1.11531	9.84493	15.8555	9.5103	0.69821	11.7369	-4.03149	0.003743	0.022684	AFF3	2	99545419	100000000	-	12737	protein_coding	AF4/FMR2 family member 3 [Source:HGNC Symbol;Acc:HGNC:6473]
ENSG00000097096	42.8767	66.5938	35.6899	114.858	102.18	97.0051	48.3868	104.681	-1.10851	0.003744	0.022684	SYDE2	1	85156873	85201046	-	6451	protein_coding	synapse defective Rho GTPase homolog 2 [Source:HGNC Symbol;Acc:HGNC:25841]
ENSG00000104067	240.586	797.167	365.822	1187.95	902.881	868.29	467.858	986.375	-1.0748	0.003746	0.022684	TJP1	15	29699367	29968865	-	11265	protein_coding	tight junction protein 1 [Source:HGNC Symbol;Acc:HGNC:11827]
ENSG00000189171	4469.9	2531.55	4220.33	1320.86	2043.6	2640.06	3740.59	2001.51	0.90222	0.003753	0.022698	S100A13	1	154000000	154000000	-	2216	protein_coding	S100 calcium binding protein A13 [Source:HGNC Symbol;Acc:HGNC:10490]
ENSG00000124783	514.521	1024.37	720.49	1320.04	1219.99	1489.31	753.127	1343.12	-0.83379	0.003773	0.022799	SSR1	6	7268306	7347446	-	11349	protein_coding	signal sequence receptor subunit 1 [Source:HGNC Symbol;Acc:HGNC:11323]
ENSG00000198482	30.9665	52.8833	30.1134	96.8085	120.678	57.0618	37.9877	91.516	-1.26389	0.003779	0.022823	ZNF808	19	52527652	52564464	+	5008	protein_coding	zinc finger protein 808 [Source:HGNC Symbol;Acc:HGNC:33230]
ENSG00000164209	304.901	616.972	351.322	675.198	712.615	1029.02	424.399	805.609	-0.92315	0.00378	0.022823	SLC25A46	5	111000000	111000000	+	8283	protein_coding	solute carrier family 25 member 46 [Source:HGNC Symbol;Acc:HGNC:25198]
ENSG00000198315	40.4947	111.643	53.5348	155.878	146.223	154.067	68.5574	152.056	-1.14229	0.003794	0.022886	ZKSCAN8	6	28141910	28159472	+	7565	protein_coding	zinc finger with KRAB and SCAN domains 8 [Source:HGNC Symbol;Acc:HGNC:12983]
ENSG00000138600	221.53	494.557	307.825	628.435	614.84	667.623	341.304	636.966	-0.89836	0.0038	0.022898	SPPL2A	15	50702266	50765808	-	8144	protein_coding	signal peptide peptidase like 2A [Source:HGNC Symbol;Acc:HGNC:30227]
ENSG00000168159	6542.27	4395.19	5479.52	3233.24	3588.62	3275.35	5472.33	3365.74	0.701147	0.0038	0.022898	RNF187	1	228000000	228000000	+	3285	protein_coding	ring finger protein 187 [Source:HGNC Symbol;Acc:HGNC:27146]
ENSG00000104856	4442.5	3388.45	3697.25	2369.35	2676.05	2100.83	3842.74	2382.07	0.68979	0.003801	0.022898	RELB	19	45001430	45038198	+	3035	protein_coding	RELB proto-oncogene, NF-kB subunit [Source:HGNC Symbol;Acc:HGNC:9956]
ENSG00000157823	272.744	250.706	293.326	171.466	136.533	159.773	272.259	155.924	0.803542	0.003806	0.022919	AP3S2	15	89830599	89894638	-	9237	protein_coding	adaptor related protein complex 3 subunit sigma 2 [Source:HGNC Symbol;Acc:HGNC:571]
ENSG00000171298	880.164	635.579	680.339	479.94	458.047	348.077	732.027	428.688	0.771095	0.003816	0.022972	GAA	17	80101556	80119879	+	5156	protein_coding	glucosidase alpha, acid [Source:HGNC Symbol;Acc:HGNC:4065]
ENSG00000187688	108.383	71.4904	73.6104	46.7634	36.1153	28.5309	84.4946	37.1365	1.18064	0.003854	0.023148	TRPV2	17	16415542	16437003	+	3410	protein_coding	transient receptor potential cation channel subfamily V member 2 [Source:HGNC Symbol;Acc:HGNC:18082]
ENSG00000085832	203.664	514.144	201.871	566.083	606.912	705.664	306.56	626.22	-1.02838	0.003876	0.023242	EPS15	1	51354263	51519328	-	7440	protein_coding	epidermal growth factor receptor pathway substrate 15 [Source:HGNC Symbol;Acc:HGNC:3419]
ENSG00000169629	28.5845	53.8627	13.3837	78.7594	102.18	72.2783	31.9436	84.4058	-1.39351	0.003882	0.023272	RGPD8	2	112000000	112000000	-	6886	protein_coding	RANBP2-like and GRIP domain containing 8 [Source:HGNC Symbol;Acc:HGNC:9849]
ENSG00000118680	3076.4	3680.29	3435.15	4557.38	5362.67	6680.04	3397.28	5533.36	-0.70366	0.003892	0.023319	MYL12B	18	3261479	3278431	+	1932	protein_coding	myosin light chain 12B [Source:HGNC Symbol;Acc:HGNC:29827]
ENSG00000134255	201.282	267.355	260.982	363.442	463.332	427.012	243.207	417.929	-0.77989	0.003919	0.023442	CEPT1	1	111000000	111000000	+	8413	protein_coding	choline/ethanolamine phosphotransferase 1 [Source:HGNC Symbol;Acc:HGNC:24289]
ENSG00000185278	10.7192	56.8006	46.843	105.013	78.3965	123.634	38.1209	102.348	-1.41622	0.003939	0.023542	ZBTB37	1	174000000	174000000	+	19464	protein_coding	zinc finger and BTB domain containing 37 [Source:HGNC Symbol;Acc:HGNC:28365]
ENSG00000172123	153.642	262.458	199.64	311.756	388.459	417.502	205.247	372.572	-0.85774	0.003941	0.023542	SLFN12	17	35411060	35433283	-	3560	protein_coding	schlafen family member 12 [Source:HGNC Symbol;Acc:HGNC:25500]
ENSG00000206527	326.339	1045.91	561.001	1196.98	1273.72	1443.66	644.418	1304.79	-1.01669	0.003973	0.023664	HACD2	3	123000000	124000000	-	5351	protein_coding	3-hydroxyacyl-CoA dehydratase 2 [Source:HGNC Symbol;Acc:HGNC:9640]
ENSG00000171208	703.893	1406.31	1061.77	1799.16	1804	1961.02	1057.32	1854.73	-0.81021	0.003987	0.023728	NETO2	16	47077703	47143997	-	7481	protein_coding	neuropilin and tolloid like 2 [Source:HGNC Symbol;Acc:HGNC:14644]
ENSG00000114268	340.632	257.561	255.406	185.413	161.197	125.536	284.533	157.382	0.852384	0.004017	0.023865	PFKFB4	3	48517684	48562015	-	6107	protein_coding	6-phosphofructo-2-kinase/fructose-2,6-biphosphatase 4 [Source:HGNC Symbol;Acc:HGNC:8875]
ENSG00000110696	890.883	1339.71	975.896	1485.76	1723.84	2353.8	1068.83	1854.47	-0.79444	0.004038	0.023934	C11orf58	11	16613132	16756881	+	8675	protein_coding	chromosome 11 open reading frame 58 [Source:HGNC Symbol;Acc:HGNC:16990]
ENSG00000139410	201.282	103.808	180.68	52.5063	79.2774	97.9561	161.923	76.5799	1.08059	0.004038	0.023934	SDSL	12	113000000	113000000	+	2216	protein_coding	serine dehydratase like [Source:HGNC Symbol;Acc:HGNC:30404]
ENSG00000230601	100.046	64.6352	74.7257	14.7674	39.6387	40.8943	79.8022	31.7668	1.33202	0.004038	0.023934	TEX48	9	115000000	115000000	-	708	protein_coding	testis expressed 48 [Source:HGNC Symbol;Acc:HGNC:52393]
ENSG00000168487	1019.51	657.124	567.692	493.887	428.979	271.044	748.11	397.97	0.909582	0.004046	0.02397	BMP1	8	22164736	22212326	+	7471	protein_coding	bone morphogenetic protein 1 [Source:HGNC Symbol;Acc:HGNC:1067]
ENSG00000131931	60.742	122.415	61.342	131.266	162.959	230.149	81.4997	174.791	-1.09501	0.00411	0.024298	THAP1	8	42836674	42843325	-	2462	protein_coding	THAP domain containing 1 [Source:HGNC Symbol;Acc:HGNC:20856]
ENSG00000023902	133.394	103.808	150.567	53.3267	54.6133	82.7396	129.256	63.5599	1.02528	0.004134	0.024406	PLEKHO1	1	150000000	150000000	+	6565	protein_coding	pleckstrin homology domain containing O1 [Source:HGNC Symbol;Acc:HGNC:24310]
ENSG00000169446	409.711	886.286	665.84	1185.49	1090.5	1266.77	653.945	1180.92	-0.85176	0.00417	0.024592	MMGT1	X	136000000	136000000	-	3738	protein_coding	membrane magnesium transporter 1 [Source:HGNC Symbol;Acc:HGNC:28100]
ENSG00000115233	848.006	1676.6	1430.94	2014.11	2145.77	2996.7	1318.52	2385.53	-0.85495	0.004175	0.024615	PSMD14	2	161000000	161000000	+	7698	protein_coding	proteasome 26S subunit, non-ATPase 14 [Source:HGNC Symbol;Acc:HGNC:16889]
ENSG00000172830	1317.27	815.774	823.098	595.618	580.487	544.94	985.38	573.682	0.77989	0.004182	0.024634	SSH3	11	67303448	67312607	+	3641	protein_coding	slingshot protein phosphatase 3 [Source:HGNC Symbol;Acc:HGNC:30581]
ENSG00000137992	42.8767	210.554	93.686	246.944	257.211	321.448	115.706	275.201	-1.24507	0.004226	0.024884	DBT	1	100000000	100000000	-	11303	protein_coding	dihydrolipoamide branched chain transacylase E2 [Source:HGNC Symbol;Acc:HGNC:2698]
ENSG00000044459	32.1575	135.146	47.9583	136.188	187.623	208.276	71.7541	177.362	-1.29803	0.004231	0.024893	CNTLN	9	17134982	17503923	+	11064	protein_coding	centlein [Source:HGNC Symbol;Acc:HGNC:23432]
ENSG00000119912	332.295	1079.21	606.728	1432.44	1287.82	1332.39	672.745	1350.88	-1.00483	0.004242	0.024933	IDE	10	92451684	92574076	-	7607	protein_coding	insulin degrading enzyme [Source:HGNC Symbol;Acc:HGNC:5381]
ENSG00000164941	321.575	586.613	500.774	715.398	808.629	974.806	469.654	832.944	-0.82545	0.004248	0.024948	INTS8	8	94813311	94881746	+	7866	protein_coding	integrator complex subunit 8 [Source:HGNC Symbol;Acc:HGNC:26048]
ENSG00000104408	2671.46	3497.16	2363.34	3383.37	4810.38	7504.58	2843.99	5232.78	-0.8795	0.004272	0.025058	EIF3E	8	108000000	108000000	-	6005	protein_coding	eukaryotic translation initiation factor 3 subunit E [Source:HGNC Symbol;Acc:HGNC:3277]
ENSG00000110944	36.9216	13.7105	25.6521	7.3837	4.4043	6.65721	25.4281	6.1484	2.04105	0.00428	0.025079	IL23A	12	56334174	56340410	+	1187	protein_coding	interleukin 23 subunit alpha [Source:HGNC Symbol;Acc:HGNC:15488]
ENSG00000091317	320.384	1058.65	595.575	1128.88	1260.51	1661.45	658.202	1350.28	-1.03563	0.004305	0.025178	CMTM6	3	32481312	32503408	-	4413	protein_coding	CKLF like MARVEL transmembrane domain containing 6 [Source:HGNC Symbol;Acc:HGNC:19177]
ENSG00000111530	930.187	2186.82	1471.09	2697.51	2666.36	2995.74	1529.37	2786.54	-0.8651	0.004327	0.02526	CAND1	12	67269281	67319951	+	13655	protein_coding	cullin associated and neddylation dissociated 1 [Source:HGNC Symbol;Acc:HGNC:30688]
ENSG00000096996	8.33714	10.7725	5.57655	0.820411	0	0	8.22874	0.27347	4.70426	0.004328	1	IL12RB1	19	18058995	18098944	-	4298	protein_coding	interleukin 12 receptor subunit beta 1 [Source:HGNC Symbol;Acc:HGNC:5971]
ENSG00000140262	100.046	458.322	136.068	513.577	547.895	576.324	231.479	545.932	-1.23512	0.004348	0.025348	TCF12	15	56918623	57299281	+	9446	protein_coding	transcription factor 12 [Source:HGNC Symbol;Acc:HGNC:11623]
ENSG00000271646	40.4947	29.3796	23.4215	9.84493	8.8086	9.5103	31.0986	9.38794	1.72561	0.004353	0.025366	AC099343.3	4	184000000	184000000	+	2503	bidirectional_promoter_lncRNA	novel transcript
ENSG00000160131	418.048	957.776	534.233	1139.55	1078.17	1338.1	636.686	1185.27	-0.89551	0.00437	0.025434	VMA21	X	151000000	151000000	+	5109	protein_coding	VMA21, vacuolar ATPase assembly factor [Source:HGNC Symbol;Acc:HGNC:22082]
ENSG00000069424	701.511	500.433	535.348	389.695	347.94	273.897	579.097	337.177	0.779171	0.004386	0.025488	KCNAB2	1	5991466	6101193	+	9534	protein_coding	potassium voltage-gated channel subfamily A regulatory beta subunit 2 [Source:HGNC Symbol;Acc:HGNC:6229]
ENSG00000067248	196.518	725.677	247.599	640.741	832.412	1177.38	389.931	883.51	-1.17832	0.004407	0.025589	DHX29	5	55256245	55307722	-	4734	protein_coding	DExH-box helicase 29 [Source:HGNC Symbol;Acc:HGNC:15815]
ENSG00000198920	88.1355	162.567	137.183	240.38	213.168	276.75	129.295	243.433	-0.90968	0.004427	0.025664	KIAA0753	17	6578148	6640927	-	6299	protein_coding	KIAA0753 [Source:HGNC Symbol;Acc:HGNC:29110]
ENSG00000168502	337.059	353.535	304.479	849.125	553.18	411.796	331.691	604.7	-0.86678	0.004431	0.025675	MTCL1	18	8705661	8832778	+	12665	protein_coding	microtubule crosslinking factor 1 [Source:HGNC Symbol;Acc:HGNC:29121]
ENSG00000160087	3428.95	2521.75	3334.78	1652.31	2016.29	2067.54	3095.16	1912.05	0.694857	0.004433	0.025675	UBE2J2	1	1253909	1273885	-	4712	protein_coding	ubiquitin conjugating enzyme E2 J2 [Source:HGNC Symbol;Acc:HGNC:19268]
ENSG00000114166	51.2139	165.505	52.4195	221.511	175.291	229.198	89.7129	208.667	-1.21191	0.004441	0.025715	KAT2B	3	20040023	20154404	+	5634	protein_coding	lysine acetyltransferase 2B [Source:HGNC Symbol;Acc:HGNC:8638]
ENSG00000134590	3474.2	2518.81	3004.64	1927.96	1988.1	1708.05	2999.22	1874.7	0.677741	0.004446	0.025721	RTL8C	X	135000000	135000000	+	1181	protein_coding	retrotransposon Gag like 8C [Source:HGNC Symbol;Acc:HGNC:2569]
ENSG00000013375	215.575	447.55	253.175	442.201	589.295	718.979	305.433	583.492	-0.9318	0.004457	0.025762	PGM3	6	83161150	83193936	-	7335	protein_coding	phosphoglucomutase 3 [Source:HGNC Symbol;Acc:HGNC:8907]
ENSG00000281490	8.33714	22.5244	5.57655	61.5308	43.1621	23.7757	12.146	42.8229	-1.80338	0.00447	0.025818	CICP14	7	129000000	129000000	-	2732	processed_pseudogene	capicua transcriptional repressor pseudogene 14 [Source:HGNC Symbol;Acc:HGNC:38542]
ENSG00000124570	3101.42	2056.57	2906.5	1259.33	1696.54	1825.03	2688.16	1593.63	0.754284	0.004512	0.02601	SERPINB6	6	2948159	2972165	-	13201	protein_coding	serpin family B member 6 [Source:HGNC Symbol;Acc:HGNC:8950]
ENSG00000275964	20.2473	26.4417	24.5368	9.02452	3.52344	4.75515	23.7419	5.7677	2.03388	0.004525	0.026072	AL355001.2	13	19863858	19865048	+	1191	lincRNA	novel transcript
ENSG00000058063	54.7869	372.142	124.915	464.352	418.408	505.948	183.948	462.903	-1.32824	0.004553	0.026161	ATP11B	3	183000000	183000000	+	9196	protein_coding	ATPase phospholipid transporting 11B (putative) [Source:HGNC Symbol;Acc:HGNC:13553]
ENSG00000107186	91.7085	294.776	121.569	356.058	352.344	372.804	169.351	360.402	-1.08598	0.004571	0.026219	MPDZ	9	13105704	13279590	-	11273	protein_coding	multiple PDZ domain crumbs cell polarity complex component [Source:HGNC Symbol;Acc:HGNC:7208]
ENSG00000137845	547.869	1506.2	650.225	1712.2	1685.97	1924.88	901.43	1774.35	-0.97623	0.004594	0.026335	ADAM10	15	58588807	58749978	-	16168	protein_coding	ADAM metallopeptidase domain 10 [Source:HGNC Symbol;Acc:HGNC:188]
ENSG00000103253	661.016	291.838	445.008	198.539	196.432	318.595	465.954	237.855	0.969887	0.004602	0.026347	HAGHL	16	726936	735525	+	5287	protein_coding	hydroxyacylglutathione hydrolase like [Source:HGNC Symbol;Acc:HGNC:14177]
ENSG00000101639	110.765	364.307	142.76	462.712	386.697	473.613	205.944	441.007	-1.09555	0.004614	0.026386	CEP192	18	12991362	13125052	+	9901	protein_coding	centrosomal protein 192 [Source:HGNC Symbol;Acc:HGNC:25515]
ENSG00000055332	176.271	878.451	331.247	1037.82	1013.87	1107	461.99	1052.9	-1.18703	0.004614	0.026386	EIF2AK2	2	37099210	37157065	-	10753	protein_coding	eukaryotic translation initiation factor 2 alpha kinase 2 [Source:HGNC Symbol;Acc:HGNC:9437]
ENSG00000164733	7152.07	5984.63	6438.68	4372.79	4427.2	3786.05	6525.13	4195.35	0.637149	0.004624	0.02641	CTSB	8	11842524	11869448	-	7428	protein_coding	cathepsin B [Source:HGNC Symbol;Acc:HGNC:2527]
ENSG00000196227	183.417	521.978	295.557	499.63	667.692	869.242	333.651	678.854	-1.02281	0.004637	0.026463	FAM217B	20	59933764	59948680	+	5323	protein_coding	family with sequence similarity 217 member B [Source:HGNC Symbol;Acc:HGNC:16170]
ENSG00000139505	354.924	908.81	532.003	953.317	1085.22	1419.89	598.579	1152.81	-0.94439	0.004645	0.026481	MTMR6	13	25246201	25288009	-	5779	protein_coding	myotubularin related protein 6 [Source:HGNC Symbol;Acc:HGNC:7453]
ENSG00000159335	12834.4	7638.7	11107.4	5602.58	7259.16	5962.01	10526.8	6274.59	0.746434	0.004655	0.02652	PTMS	12	6765516	6770952	+	1475	protein_coding	parathymosin [Source:HGNC Symbol;Acc:HGNC:9629]
ENSG00000183091	1.19102	0	0	6.56328	13.2129	7.60824	0.397007	9.12814	-4.54439	0.004655	1	NEB	2	151000000	152000000	-	30567	protein_coding	nebulin [Source:HGNC Symbol;Acc:HGNC:7720]
ENSG00000167842	491.891	653.207	689.261	872.096	955.733	1272.48	611.453	1033.44	-0.75654	0.004663	0.026549	MIS12	17	5486285	5490814	+	3157	protein_coding	MIS12, kinetochore complex component [Source:HGNC Symbol;Acc:HGNC:24967]
ENSG00000052126	107.192	282.045	131.607	352.777	354.986	340.469	173.614	349.411	-1.00568	0.004669	0.026569	PLEKHA5	12	19129752	19376400	+	12558	protein_coding	pleckstrin homology domain containing A5 [Source:HGNC Symbol;Acc:HGNC:30036]
ENSG00000108861	2427.3	3134.81	2778.24	1662.97	1826.02	1819.32	2780.11	1769.44	0.652014	0.004674	0.026591	DUSP3	17	43766121	43778988	-	5012	protein_coding	dual specificity phosphatase 3 [Source:HGNC Symbol;Acc:HGNC:3069]
ENSG00000153310	661.016	1234.92	1017.16	1488.22	1641.92	1925.84	971.034	1685.33	-0.79482	0.004682	0.026614	FAM49B	8	130000000	130000000	-	9132	protein_coding	family with sequence similarity 49 member B [Source:HGNC Symbol;Acc:HGNC:25216]
ENSG00000130748	3856.52	2281.82	3634.79	1184.67	1899.13	2295.79	3257.71	1793.2	0.861364	0.004702	0.026704	TMEM160	19	47045907	47048630	-	663	protein_coding	transmembrane protein 160 [Source:HGNC Symbol;Acc:HGNC:26042]
ENSG00000164151	269.171	1049.83	365.822	1082.94	1143.36	1479.8	561.608	1235.37	-1.13608	0.004712	0.026752	ICE1	5	5420664	5490234	+	8678	protein_coding	interactor of little elongation complex ELL subunit 1 [Source:HGNC Symbol;Acc:HGNC:29154]
ENSG00000082516	450.205	561.151	501.889	981.211	733.756	770.334	504.415	828.434	-0.7155	0.004763	0.026976	GEMIN5	5	155000000	155000000	-	5637	protein_coding	gem nuclear organelle associated protein 5 [Source:HGNC Symbol;Acc:HGNC:20043]
ENSG00000253304	418.048	402.501	428.279	287.964	254.569	189.255	416.276	243.929	0.770005	0.00479	0.027099	TMEM200B	1	29119428	29123935	-	2639	protein_coding	transmembrane protein 200B [Source:HGNC Symbol;Acc:HGNC:33785]
ENSG00000198794	410.902	339.824	387.012	260.07	218.453	192.108	379.246	223.544	0.761276	0.004792	0.027099	SCAMP5	15	74957219	75021496	+	4873	protein_coding	secretory carrier membrane protein 5 [Source:HGNC Symbol;Acc:HGNC:30386]
ENSG00000137274	159.597	134.167	215.255	77.939	95.1329	95.103	169.673	89.3916	0.92447	0.004796	0.027099	BPHL	6	3118374	3153578	+	5780	protein_coding	biphenyl hydrolase like [Source:HGNC Symbol;Acc:HGNC:1094]
ENSG00000113387	2152.17	2363.1	1925.02	2562.96	3620.33	4893.05	2146.77	3692.12	-0.78213	0.004796	0.027099	SUB1	5	32531633	32604079	+	9324	protein_coding	SUB1 homolog, transcriptional regulator [Source:HGNC Symbol;Acc:HGNC:19985]
ENSG00000075391	314.429	534.709	303.364	805.643	658.002	596.296	384.168	686.647	-0.83675	0.00482	0.027204	RASAL2	1	178000000	178000000	+	16044	protein_coding	RAS protein activator like 2 [Source:HGNC Symbol;Acc:HGNC:9874]
ENSG00000012822	532.386	444.612	498.543	288.785	345.297	247.268	491.847	293.783	0.742752	0.00483	0.027227	CALCOCO1	12	53708517	53727745	-	8898	protein_coding	calcium binding and coiled-coil domain 1 [Source:HGNC Symbol;Acc:HGNC:29306]
ENSG00000116675	208.429	448.529	258.752	596.439	558.465	532.577	305.236	562.494	-0.88006	0.004832	0.027227	DNAJC6	1	65248219	65415869	+	6954	protein_coding	DnaJ heat shock protein family (Hsp40) member C6 [Source:HGNC Symbol;Acc:HGNC:15469]
ENSG00000139496	613.375	1217.3	999.317	1393.88	1556.48	2149.33	943.33	1699.89	-0.84897	0.004864	0.027355	NUP58	13	25301524	25349800	+	10422	protein_coding	nucleoporin 58 [Source:HGNC Symbol;Acc:HGNC:20261]
ENSG00000136810	3076.4	3356.13	2668.93	3604.88	5131.89	6923.5	3033.82	5220.09	-0.78283	0.004887	0.027443	TXN	9	110000000	110000000	-	1142	protein_coding	thioredoxin [Source:HGNC Symbol;Acc:HGNC:12435]
ENSG00000149503	1009.99	823.609	1018.28	2369.35	1521.24	1164.06	950.624	1684.88	-0.8261	0.004891	0.027443	INCENP	11	62123973	62153163	+	4473	protein_coding	inner centromere protein [Source:HGNC Symbol;Acc:HGNC:6058]
ENSG00000149599	94.0906	75.4077	88.1094	31.996	47.5664	41.8453	85.8692	40.4693	1.08563	0.0049	0.027457	DUSP15	20	31847637	31870747	-	3791	protein_coding	dual specificity phosphatase 15 [Source:HGNC Symbol;Acc:HGNC:16236]
ENSG00000174695	756.298	1572.79	1023.85	1571.91	1961.67	2623.89	1117.65	2052.49	-0.87631	0.004911	0.027497	TMEM167A	5	83052846	83077863	-	4908	protein_coding	transmembrane protein 167A [Source:HGNC Symbol;Acc:HGNC:28330]
ENSG00000083544	35.7306	112.622	63.5726	147.674	145.342	172.137	70.6417	155.051	-1.12722	0.004958	0.027731	TDRD3	13	60396457	60573878	+	7750	protein_coding	tudor domain containing 3 [Source:HGNC Symbol;Acc:HGNC:20612]
ENSG00000128274	647.915	490.64	461.738	334.728	328.561	295.77	533.431	319.686	0.737906	0.004966	0.027754	A4GALT	22	42692112	42721298	-	3407	protein_coding	alpha 1,4-galactosyltransferase (P blood group) [Source:HGNC Symbol;Acc:HGNC:18149]
ENSG00000101298	870.636	552.337	629.034	474.197	371.723	344.273	684.002	396.731	0.7848	0.004986	0.027822	SNPH	20	1266280	1309328	+	5709	protein_coding	syntaphilin [Source:HGNC Symbol;Acc:HGNC:15931]
ENSG00000164815	186.99	318.279	288.865	380.671	445.715	620.072	264.712	482.152	-0.86328	0.005012	0.027957	ORC5	7	104000000	104000000	-	3724	protein_coding	origin recognition complex subunit 5 [Source:HGNC Symbol;Acc:HGNC:8491]
ENSG00000108506	63.1241	205.657	108.185	301.911	219.334	281.505	125.656	267.583	-1.0863	0.005016	0.027965	INTS2	17	61865367	61928016	-	8627	protein_coding	integrator complex subunit 2 [Source:HGNC Symbol;Acc:HGNC:29241]
ENSG00000196352	109.574	257.561	171.758	296.989	364.676	369	179.631	343.555	-0.93236	0.005064	0.02819	CD55	1	207000000	207000000	+	5908	protein_coding	CD55 molecule (Cromer blood group) [Source:HGNC Symbol;Acc:HGNC:2665]
ENSG00000139354	88.1355	276.168	118.223	402.001	273.067	352.832	160.842	342.633	-1.08758	0.005094	0.028298	GAS2L3	12	101000000	101000000	+	6799	protein_coding	growth arrest specific 2 like 3 [Source:HGNC Symbol;Acc:HGNC:27475]
ENSG00000090097	1504.26	973.445	1260.3	749.855	743.446	790.306	1246	761.202	0.710622	0.005097	0.028298	PCBP4	3	51957454	51974016	-	3738	protein_coding	poly(rC) binding protein 4 [Source:HGNC Symbol;Acc:HGNC:8652]
ENSG00000198455	41.6857	101.849	42.3817	164.082	143.58	107.466	61.9723	138.376	-1.15289	0.0051	0.028304	ZXDB	X	57591652	57597545	+	5894	protein_coding	zinc finger X-linked duplicated B [Source:HGNC Symbol;Acc:HGNC:13199]
ENSG00000108588	301.328	903.913	548.732	1238	1069.36	1100.34	584.658	1135.9	-0.95714	0.005103	0.028308	CCDC47	17	63745250	63776351	-	4537	protein_coding	coiled-coil domain containing 47 [Source:HGNC Symbol;Acc:HGNC:24856]
ENSG00000251369	44.0677	68.5525	56.8808	109.935	111.869	116.026	56.5003	112.61	-0.99078	0.005128	0.028416	ZNF550	19	57535257	57559863	-	5087	protein_coding	zinc finger protein 550 [Source:HGNC Symbol;Acc:HGNC:28643]
ENSG00000188042	4447.27	5301.06	5243.07	3610.63	3196.64	2677.15	4997.13	3161.47	0.660471	0.005165	0.028532	ARL4C	2	234000000	234000000	-	4013	protein_coding	ADP ribosylation factor like GTPase 4C [Source:HGNC Symbol;Acc:HGNC:698]
ENSG00000162066	727.713	411.315	583.307	351.136	322.395	322.399	574.112	331.977	0.789246	0.00517	0.028548	AMDHD2	16	2520357	2531422	+	4366	protein_coding	amidohydrolase domain containing 2 [Source:HGNC Symbol;Acc:HGNC:24262]
ENSG00000145348	20.2473	26.4417	17.845	49.2246	61.6602	49.4536	21.5113	53.4461	-1.3084	0.005178	0.028571	TBCK	4	106000000	106000000	-	11112	protein_coding	TBC1 domain containing kinase [Source:HGNC Symbol;Acc:HGNC:28261]
ENSG00000087586	2785.8	2974.2	3252.24	4412.99	4458.03	5008.12	3004.08	4626.38	-0.62292	0.005181	0.028576	AURKA	20	56369389	56392337	-	2928	protein_coding	aurora kinase A [Source:HGNC Symbol;Acc:HGNC:11393]
ENSG00000113742	45.2588	199.781	71.3798	231.356	243.998	263.435	105.473	246.263	-1.21785	0.005198	0.028633	CPEB4	5	174000000	174000000	+	10272	protein_coding	cytoplasmic polyadenylation element binding protein 4 [Source:HGNC Symbol;Acc:HGNC:21747]
ENSG00000166562	531.195	595.427	681.454	781.851	983.039	1295.3	602.692	1020.07	-0.75876	0.005212	0.028702	SEC11C	18	59139477	59158836	+	4511	protein_coding	SEC11 homolog C, signal peptidase complex subunit [Source:HGNC Symbol;Acc:HGNC:23400]
ENSG00000141959	12322.3	6904.21	8061.46	5552.54	5745.85	4890.2	9095.99	5396.19	0.753213	0.005216	0.028711	PFKL	21	44300051	44327376	+	8926	protein_coding	phosphofructokinase, liver type [Source:HGNC Symbol;Acc:HGNC:8876]
ENSG00000139154	136.967	253.644	123.799	353.597	330.322	288.162	171.47	324.027	-0.91557	0.005255	0.028895	AEBP2	12	19404045	19720801	+	6572	protein_coding	AE binding protein 2 [Source:HGNC Symbol;Acc:HGNC:24051]
ENSG00000163703	240.586	202.72	271.02	132.086	151.508	123.634	238.108	135.743	0.809768	0.005274	0.028976	CRELD1	3	9933822	9945413	+	3778	protein_coding	cysteine rich with EGF like domains 1 [Source:HGNC Symbol;Acc:HGNC:14630]
ENSG00000152240	508.565	661.042	665.84	705.553	1115.17	1455.08	611.816	1091.93	-0.83512	0.005304	0.029118	HAUS1	18	46104332	46128333	+	2165	protein_coding	HAUS augmin like complex subunit 1 [Source:HGNC Symbol;Acc:HGNC:25174]
ENSG00000197238	45.2588	27.421	37.9205	4.92246	6.16602	20.9227	36.8668	10.6704	1.80008	0.005327	0.029211	HIST1H4J	6	27824108	27824480	+	373	protein_coding	histone cluster 1 H4 family member j [Source:HGNC Symbol;Acc:HGNC:4785]
ENSG00000186073	42.8767	69.5318	62.4573	102.551	104.822	150.263	58.2886	119.212	-1.02741	0.00535	0.029307	C15orf41	15	36579611	36810248	+	9293	protein_coding	chromosome 15 open reading frame 41 [Source:HGNC Symbol;Acc:HGNC:26929]
ENSG00000130813	391.846	343.742	419.356	218.229	228.143	252.023	384.981	232.798	0.725695	0.005355	0.029307	C19orf66	19	10086122	10093252	+	4341	protein_coding	chromosome 19 open reading frame 66 [Source:HGNC Symbol;Acc:HGNC:25649]
ENSG00000165494	121.484	374.101	204.102	497.989	447.477	454.592	233.229	466.686	-0.99818	0.005381	0.029413	PCF11	11	83156988	83187451	+	9951	protein_coding	PCF11, cleavage and polyadenylation factor subunit [Source:HGNC Symbol;Acc:HGNC:30097]
ENSG00000146842	89.3265	271.272	138.298	436.459	336.488	269.142	166.299	347.363	-1.05981	0.005386	0.029422	TMEM209	7	130000000	130000000	-	4759	protein_coding	transmembrane protein 209 [Source:HGNC Symbol;Acc:HGNC:21898]
ENSG00000110066	212.001	383.894	268.789	479.94	471.26	567.765	288.228	506.322	-0.81091	0.005399	0.029484	KMT5B	11	68154863	68213828	-	8632	protein_coding	lysine methyltransferase 5B [Source:HGNC Symbol;Acc:HGNC:24283]
ENSG00000166225	40.4947	241.892	84.7635	300.27	271.305	326.203	122.383	299.26	-1.28534	0.005402	0.029485	FRS2	12	69470349	69579789	+	7242	protein_coding	fibroblast growth factor receptor substrate 2 [Source:HGNC Symbol;Acc:HGNC:16971]
ENSG00000069956	88.1355	470.074	179.565	493.887	560.227	657.162	245.925	570.425	-1.21127	0.00542	0.029564	MAPK6	15	51952106	52067372	+	6388	protein_coding	mitogen-activated protein kinase 6 [Source:HGNC Symbol;Acc:HGNC:6879]
ENSG00000160190	475.217	407.398	408.203	284.683	271.305	224.443	430.273	260.144	0.725023	0.005436	0.029603	SLC37A1	21	42496008	42581440	+	6814	protein_coding	solute carrier family 37 member 1 [Source:HGNC Symbol;Acc:HGNC:11024]
ENSG00000065526	369.216	541.565	269.905	1319.22	749.612	408.943	393.562	825.925	-1.06918	0.005438	0.029605	SPEN	1	15847864	15940460	+	13294	protein_coding	spen family transcriptional repressor [Source:HGNC Symbol;Acc:HGNC:17575]
ENSG00000157107	83.3714	272.251	112.646	332.266	294.207	367.098	156.09	331.19	-1.08142	0.005462	0.029698	FCHO2	5	72955981	73090522	+	6127	protein_coding	FCH domain only 2 [Source:HGNC Symbol;Acc:HGNC:25180]
ENSG00000187605	66.6971	155.712	104.839	359.34	189.385	155.969	109.083	234.898	-1.10435	0.005472	0.029719	TET3	2	73986404	74108176	+	12271	protein_coding	tet methylcytosine dioxygenase 3 [Source:HGNC Symbol;Acc:HGNC:28313]
ENSG00000130164	1810.35	1715.77	1419.79	1272.46	924.903	675.231	1648.64	957.53	0.783519	0.005474	0.029719	LDLR	19	11089362	11133816	+	7718	protein_coding	low density lipoprotein receptor [Source:HGNC Symbol;Acc:HGNC:6547]
ENSG00000174891	57.169	181.174	76.9563	212.486	218.453	247.268	105.1	226.069	-1.09958	0.005487	0.029756	RSRC1	3	158000000	159000000	+	5117	protein_coding	arginine and serine rich coiled-coil 1 [Source:HGNC Symbol;Acc:HGNC:24152]
ENSG00000135049	135.776	455.384	239.792	465.173	551.418	699.007	276.984	571.866	-1.04353	0.005496	0.029794	AGTPBP1	9	85546539	85742029	-	4939	protein_coding	ATP/GTP binding protein 1 [Source:HGNC Symbol;Acc:HGNC:17258]
ENSG00000168661	15.4833	65.6145	27.8827	89.4248	96.8946	89.3968	36.3268	91.9054	-1.32763	0.005522	0.029903	ZNF30	19	34926903	34945170	+	2745	protein_coding	zinc finger protein 30 [Source:HGNC Symbol;Acc:HGNC:13090]
ENSG00000149311	59.551	283.024	49.0736	573.467	562.869	632.435	130.549	589.591	-2.17345	0.005549	0.02998	ATM	11	108000000	108000000	+	23972	protein_coding	ATM serine/threonine kinase [Source:HGNC Symbol;Acc:HGNC:795]
ENSG00000073792	232.249	515.123	272.135	638.279	608.674	632.435	339.836	626.463	-0.88059	0.005574	0.030069	IGF2BP2	3	186000000	186000000	-	4735	protein_coding	insulin like growth factor 2 mRNA binding protein 2 [Source:HGNC Symbol;Acc:HGNC:28867]
ENSG00000131018	39.3037	84.2216	70.2645	169.005	130.367	105.564	64.5966	134.979	-1.05953	0.005609	0.030198	SYNE1	6	152000000	153000000	-	46064	protein_coding	spectrin repeat containing nuclear envelope protein 1 [Source:HGNC Symbol;Acc:HGNC:17089]
ENSG00000035115	25.0114	33.2969	31.2287	61.5308	72.2305	66.5721	29.8457	66.7778	-1.1583	0.005648	0.030356	SH3YL1	2	217730	266398	-	11165	protein_coding	SH3 and SYLF domain containing 1 [Source:HGNC Symbol;Acc:HGNC:29546]
ENSG00000162695	161.979	274.21	233.1	406.103	373.485	380.412	223.096	386.667	-0.79166	0.005683	0.030498	SLC30A7	1	101000000	101000000	+	8376	protein_coding	solute carrier family 30 member 7 [Source:HGNC Symbol;Acc:HGNC:19306]
ENSG00000104427	63.1241	122.415	59.1114	140.29	159.436	198.765	81.5502	166.164	-1.02121	0.005686	0.030498	ZC2HC1A	8	78666047	78719765	+	4181	protein_coding	zinc finger C2HC-type containing 1A [Source:HGNC Symbol;Acc:HGNC:24277]
ENSG00000168564	626.476	964.631	732.758	1039.46	1282.53	1624.36	774.622	1315.45	-0.76326	0.00581	0.031074	CDKN2AIP	4	183000000	183000000	+	3193	protein_coding	CDKN2A interacting protein [Source:HGNC Symbol;Acc:HGNC:24325]
ENSG00000010539	94.0906	102.829	117.108	192.797	170.887	193.059	104.676	185.581	-0.82576	0.005831	0.03115	ZNF200	16	3222325	3236221	-	7498	protein_coding	zinc finger protein 200 [Source:HGNC Symbol;Acc:HGNC:12993]
ENSG00000130544	29.7755	42.1108	27.8827	69.7349	73.1114	76.0824	33.2563	72.9762	-1.12857	0.00592	0.031532	ZNF557	19	7069444	7087968	+	6018	protein_coding	zinc finger protein 557 [Source:HGNC Symbol;Acc:HGNC:28632]
ENSG00000141298	183.417	339.824	206.332	486.503	458.928	367.098	243.191	437.51	-0.84545	0.005952	0.031642	SSH2	17	29625938	29930276	-	12696	protein_coding	slingshot protein phosphatase 2 [Source:HGNC Symbol;Acc:HGNC:30580]
ENSG00000167625	385.89	240.913	250.945	568.545	476.545	463.152	292.583	502.747	-0.78255	0.005957	0.031656	ZNF526	19	42220271	42228201	+	4271	protein_coding	zinc finger protein 526 [Source:HGNC Symbol;Acc:HGNC:29415]
ENSG00000185480	175.08	291.838	274.366	308.474	407.838	727.538	247.095	481.284	-0.96014	0.006011	0.0319	PARPBP	12	102000000	102000000	+	4745	protein_coding	PARP1 binding protein [Source:HGNC Symbol;Acc:HGNC:26074]
ENSG00000163104	47.6408	234.058	28.998	458.61	537.324	646.701	103.566	547.545	-2.40062	0.006012	0.0319	SMARCAD1	4	94207611	94291292	+	6313	protein_coding	SWI/SNF-related, matrix-associated actin-dependent regulator of chromatin, subfamily a, containing DEAD/H box 1 [Source:HGNC Symbol;Acc:HGNC:18398]
ENSG00000177875	94.0906	83.2423	95.9166	51.6859	38.7578	44.6984	91.0832	45.0474	1.01394	0.006059	0.032125	CCDC184	12	48183584	48185926	+	2343	protein_coding	coiled-coil domain containing 184 [Source:HGNC Symbol;Acc:HGNC:33749]
ENSG00000169660	447.824	267.355	326.786	205.103	161.197	221.59	347.321	195.963	0.824776	0.006081	0.032214	HEXDC	17	82418318	82442645	+	4541	protein_coding	hexosaminidase D [Source:HGNC Symbol;Acc:HGNC:26307]
ENSG00000160991	1746.04	1388.68	1437.63	1089.51	978.635	771.285	1524.12	946.475	0.686925	0.006083	0.032214	ORAI2	7	102000000	102000000	+	11103	protein_coding	ORAI calcium release-activated calcium modulator 2 [Source:HGNC Symbol;Acc:HGNC:21667]
ENSG00000064042	75.0343	94.0148	53.5348	127.984	149.746	151.214	74.1946	142.981	-0.94341	0.006086	0.032214	LIMCH1	4	41359607	41700044	+	10862	protein_coding	LIM and calponin homology domains 1 [Source:HGNC Symbol;Acc:HGNC:29191]
ENSG00000168795	222.721	216.43	215.255	340.47	347.94	379.461	218.135	355.957	-0.70639	0.006086	0.032214	ZBTB5	9	37438114	37465399	-	4627	protein_coding	zinc finger and BTB domain containing 5 [Source:HGNC Symbol;Acc:HGNC:23836]
ENSG00000102181	1936.6	1493.46	1617.2	1132.99	1132.79	921.548	1682.42	1062.44	0.662831	0.006092	0.032229	CD99L2	X	151000000	151000000	-	5762	protein_coding	CD99 molecule like 2 [Source:HGNC Symbol;Acc:HGNC:18237]
ENSG00000173545	2943.01	2036.99	2855.19	1360.24	1711.51	1763.21	2611.73	1611.65	0.696409	0.006105	0.032285	ZNF622	5	16451519	16465792	-	1699	protein_coding	zinc finger protein 622 [Source:HGNC Symbol;Acc:HGNC:30958]
ENSG00000161513	2351.07	1266.26	1868.14	914.758	1193.57	1111.75	1828.49	1073.36	0.768317	0.006122	0.032342	FDXR	17	74862497	74873031	-	3599	protein_coding	ferredoxin reductase [Source:HGNC Symbol;Acc:HGNC:3642]
ENSG00000143756	281.081	802.064	477.352	914.758	924.903	1138.38	520.166	992.681	-0.93107	0.006127	0.032342	FBXO28	1	224000000	224000000	+	6044	protein_coding	F-box protein 28 [Source:HGNC Symbol;Acc:HGNC:29046]
ENSG00000138685	113.147	426.984	103.724	478.299	500.328	490.732	214.618	489.786	-1.18759	0.00613	0.032342	FGF2	4	123000000	123000000	+	6775	protein_coding	fibroblast growth factor 2 [Source:HGNC Symbol;Acc:HGNC:3676]
ENSG00000150991	16420.6	13418.7	15519.5	9297.71	10815.2	9465.6	15119.6	9859.5	0.616814	0.006142	0.032362	UBC	12	125000000	125000000	-	3898	protein_coding	ubiquitin C [Source:HGNC Symbol;Acc:HGNC:12468]
ENSG00000184164	2307.01	1760.82	2430.26	1210.11	1488.65	1386.6	2166.03	1361.79	0.669459	0.006184	0.032499	CRELD2	22	49918167	49927540	+	5165	protein_coding	cysteine rich with EGF like domains 2 [Source:HGNC Symbol;Acc:HGNC:28150]
ENSG00000137106	7867.88	4688.99	6990.76	2601.52	3977.08	4651.49	6515.88	3743.36	0.799632	0.006186	0.032499	GRHPR	9	37422666	37436990	+	7226	protein_coding	glyoxylate and hydroxypyruvate reductase [Source:HGNC Symbol;Acc:HGNC:4570]
ENSG00000186998	82.1804	35.2556	42.3817	17.2286	28.1875	12.3634	53.2726	19.2598	1.46162	0.006191	0.032509	EMID1	22	29205851	29259597	+	4899	protein_coding	EMI domain containing 1 [Source:HGNC Symbol;Acc:HGNC:18036]
ENSG00000138459	145.304	200.761	156.143	262.531	269.543	337.616	167.403	289.897	-0.79	0.006194	0.032509	SLC35A5	3	113000000	113000000	+	4853	protein_coding	solute carrier family 35 member A5 [Source:HGNC Symbol;Acc:HGNC:20792]
ENSG00000165392	65.5061	143.96	64.6879	188.695	166.482	199.716	91.3847	184.964	-1.01197	0.006203	0.03254	WRN	8	31033801	31173769	+	5634	protein_coding	Werner syndrome RecQ like helicase [Source:HGNC Symbol;Acc:HGNC:12791]
ENSG00000130766	599.083	1119.36	340.169	443.022	319.752	219.688	686.205	327.487	1.06722	0.006224	0.032626	SESN2	1	28259527	28282491	+	3453	protein_coding	sestrin 2 [Source:HGNC Symbol;Acc:HGNC:20746]
ENSG00000177409	0	6.85525	0	20.5103	19.3789	13.3144	2.28508	17.7345	-2.88845	0.006232	0.032645	SAMD9L	7	93130055	93148369	-	7135	protein_coding	sterile alpha motif domain containing 9 like [Source:HGNC Symbol;Acc:HGNC:1349]
ENSG00000178531	1090.97	568.986	750.603	408.565	515.303	462.201	803.521	462.023	0.797835	0.006232	0.032645	CTXN1	19	7924485	7926166	-	1274	protein_coding	cortexin 1 [Source:HGNC Symbol;Acc:HGNC:31108]
ENSG00000231607	22.6294	35.2556	20.0756	49.2246	56.375	83.6907	25.9868	63.0968	-1.27145	0.006258	0.032721	DLEU2	13	49982552	50125720	-	5103	antisense	deleted in lymphocytic leukemia 2 [Source:HGNC Symbol;Acc:HGNC:13748]
ENSG00000122643	101.237	172.361	93.686	206.744	184.981	329.056	122.428	240.26	-0.96899	0.006282	0.032823	NT5C3A	7	33014113	33062797	-	3495	protein_coding	5'-nucleotidase, cytosolic IIIA [Source:HGNC Symbol;Acc:HGNC:17820]
ENSG00000060140	234.631	281.065	220.831	394.618	395.506	415.6	245.509	401.908	-0.71009	0.006284	0.032823	STYK1	12	10618939	10674318	-	3424	protein_coding	serine/threonine/tyrosine kinase 1 [Source:HGNC Symbol;Acc:HGNC:18889]
ENSG00000070950	104.81	477.909	279.943	502.091	615.721	752.265	287.554	623.359	-1.11416	0.006295	0.032867	RAD18	3	8775402	8963773	-	6983	protein_coding	RAD18, E3 ubiquitin protein ligase [Source:HGNC Symbol;Acc:HGNC:18278]
ENSG00000105976	1005.22	3848.73	1717.58	4216.91	4244.86	4933.94	2190.51	4465.24	-1.02715	0.006332	0.033049	MET	7	117000000	117000000	+	7039	protein_coding	MET proto-oncogene, receptor tyrosine kinase [Source:HGNC Symbol;Acc:HGNC:7029]
ENSG00000198938	45076.5	30722.3	42608.2	21362.7	21655.9	29701.6	39469	24240.1	0.703324	0.006419	0.033365	MT-CO3	MT	9207	9990	+	784	protein_coding	mitochondrially encoded cytochrome c oxidase III [Source:HGNC Symbol;Acc:HGNC:7422]
ENSG00000147394	1517.36	1564.95	1560.32	2896.05	2594.13	1910.62	1547.54	2466.93	-0.67283	0.006424	0.033369	ZNF185	X	153000000	153000000	+	4812	protein_coding	zinc finger protein 185 with LIM domain [Source:HGNC Symbol;Acc:HGNC:12976]
ENSG00000142156	721.758	410.336	436.086	372.466	276.59	196.863	522.726	281.973	0.888901	0.006445	0.033443	COL6A1	21	45981737	46005050	+	5343	protein_coding	collagen type VI alpha 1 chain [Source:HGNC Symbol;Acc:HGNC:2211]
ENSG00000125731	842.051	555.275	620.112	395.438	476.545	308.134	672.479	393.372	0.772739	0.00645	0.033457	SH2D3A	19	6752160	6767588	-	5716	protein_coding	SH2 domain containing 3A [Source:HGNC Symbol;Acc:HGNC:16885]
ENSG00000197713	391.846	780.519	523.08	852.407	991.848	1116.51	565.148	986.921	-0.80316	0.00647	0.033509	RPE	2	210000000	210000000	+	3522	protein_coding	ribulose-5-phosphate-3-epimerase [Source:HGNC Symbol;Acc:HGNC:10293]
ENSG00000172270	39306	24662.2	31735	18812.8	21961.6	18870.3	31901.1	19881.6	0.682156	0.006474	0.033518	BSG	19	571277	583493	+	3797	protein_coding	basigin (Ok blood group) [Source:HGNC Symbol;Acc:HGNC:1116]
ENSG00000153037	71.4612	126.332	95.9166	166.543	161.197	229.198	97.9034	185.646	-0.91893	0.006477	0.033523	SRP19	5	113000000	113000000	+	10517	protein_coding	signal recognition particle 19 [Source:HGNC Symbol;Acc:HGNC:11300]
ENSG00000040341	216.766	466.157	344.631	547.214	592.819	700.909	342.518	613.647	-0.83949	0.006487	0.033562	STAU2	8	73420369	73747708	-	8998	protein_coding	staufen double-stranded RNA binding protein 2 [Source:HGNC Symbol;Acc:HGNC:11371]
ENSG00000111670	50.0228	287.92	129.376	303.552	362.033	421.306	155.773	362.297	-1.214	0.006491	0.033562	GNPTAB	12	102000000	102000000	-	9755	protein_coding	N-acetylglucosamine-1-phosphate transferase subunits alpha and beta [Source:HGNC Symbol;Acc:HGNC:29670]
ENSG00000085365	296.564	730.573	306.71	722.782	811.272	1053.74	444.616	862.598	-0.95461	0.006492	0.033562	SCAMP1	5	78360583	78479071	+	5106	protein_coding	secretory carrier membrane protein 1 [Source:HGNC Symbol;Acc:HGNC:10563]
ENSG00000149115	5534.67	3241.55	3474.19	2772.17	2544.8	1855.46	4083.47	2390.81	0.772096	0.006536	0.033752	TNKS1BP1	11	57299638	57324952	-	7149	protein_coding	tankyrase 1 binding protein 1 [Source:HGNC Symbol;Acc:HGNC:19081]
ENSG00000169403	242.968	175.298	185.141	105.833	120.678	115.075	201.136	113.862	0.819972	0.00655	0.033778	PTAFR	1	28147166	28193936	-	4706	protein_coding	platelet activating factor receptor [Source:HGNC Symbol;Acc:HGNC:9582]
ENSG00000185950	1006.41	1006.74	848.75	2703.25	1482.49	1071.81	953.968	1752.52	-0.87761	0.006585	0.033921	IRS2	13	110000000	110000000	-	8138	protein_coding	insulin receptor substrate 2 [Source:HGNC Symbol;Acc:HGNC:6126]
ENSG00000166128	48.8318	256.582	72.4951	256.788	280.994	377.559	125.97	305.114	-1.27157	0.006606	0.034007	RAB8B	15	63189469	63267782	+	5200	protein_coding	RAB8B, member RAS oncogene family [Source:HGNC Symbol;Acc:HGNC:30273]
ENSG00000127884	8394.31	5789.75	8393.82	3877.26	4684.41	5380.93	7525.96	4647.53	0.695401	0.006673	0.034279	ECHS1	10	133000000	133000000	-	1617	protein_coding	enoyl-CoA hydratase, short chain 1 [Source:HGNC Symbol;Acc:HGNC:3151]
ENSG00000228589	123.866	82.263	316.748	68.9145	83.6817	75.1314	174.292	75.9092	1.19837	0.006715	0.034417	SPCS2P4	1	28095742	28096422	-	681	processed_pseudogene	signal peptidase complex subunit 2 pseudogene 4 [Source:HGNC Symbol;Acc:HGNC:45237]
ENSG00000092964	269.171	378.997	337.939	711.296	637.742	386.118	328.702	578.386	-0.81497	0.006728	0.034471	DPYSL2	8	26514022	26658178	+	7305	protein_coding	dihydropyrimidinase like 2 [Source:HGNC Symbol;Acc:HGNC:3014]
ENSG00000178075	14.2922	51.904	8.92247	64.8124	67.8262	83.6907	25.0396	72.1098	-1.51121	0.00674	0.034502	GRAMD1C	3	114000000	114000000	+	7814	protein_coding	GRAM domain containing 1C [Source:HGNC Symbol;Acc:HGNC:25252]
ENSG00000123200	111.956	443.632	178.45	630.075	484.473	457.445	244.679	523.998	-1.09634	0.006749	0.034508	ZC3H13	13	45954465	46052759	-	10265	protein_coding	zinc finger CCCH-type containing 13 [Source:HGNC Symbol;Acc:HGNC:20368]
ENSG00000143774	13884.9	7995.18	13390.4	4601.68	7114.7	8373.82	11756.8	6696.74	0.811973	0.006749	0.034508	GUK1	1	228000000	228000000	+	4725	protein_coding	guanylate kinase 1 [Source:HGNC Symbol;Acc:HGNC:4693]
ENSG00000129128	351.351	1638.4	833.136	1681.84	1843.64	2510.72	940.964	2012.07	-1.09577	0.006759	0.034542	SPCS3	4	176000000	176000000	+	6831	protein_coding	signal peptidase complex subunit 3 [Source:HGNC Symbol;Acc:HGNC:26212]
ENSG00000181904	365.643	779.54	398.165	898.35	840.34	1051.84	514.449	930.176	-0.8532	0.006761	0.034542	C5orf24	5	135000000	135000000	+	5741	protein_coding	chromosome 5 open reading frame 24 [Source:HGNC Symbol;Acc:HGNC:26746]
ENSG00000153201	92.8996	620.89	111.531	1379.11	1315.12	1366.63	275.107	1353.62	-2.29802	0.006769	0.034571	RANBP2	2	109000000	109000000	+	12302	protein_coding	RAN binding protein 2 [Source:HGNC Symbol;Acc:HGNC:9848]
ENSG00000179406	1.19102	2.93796	3.34593	25.4327	23.7832	2.85309	2.49164	17.3563	-2.79195	0.006783	0.034616	LINC00174	7	66376044	66493566	-	11354	processed_transcript	long intergenic non-protein coding RNA 174 [Source:HGNC Symbol;Acc:HGNC:27788]
ENSG00000198910	4032.79	2980.07	2589.75	2498.97	1719.44	1290.55	3200.87	1836.32	0.801402	0.006799	0.034686	L1CAM	X	154000000	154000000	-	7270	protein_coding	L1 cell adhesion molecule [Source:HGNC Symbol;Acc:HGNC:6470]
ENSG00000197457	12150.8	7422.27	9616.2	6418.89	6277.89	5390.44	9729.75	6029.07	0.690393	0.006819	0.034777	STMN3	20	63639705	63657682	-	3032	protein_coding	stathmin 3 [Source:HGNC Symbol;Acc:HGNC:15926]
ENSG00000147874	54.7869	207.616	18.9603	465.993	476.545	554.451	93.7878	498.996	-2.40979	0.006858	0.034937	HAUS6	9	19053143	19103119	-	7932	protein_coding	HAUS augmin like complex subunit 6 [Source:HGNC Symbol;Acc:HGNC:25948]
ENSG00000097021	7944.1	5532.19	7678.9	3894.49	4584.88	4854.06	7051.73	4444.47	0.665938	0.006879	0.035032	ACOT7	1	6264269	6394391	-	4124	protein_coding	acyl-CoA thioesterase 7 [Source:HGNC Symbol;Acc:HGNC:24157]
ENSG00000139722	1169.58	815.774	882.21	585.773	613.959	591.541	955.855	597.091	0.67844	0.006902	0.035126	VPS37B	12	123000000	123000000	-	5953	protein_coding	VPS37B, ESCRT-I subunit [Source:HGNC Symbol;Acc:HGNC:25754]
ENSG00000026297	232.249	133.188	240.907	91.0656	110.108	122.683	202.114	107.952	0.90408	0.007005	0.035545	RNASET2	6	167000000	167000000	-	7643	protein_coding	ribonuclease T2 [Source:HGNC Symbol;Acc:HGNC:21686]
ENSG00000128165	282.272	379.977	213.024	172.286	165.602	158.822	291.757	165.57	0.818198	0.00701	0.035561	ADM2	22	50481556	50486440	+	4276	protein_coding	adrenomedullin 2 [Source:HGNC Symbol;Acc:HGNC:28898]
ENSG00000272086	67.8881	72.4698	43.4971	24.6123	29.9492	25.6778	61.285	26.7465	1.19744	0.007019	0.035593	AC025181.2	5	32174471	32175272	+	802	lincRNA	novel transcript
ENSG00000084754	5098.76	3912.39	4711.07	3062.59	3012.54	2879.72	4574.07	2984.95	0.615674	0.007031	0.035642	HADHA	2	26190635	26244726	-	4385	protein_coding	hydroxyacyl-CoA dehydrogenase trifunctional multienzyme complex subunit alpha [Source:HGNC Symbol;Acc:HGNC:4801]
ENSG00000103942	1581.67	1102.72	1417.56	598.9	835.055	1009.99	1367.32	814.65	0.747201	0.007056	0.035729	HOMER2	15	82836946	82986153	-	14685	protein_coding	homer scaffold protein 2 [Source:HGNC Symbol;Acc:HGNC:17513]
ENSG00000157021	7.14612	11.7518	5.57655	19.6899	25.5449	40.8943	8.15817	28.7097	-1.80117	0.007096	0.035893	FAM92A1P1	15	41163162	41164374	+	890	unprocessed_pseudogene	family with sequence similarity 92 member A1 pseudogene 1 [Source:HGNC Symbol;Acc:HGNC:32278]
ENSG00000259207	459.734	537.647	373.629	359.34	222.857	139.801	457.003	240.666	0.924083	0.007103	0.035904	ITGB3	17	47253846	47311816	+	4394	protein_coding	integrin subunit beta 3 [Source:HGNC Symbol;Acc:HGNC:6156]
ENSG00000168944	30.9665	182.154	59.1114	203.462	214.93	243.464	90.7439	220.618	-1.27557	0.007127	0.035965	CEP120	5	123000000	123000000	-	6057	protein_coding	centrosomal protein 120 [Source:HGNC Symbol;Acc:HGNC:26690]
ENSG00000103363	8443.14	4843.72	7750.28	2269.26	3874.02	5329.57	7012.38	3824.28	0.874749	0.007193	0.036217	ELOB	16	2771414	2777297	-	1128	protein_coding	elongin B [Source:HGNC Symbol;Acc:HGNC:11619]
ENSG00000058804	747.961	1449.39	1259.18	1868.08	1828.66	2155.99	1152.18	1950.91	-0.75929	0.007245	0.036427	NDC1	1	53765460	53838860	-	5135	protein_coding	NDC1 transmembrane nucleoporin [Source:HGNC Symbol;Acc:HGNC:25525]
ENSG00000168280	98.8547	222.306	136.068	260.07	283.637	309.085	152.409	284.264	-0.89563	0.007266	0.036519	KIF5C	2	149000000	149000000	+	9215	protein_coding	kinesin family member 5C [Source:HGNC Symbol;Acc:HGNC:6325]
ENSG00000010626	320.384	169.423	288.865	88.6043	120.678	188.304	259.557	132.529	0.970336	0.007298	0.036643	LRRC23	12	6873569	6914243	+	3054	protein_coding	leucine rich repeat containing 23 [Source:HGNC Symbol;Acc:HGNC:19138]
ENSG00000156804	52.4049	48.9661	71.3798	19.6899	26.4258	28.5309	57.5836	24.8822	1.21257	0.007307	0.036674	FBXO32	8	123000000	124000000	-	7395	protein_coding	F-box protein 32 [Source:HGNC Symbol;Acc:HGNC:16731]
ENSG00000166734	178.653	522.957	238.676	586.594	596.342	643.847	313.429	608.928	-0.95604	0.00734	0.036801	CASC4	15	44288729	44415758	+	7095	protein_coding	cancer susceptibility 4 [Source:HGNC Symbol;Acc:HGNC:24892]
ENSG00000104805	8876.67	5122.83	6340.53	4799.4	4143.56	3184.05	6780.01	4042.34	0.745969	0.007351	0.036844	NUCB1	19	48900050	48923372	+	3937	protein_coding	nucleobindin 1 [Source:HGNC Symbol;Acc:HGNC:8043]
ENSG00000178773	1992.58	1254.51	1758.84	854.868	1166.26	1031.87	1668.64	1017.66	0.713237	0.007392	0.036999	CPNE7	16	89575768	89597246	+	3048	protein_coding	copine 7 [Source:HGNC Symbol;Acc:HGNC:2320]
ENSG00000163344	1692.44	949.941	1592.66	629.255	853.553	973.855	1411.68	818.888	0.785606	0.007426	0.037126	PMVK	1	155000000	155000000	-	1280	protein_coding	phosphomevalonate kinase [Source:HGNC Symbol;Acc:HGNC:9141]
ENSG00000197329	136.967	413.274	190.718	437.279	451	582.981	246.986	490.42	-0.98693	0.007439	0.037167	PELI1	2	64092652	64144454	-	4125	protein_coding	pellino E3 ubiquitin protein ligase 1 [Source:HGNC Symbol;Acc:HGNC:8827]
ENSG00000137414	63.1241	193.906	70.2645	251.866	238.713	204.471	109.098	231.684	-1.08176	0.007449	0.037193	FAM8A1	6	17600355	17611719	+	4677	protein_coding	family with sequence similarity 8 member A1 [Source:HGNC Symbol;Acc:HGNC:16372]
ENSG00000135999	101.237	324.155	109.3	339.65	399.029	382.314	178.231	373.664	-1.06457	0.007456	0.037216	EPC2	2	149000000	149000000	+	5582	protein_coding	enhancer of polycomb homolog 2 [Source:HGNC Symbol;Acc:HGNC:24543]
ENSG00000172366	1478.06	906.851	1321.64	520.14	792.774	853.074	1235.52	721.996	0.775047	0.007488	0.037321	MCRIP2	16	636817	648474	+	5034	protein_coding	MAPK regulated corepressor interacting protein 2 [Source:HGNC Symbol;Acc:HGNC:14142]
ENSG00000125826	2657.16	2093.79	2265.19	1328.24	1655.13	1541.62	2338.72	1508.33	0.632705	0.007498	0.037344	RBCK1	20	407498	430966	+	4024	protein_coding	RANBP2-type and C3HC4-type zinc finger containing 1 [Source:HGNC Symbol;Acc:HGNC:15864]
ENSG00000117697	196.518	253.644	292.211	336.368	390.221	577.275	247.458	434.622	-0.81141	0.007535	0.037492	NSL1	1	213000000	213000000	-	4091	protein_coding	NSL1, MIS12 kinetochore complex component [Source:HGNC Symbol;Acc:HGNC:24548]
ENSG00000173812	12679.6	13168	13750.6	8386.24	8772.48	9391.42	13199.4	8850.05	0.57673	0.00761	0.037796	EIF1	17	41688885	41692668	+	3623	protein_coding	eukaryotic translation initiation factor 1 [Source:HGNC Symbol;Acc:HGNC:3249]
ENSG00000132646	2896.56	3458.96	3783.13	4534.41	4976.86	6595.39	3379.55	5368.89	-0.6677	0.007615	0.037812	PCNA	20	5114953	5126626	-	1471	protein_coding	proliferating cell nuclear antigen [Source:HGNC Symbol;Acc:HGNC:8729]
ENSG00000083535	39.3037	36.2349	7.80717	56.6083	86.3243	75.1314	27.7819	72.688	-1.38606	0.007625	0.037847	PIBF1	13	72782059	73016461	+	4253	protein_coding	progesterone immunomodulatory binding factor 1 [Source:HGNC Symbol;Acc:HGNC:23352]
ENSG00000120539	248.923	472.033	468.43	633.357	586.653	903.479	396.462	707.829	-0.83505	0.007637	0.037855	MASTL	10	27154824	27186924	+	3631	protein_coding	microtubule associated serine/threonine kinase like [Source:HGNC Symbol;Acc:HGNC:19042]
ENSG00000136371	57.169	50.9247	89.2247	19.6899	28.1875	37.0902	65.7728	28.3225	1.21878	0.007723	0.038175	MTHFS	15	79833585	79897379	-	1633	protein_coding	methenyltetrahydrofolate synthetase [Source:HGNC Symbol;Acc:HGNC:7437]
ENSG00000173599	801.556	500.433	554.309	452.046	328.561	302.428	618.766	361.012	0.776154	0.00773	0.038196	PC	11	66848233	66958376	-	5927	protein_coding	pyruvate carboxylase [Source:HGNC Symbol;Acc:HGNC:8636]
ENSG00000116679	2415.39	3545.14	3198.71	4452.37	4576.95	5402.8	3053.08	4810.71	-0.65582	0.007741	0.038239	IVNS1ABP	1	185000000	185000000	-	7929	protein_coding	influenza virus NS1A binding protein [Source:HGNC Symbol;Acc:HGNC:16951]
ENSG00000038210	119.102	195.864	117.108	250.225	239.594	279.603	144.025	256.474	-0.8294	0.007767	0.038336	PI4K2B	4	25233975	25279092	+	3540	protein_coding	phosphatidylinositol 4-kinase type 2 beta [Source:HGNC Symbol;Acc:HGNC:18215]
ENSG00000103494	22.6294	111.643	37.9205	126.343	143.58	146.459	57.3975	138.794	-1.26508	0.007769	0.038336	RPGRIP1L	16	53598153	53703938	-	12387	protein_coding	RPGRIP1 like [Source:HGNC Symbol;Acc:HGNC:29168]
ENSG00000171155	292.991	381.935	352.438	454.507	607.793	617.219	342.455	559.84	-0.70806	0.007775	0.038351	C1GALT1C1	X	121000000	121000000	-	1785	protein_coding	C1GALT1 specific chaperone 1 [Source:HGNC Symbol;Acc:HGNC:24338]
ENSG00000198420	134.585	293.796	147.221	402.822	375.246	299.575	191.868	359.214	-0.90223	0.007795	0.038425	TCAF1	7	144000000	144000000	-	6310	protein_coding	TRPM8 channel associated factor 1 [Source:HGNC Symbol;Acc:HGNC:22201]
ENSG00000178467	566.926	419.149	492.967	343.752	287.16	278.652	493.014	303.188	0.700356	0.007816	0.0385	P4HTM	3	48989886	49007154	+	7641	protein_coding	prolyl 4-hydroxylase, transmembrane [Source:HGNC Symbol;Acc:HGNC:28858]
ENSG00000139644	22478.1	19047.8	23410.3	13149.5	14117.5	15572.2	21645.4	14279.8	0.600089	0.007844	0.038599	TMBIM6	12	49707725	49764934	+	6186	protein_coding	transmembrane BAX inhibitor motif containing 6 [Source:HGNC Symbol;Acc:HGNC:11723]
ENSG00000204438	652.679	355.494	538.694	243.662	316.229	331.909	515.622	297.267	0.794122	0.007872	0.038684	GPANK1	6	31661229	31666283	-	3528	protein_coding	G-patch domain and ankyrin repeats 1 [Source:HGNC Symbol;Acc:HGNC:13920]
ENSG00000175573	2790.56	1747.11	2116.86	1261.79	1483.37	1404.67	2218.18	1383.28	0.681108	0.007892	0.038766	C11orf68	11	65916808	65919117	-	1761	protein_coding	chromosome 11 open reading frame 68 [Source:HGNC Symbol;Acc:HGNC:28801]
ENSG00000150093	6755.47	13918.1	8973.78	15205.5	15800	19539.9	9882.45	16848.5	-0.7696	0.007927	0.038902	ITGB1	10	32900319	33005792	-	6011	protein_coding	integrin subunit beta 1 [Source:HGNC Symbol;Acc:HGNC:6153]
ENSG00000244038	7521.29	5819.13	7146.9	4584.45	4477.41	4438.46	6829.11	4500.11	0.601678	0.00797	0.039083	DDOST	1	20651767	20661544	-	2721	protein_coding	dolichyl-diphosphooligosaccharide--protein glycosyltransferase non-catalytic subunit [Source:HGNC Symbol;Acc:HGNC:2728]
ENSG00000121274	54.7869	176.278	102.609	227.254	217.572	230.149	111.224	224.992	-1.01167	0.008035	0.039322	TENT4B	16	50152918	50235310	+	8144	protein_coding	terminal nucleotidyltransferase 4B [Source:HGNC Symbol;Acc:HGNC:30758]
ENSG00000134824	836.096	547.441	709.337	530.806	379.651	311.938	697.624	407.465	0.774613	0.008044	0.039329	FADS2	11	61792980	61867354	+	11026	protein_coding	fatty acid desaturase 2 [Source:HGNC Symbol;Acc:HGNC:3575]
ENSG00000196937	275.126	534.709	428.279	668.635	714.377	721.832	412.705	701.615	-0.76426	0.008055	0.039329	FAM3C	7	121000000	121000000	-	3422	protein_coding	family with sequence similarity 3 member C [Source:HGNC Symbol;Acc:HGNC:18664]
ENSG00000157426	38.1126	84.2216	56.8808	100.09	116.273	151.214	59.7383	122.526	-1.02947	0.00808	0.039433	AASDH	4	56338287	56387508	-	4654	protein_coding	aminoadipate-semialdehyde dehydrogenase [Source:HGNC Symbol;Acc:HGNC:23993]
ENSG00000198807	63.1241	89.1182	53.5348	151.776	133.891	109.368	68.5924	131.678	-0.93833	0.008092	0.039445	PAX9	14	36657568	36679715	+	6035	protein_coding	paired box 9 [Source:HGNC Symbol;Acc:HGNC:8623]
ENSG00000101189	2976.36	1857.77	2985.68	1116.58	1570.57	1910.62	2606.61	1532.59	0.766222	0.008111	0.039502	MRGBP	20	62796453	62801738	+	2781	protein_coding	MRG domain binding protein [Source:HGNC Symbol;Acc:HGNC:15866]
ENSG00000074935	33.3486	58.7593	30.1134	72.1961	76.6348	119.83	40.7404	89.5536	-1.12847	0.008129	0.039551	TUBE1	6	112000000	112000000	-	6973	protein_coding	tubulin epsilon 1 [Source:HGNC Symbol;Acc:HGNC:20775]
ENSG00000147649	894.456	2346.45	1012.7	2571.99	2710.41	2609.63	1417.87	2630.67	-0.89122	0.008134	0.039563	MTDH	8	97644179	97728770	+	6391	protein_coding	metadherin [Source:HGNC Symbol;Acc:HGNC:29608]
ENSG00000257267	145.304	323.176	186.257	292.887	420.17	528.773	218.246	413.943	-0.92073	0.008174	0.039731	ZNF271P	18	35290282	35328390	+	7450	transcribed_unitary_pseudogene	zinc finger protein 271, pseudogene [Source:HGNC Symbol;Acc:HGNC:13065]
ENSG00000133121	198.9	284.982	291.096	439.74	418.408	416.551	258.326	424.9	-0.71693	0.008177	0.039732	STARD13	13	33103135	33350630	-	8388	protein_coding	StAR related lipid transfer domain containing 13 [Source:HGNC Symbol;Acc:HGNC:19164]
ENSG00000170629	33.3486	34.2762	20.0756	67.2737	58.1367	69.4252	29.2335	64.9452	-1.14994	0.008198	0.039804	DPY19L2P2	7	103000000	103000000	-	5580	transcribed_unprocessed_pseudogene	DPY19L2 pseudogene 2 [Source:HGNC Symbol;Acc:HGNC:21764]
ENSG00000056558	76.2253	143.96	102.609	189.515	252.807	163.577	107.598	201.966	-0.90527	0.008222	0.039882	TRAF1	9	121000000	121000000	-	6449	protein_coding	TNF receptor associated factor 1 [Source:HGNC Symbol;Acc:HGNC:12031]
ENSG00000170522	8.33714	51.904	26.7674	59.0696	90.7285	81.7886	29.0029	77.1956	-1.39939	0.008237	0.039914	ELOVL6	4	110000000	110000000	-	7297	protein_coding	ELOVL fatty acid elongase 6 [Source:HGNC Symbol;Acc:HGNC:15829]
ENSG00000166704	3.57306	25.4624	3.34593	44.3022	42.2813	32.335	10.7938	39.6395	-1.85121	0.008258	0.039973	ZNF606	19	57977053	58003349	-	7635	protein_coding	zinc finger protein 606 [Source:HGNC Symbol;Acc:HGNC:25879]
ENSG00000099875	4338.89	3085.84	3506.53	2594.14	2331.64	2075.15	3643.75	2333.64	0.642663	0.008265	0.039992	MKNK2	19	2037465	2051244	-	5221	protein_coding	MAP kinase interacting serine/threonine kinase 2 [Source:HGNC Symbol;Acc:HGNC:7111]
ENSG00000142507	6111.12	3740.03	5820.8	2264.33	3304.11	3742.3	5223.98	3103.58	0.751216	0.008276	0.040021	PSMB6	17	4796144	4798503	+	1448	protein_coding	proteasome subunit beta 6 [Source:HGNC Symbol;Acc:HGNC:9543]
ENSG00000003249	2258.17	1465.06	1728.73	1176.47	1249.06	968.149	1817.32	1131.23	0.683572	0.008323	0.040208	DBNDD1	16	90004865	90020128	-	4791	protein_coding	dysbindin domain containing 1 [Source:HGNC Symbol;Acc:HGNC:28455]
ENSG00000131981	1102.88	954.838	1013.82	567.724	715.258	696.154	1023.85	659.712	0.634135	0.008332	0.040239	LGALS3	14	55124110	55145413	+	2397	protein_coding	galectin 3 [Source:HGNC Symbol;Acc:HGNC:6563]
ENSG00000089157	97325.4	56567.5	93970.4	34148.8	48113.4	61858.8	82621.1	48040.3	0.782264	0.00834	0.040265	RPLP0	12	120000000	120000000	-	4001	protein_coding	ribosomal protein lateral stalk subunit P0 [Source:HGNC Symbol;Acc:HGNC:10371]
ENSG00000205336	435.913	277.148	304.479	247.764	177.934	146.459	339.18	190.719	0.828463	0.008355	0.040323	ADGRG1	16	57610652	57665580	+	8659	protein_coding	adhesion G protein-coupled receptor G1 [Source:HGNC Symbol;Acc:HGNC:4512]
ENSG00000204147	21.4384	29.3796	12.2684	27.894	73.9922	67.5231	21.0288	56.4698	-1.41773	0.008368	0.04036	ASAH2B	10	50739318	50816495	+	6467	protein_coding	N-acylsphingosine amidohydrolase 2B [Source:HGNC Symbol;Acc:HGNC:23456]
ENSG00000001629	126.248	552.337	216.37	627.614	554.061	718.028	298.318	633.234	-1.08374	0.008375	0.040377	ANKIB1	7	92246234	92401384	+	7130	protein_coding	ankyrin repeat and IBR domain containing 1 [Source:HGNC Symbol;Acc:HGNC:22215]
ENSG00000170100	90.5175	126.332	89.2247	215.768	205.24	138.85	102.025	186.62	-0.86974	0.008396	0.040424	ZNF778	16	89217703	89237071	+	11273	protein_coding	zinc finger protein 778 [Source:HGNC Symbol;Acc:HGNC:26479]
ENSG00000169247	145.304	140.043	121.569	225.613	239.594	216.835	135.639	227.347	-0.74528	0.00843	0.040573	SH3TC2	5	149000000	149000000	-	15165	protein_coding	SH3 domain and tetratricopeptide repeats 2 [Source:HGNC Symbol;Acc:HGNC:29427]
ENSG00000052802	540.723	718.822	875.518	412.667	466.856	429.866	711.688	436.463	0.705689	0.008433	0.040576	MSMO1	4	165000000	165000000	+	2892	protein_coding	methylsterol monooxygenase 1 [Source:HGNC Symbol;Acc:HGNC:10545]
ENSG00000158691	13.1012	23.5037	16.7296	41.0205	38.7578	57.0618	17.7782	45.6134	-1.34967	0.008441	0.04059	ZSCAN12	6	28378955	28399734	-	5495	protein_coding	zinc finger and SCAN domain containing 12 [Source:HGNC Symbol;Acc:HGNC:13172]
ENSG00000068784	161.979	318.279	246.483	388.054	383.174	507.85	242.247	426.359	-0.81336	0.008475	0.040694	SRBD1	2	45388680	45612165	-	5045	protein_coding	S1 RNA binding domain 1 [Source:HGNC Symbol;Acc:HGNC:25521]
ENSG00000106330	1075.49	715.884	769.563	532.447	585.772	456.495	853.646	524.904	0.700944	0.008482	0.040714	MOSPD3	7	101000000	101000000	+	1726	protein_coding	motile sperm domain containing 3 [Source:HGNC Symbol;Acc:HGNC:25078]
ENSG00000116161	1947.32	2366.04	2813.93	3114.28	3652.04	4705.7	2375.76	3824.01	-0.68657	0.00858	0.041075	CACYBP	1	175000000	175000000	+	4511	protein_coding	calcyclin binding protein [Source:HGNC Symbol;Acc:HGNC:30423]
ENSG00000178229	57.169	58.7593	53.5348	111.576	107.465	98.9071	56.4877	105.983	-0.90783	0.008588	0.041098	ZNF543	19	57320509	57330776	+	3659	protein_coding	zinc finger protein 543 [Source:HGNC Symbol;Acc:HGNC:25281]
ENSG00000134470	231.058	200.761	218.601	135.368	114.512	135.997	216.806	128.626	0.752704	0.008591	0.041101	IL15RA	10	5943639	5978187	-	3634	protein_coding	interleukin 15 receptor subunit alpha [Source:HGNC Symbol;Acc:HGNC:5978]
ENSG00000205795	20.2473	20.5657	35.6899	11.4857	6.16602	2.85309	25.501	6.83495	1.88515	0.008636	0.041276	CYS1	2	10056780	10080944	-	2847	protein_coding	cystin 1 [Source:HGNC Symbol;Acc:HGNC:18525]
ENSG00000101596	58.36	272.251	22.3062	667.814	636.862	622.925	117.639	642.534	-2.44801	0.00867	0.041383	SMCHD1	18	2655738	2805017	+	12435	protein_coding	structural maintenance of chromosomes flexible hinge domain containing 1 [Source:HGNC Symbol;Acc:HGNC:29090]
ENSG00000172663	652.679	496.516	586.653	272.376	392.863	393.726	578.616	352.989	0.713085	0.008697	0.041483	TMEM134	11	67461710	67469272	-	5892	protein_coding	transmembrane protein 134 [Source:HGNC Symbol;Acc:HGNC:26142]
ENSG00000168538	86.9445	293.796	134.952	292.066	340.012	418.453	171.898	350.177	-1.02288	0.008709	0.041527	TRAPPC11	4	184000000	184000000	+	5841	protein_coding	trafficking protein particle complex 11 [Source:HGNC Symbol;Acc:HGNC:25751]
ENSG00000180626	3.57306	48.9661	14.499	50.0451	74.8731	85.5927	22.346	70.1703	-1.63385	0.00872	0.041563	ZNF594	17	5179536	5191883	-	5314	protein_coding	zinc finger protein 594 [Source:HGNC Symbol;Acc:HGNC:29392]
ENSG00000156510	287.036	287.92	238.676	187.874	169.125	107.466	271.211	154.822	0.807372	0.008727	0.041584	HKDC1	10	69220303	69267559	+	4259	protein_coding	hexokinase domain containing 1 [Source:HGNC Symbol;Acc:HGNC:23302]
ENSG00000276791	25.0114	19.5864	8.92247	5.74287	2.64258	2.85309	17.8401	3.74618	2.24039	0.0088	0.041867	AC092117.1	16	2777319	2780568	+	3250	lincRNA	novel transcript
ENSG00000196646	4.76408	11.7518	6.69186	21.3307	25.5449	33.2861	7.73593	26.7206	-1.77027	0.008801	0.041867	ZNF136	19	12163064	12189881	+	5425	protein_coding	zinc finger protein 136 [Source:HGNC Symbol;Acc:HGNC:12920]
ENSG00000273033	1.19102	5.87593	6.69186	23.7919	15.8555	20.9227	4.58627	20.19	-2.12191	0.008839	0.042018	LINC02035	3	123000000	123000000	+	5476	lincRNA	long intergenic non-protein coding RNA 2035 [Source:HGNC Symbol;Acc:HGNC:52875]
ENSG00000261371	23.8204	20.5657	18.9603	6.56328	7.04688	2.85309	21.1155	5.48775	1.9344	0.008852	0.042068	PECAM1	17	64319415	64413776	-	7759	protein_coding	platelet and endothelial cell adhesion molecule 1 [Source:HGNC Symbol;Acc:HGNC:8823]
ENSG00000085511	173.889	272.251	231.984	394.618	373.485	357.587	226.042	375.23	-0.72966	0.008875	0.04212	MAP3K4	6	161000000	161000000	+	7522	protein_coding	mitogen-activated protein kinase kinase kinase 4 [Source:HGNC Symbol;Acc:HGNC:6856]
ENSG00000276043	1422.08	1190.85	1226.84	2996.96	2067.38	1439.86	1279.92	2168.07	-0.76063	0.00889	0.04216	UHRF1	19	4903080	4962154	+	5145	protein_coding	ubiquitin like with PHD and ring finger domains 1 [Source:HGNC Symbol;Acc:HGNC:12556]
ENSG00000112234	55.9779	88.1389	54.6502	111.576	104.822	178.794	66.2557	131.731	-0.98635	0.008891	0.04216	FBXL4	6	98868538	98948006	-	8115	protein_coding	F-box and leucine rich repeat protein 4 [Source:HGNC Symbol;Acc:HGNC:13601]
ENSG00000122877	9.52816	29.3796	23.4215	8.20411	1.76172	3.80412	20.7764	4.58998	2.17256	0.008903	0.042189	EGR2	10	62811996	62919900	-	3689	protein_coding	early growth response 2 [Source:HGNC Symbol;Acc:HGNC:3239]
ENSG00000163512	59.551	141.022	65.8033	143.572	195.551	194.01	88.7922	177.711	-0.99529	0.008944	0.042308	AZI2	3	28315003	28349127	-	6349	protein_coding	5-azacytidine induced 2 [Source:HGNC Symbol;Acc:HGNC:24002]
ENSG00000132953	142.922	603.262	335.708	686.684	689.713	822.641	360.631	733.013	-1.0216	0.008984	0.042439	XPO4	13	20777329	20903048	-	10500	protein_coding	exportin 4 [Source:HGNC Symbol;Acc:HGNC:17796]
ENSG00000110906	1037.38	1207.5	1345.06	749.035	831.532	752.265	1196.65	777.611	0.62199	0.009	0.04249	KCTD10	12	109000000	109000000	-	9865	protein_coding	potassium channel tetramerization domain containing 10 [Source:HGNC Symbol;Acc:HGNC:23236]
ENSG00000166016	2008.06	1576.71	1454.36	1321.68	978.635	681.889	1679.71	994.068	0.75635	0.009005	0.042499	ABTB2	11	34150988	34358008	-	4973	protein_coding	ankyrin repeat and BTB domain containing 2 [Source:HGNC Symbol;Acc:HGNC:23842]
ENSG00000101901	134.585	236.016	160.605	319.96	273.947	327.154	177.069	307.021	-0.79144	0.009021	0.042559	ALG13	X	112000000	112000000	+	8188	protein_coding	ALG13, UDP-N-acetylglucosaminyltransferase subunit [Source:HGNC Symbol;Acc:HGNC:30881]
ENSG00000079785	672.926	1343.63	1182.23	1537.45	1820.74	2078	1066.26	1812.06	-0.76453	0.009119	0.043002	DDX1	2	15591178	15631111	+	3833	protein_coding	DEAD-box helicase 1 [Source:HGNC Symbol;Acc:HGNC:2734]
ENSG00000236609	350.16	237.975	231.984	159.98	185.861	120.781	273.373	155.541	0.81183	0.009121	0.043002	ZNF853	7	6615617	6624290	+	3857	protein_coding	zinc finger protein 853 [Source:HGNC Symbol;Acc:HGNC:21767]
ENSG00000140545	493.082	332.969	381.436	250.225	252.807	234.905	402.496	245.979	0.709372	0.009193	0.043228	MFGE8	15	88898683	88913411	-	6837	protein_coding	milk fat globule-EGF factor 8 protein [Source:HGNC Symbol;Acc:HGNC:7036]
ENSG00000135317	277.508	724.698	352.438	717.039	739.041	1100.34	451.548	852.141	-0.9147	0.00929	0.043641	SNX14	6	85505496	85594156	-	7105	protein_coding	sorting nexin 14 [Source:HGNC Symbol;Acc:HGNC:14977]
ENSG00000185591	484.745	971.486	584.422	1389.78	1106.36	1015.7	680.218	1170.61	-0.78247	0.009383	0.044028	SP1	12	53380176	53416446	+	8083	protein_coding	Sp1 transcription factor [Source:HGNC Symbol;Acc:HGNC:11205]
ENSG00000115286	3226.47	1575.73	2792.74	1089.51	1447.25	1818.37	2531.64	1451.71	0.80228	0.009448	0.044209	NDUFS7	19	1383527	1395589	+	7533	protein_coding	NADH:ubiquinone oxidoreductase core subunit S7 [Source:HGNC Symbol;Acc:HGNC:7714]
ENSG00000185269	338.25	189.988	282.173	181.311	157.674	108.417	270.137	149.134	0.854396	0.009448	0.044209	NOTUM	17	81952507	81961840	-	3019	protein_coding	notum, palmitoleoyl-protein carboxylesterase [Source:HGNC Symbol;Acc:HGNC:27106]
ENSG00000169155	40.4947	137.105	74.7257	174.748	204.359	147.41	84.1085	175.506	-1.05567	0.009448	0.044209	ZBTB43	9	127000000	127000000	+	7052	protein_coding	zinc finger and BTB domain containing 43 [Source:HGNC Symbol;Acc:HGNC:17908]
ENSG00000198105	27.3935	54.842	40.1511	86.1431	65.1836	110.32	40.7955	87.2154	-1.08905	0.009495	0.044392	ZNF248	10	37776526	37858106	-	7289	protein_coding	zinc finger protein 248 [Source:HGNC Symbol;Acc:HGNC:13041]
ENSG00000214425	33.3486	86.1803	37.9205	139.47	137.414	73.2293	52.4831	116.704	-1.14698	0.009533	0.044525	LRRC37A4P	17	45506741	45550335	-	6924	transcribed_unprocessed_pseudogene	leucine rich repeat containing 37 member A4, pseudogene [Source:HGNC Symbol;Acc:HGNC:25479]
ENSG00000157540	197.709	419.149	186.257	678.48	491.52	361.392	267.705	510.464	-0.92973	0.009551	0.044565	DYRK1A	21	37365573	37526358	+	26602	protein_coding	dual specificity tyrosine phosphorylation regulated kinase 1A [Source:HGNC Symbol;Acc:HGNC:3091]
ENSG00000153443	570.499	456.364	539.81	338.009	351.463	306.232	522.224	331.901	0.653219	0.009561	0.04459	UBALD1	16	4608883	4615027	-	3619	protein_coding	UBA like domain containing 1 [Source:HGNC Symbol;Acc:HGNC:29576]
ENSG00000131459	1730.55	1657.99	1694.15	1181.39	1180.35	1030.92	1694.23	1130.89	0.583039	0.009641	0.044951	GFPT2	5	180000000	180000000	-	4780	protein_coding	glutamine-fructose-6-phosphate transaminase 2 [Source:HGNC Symbol;Acc:HGNC:4242]
ENSG00000175216	1985.43	4000.53	2652.21	5545.98	4612.18	4309.12	2879.39	4822.43	-0.74381	0.009671	0.04506	CKAP5	11	46743048	46846308	-	8538	protein_coding	cytoskeleton associated protein 5 [Source:HGNC Symbol;Acc:HGNC:28959]
ENSG00000181381	17.8653	32.3176	16.7296	54.9675	47.5664	57.0618	22.3042	53.1986	-1.24489	0.009674	0.04506	DDX60L	4	168000000	169000000	-	12156	protein_coding	DExD/H-box 60 like [Source:HGNC Symbol;Acc:HGNC:26429]
ENSG00000103266	3518.27	1906.74	3079.37	1090.33	1878.87	1931.54	2834.79	1633.58	0.795191	0.009685	0.045088	STUB1	16	680224	682870	+	2316	protein_coding	STIP1 homology and U-box containing protein 1 [Source:HGNC Symbol;Acc:HGNC:11427]
ENSG00000131127	14.2922	43.0901	26.7674	47.5838	59.8985	100.809	28.0499	69.4305	-1.29581	0.009714	0.045173	ZNF141	4	337814	384864	+	5744	protein_coding	zinc finger protein 141 [Source:HGNC Symbol;Acc:HGNC:12926]
ENSG00000255874	77.4163	84.2216	102.609	56.6083	37.877	37.0902	88.0821	43.8585	1.00338	0.009744	0.045269	LINC00346	13	111000000	111000000	-	6265	lincRNA	long intergenic non-protein coding RNA 346 [Source:HGNC Symbol;Acc:HGNC:27492]
ENSG00000132109	686.028	507.288	630.15	364.262	406.957	387.069	607.822	386.096	0.654228	0.009769	0.045338	TRIM21	11	4384897	4393696	-	1929	protein_coding	tripartite motif containing 21 [Source:HGNC Symbol;Acc:HGNC:11312]
ENSG00000198839	32.1575	116.539	23.4215	106.653	127.725	193.059	57.3728	142.479	-1.30392	0.009787	0.045365	ZNF277	7	112000000	112000000	+	4014	protein_coding	zinc finger protein 277 [Source:HGNC Symbol;Acc:HGNC:13070]
ENSG00000270872	9.52816	39.1728	6.69186	74.6574	57.2559	36.1392	18.4643	56.0175	-1.58601	0.009832	0.04553	SRGAP2D	1	144000000	144000000	+	1021	unprocessed_pseudogene	SLIT-ROBO Rho GTPase activating protein 2D (pseudogene) [Source:HGNC Symbol;Acc:HGNC:43932]
ENSG00000163281	98.8547	222.306	98.1472	209.205	269.543	333.812	139.769	270.853	-0.95038	0.009899	0.04578	GNPDA2	4	44682200	44726595	-	7150	protein_coding	glucosamine-6-phosphate deaminase 2 [Source:HGNC Symbol;Acc:HGNC:21526]
ENSG00000124006	2309.39	1216.32	1606.05	1185.49	1052.63	808.376	1710.58	1015.5	0.751808	0.009905	0.045792	OBSL1	2	220000000	220000000	-	9611	protein_coding	obscurin like 1 [Source:HGNC Symbol;Acc:HGNC:29092]
ENSG00000197324	6861.47	4313.91	4684.3	3885.47	3296.18	2527.84	5286.56	3236.49	0.707742	0.00992	0.045831	LRP10	14	22871613	22881580	+	7112	protein_coding	LDL receptor related protein 10 [Source:HGNC Symbol;Acc:HGNC:14553]
ENSG00000109861	1640.03	1494.44	1786.73	1050.95	1115.17	1111.75	1640.4	1092.62	0.586199	0.009929	0.04585	CTSC	11	88293592	88337787	-	11421	protein_coding	cathepsin C [Source:HGNC Symbol;Acc:HGNC:2528]
ENSG00000143674	27.3935	104.787	57.9961	168.184	149.746	101.76	63.3923	139.897	-1.13593	0.00993	0.04585	MAP3K21	1	233000000	233000000	+	7916	protein_coding	mitogen-activated protein kinase kinase kinase 21 [Source:HGNC Symbol;Acc:HGNC:29798]
ENSG00000165487	203.664	361.37	247.599	398.72	449.238	533.528	270.877	460.495	-0.76345	0.010028	0.046242	MICU2	13	21492691	21604214	-	3645	protein_coding	mitochondrial calcium uptake 2 [Source:HGNC Symbol;Acc:HGNC:31830]
ENSG00000158290	403.756	982.259	535.348	1095.25	958.375	1410.38	640.454	1154.67	-0.84925	0.010047	0.046315	CUL4B	X	121000000	121000000	-	7031	protein_coding	cullin 4B [Source:HGNC Symbol;Acc:HGNC:2555]
ENSG00000243716	54.7869	47.0074	44.6124	181.311	109.227	44.6984	48.8022	111.745	-1.19834	0.010136	0.046612	NPIPB5	16	22479121	22536521	+	10005	protein_coding	nuclear pore complex interacting protein family member B5 [Source:HGNC Symbol;Acc:HGNC:37233]
ENSG00000229644	14.2922	45.0488	18.9603	39.3797	79.2774	81.7886	26.1004	66.8152	-1.34293	0.010138	0.046612	NAMPTP1	10	36521721	36524234	-	2514	processed_pseudogene	nicotinamide phosphoribosyltransferase pseudogene 1 [Source:HGNC Symbol;Acc:HGNC:17633]
ENSG00000067829	3246.72	2004.67	2701.28	1513.66	1688.61	1825.03	2650.89	1675.76	0.661539	0.010165	0.046706	IDH3G	X	154000000	154000000	-	2717	protein_coding	isocitrate dehydrogenase 3 (NAD(+)) gamma [Source:HGNC Symbol;Acc:HGNC:5386]
ENSG00000107554	458.543	561.151	436.086	973.007	777.799	610.561	485.26	787.122	-0.69771	0.010178	0.04675	DNMBP	10	99875577	100000000	-	8461	protein_coding	dynamin binding protein [Source:HGNC Symbol;Acc:HGNC:30373]
ENSG00000237296	86.9445	155.712	149.451	212.486	253.688	226.345	130.703	230.84	-0.818	0.010201	0.04683	SMG1P1	16	22437008	22492220	+	7046	transcribed_unprocessed_pseudogene	SMG1 pseudogene 1 [Source:HGNC Symbol;Acc:HGNC:44186]
ENSG00000197355	1494.73	916.644	912.323	726.063	757.539	470.76	1107.9	651.454	0.765448	0.010205	0.046832	UAP1L1	9	137000000	137000000	+	5283	protein_coding	UDP-N-acetylglucosamine pyrophosphorylase 1 like 1 [Source:HGNC Symbol;Acc:HGNC:28082]
ENSG00000185420	1001.65	713.925	1022.74	430.716	577.844	667.623	912.77	558.728	0.70818	0.010221	0.046883	SMYD3	1	246000000	247000000	-	5866	protein_coding	SET and MYND domain containing 3 [Source:HGNC Symbol;Acc:HGNC:15513]
ENSG00000127955	71.4612	75.4077	85.8788	128.804	111.869	191.157	77.5826	143.944	-0.89038	0.010247	0.046961	GNAI1	7	79768028	80226181	+	24206	protein_coding	G protein subunit alpha i1 [Source:HGNC Symbol;Acc:HGNC:4384]
ENSG00000065029	555.015	368.225	438.317	245.303	257.211	325.252	453.852	275.922	0.717746	0.010292	0.047124	ZNF76	6	35258909	35295985	+	6789	protein_coding	zinc finger protein 76 [Source:HGNC Symbol;Acc:HGNC:13149]
ENSG00000204764	34.5396	51.904	39.0358	87.7839	71.3496	93.201	41.8265	84.1115	-1.00313	0.010306	0.047144	RANBP17	5	171000000	171000000	+	10965	protein_coding	RAN binding protein 17 [Source:HGNC Symbol;Acc:HGNC:14428]
ENSG00000168389	115.529	71.4904	118.223	54.1471	56.375	45.6495	101.747	52.0572	0.963405	0.010328	0.047226	MFSD2A	1	39955112	39969968	+	4007	protein_coding	major facilitator superfamily domain containing 2A [Source:HGNC Symbol;Acc:HGNC:25897]
ENSG00000113369	167.934	595.427	227.523	573.467	585.772	850.221	330.295	669.82	-1.01799	0.010361	0.047332	ARRDC3	5	91368724	91383359	-	4934	protein_coding	arrestin domain containing 3 [Source:HGNC Symbol;Acc:HGNC:29263]
ENSG00000167565	668.162	533.73	539.81	338.83	355.867	413.698	580.567	369.465	0.651997	0.010381	0.04738	SERTAD3	19	40440844	40444705	-	2218	protein_coding	SERTA domain containing 3 [Source:HGNC Symbol;Acc:HGNC:17931]
ENSG00000155189	181.035	465.178	366.937	606.284	578.725	629.582	337.716	604.863	-0.8392	0.010399	0.047441	AGPAT5	8	6708357	6759666	+	4684	protein_coding	1-acylglycerol-3-phosphate O-acyltransferase 5 [Source:HGNC Symbol;Acc:HGNC:20886]
ENSG00000179588	373.98	200.761	325.67	191.156	159.436	167.381	300.137	172.657	0.795884	0.01051	0.047878	ZFPM1	16	88453317	88537016	+	6110	protein_coding	zinc finger protein, FOG family member 1 [Source:HGNC Symbol;Acc:HGNC:19762]
ENSG00000175602	11006.2	6245.13	10007.7	4626.3	6354.52	5771.8	9086.34	5584.21	0.702309	0.010598	0.048232	CCDC85B	11	65890112	65891635	+	1524	protein_coding	coiled-coil domain containing 85B [Source:HGNC Symbol;Acc:HGNC:24926]
ENSG00000260287	0	0.979321	0	6.56328	11.4512	4.75515	0.32644	7.58987	-4.2795	0.010662	1	TBC1D3G	17	36323884	36334759	+	2065	protein_coding	TBC1 domain family member 3G [Source:HGNC Symbol;Acc:HGNC:29860]
ENSG00000142459	676.499	482.805	497.428	333.907	356.748	352.832	552.244	347.829	0.666414	0.010671	0.048518	EVI5L	19	7830233	7864976	+	6252	protein_coding	ecotropic viral integration site 5 like [Source:HGNC Symbol;Acc:HGNC:30464]
ENSG00000179218	15421.3	10844	14332.8	8894.07	8927.51	8946.34	13532.7	8922.64	0.600877	0.010675	0.048518	CALR	19	12938578	12944489	+	2714	protein_coding	calreticulin [Source:HGNC Symbol;Acc:HGNC:1455]
ENSG00000149346	16.6743	34.2762	28.998	59.0696	53.7324	67.5231	26.6495	60.1084	-1.16551	0.01068	0.048526	SLX4IP	20	10435303	10636829	+	6492	protein_coding	SLX4 interacting protein [Source:HGNC Symbol;Acc:HGNC:16225]
ENSG00000128394	96.4726	105.767	127.145	68.9145	59.0176	47.5515	109.795	58.4945	0.906541	0.010703	0.048579	APOBEC3F	22	39040604	39053910	+	3242	protein_coding	apolipoprotein B mRNA editing enzyme catalytic subunit 3F [Source:HGNC Symbol;Acc:HGNC:17356]
ENSG00000166173	656.252	557.234	663.609	325.703	408.719	454.592	625.698	396.338	0.658966	0.010706	0.048579	LARP6	15	70829130	70854159	-	5554	protein_coding	La ribonucleoprotein domain family member 6 [Source:HGNC Symbol;Acc:HGNC:24012]
ENSG00000004660	264.406	165.505	210.793	135.368	125.082	109.368	213.568	123.273	0.790463	0.01071	0.048579	CAMKK1	17	3860315	3894891	-	7424	protein_coding	calcium/calmodulin dependent protein kinase kinase 1 [Source:HGNC Symbol;Acc:HGNC:1469]
ENSG00000117533	108.383	130.25	138.298	158.339	236.951	266.288	125.644	220.526	-0.80985	0.010734	0.048649	VAMP4	1	172000000	172000000	-	5159	protein_coding	vesicle associated membrane protein 4 [Source:HGNC Symbol;Acc:HGNC:12645]
ENSG00000189403	3219.33	4974.95	4646.38	5052.09	6640.8	10052.4	4280.22	7248.43	-0.75987	0.010814	0.048891	HMGB1	13	30456704	30617597	-	7723	protein_coding	high mobility group box 1 [Source:HGNC Symbol;Acc:HGNC:4983]
ENSG00000053770	102.428	360.39	204.102	386.413	387.578	540.185	222.306	438.059	-0.9758	0.010825	0.048921	AP5M1	14	57268909	57298742	+	13034	protein_coding	adaptor related protein complex 5 subunit mu 1 [Source:HGNC Symbol;Acc:HGNC:20192]
ENSG00000123485	2174.8	2049.72	2428.03	2832.88	3243.33	4213.06	2217.52	3429.76	-0.62912	0.010928	0.049264	HJURP	2	234000000	234000000	-	3821	protein_coding	Holliday junction recognition protein [Source:HGNC Symbol;Acc:HGNC:25444]
ENSG00000204531	152.451	101.849	162.835	72.1961	79.2774	77.9845	139.045	76.486	0.860753	0.010928	0.049264	POU5F1	6	31164337	31180731	-	2896	protein_coding	POU class 5 homeobox 1 [Source:HGNC Symbol;Acc:HGNC:9221]
ENSG00000055208	147.686	520.019	214.139	584.953	513.541	644.798	293.948	581.097	-0.98101	0.010938	0.049276	TAB2	6	149000000	149000000	+	6010	protein_coding	TGF-beta activated kinase 1 (MAP3K7) binding protein 2 [Source:HGNC Symbol;Acc:HGNC:17075]
ENSG00000120802	2262.94	3078.99	3214.32	4590.2	4188.49	4283.44	2852.08	4354.04	-0.61024	0.010946	0.049289	TMPO	12	98515512	98550379	+	8593	protein_coding	thymopoietin [Source:HGNC Symbol;Acc:HGNC:11875]
ENSG00000132563	325.148	245.81	258.752	126.343	184.981	180.696	276.57	164.006	0.754066	0.010975	0.049348	REEP2	5	138000000	138000000	+	3284	protein_coding	receptor accessory protein 2 [Source:HGNC Symbol;Acc:HGNC:17975]
ENSG00000123066	109.574	304.569	107.07	534.908	322.395	235.856	173.738	364.386	-1.06632	0.010978	0.049348	MED13L	12	116000000	116000000	-	37364	protein_coding	mediator complex subunit 13 like [Source:HGNC Symbol;Acc:HGNC:22962]
ENSG00000268996	129.821	79.325	103.724	32.8164	59.8985	62.768	104.29	51.8276	1.00961	0.011046	0.049527	MAN1B1-DT	9	137000000	137000000	-	1872	antisense	MAN1B1 divergent transcript [Source:HGNC Symbol;Acc:HGNC:48715]
ENSG00000105640	44297.6	25787.5	39663.7	14344.1	21863.8	28225.6	36582.9	21477.8	0.768325	0.011061	0.049579	RPL18A	19	17859876	17864153	+	3527	protein_coding	ribosomal protein L18a [Source:HGNC Symbol;Acc:HGNC:10311]
ENSG00000136295	4117.36	2650.04	3207.63	2563.78	2045.36	1417.99	3325.01	2009.04	0.726587	0.011089	0.049688	TTYH3	7	2631951	2664802	+	6129	protein_coding	tweety family member 3 [Source:HGNC Symbol;Acc:HGNC:22222]
ENSG00000068028	1619.79	1403.37	2110.16	975.468	1109	1199.25	1711.11	1094.57	0.644562	0.011093	0.049692	RASSF1	3	50329782	50340980	-	3683	protein_coding	Ras association domain family member 1 [Source:HGNC Symbol;Acc:HGNC:9882]
ENSG00000104960	4407.97	2363.1	3314.7	2119.12	2168.68	1973.39	3361.92	2087.06	0.687619	0.011156	0.049933	PTOV1	19	49850735	49860744	+	5962	protein_coding	prostate tumor overexpressed 1 [Source:HGNC Symbol;Acc:HGNC:9632]
ENSG00000131023	40.4947	221.327	70.2645	319.14	229.904	213.031	110.695	254.025	-1.19381	0.011161	0.049936	LATS1	6	150000000	150000000	-	8643	protein_coding	large tumor suppressor kinase 1 [Source:HGNC Symbol;Acc:HGNC:6514]
ENSG00000148248	14922.3	10689.3	13798.6	8500.27	8913.42	8734.26	13136.7	8715.99	0.591839	0.01121	0.050124	SURF4	9	133000000	133000000	-	3446	protein_coding	surfeit 4 [Source:HGNC Symbol;Acc:HGNC:11476]
ENSG00000204520	1636.46	1121.32	1589.32	821.231	994.491	964.345	1449.03	926.689	0.644752	0.011243	0.050224	MICA	6	31399784	31415315	+	2386	protein_coding	MHC class I polypeptide-related sequence A [Source:HGNC Symbol;Acc:HGNC:7090]
ENSG00000181852	1530.46	1314.25	1398.6	712.937	931.069	1079.42	1414.44	907.808	0.639951	0.011262	0.05029	RNF41	12	56202175	56221933	-	6537	protein_coding	ring finger protein 41 [Source:HGNC Symbol;Acc:HGNC:18401]
ENSG00000142856	235.822	215.451	119.338	275.658	274.828	510.703	190.204	353.73	-0.89441	0.01127	0.050295	ITGB3BP	1	63440770	63593721	-	5459	protein_coding	integrin subunit beta 3 binding protein [Source:HGNC Symbol;Acc:HGNC:6157]
ENSG00000100749	277.508	340.804	281.058	341.291	510.899	683.791	299.79	511.993	-0.77097	0.011289	0.050355	VRK1	14	96797304	96931722	+	2744	protein_coding	vaccinia related kinase 1 [Source:HGNC Symbol;Acc:HGNC:12718]
ENSG00000149823	5751.44	3276.81	4173.49	2489.13	3016.06	2766.55	4400.58	2757.24	0.674361	0.011307	0.050397	VPS51	11	65089324	65111860	+	4878	protein_coding	VPS51, GARP complex subunit [Source:HGNC Symbol;Acc:HGNC:1172]
ENSG00000173418	538.341	708.049	637.957	781.031	989.206	1253.46	628.116	1007.9	-0.68156	0.011316	0.050421	NAA20	20	20017116	20033655	+	2376	protein_coding	N(alpha)-acetyltransferase 20, NatB catalytic subunit [Source:HGNC Symbol;Acc:HGNC:15908]
ENSG00000085382	32.1575	88.1389	17.845	109.935	113.631	102.711	46.0471	108.759	-1.23147	0.011362	0.05058	HACE1	6	105000000	105000000	-	9238	protein_coding	HECT domain and ankyrin repeat containing E3 ubiquitin protein ligase 1 [Source:HGNC Symbol;Acc:HGNC:21033]
ENSG00000270069	54.7869	46.0281	42.3817	58.2492	97.7754	141.703	47.7323	99.2427	-1.05495	0.011429	0.050863	MIR222HG	X	45745211	45770274	-	2785	lincRNA	MIR222 host gene [Source:HGNC Symbol;Acc:HGNC:49555]
ENSG00000172667	60.742	161.588	104.839	169.825	236.07	220.639	109.056	208.845	-0.93268	0.011507	0.051109	ZMAT3	3	179000000	179000000	-	9646	protein_coding	zinc finger matrin-type 3 [Source:HGNC Symbol;Acc:HGNC:29983]
ENSG00000063854	849.197	683.566	902.285	379.03	538.205	596.296	811.683	504.51	0.686249	0.011513	0.051109	HAGH	16	1795620	1827194	-	5975	protein_coding	hydroxyacylglutathione hydrolase [Source:HGNC Symbol;Acc:HGNC:4805]
ENSG00000100767	173.889	161.588	126.03	93.5268	90.7285	79.8865	153.836	88.0473	0.804163	0.011513	0.051109	PAPLN	14	73237497	73274640	+	7699	protein_coding	papilin, proteoglycan like sulfated glycoprotein [Source:HGNC Symbol;Acc:HGNC:19262]
ENSG00000164430	248.923	384.873	369.167	591.516	566.393	469.809	334.321	542.573	-0.6978	0.011533	0.051167	CGAS	6	73413515	73452276	-	4155	protein_coding	cyclic GMP-AMP synthase [Source:HGNC Symbol;Acc:HGNC:21367]
ENSG00000185946	22.6294	59.7386	20.0756	91.886	67.8262	77.0334	34.1478	78.9152	-1.1986	0.011541	0.051185	RNPC3	1	104000000	104000000	+	6867	protein_coding	RNA binding region (RNP1, RRM) containing 3 [Source:HGNC Symbol;Acc:HGNC:18666]
ENSG00000141574	1254.14	710.008	839.828	641.561	534.682	539.234	934.66	571.826	0.708163	0.011548	0.051201	SECTM1	17	82321024	82334074	-	2961	protein_coding	secreted and transmembrane 1 [Source:HGNC Symbol;Acc:HGNC:10707]
ENSG00000115828	1233.9	1403.37	1491.17	794.978	944.282	986.218	1376.14	908.493	0.599351	0.011594	0.051324	QPCT	2	37342827	37373322	+	2696	protein_coding	glutaminyl-peptide cyclotransferase [Source:HGNC Symbol;Acc:HGNC:9753]
ENSG00000106635	1579.29	1560.06	1814.61	1035.36	1100.19	1183.08	1651.32	1106.21	0.57806	0.011598	0.051327	BCL7B	7	73536356	73558002	-	3542	protein_coding	BCL tumor suppressor 7B [Source:HGNC Symbol;Acc:HGNC:1005]
ENSG00000087338	107.192	228.182	165.066	298.63	276.59	303.379	166.813	292.866	-0.80905	0.011612	0.051374	GMCL1	2	69829642	69881396	+	4922	protein_coding	germ cell-less, spermatogenesis associated 1 [Source:HGNC Symbol;Acc:HGNC:23843]
ENSG00000064601	9289.95	5852.42	6450.95	5282.62	4533.78	3751.81	7197.78	4522.74	0.670245	0.011622	0.051401	CTSA	20	45890144	45898820	+	5856	protein_coding	cathepsin A [Source:HGNC Symbol;Acc:HGNC:9251]
ENSG00000169604	466.88	926.438	562.116	1298.71	1053.51	952.932	651.811	1101.72	-0.75647	0.011626	0.051404	ANTXR1	2	69013178	69249327	+	8185	protein_coding	ANTXR cell adhesion molecule 1 [Source:HGNC Symbol;Acc:HGNC:21014]
ENSG00000122203	5388.17	3854.61	4868.32	2448.11	3038.97	3564.46	4703.7	3017.18	0.640601	0.011631	0.051411	KIAA1191	5	176000000	176000000	-	3973	protein_coding	KIAA1191 [Source:HGNC Symbol;Acc:HGNC:29209]
ENSG00000196305	2479.7	3582.36	3693.9	4677.16	4671.2	5860.25	3251.99	5069.54	-0.6404	0.011652	0.051454	IARS	9	92210207	92293756	-	7401	protein_coding	isoleucyl-tRNA synthetase [Source:HGNC Symbol;Acc:HGNC:5330]
ENSG00000139372	185.799	298.693	260.982	388.875	390.221	439.376	248.492	406.157	-0.70711	0.01167	0.05152	TDG	12	104000000	104000000	+	4903	protein_coding	thymine DNA glycosylase [Source:HGNC Symbol;Acc:HGNC:11700]
ENSG00000106829	188.181	315.341	273.251	570.185	471.26	310.036	258.924	450.494	-0.79827	0.011678	0.051538	TLE4	9	79571773	79726882	+	8187	protein_coding	transducin like enhancer of split 4 [Source:HGNC Symbol;Acc:HGNC:11840]
ENSG00000118961	116.72	224.264	140.529	267.454	268.662	302.428	160.505	279.515	-0.79708	0.01175	0.051791	LDAH	2	20684014	20823130	-	4433	protein_coding	lipid droplet associated hydrolase [Source:HGNC Symbol;Acc:HGNC:26145]
ENSG00000182154	4616.39	2689.22	4315.13	1234.72	2320.18	2978.63	3873.58	2177.84	0.830824	0.011753	0.051791	MRPL41	9	138000000	138000000	+	1262	protein_coding	mitochondrial ribosomal protein L41 [Source:HGNC Symbol;Acc:HGNC:14492]
ENSG00000130150	13.1012	90.0975	30.1134	100.09	113.631	118.879	44.4374	110.867	-1.30849	0.01179	0.051913	MOSPD2	X	14873441	14922327	+	5656	protein_coding	motile sperm domain containing 2 [Source:HGNC Symbol;Acc:HGNC:28381]
ENSG00000143776	100.046	494.557	98.1472	991.876	842.983	808.376	230.917	881.078	-1.93095	0.011792	0.051913	CDC42BPA	1	227000000	227000000	-	14055	protein_coding	CDC42 binding protein kinase alpha [Source:HGNC Symbol;Acc:HGNC:1737]
ENSG00000197024	178.653	176.278	134.952	328.164	298.611	205.423	163.294	277.399	-0.7651	0.011896	0.052257	ZNF398	7	149000000	149000000	+	6041	protein_coding	zinc finger protein 398 [Source:HGNC Symbol;Acc:HGNC:18373]
ENSG00000048991	197.709	426.005	199.64	589.875	453.643	436.523	274.451	493.347	-0.84425	0.01208	0.052937	R3HDM1	2	136000000	136000000	+	7898	protein_coding	R3H domain containing 1 [Source:HGNC Symbol;Acc:HGNC:9757]
ENSG00000119844	163.17	514.144	253.175	475.838	627.172	664.77	310.163	589.26	-0.92374	0.012085	0.05294	AFTPH	2	64524305	64593005	+	5767	protein_coding	aftiphilin [Source:HGNC Symbol;Acc:HGNC:25951]
ENSG00000177879	856.343	1429.81	1165.5	1527.61	1722.96	2399.45	1150.55	1883.34	-0.71046	0.012089	0.052943	AP3S1	5	116000000	116000000	+	3198	protein_coding	adaptor related protein complex 3 subunit sigma 1 [Source:HGNC Symbol;Acc:HGNC:2013]
ENSG00000143252	5198.8	3365.93	5370.21	2348.01	2728.9	3563.51	4644.98	2880.14	0.689529	0.012095	0.052953	SDHC	1	161000000	161000000	+	14160	protein_coding	succinate dehydrogenase complex subunit C [Source:HGNC Symbol;Acc:HGNC:10682]
ENSG00000000460	161.979	159.629	236.446	296.168	254.569	402.286	186.018	317.674	-0.77195	0.012137	0.053082	C1orf112	1	170000000	170000000	+	5967	protein_coding	chromosome 1 open reading frame 112 [Source:HGNC Symbol;Acc:HGNC:25565]
ENSG00000113319	0	0	0	9.02452	4.4043	2.85309	0	5.4273	-4.76027	0.012165	1	RASGRF2	5	80960672	81230156	+	10717	protein_coding	Ras protein specific guanine nucleotide releasing factor 2 [Source:HGNC Symbol;Acc:HGNC:9876]
ENSG00000102317	17474.6	17144	19761	9711.2	11813.2	14275	18126.6	11933.1	0.603154	0.012211	0.053264	RBM3	X	48574449	48579066	+	3731	protein_coding	RNA binding motif protein 3 [Source:HGNC Symbol;Acc:HGNC:9900]
ENSG00000136244	3712.41	4368.75	4034.07	2799.24	2764.14	2701.88	4038.41	2755.09	0.551738	0.012246	0.053369	IL6	7	22725884	22732002	+	2069	protein_coding	interleukin 6 [Source:HGNC Symbol;Acc:HGNC:6018]
ENSG00000186815	537.15	454.405	350.207	348.675	244.879	193.059	447.254	262.204	0.769167	0.012275	0.053428	TPCN1	12	113000000	113000000	+	8728	protein_coding	two pore segment channel 1 [Source:HGNC Symbol;Acc:HGNC:18182]
ENSG00000010030	50.0228	61.6972	21.1909	14.7674	22.9023	12.3634	44.3036	16.6777	1.41045	0.012277	0.053428	ETV7	6	36354091	36387800	-	2374	protein_coding	ETS variant 7 [Source:HGNC Symbol;Acc:HGNC:18160]
ENSG00000159388	48.8318	51.904	53.5348	116.498	86.3243	87.4948	51.4236	96.7725	-0.91276	0.012278	0.053428	BTG2	1	203000000	203000000	+	2757	protein_coding	BTG anti-proliferation factor 2 [Source:HGNC Symbol;Acc:HGNC:1131]
ENSG00000184840	7698.75	5082.68	7772.59	3628.68	4477.41	4958.67	6851.34	4354.92	0.653721	0.012333	0.053593	TMED9	5	178000000	178000000	+	2440	protein_coding	transmembrane p24 trafficking protein 9 [Source:HGNC Symbol;Acc:HGNC:24878]
ENSG00000106346	80.9894	97.9321	60.2267	215.768	131.248	109.368	79.716	152.128	-0.93207	0.012361	0.053688	USP42	7	6104884	6161564	+	7072	protein_coding	ubiquitin specific peptidase 42 [Source:HGNC Symbol;Acc:HGNC:20068]
ENSG00000093217	65.5061	53.8627	41.2664	122.241	104.822	80.8376	53.5451	102.634	-0.94128	0.012379	0.053749	XYLB	3	38346760	38421348	+	6318	protein_coding	xylulokinase [Source:HGNC Symbol;Acc:HGNC:12839]
ENSG00000168209	422.812	927.417	418.241	331.446	346.178	318.595	589.49	332.073	0.828945	0.012425	0.053903	DDIT4	10	72273920	72276036	+	2058	protein_coding	DNA damage inducible transcript 4 [Source:HGNC Symbol;Acc:HGNC:24944]
ENSG00000109738	17.8653	25.4624	21.1909	46.7634	36.1153	69.4252	21.5062	50.7679	-1.23294	0.012453	0.053975	GLRB	4	157000000	157000000	+	3459	protein_coding	glycine receptor beta [Source:HGNC Symbol;Acc:HGNC:4329]
ENSG00000083896	315.62	615.014	407.088	735.908	691.475	789.355	445.907	738.913	-0.72732	0.012466	0.054012	YTHDC1	4	68310387	68350089	-	7032	protein_coding	YTH domain containing 1 [Source:HGNC Symbol;Acc:HGNC:30626]
ENSG00000136870	52.4049	81.2836	71.3798	127.164	128.606	116.026	68.3561	123.932	-0.85527	0.012508	0.054179	ZNF189	9	101000000	101000000	+	3433	protein_coding	zinc finger protein 189 [Source:HGNC Symbol;Acc:HGNC:12980]
ENSG00000143409	422.812	297.714	304.479	239.56	186.742	199.716	341.668	208.673	0.710019	0.012525	0.054204	MINDY1	1	151000000	151000000	-	3792	protein_coding	MINDY lysine 48 deubiquitinase 1 [Source:HGNC Symbol;Acc:HGNC:25648]
ENSG00000135541	15.4833	55.8213	3.34593	114.858	113.631	180.696	24.8835	136.395	-2.449	0.012545	0.054272	AHI1	6	135000000	135000000	-	8705	protein_coding	Abelson helper integration site 1 [Source:HGNC Symbol;Acc:HGNC:21575]
ENSG00000003987	2.38204	1.95864	0	7.3837	12.332	14.2654	1.44689	11.3271	-2.9652	0.012565	0.054331	MTMR7	8	17298030	17413528	-	5692	protein_coding	myotubularin related protein 7 [Source:HGNC Symbol;Acc:HGNC:7454]
ENSG00000175395	0	22.5244	3.34593	18.049	40.5196	53.2577	8.62344	37.2754	-2.08095	0.012566	0.054331	ZNF25	10	37949572	37976633	-	4244	protein_coding	zinc finger protein 25 [Source:HGNC Symbol;Acc:HGNC:13043]
ENSG00000223891	91.7085	113.601	136.068	62.3512	62.541	62.768	113.793	62.5534	0.863999	0.012615	0.054476	OSER1-DT	20	44210960	44226027	+	2186	lincRNA	OSER1 divergent transcript [Source:HGNC Symbol;Acc:HGNC:48585]
ENSG00000125821	812.276	542.544	826.444	316.678	411.361	570.618	727.088	432.886	0.748355	0.012618	0.054476	DTD1	20	18587893	18766644	+	6465	protein_coding	D-tyrosyl-tRNA deacylase 1 [Source:HGNC Symbol;Acc:HGNC:16219]
ENSG00000104219	240.586	477.909	419.356	574.288	592.819	756.069	379.284	641.058	-0.75577	0.012636	0.054476	ZDHHC2	8	17156029	17224799	+	6735	protein_coding	zinc finger DHHC-type containing 2 [Source:HGNC Symbol;Acc:HGNC:18469]
ENSG00000119203	344.205	471.053	431.625	662.071	587.533	687.595	415.628	645.733	-0.63484	0.012636	0.054476	CPSF3	2	9423568	9473101	+	3769	protein_coding	cleavage and polyadenylation specific factor 3 [Source:HGNC Symbol;Acc:HGNC:2326]
ENSG00000005243	109.574	81.2836	81.4176	32.8164	62.541	40.8943	90.7583	45.4173	0.998268	0.012637	0.054476	COPZ2	17	48026167	48038030	-	1851	protein_coding	coatomer protein complex subunit zeta 2 [Source:HGNC Symbol;Acc:HGNC:19356]
ENSG00000109065	1031.42	747.222	849.866	524.242	615.721	566.814	876.17	568.926	0.622645	0.012637	0.054476	NAT9	17	74770547	74776367	-	4049	protein_coding	N-acetyltransferase 9 (putative) [Source:HGNC Symbol;Acc:HGNC:23133]
ENSG00000133104	109.574	184.112	105.954	210.845	229.024	257.729	133.214	232.533	-0.80022	0.012642	0.054476	SPART	13	36301638	36370180	-	6504	protein_coding	spartin [Source:HGNC Symbol;Acc:HGNC:18514]
ENSG00000014824	106.001	501.412	162.835	462.712	571.678	595.345	256.749	543.245	-1.07875	0.012643	0.054476	SLC30A9	4	41990472	42090457	+	7225	protein_coding	solute carrier family 30 member 9 [Source:HGNC Symbol;Acc:HGNC:1329]
ENSG00000149554	466.88	747.222	656.917	947.574	918.737	1088.93	623.673	985.08	-0.65866	0.012645	0.054476	CHEK1	11	126000000	126000000	+	6558	protein_coding	checkpoint kinase 1 [Source:HGNC Symbol;Acc:HGNC:1925]
ENSG00000153234	16.6743	51.904	23.4215	10.6653	7.92774	11.4124	30.6666	10.0018	1.62442	0.012663	0.054502	NR4A2	2	156000000	156000000	-	3967	protein_coding	nuclear receptor subfamily 4 group A member 2 [Source:HGNC Symbol;Acc:HGNC:7981]
ENSG00000128185	4623.54	2614.79	4107.68	1449.67	2471.69	2756.09	3782	2225.81	0.764827	0.012669	0.054514	DGCR6L	22	20314276	20320080	-	1154	protein_coding	DiGeorge syndrome critical region gene 6 like [Source:HGNC Symbol;Acc:HGNC:18551]
ENSG00000106211	6376.72	4345.25	6032.71	3196.32	4184.08	3462.7	5584.89	3614.37	0.62772	0.012681	0.054514	HSPB1	7	76302544	76304295	+	1634	protein_coding	heat shock protein family B (small) member 1 [Source:HGNC Symbol;Acc:HGNC:5246]
ENSG00000112339	303.71	744.284	579.961	795.798	860.6	1234.44	542.652	963.612	-0.82731	0.012704	0.05459	HBS1L	6	135000000	135000000	-	11099	protein_coding	HBS1 like translational GTPase [Source:HGNC Symbol;Acc:HGNC:4834]
ENSG00000189334	16.6743	5.87593	10.0378	3.28164	0	0	10.8627	1.09388	3.25544	0.012738	0.054679	S100A14	1	154000000	154000000	-	1277	protein_coding	S100 calcium binding protein A14 [Source:HGNC Symbol;Acc:HGNC:18901]
ENSG00000116133	18313.1	13916.1	16841.2	12134.7	11230.1	9060.46	16356.8	10808.4	0.597696	0.012802	0.054936	DHCR24	1	54849627	54887271	-	6290	protein_coding	24-dehydrocholesterol reductase [Source:HGNC Symbol;Acc:HGNC:2859]
ENSG00000187601	142.922	101.849	171.758	57.4288	56.375	103.662	138.843	72.4887	0.938993	0.012924	0.055329	MAGEH1	X	55452105	55453566	+	1462	protein_coding	MAGE family member H1 [Source:HGNC Symbol;Acc:HGNC:24092]
ENSG00000211445	98.8547	110.663	75.841	68.9145	29.0684	40.8943	95.1197	46.2924	1.03674	0.013016	0.055671	GPX3	5	151000000	151000000	+	3163	protein_coding	glutathione peroxidase 3 [Source:HGNC Symbol;Acc:HGNC:4555]
ENSG00000196455	129.821	248.748	150.567	427.434	276.59	248.219	176.379	317.414	-0.84594	0.01309	0.055871	PIK3R4	3	131000000	131000000	-	5376	protein_coding	phosphoinositide-3-kinase regulatory subunit 4 [Source:HGNC Symbol;Acc:HGNC:8982]
ENSG00000090339	6694.72	6253.94	4901.78	4927.39	3458.26	2628.65	5950.15	3671.43	0.696486	0.013099	0.055878	ICAM1	19	10270835	10286615	+	3706	protein_coding	intercellular adhesion molecule 1 [Source:HGNC Symbol;Acc:HGNC:5344]
ENSG00000156261	4957.02	6043.39	6466.56	7075.22	8720.51	11514.1	5822.33	9103.28	-0.64473	0.013118	0.05593	CCT8	21	29055805	29073797	-	3341	protein_coding	chaperonin containing TCP1 subunit 8 [Source:HGNC Symbol;Acc:HGNC:1623]
ENSG00000172531	17359.1	10439.6	16199.9	7419.79	10009.2	10219.8	14666.2	9216.26	0.670226	0.01312	0.05593	PPP1CA	11	67398183	67421183	-	2711	protein_coding	protein phosphatase 1 catalytic subunit alpha [Source:HGNC Symbol;Acc:HGNC:9281]
ENSG00000158792	1572.15	830.464	1205.65	606.284	841.221	747.51	1202.75	731.671	0.716767	0.013147	0.056032	SPATA2L	16	89696343	89701705	-	2482	protein_coding	spermatogenesis associated 2 like [Source:HGNC Symbol;Acc:HGNC:28393]
ENSG00000215114	72.6522	264.417	112.646	234.637	316.229	358.538	149.905	303.135	-1.01181	0.013159	0.056046	UBXN2B	8	58411264	58451501	+	5390	protein_coding	UBX domain protein 2B [Source:HGNC Symbol;Acc:HGNC:27035]
ENSG00000068903	2480.89	1893.03	2344.38	1260.15	1649.85	1512.14	2239.43	1474.05	0.603286	0.013165	0.056046	SIRT2	19	38878555	38899862	-	6224	protein_coding	sirtuin 2 [Source:HGNC Symbol;Acc:HGNC:10886]
ENSG00000124659	759.871	494.557	703.76	339.65	411.361	467.907	652.729	406.306	0.683746	0.01317	0.056046	TBCC	6	42744481	42746096	-	1616	protein_coding	tubulin folding cofactor C [Source:HGNC Symbol;Acc:HGNC:11580]
ENSG00000072506	7509.38	4664.51	7197.09	3115.1	4299.48	4680.02	6456.99	4031.53	0.67952	0.013218	0.056193	HSD17B10	X	53431258	53434373	-	1115	protein_coding	hydroxysteroid 17-beta dehydrogenase 10 [Source:HGNC Symbol;Acc:HGNC:4800]
ENSG00000135069	1961.61	2632.41	2489.37	3294.77	3290.01	4185.48	2361.13	3590.09	-0.60435	0.013219	0.056193	PSAT1	9	78297143	78330093	+	2188	protein_coding	phosphoserine aminotransferase 1 [Source:HGNC Symbol;Acc:HGNC:19129]
ENSG00000128016	1009.99	714.904	549.847	527.524	487.115	342.371	758.246	452.337	0.744505	0.013233	0.056218	ZFP36	19	39406813	39409412	+	2010	protein_coding	ZFP36 ring finger protein [Source:HGNC Symbol;Acc:HGNC:12862]
ENSG00000088179	71.4612	141.022	98.1472	178.85	168.244	209.227	103.543	185.44	-0.83639	0.013257	0.0563	PTPN4	2	120000000	120000000	+	12486	protein_coding	protein tyrosine phosphatase, non-receptor type 4 [Source:HGNC Symbol;Acc:HGNC:9656]
ENSG00000179918	1186.26	1367.13	1359.56	788.415	926.664	909.185	1304.32	874.755	0.576593	0.013312	0.056484	SEPHS2	16	30443631	30446181	-	2551	protein_coding	selenophosphate synthetase 2 [Source:HGNC Symbol;Acc:HGNC:19686]
ENSG00000227486	4.76408	3.91728	20.0756	0.820411	1.76172	0	9.58564	0.86071	3.45593	0.013321	1	AL445472.1	X	55908123	56015173	+	1007	lincRNA	novel transcript
ENSG00000104419	1204.12	1096.84	981.472	713.757	802.463	663.819	1094.14	726.68	0.590253	0.013371	0.056622	NDRG1	8	133000000	133000000	-	9823	protein_coding	N-myc downstream regulated 1 [Source:HGNC Symbol;Acc:HGNC:7679]
ENSG00000138646	53.5959	136.126	92.5707	164.903	151.508	221.59	94.0974	179.333	-0.92527	0.013413	0.056718	HERC5	4	88457117	88506163	+	4766	protein_coding	HECT and RLD domain containing E3 ubiquitin protein ligase 5 [Source:HGNC Symbol;Acc:HGNC:24368]
ENSG00000144583	775.354	771.705	554.309	1713.84	1134.55	756.069	700.456	1201.48	-0.77869	0.013426	0.056728	2024-03-04	2	216000000	216000000	-	4447	protein_coding	membrane associated ring-CH-type finger 4 [Source:HGNC Symbol;Acc:HGNC:29269]
ENSG00000102057	94.0906	48.9661	44.6124	33.6368	30.8301	6.65721	62.5563	23.7081	1.391	0.013426	0.056728	KCND1	X	48961378	48971569	-	5807	protein_coding	potassium voltage-gated channel subfamily D member 1 [Source:HGNC Symbol;Acc:HGNC:6237]
ENSG00000185842	70.2702	102.829	62.4573	141.111	107.465	192.108	78.5187	146.894	-0.89972	0.01349	0.056898	DNAH14	1	225000000	225000000	+	19693	protein_coding	dynein axonemal heavy chain 14 [Source:HGNC Symbol;Acc:HGNC:2945]
ENSG00000170043	3159.78	1925.35	2791.62	1498.89	1798.72	1744.19	2625.58	1680.6	0.643521	0.013511	0.056935	TRAPPC1	17	7930345	7932123	-	1171	protein_coding	trafficking protein particle complex 1 [Source:HGNC Symbol;Acc:HGNC:19894]
ENSG00000126561	153.642	100.87	127.145	73.837	75.7539	62.768	127.219	70.7863	0.84291	0.013518	0.056935	STAT5A	17	42287547	42311943	+	5754	protein_coding	signal transducer and activator of transcription 5A [Source:HGNC Symbol;Acc:HGNC:11366]
ENSG00000169914	48.8318	101.849	60.2267	137.009	121.559	138.85	70.3026	132.472	-0.90835	0.013521	0.056935	OTUD3	1	19882513	19912945	+	6767	protein_coding	OTU deubiquitinase 3 [Source:HGNC Symbol;Acc:HGNC:29038]
ENSG00000166886	533.577	380.956	375.859	280.58	295.969	222.541	430.131	266.363	0.690235	0.013561	0.057045	NAB2	12	57088894	57095476	+	3010	protein_coding	NGFI-A binding protein 2 [Source:HGNC Symbol;Acc:HGNC:7627]
ENSG00000139132	65.5061	189.988	76.9563	182.131	249.283	225.394	110.817	218.936	-0.9773	0.013574	0.057085	FGD4	12	32399529	32646050	+	10629	protein_coding	FYVE, RhoGEF and PH domain containing 4 [Source:HGNC Symbol;Acc:HGNC:19125]
ENSG00000164663	27.3935	45.0488	34.5746	73.0165	81.92	62.768	35.6723	72.5682	-1.01967	0.013592	0.057125	USP49	6	41789896	41895361	-	10921	protein_coding	ubiquitin specific peptidase 49 [Source:HGNC Symbol;Acc:HGNC:20078]
ENSG00000082781	4444.89	3460.92	4030.73	3007.63	2674.29	2226.36	3978.84	2636.09	0.593787	0.013622	0.057184	ITGB5	3	125000000	125000000	-	6447	protein_coding	integrin subunit beta 5 [Source:HGNC Symbol;Acc:HGNC:6160]
ENSG00000010017	160.788	325.135	138.298	442.201	414.885	286.26	208.073	381.115	-0.87115	0.013626	0.057186	RANBP9	6	13621498	13711564	-	3347	protein_coding	RAN binding protein 9 [Source:HGNC Symbol;Acc:HGNC:13727]
ENSG00000127666	1327.99	866.699	931.283	767.084	689.713	385.167	1041.99	613.988	0.762297	0.013663	0.057307	TICAM1	19	4815932	4831704	-	2676	protein_coding	toll like receptor adaptor molecule 1 [Source:HGNC Symbol;Acc:HGNC:18348]
ENSG00000104047	36.9216	51.904	39.0358	56.6083	88.086	116.977	42.6205	87.2237	-1.02767	0.01371	0.057455	DTWD1	15	49620980	49656232	+	15053	protein_coding	DTW domain containing 1 [Source:HGNC Symbol;Acc:HGNC:30926]
ENSG00000078808	8899.3	6756.34	8415.01	5529.57	5766.99	4877.83	8023.55	5391.46	0.573499	0.013762	0.057588	SDF4	1	1216908	1232031	-	4709	protein_coding	stromal cell derived factor 4 [Source:HGNC Symbol;Acc:HGNC:24188]
ENSG00000106400	3483.73	2279.86	3163.02	1288.05	1887.68	2310.05	2975.54	1828.59	0.702455	0.013772	0.057613	ZNHIT1	7	101000000	101000000	+	5510	protein_coding	zinc finger HIT-type containing 1 [Source:HGNC Symbol;Acc:HGNC:21688]
ENSG00000235162	827.759	1282.91	1086.31	1420.13	1666.59	1910.62	1065.66	1665.78	-0.64393	0.013797	0.0577	C12orf75	12	105000000	105000000	+	2693	protein_coding	chromosome 12 open reading frame 75 [Source:HGNC Symbol;Acc:HGNC:35164]
ENSG00000100485	46.4498	217.409	36.8052	260.891	206.121	243.464	100.221	236.825	-1.23552	0.013818	0.057771	SOS2	14	50117120	50231558	-	6938	protein_coding	SOS Ras/Rho guanine nucleotide exchange factor 2 [Source:HGNC Symbol;Acc:HGNC:11188]
ENSG00000105856	496.655	432.86	395.935	222.331	303.897	309.085	441.817	278.438	0.66649	0.013831	0.05781	HBP1	7	107000000	107000000	+	6351	protein_coding	HMG-box transcription factor 1 [Source:HGNC Symbol;Acc:HGNC:23200]
ENSG00000109670	52.4049	64.6352	35.6899	109.115	95.1329	88.4458	50.91	97.5644	-0.9361	0.013859	0.057909	FBXW7	4	152000000	153000000	-	11095	protein_coding	F-box and WD repeat domain containing 7 [Source:HGNC Symbol;Acc:HGNC:16712]
ENSG00000167703	514.521	294.776	351.322	270.736	226.381	194.961	386.873	230.693	0.744126	0.013866	0.05792	SLC43A2	17	1569267	1628886	-	10606	protein_coding	solute carrier family 43 member 2 [Source:HGNC Symbol;Acc:HGNC:23087]
ENSG00000239569	58.36	22.5244	64.6879	9.84493	25.5449	19.9716	48.5241	18.4538	1.39442	0.013885	0.057981	KMT2E-AS1	7	105000000	105000000	-	736	antisense	KMT2E antisense RNA 1 [Source:HGNC Symbol;Acc:HGNC:40845]
ENSG00000171621	571.69	654.187	637.957	422.512	434.264	374.706	621.278	410.494	0.597904	0.013951	0.058225	SPSB1	1	9292880	9369532	+	3403	protein_coding	splA/ryanodine receptor domain and SOCS box containing 1 [Source:HGNC Symbol;Acc:HGNC:30628]
ENSG00000160469	326.339	313.383	322.324	228.895	185.861	197.814	320.682	204.19	0.650657	0.013961	0.058247	BRSK1	19	55282072	55312533	+	3841	protein_coding	BR serine/threonine kinase 1 [Source:HGNC Symbol;Acc:HGNC:18994]
ENSG00000260708	44.0677	36.2349	63.5726	12.3062	17.6172	29.4819	47.9584	19.8018	1.2814	0.014019	0.058406	AL118516.1	22	46761894	46762563	-	670	antisense	novel transcript, antisense to TBC1D22A
ENSG00000203812	41.6857	27.421	53.5348	13.1266	18.498	18.0696	40.8805	16.5647	1.30295	0.014056	0.05849	HIST2H2AA3	1	150000000	150000000	-	549	protein_coding	histone cluster 2 H2A family member a3 [Source:HGNC Symbol;Acc:HGNC:4736]
ENSG00000150316	320.384	461.26	393.704	478.299	614.84	840.711	391.783	644.617	-0.71719	0.014071	0.058509	CWC15	11	94962622	94973612	-	2758	protein_coding	CWC15 spliceosome associated protein homolog [Source:HGNC Symbol;Acc:HGNC:26939]
ENSG00000214174	94.0906	96.9528	86.9941	124.702	162.078	196.863	92.6792	161.215	-0.79713	0.014072	0.058509	AMZ2P1	17	64966550	64975576	-	3858	transcribed_unprocessed_pseudogene	archaelysin family metallopeptidase 2 pseudogene 1 [Source:HGNC Symbol;Acc:HGNC:26491]
ENSG00000111880	145.304	365.287	277.712	422.512	430.74	540.185	262.768	464.479	-0.81966	0.014115	0.058654	RNGTT	6	88610272	88963721	-	4916	protein_coding	RNA guanylyltransferase and 5'-phosphatase [Source:HGNC Symbol;Acc:HGNC:10073]
ENSG00000198001	100.046	226.223	199.64	292.887	260.735	388.971	175.303	314.197	-0.83915	0.014155	0.0588	IRAK4	12	43758944	43789543	+	5629	protein_coding	interleukin 1 receptor associated kinase 4 [Source:HGNC Symbol;Acc:HGNC:17967]
ENSG00000053371	2304.62	1586.5	2226.16	1110.84	1398.81	1449.37	2039.09	1319.67	0.627676	0.014195	0.058934	AKR7A2	1	19303965	19312146	-	1781	protein_coding	aldo-keto reductase family 7 member A2 [Source:HGNC Symbol;Acc:HGNC:389]
ENSG00000092470	353.733	471.053	479.583	589.875	660.645	789.355	434.79	679.958	-0.64429	0.014202	0.058944	WDR76	15	43826963	43868419	+	4078	protein_coding	WD repeat domain 76 [Source:HGNC Symbol;Acc:HGNC:25773]
ENSG00000111011	190.563	314.362	217.485	322.421	431.621	444.131	240.804	399.391	-0.7278	0.014237	0.059056	RSRC2	12	123000000	123000000	-	8741	protein_coding	arginine and serine rich coiled-coil 2 [Source:HGNC Symbol;Acc:HGNC:30559]
ENSG00000262202	44.0677	13.7105	31.2287	4.92246	14.9746	7.60824	29.669	9.16844	1.69084	0.014259	0.059131	AC007952.4	17	19112000	19112636	-	637	lincRNA	novel transcript
ENSG00000133250	471.644	314.362	359.13	215.768	236.951	260.582	381.712	237.767	0.682426	0.014274	0.059175	ZNF414	19	8509678	8514164	-	2758	protein_coding	zinc finger protein 414 [Source:HGNC Symbol;Acc:HGNC:20630]
ENSG00000111275	157.215	157.671	166.181	86.1431	109.227	90.3479	160.356	95.2392	0.751774	0.014327	0.05932	ALDH2	12	112000000	112000000	+	9720	protein_coding	aldehyde dehydrogenase 2 family member [Source:HGNC Symbol;Acc:HGNC:404]
ENSG00000172292	166.743	472.033	231.984	512.757	473.022	605.806	290.253	530.528	-0.86787	0.014342	0.05932	CERS6	2	168000000	169000000	+	7241	protein_coding	ceramide synthase 6 [Source:HGNC Symbol;Acc:HGNC:23826]
ENSG00000197822	88.1355	247.768	110.416	324.883	237.832	285.309	148.773	282.675	-0.92242	0.014408	0.059558	OCLN	5	69492292	69558104	+	6761	protein_coding	occludin [Source:HGNC Symbol;Acc:HGNC:8104]
ENSG00000238227	2906.09	1721.65	2202.74	1478.38	1590.83	1293.4	2276.82	1454.2	0.646507	0.014417	0.05956	TMEM250	9	136000000	136000000	-	3396	protein_coding	transmembrane protein 250 [Source:HGNC Symbol;Acc:HGNC:31009]
ENSG00000168101	1090.97	675.731	985.933	461.891	671.215	581.079	917.546	571.395	0.683013	0.014434	0.059583	NUDT16L1	16	4693694	4695859	+	2068	protein_coding	nudix hydrolase 16 like 1 [Source:HGNC Symbol;Acc:HGNC:28154]
ENSG00000108582	152.451	571.923	215.255	790.056	584.891	496.438	313.21	623.795	-0.9922	0.01444	0.059587	CPD	17	30378905	30469989	+	12532	protein_coding	carboxypeptidase D [Source:HGNC Symbol;Acc:HGNC:2301]
ENSG00000140265	151.26	181.174	150.567	269.915	276.59	230.149	161	258.885	-0.68448	0.014477	0.059702	ZSCAN29	15	43358172	43371025	-	6634	protein_coding	zinc finger and SCAN domain containing 29 [Source:HGNC Symbol;Acc:HGNC:26673]
ENSG00000165861	687.218	634.6	624.573	461.071	450.119	373.755	648.797	428.315	0.598616	0.014495	0.059711	ZFYVE1	14	72969451	73027212	-	5306	protein_coding	zinc finger FYVE-type containing 1 [Source:HGNC Symbol;Acc:HGNC:13180]
ENSG00000154059	113.147	218.389	159.489	228.074	266.02	369	163.675	287.698	-0.81053	0.014509	0.059749	IMPACT	18	24426616	24453535	+	4918	protein_coding	impact RWD domain protein [Source:HGNC Symbol;Acc:HGNC:20387]
ENSG00000105701	10727.5	5876.91	8768.56	4526.21	5634.86	5813.65	8457.66	5324.9	0.667463	0.014523	0.059792	FKBP8	19	18531751	18544077	-	2902	protein_coding	FK506 binding protein 8 [Source:HGNC Symbol;Acc:HGNC:3724]
ENSG00000125870	457.352	588.572	571.038	652.226	904.643	981.463	538.987	846.111	-0.6499	0.014571	0.059922	SNRPB2	20	16729961	16742563	+	2607	protein_coding	small nuclear ribonucleoprotein polypeptide B2 [Source:HGNC Symbol;Acc:HGNC:11155]
ENSG00000122378	1213.65	1394.55	1514.59	742.472	904.643	1055.64	1374.26	900.919	0.609543	0.014605	0.06004	PRXL2A	10	80407829	80437115	+	6520	protein_coding	peroxiredoxin like 2A [Source:HGNC Symbol;Acc:HGNC:28651]
ENSG00000185825	14185	8626.84	12609.7	6664.2	8087.17	8109.43	11807.2	7620.27	0.631724	0.014617	0.060058	BCAP31	X	154000000	154000000	-	3533	protein_coding	B cell receptor associated protein 31 [Source:HGNC Symbol;Acc:HGNC:16695]
ENSG00000147121	164.361	210.554	201.871	256.788	288.041	408.943	192.262	317.924	-0.72392	0.014702	0.060286	KRBOX4	X	46446857	46497422	+	4120	protein_coding	KRAB box domain containing 4 [Source:HGNC Symbol;Acc:HGNC:26007]
ENSG00000138758	518.094	2790.09	1409.75	2826.32	2997.57	3704.26	1572.64	3176.05	-1.01364	0.014721	0.060328	2024-09-11	4	76949703	77040384	+	9787	protein_coding	septin 11 [Source:HGNC Symbol;Acc:HGNC:25589]
ENSG00000147180	16.6743	52.8833	5.57655	65.6329	75.7539	63.719	25.0447	68.3686	-1.43617	0.014776	0.060424	ZNF711	X	85244032	85273362	+	5004	protein_coding	zinc finger protein 711 [Source:HGNC Symbol;Acc:HGNC:13128]
ENSG00000074527	157.215	247.768	113.761	365.083	317.99	237.757	172.915	306.943	-0.82627	0.014777	0.060424	NTN4	12	95657807	95791152	-	4166	protein_coding	netrin 4 [Source:HGNC Symbol;Acc:HGNC:13658]
ENSG00000132326	63.1241	122.415	70.2645	185.413	167.363	121.732	85.2679	158.169	-0.88778	0.014779	0.060424	PER2	2	238000000	238000000	-	6877	protein_coding	period circadian regulator 2 [Source:HGNC Symbol;Acc:HGNC:8846]
ENSG00000196505	161.979	241.892	191.833	319.96	256.33	422.257	198.568	332.849	-0.74322	0.01478	0.060424	GDAP2	1	118000000	118000000	-	10496	protein_coding	ganglioside induced differentiation associated protein 2 [Source:HGNC Symbol;Acc:HGNC:18010]
ENSG00000086619	70.2702	161.588	69.1492	150.135	177.934	257.729	100.336	195.266	-0.95532	0.014806	0.060505	ERO1B	1	236000000	236000000	-	5361	protein_coding	endoplasmic reticulum oxidoreductase 1 beta [Source:HGNC Symbol;Acc:HGNC:14355]
ENSG00000115365	381.126	1233.94	694.838	1282.3	1330.98	1583.46	769.97	1398.91	-0.86055	0.014812	0.060508	LANCL1	2	210000000	210000000	-	5254	protein_coding	LanC like 1 [Source:HGNC Symbol;Acc:HGNC:6508]
ENSG00000107262	2265.32	1503.26	2353.3	912.297	1277.25	1579.66	2040.63	1256.4	0.699762	0.014837	0.060561	BAG1	9	33247820	33264720	-	7073	protein_coding	BCL2 associated athanogene 1 [Source:HGNC Symbol;Acc:HGNC:937]
ENSG00000204257	13.1012	14.6898	11.1531	0.820411	1.76172	4.75515	12.9814	2.44576	2.43392	0.014936	0.060875	HLA-DMA	6	32948613	32969094	-	2534	protein_coding	major histocompatibility complex, class II, DM alpha [Source:HGNC Symbol;Acc:HGNC:4934]
ENSG00000107201	135.776	393.687	224.177	378.209	458.047	544.94	251.214	460.399	-0.87141	0.014968	0.060987	DDX58	9	32455705	32526324	-	4353	protein_coding	DExD/H-box helicase 58 [Source:HGNC Symbol;Acc:HGNC:19102]
ENSG00000111897	316.811	1082.15	546.502	1067.35	1218.23	1308.62	648.487	1198.07	-0.8845	0.014973	0.060987	SERINC1	6	122000000	122000000	-	3137	protein_coding	serine incorporator 1 [Source:HGNC Symbol;Acc:HGNC:13464]
ENSG00000049089	11.9102	7.83457	4.46124	1.64082	0	0	8.06867	0.54694	3.81642	0.014986	1	COL9A2	1	40300487	40317813	-	4217	protein_coding	collagen type IX alpha 2 chain [Source:HGNC Symbol;Acc:HGNC:2218]
ENSG00000111266	272.744	398.584	326.786	220.69	188.504	214.933	332.704	208.042	0.678361	0.014991	0.061012	DUSP16	12	12474210	12562383	-	5724	protein_coding	dual specificity phosphatase 16 [Source:HGNC Symbol;Acc:HGNC:17909]
ENSG00000038427	962.344	2077.14	737.22	3588.48	1940.53	1651.94	1258.9	2393.65	-0.92676	0.015005	0.06102	VCAN	5	83471465	83582303	+	14831	protein_coding	versican [Source:HGNC Symbol;Acc:HGNC:2464]
ENSG00000077684	345.396	649.29	523.08	769.545	849.149	825.494	505.922	814.729	-0.68634	0.015015	0.061043	JADE1	4	129000000	129000000	+	9129	protein_coding	jade family PHD finger 1 [Source:HGNC Symbol;Acc:HGNC:30027]
ENSG00000136153	333.486	774.643	389.243	908.195	766.348	912.038	499.124	862.193	-0.78734	0.015035	0.06109	LMO7	13	75620434	75859870	+	14367	protein_coding	LIM domain 7 [Source:HGNC Symbol;Acc:HGNC:6646]
ENSG00000197763	184.608	77.3664	112.646	57.4288	58.1367	77.0334	124.874	64.1996	0.958059	0.015118	0.06139	TXNRD3	3	127000000	127000000	-	3809	protein_coding	thioredoxin reductase 3 [Source:HGNC Symbol;Acc:HGNC:20667]
ENSG00000174307	1298.21	726.656	919.015	473.377	693.237	639.092	981.294	601.902	0.704899	0.015129	0.061403	PHLDA3	1	201000000	201000000	-	3138	protein_coding	pleckstrin homology like domain family A member 3 [Source:HGNC Symbol;Acc:HGNC:8934]
ENSG00000145569	232.249	291.838	219.716	324.062	358.51	550.646	247.934	411.073	-0.72791	0.015134	0.061403	OTULINL	5	14581775	14615007	+	4074	protein_coding	OTU deubiquitinase with linear linkage specificity like [Source:HGNC Symbol;Acc:HGNC:25629]
ENSG00000176845	79.7983	62.6765	69.1492	45.1226	30.8301	29.4819	70.5413	35.1449	1.00064	0.015254	0.061854	METRNL	17	83079691	83095119	+	2626	protein_coding	meteorin like, glial cell differentiation regulator [Source:HGNC Symbol;Acc:HGNC:27584]
ENSG00000155313	95.2816	333.949	91.4554	409.385	327.68	330.007	173.562	355.691	-1.03199	0.015412	0.06241	USP25	21	15730025	15880069	+	7823	protein_coding	ubiquitin specific peptidase 25 [Source:HGNC Symbol;Acc:HGNC:12624]
ENSG00000142669	7474.84	4819.24	6157.62	3775.53	4254.55	4158.85	6150.57	4062.98	0.598116	0.015437	0.06249	SH3BGRL3	1	26279176	26281522	+	1786	protein_coding	SH3 domain binding glutamate rich protein like 3 [Source:HGNC Symbol;Acc:HGNC:15568]
ENSG00000090006	3264.59	2052.66	2425.8	2115.84	1437.56	1221.12	2581.01	1591.51	0.69721	0.015441	0.06249	LTBP4	19	40592883	40629818	+	8108	protein_coding	latent transforming growth factor beta binding protein 4 [Source:HGNC Symbol;Acc:HGNC:6717]
ENSG00000140104	201.282	132.208	139.414	95.9881	105.703	58.9639	157.635	86.885	0.856194	0.015468	0.062517	CLBA1	14	105000000	105000000	+	5225	protein_coding	clathrin binding box of aftiphilin containing 1 [Source:HGNC Symbol;Acc:HGNC:20126]
ENSG00000106443	126.248	270.293	156.143	302.731	313.586	339.518	184.228	318.612	-0.78722	0.015496	0.062517	PHF14	7	10973336	11169630	+	14051	protein_coding	PHD finger protein 14 [Source:HGNC Symbol;Acc:HGNC:22203]
ENSG00000050748	307.283	738.408	529.772	875.378	873.813	911.087	525.154	886.759	-0.75466	0.015529	0.062634	MAPK9	5	180000000	180000000	-	8955	protein_coding	mitogen-activated protein kinase 9 [Source:HGNC Symbol;Acc:HGNC:6886]
ENSG00000130363	127.439	178.236	170.642	77.1186	96.8946	103.662	158.773	92.5585	0.781078	0.015589	0.062856	RSPH3	6	159000000	159000000	-	6561	protein_coding	radial spoke head 3 homolog [Source:HGNC Symbol;Acc:HGNC:21054]
ENSG00000171813	762.253	347.659	488.505	279.76	325.918	337.616	532.806	314.431	0.760099	0.015628	0.062995	PWWP2B	10	132000000	132000000	+	2651	protein_coding	PWWP domain containing 2B [Source:HGNC Symbol;Acc:HGNC:25150]
ENSG00000122644	139.349	182.154	191.833	224.792	249.283	405.139	171.112	293.072	-0.77454	0.015642	0.063034	ARL4A	7	12686856	12690934	+	3561	protein_coding	ADP ribosylation factor like GTPase 4A [Source:HGNC Symbol;Acc:HGNC:695]
ENSG00000142765	131.012	114.581	122.684	80.4002	63.4219	67.5231	122.759	70.4484	0.799493	0.015656	0.063042	SYTL1	1	27342020	27353937	+	5584	protein_coding	synaptotagmin like 1 [Source:HGNC Symbol;Acc:HGNC:15584]
ENSG00000147853	234.631	563.11	312.287	520.14	619.244	818.837	370.009	652.741	-0.81714	0.015695	0.063123	AK3	9	4709559	4742043	-	4483	protein_coding	adenylate kinase 3 [Source:HGNC Symbol;Acc:HGNC:17376]
ENSG00000164967	1007.6	626.765	1027.2	393.797	569.916	655.26	887.189	539.658	0.717206	0.015696	0.063123	RPP25L	9	34610486	34612104	-	1092	protein_coding	ribonuclease P/MRP subunit p25 like [Source:HGNC Symbol;Acc:HGNC:19909]
ENSG00000141367	3264.59	6251.99	4141.14	9343.66	6739.46	6209.28	4552.57	7430.8	-0.70674	0.015699	0.063123	CLTC	17	59619689	59696956	+	11836	protein_coding	clathrin heavy chain [Source:HGNC Symbol;Acc:HGNC:2092]
ENSG00000176406	20.2473	52.8833	22.3062	120.6	86.3243	30.433	31.8123	79.1192	-1.30877	0.015805	0.063474	RIMS2	8	104000000	104000000	+	13619	protein_coding	regulating synaptic membrane exocytosis 2 [Source:HGNC Symbol;Acc:HGNC:17283]
ENSG00000065413	48.8318	74.4284	72.4951	133.727	96.0137	126.487	65.2518	118.743	-0.86099	0.015808	0.063474	ANKRD44	2	197000000	197000000	-	12813	protein_coding	ankyrin repeat domain 44 [Source:HGNC Symbol;Acc:HGNC:25259]
ENSG00000080503	177.462	339.824	247.599	484.863	395.506	388.971	254.962	423.113	-0.72909	0.015816	0.063474	SMARCA2	9	1980290	2193624	+	18595	protein_coding	SWI/SNF related, matrix associated, actin dependent regulator of chromatin, subfamily a, member 2 [Source:HGNC Symbol;Acc:HGNC:11098]
ENSG00000163428	72.6522	408.377	45.7277	755.598	813.034	861.633	175.586	810.088	-2.20488	0.015818	0.063474	LRRC58	3	120000000	120000000	-	7903	protein_coding	leucine rich repeat containing 58 [Source:HGNC Symbol;Acc:HGNC:26968]
ENSG00000157212	251.305	292.817	233.1	392.156	391.102	413.698	259.074	398.985	-0.62212	0.0159	0.063728	PAXIP1	7	155000000	155000000	-	9643	protein_coding	PAX interacting protein 1 [Source:HGNC Symbol;Acc:HGNC:8624]
ENSG00000198947	459.734	1139.93	543.156	1197.8	1171.54	1347.61	714.273	1238.98	-0.79364	0.015952	0.063889	DMD	X	31097677	33339441	-	18910	protein_coding	dystrophin [Source:HGNC Symbol;Acc:HGNC:2928]
ENSG00000120889	3099.03	3410	3315.82	2412.01	2342.21	1990.51	3274.95	2248.24	0.542642	0.016042	0.06414	TNFRSF10B	8	23020133	23069179	-	5158	protein_coding	TNF receptor superfamily member 10b [Source:HGNC Symbol;Acc:HGNC:11905]
ENSG00000048740	17.8653	93.0355	37.9205	101.731	137.414	98.9071	49.6071	112.684	-1.17469	0.016057	0.06416	CELF2	10	10798397	11336675	+	10978	protein_coding	CUGBP Elav-like family member 2 [Source:HGNC Symbol;Acc:HGNC:2550]
ENSG00000133433	314.429	222.306	289.98	116.498	171.768	202.569	275.572	163.612	0.752635	0.016077	0.06416	GSTT2B	22	23957414	23961186	-	1099	protein_coding	glutathione S-transferase theta 2B (gene/pseudogene) [Source:HGNC Symbol;Acc:HGNC:33437]
ENSG00000133703	146.495	681.607	271.02	762.982	702.045	723.734	366.374	729.587	-0.99205	0.016079	0.06416	KRAS	12	25204789	25250936	-	7302	protein_coding	KRAS proto-oncogene, GTPase [Source:HGNC Symbol;Acc:HGNC:6407]
ENSG00000156970	594.319	835.361	734.989	1123.96	1004.18	1141.24	721.556	1089.79	-0.59433	0.016084	0.06416	BUB1B	15	40161023	40221136	+	4476	protein_coding	BUB1 mitotic checkpoint serine/threonine kinase B [Source:HGNC Symbol;Acc:HGNC:1149]
ENSG00000065559	113.147	460.281	259.867	414.307	535.563	679.035	277.765	542.968	-0.96477	0.016087	0.06416	MAP2K4	17	12020824	12143830	+	5714	protein_coding	mitogen-activated protein kinase kinase 4 [Source:HGNC Symbol;Acc:HGNC:6844]
ENSG00000128272	9818.77	9570.91	10829.6	5124.28	6593.23	8200.73	10073.1	6639.42	0.601423	0.016132	0.064295	ATF4	22	39519695	39522685	+	2514	protein_coding	activating transcription factor 4 [Source:HGNC Symbol;Acc:HGNC:786]
ENSG00000172493	94.0906	246.789	120.453	411.846	278.352	196.863	153.778	295.687	-0.94084	0.016304	0.064905	AFF1	4	86935002	87141054	+	10733	protein_coding	AF4/FMR2 family member 1 [Source:HGNC Symbol;Acc:HGNC:7135]
ENSG00000006062	558.588	506.309	562.116	977.109	863.242	654.309	542.338	831.553	-0.61714	0.01631	0.064905	MAP3K14	17	45263119	45317145	-	5784	protein_coding	mitogen-activated protein kinase kinase kinase 14 [Source:HGNC Symbol;Acc:HGNC:6853]
ENSG00000028528	2104.53	1649.18	2348.84	1118.22	1344.19	1536.87	2034.18	1333.09	0.609687	0.016374	0.065123	SNX1	15	64094123	64146090	+	9780	protein_coding	sorting nexin 1 [Source:HGNC Symbol;Acc:HGNC:11172]
ENSG00000129968	6154	3371.8	5318.91	2633.52	3286.49	3455.09	4948.24	3125.03	0.662981	0.016404	0.065186	ABHD17A	19	1876810	1885547	-	6139	protein_coding	abhydrolase domain containing 17A [Source:HGNC Symbol;Acc:HGNC:28756]
ENSG00000175066	75.0343	169.423	89.2247	169.005	175.291	281.505	111.227	208.6	-0.90244	0.016419	0.065191	GK5	3	142000000	142000000	-	12158	protein_coding	glycerol kinase 5 [Source:HGNC Symbol;Acc:HGNC:28635]
ENSG00000005448	3698.12	2386.61	3378.27	1688.4	2099.09	2332.88	3154.33	2040.12	0.628632	0.016421	0.065191	WDR54	2	74421678	74425755	+	2860	protein_coding	WD repeat domain 54 [Source:HGNC Symbol;Acc:HGNC:25770]
ENSG00000242779	282.272	632.641	317.863	575.928	596.342	1049.94	410.925	740.736	-0.84852	0.016424	0.065191	ZNF702P	19	52968251	53037898	-	4769	transcribed_processed_pseudogene	zinc finger protein 702, pseudogene [Source:HGNC Symbol;Acc:HGNC:25775]
ENSG00000125629	104.81	177.257	128.261	264.993	213.168	213.031	136.776	230.397	-0.74994	0.016428	0.065191	INSIG2	2	118000000	118000000	+	3950	protein_coding	insulin induced gene 2 [Source:HGNC Symbol;Acc:HGNC:20452]
ENSG00000142166	275.126	787.374	334.593	832.717	831.532	854.976	465.697	839.741	-0.84912	0.016458	0.065291	IFNAR1	21	33324477	33359862	+	6301	protein_coding	interferon alpha and beta receptor subunit 1 [Source:HGNC Symbol;Acc:HGNC:5432]
ENSG00000104951	36.9216	22.5244	37.9205	9.84493	17.6172	8.55927	32.4555	12.0071	1.43003	0.016577	0.065691	IL4I1	19	49889654	49929539	-	2563	protein_coding	interleukin 4 induced 1 [Source:HGNC Symbol;Acc:HGNC:19094]
ENSG00000142327	7439.11	3965.27	5268.72	3531.05	3548.1	3568.26	5557.7	3549.14	0.646914	0.016609	0.065781	RNPEPL1	2	241000000	241000000	+	7867	protein_coding	arginyl aminopeptidase like 1 [Source:HGNC Symbol;Acc:HGNC:10079]
ENSG00000146376	57.169	337.866	97.0319	465.173	560.227	673.329	164.022	566.243	-1.78607	0.016622	0.065817	ARHGAP18	6	130000000	130000000	-	4640	protein_coding	Rho GTPase activating protein 18 [Source:HGNC Symbol;Acc:HGNC:21035]
ENSG00000105643	618.139	470.074	489.621	371.646	356.748	291.966	525.945	340.12	0.627913	0.016711	0.066094	ARRDC2	19	18001132	18014102	+	4637	protein_coding	arrestin domain containing 2 [Source:HGNC Symbol;Acc:HGNC:25225]
ENSG00000177854	478.79	316.321	326.786	199.36	300.373	158.822	373.965	219.518	0.767422	0.016722	0.066121	TMEM187	X	154000000	154000000	+	1924	protein_coding	transmembrane protein 187 [Source:HGNC Symbol;Acc:HGNC:13705]
ENSG00000210135	3365.82	2425.78	3014.68	1130.53	1773.17	2451.76	2935.43	1785.15	0.717637	0.016767	0.06617	MT-TN	MT	5657	5729	-	73	Mt_tRNA	mitochondrially encoded tRNA asparagine [Source:HGNC Symbol;Acc:HGNC:7493]
ENSG00000061987	86.9445	355.494	134.952	422.512	354.106	369.951	192.464	382.189	-0.98665	0.016797	0.066261	MON2	12	62466817	62600479	+	16017	protein_coding	MON2 homolog, regulator of endosome-to-Golgi trafficking [Source:HGNC Symbol;Acc:HGNC:29177]
ENSG00000175895	82.1804	212.513	130.491	218.229	243.998	310.987	141.728	257.738	-0.85874	0.016841	0.066353	PLEKHF2	8	95133804	95156684	+	3137	protein_coding	pleckstrin homology and FYVE domain containing 2 [Source:HGNC Symbol;Acc:HGNC:20757]
ENSG00000109133	416.857	631.662	600.036	831.076	857.957	840.711	549.519	843.248	-0.61709	0.016861	0.066393	TMEM33	4	41935120	41960572	+	8240	protein_coding	transmembrane protein 33 [Source:HGNC Symbol;Acc:HGNC:25541]
ENSG00000130758	588.364	364.307	440.547	305.193	310.063	260.582	464.406	291.946	0.668472	0.016867	0.0664	MAP3K10	19	40191744	40215575	+	4566	protein_coding	mitogen-activated protein kinase kinase kinase 10 [Source:HGNC Symbol;Acc:HGNC:6849]
ENSG00000141232	231.058	291.838	209.678	191.156	107.465	132.193	244.191	143.605	0.765587	0.016904	0.066436	TOB1	17	50862223	50867978	-	2521	protein_coding	transducer of ERBB2, 1 [Source:HGNC Symbol;Acc:HGNC:11979]
ENSG00000127948	2713.14	1620.78	1946.21	1473.46	1383.83	1186.89	2093.38	1348.06	0.634612	0.016913	0.066453	POR	7	75899200	75986855	+	6112	protein_coding	cytochrome p450 oxidoreductase [Source:HGNC Symbol;Acc:HGNC:9208]
ENSG00000196236	160.788	146.898	177.334	356.058	205.24	246.317	161.673	269.205	-0.73682	0.016955	0.0666	XPNPEP3	22	40857077	40932815	+	9574	protein_coding	X-prolyl aminopeptidase 3 [Source:HGNC Symbol;Acc:HGNC:28052]
ENSG00000011243	680.072	458.322	542.04	364.262	392.863	324.301	560.145	360.476	0.635006	0.017024	0.066813	AKAP8L	19	15380048	15419141	-	5081	protein_coding	A-kinase anchoring protein 8 like [Source:HGNC Symbol;Acc:HGNC:29857]
ENSG00000021826	88.1355	120.457	118.223	187.874	155.912	203.52	108.938	182.436	-0.74187	0.017024	0.066813	CPS1	2	210000000	211000000	+	10775	protein_coding	carbamoyl-phosphate synthase 1 [Source:HGNC Symbol;Acc:HGNC:2323]
ENSG00000142623	333.486	245.81	321.209	170.645	214.93	178.794	300.168	188.123	0.673257	0.017035	0.066823	PADI1	1	17205126	17246005	+	4903	protein_coding	peptidyl arginine deiminase 1 [Source:HGNC Symbol;Acc:HGNC:18367]
ENSG00000116141	45.2588	94.9941	74.7257	165.723	118.916	115.075	71.6595	133.238	-0.89109	0.017139	0.067126	MARK1	1	221000000	221000000	+	5417	protein_coding	microtubule affinity regulating kinase 1 [Source:HGNC Symbol;Acc:HGNC:6896]
ENSG00000163961	82.1804	236.996	144.99	262.531	275.709	306.232	154.722	281.491	-0.85972	0.017152	0.06715	RNF168	3	196000000	197000000	-	5347	protein_coding	ring finger protein 168 [Source:HGNC Symbol;Acc:HGNC:26661]
ENSG00000155090	2396.33	2990.85	2474.87	1947.65	1776.69	1628.16	2620.68	1784.17	0.554729	0.017246	0.06744	KLF10	8	103000000	103000000	-	4003	protein_coding	Kruppel like factor 10 [Source:HGNC Symbol;Acc:HGNC:11810]
ENSG00000272886	117.911	217.409	136.068	326.523	273.067	212.08	157.129	270.557	-0.7819	0.017375	0.067858	DCP1A	3	53283428	53347610	-	6127	protein_coding	decapping mRNA 1A [Source:HGNC Symbol;Acc:HGNC:18714]
ENSG00000172500	4396.05	3108.36	4312.9	2077.28	2673.41	2980.53	3939.11	2577.07	0.612128	0.017386	0.067881	FIBP	11	65883741	65888539	-	3353	protein_coding	FGF1 intracellular binding protein [Source:HGNC Symbol;Acc:HGNC:3705]
ENSG00000196177	82.1804	218.389	126.03	258.429	227.262	286.26	142.2	257.317	-0.85173	0.017414	0.067952	ACADSB	10	123000000	123000000	+	6255	protein_coding	acyl-CoA dehydrogenase short/branched chain [Source:HGNC Symbol;Acc:HGNC:91]
ENSG00000117676	3900.59	2838.07	3334.78	2050.21	2522.78	2208.29	3357.81	2260.43	0.570832	0.017433	0.067974	RPS6KA1	1	26529761	26575030	+	5884	protein_coding	ribosomal protein S6 kinase A1 [Source:HGNC Symbol;Acc:HGNC:10430]
ENSG00000206417	13.1012	11.7518	15.6143	1.64082	0	5.70618	13.4891	2.449	2.4847	0.017538	0.068344	H1FX-AS1	3	129000000	129000000	+	3420	antisense	H1FX antisense RNA 1 [Source:HGNC Symbol;Acc:HGNC:27953]
ENSG00000183604	4.76408	2.93796	7.80717	20.5103	18.498	17.1185	5.16974	18.709	-1.8662	0.017562	0.068418	SMG1P5	16	30267553	30335374	-	4791	transcribed_unprocessed_pseudogene	SMG1 pseudogene 5 [Source:HGNC Symbol;Acc:HGNC:49862]
ENSG00000130159	589.555	397.604	575.5	274.838	356.748	358.538	520.886	330.041	0.658037	0.017602	0.068522	ECSIT	19	11505916	11529174	-	2370	protein_coding	ECSIT signalling integrator [Source:HGNC Symbol;Acc:HGNC:29548]
ENSG00000138594	276.317	1101.74	573.269	1057.51	1199.73	1410.38	650.441	1222.54	-0.90936	0.017643	0.068648	TMOD3	15	51829628	51947295	+	10632	protein_coding	tropomodulin 3 [Source:HGNC Symbol;Acc:HGNC:11873]
ENSG00000136999	192.945	259.52	144.99	126.343	112.75	113.173	199.152	117.422	0.763216	0.017654	0.068648	NOV	8	119000000	119000000	+	2673	protein_coding	nephroblastoma overexpressed [Source:HGNC Symbol;Acc:HGNC:7885]
ENSG00000171262	202.473	408.377	340.169	481.581	505.613	576.324	317.007	521.173	-0.71556	0.017663	0.068665	FAM98B	15	38454127	38487710	+	6851	protein_coding	family with sequence similarity 98 member B [Source:HGNC Symbol;Acc:HGNC:26773]
ENSG00000067221	398.992	311.424	300.018	176.388	240.475	219.688	336.811	212.184	0.666517	0.017678	0.068665	STOML1	15	73978923	73994622	-	10461	protein_coding	stomatin like 1 [Source:HGNC Symbol;Acc:HGNC:14560]
ENSG00000162804	80.9894	82.263	91.4554	62.3512	34.3535	34.2371	84.9026	43.6473	0.956133	0.017707	0.068742	SNED1	2	241000000	241000000	+	13592	protein_coding	sushi, nidogen and EGF like domains 1 [Source:HGNC Symbol;Acc:HGNC:24696]
ENSG00000105662	576.454	358.432	363.591	320.781	259.854	205.423	432.825	262.019	0.72252	0.017708	0.068742	CRTC1	19	18683677	18782333	+	6965	protein_coding	CREB regulated transcription coactivator 1 [Source:HGNC Symbol;Acc:HGNC:16062]
ENSG00000138448	553.824	1834.27	494.082	2087.12	1860.38	1641.48	960.725	1862.99	-0.9548	0.017718	0.068764	ITGAV	2	187000000	187000000	+	8211	protein_coding	integrin subunit alpha V [Source:HGNC Symbol;Acc:HGNC:6150]
ENSG00000196586	153.642	476.929	189.603	584.132	495.924	448.886	273.391	509.648	-0.89643	0.017762	0.068867	MYO6	6	75749192	75919537	+	8785	protein_coding	myosin VI [Source:HGNC Symbol;Acc:HGNC:7605]
ENSG00000111276	458.543	502.392	504.12	736.729	703.807	716.126	488.351	718.887	-0.55767	0.01779	0.068951	CDKN1B	12	12715058	12722371	+	2811	protein_coding	cyclin dependent kinase inhibitor 1B [Source:HGNC Symbol;Acc:HGNC:1785]
ENSG00000151491	122.675	319.259	171.758	306.013	335.608	466.005	204.564	369.209	-0.84881	0.017818	0.06902	EPS8	12	15620158	15882329	-	8692	protein_coding	epidermal growth factor receptor pathway substrate 8 [Source:HGNC Symbol;Acc:HGNC:3420]
ENSG00000221914	332.295	614.034	564.346	786.774	789.25	831.2	503.558	802.408	-0.67123	0.017831	0.069033	PPP2R2A	8	26291491	26372680	+	7865	protein_coding	protein phosphatase 2 regulatory subunit Balpha [Source:HGNC Symbol;Acc:HGNC:9304]
ENSG00000109689	96.4726	171.381	129.376	283.042	162.078	249.17	132.41	231.43	-0.80319	0.017865	0.069148	STIM2	4	26857678	27025381	+	6909	protein_coding	stromal interaction molecule 2 [Source:HGNC Symbol;Acc:HGNC:19205]
ENSG00000224078	108.383	255.603	91.4554	323.242	266.02	258.68	151.814	282.647	-0.89348	0.01789	0.069208	SNHG14	15	24978583	25419462	+	43324	processed_transcript	small nucleolar RNA host gene 14 [Source:HGNC Symbol;Acc:HGNC:37462]
ENSG00000126603	384.699	379.977	412.664	319.96	226.381	187.353	392.447	244.565	0.681075	0.017906	0.069212	GLIS2	16	4314761	4339597	+	4469	protein_coding	GLIS family zinc finger 2 [Source:HGNC Symbol;Acc:HGNC:29450]
ENSG00000116016	519.285	869.637	542.04	1506.27	1012.99	741.803	643.654	1087.02	-0.75567	0.017907	0.069212	EPAS1	2	46293667	46386703	+	7302	protein_coding	endothelial PAS domain protein 1 [Source:HGNC Symbol;Acc:HGNC:3374]
ENSG00000239521	204.855	159.629	187.372	103.372	106.584	126.487	183.952	112.148	0.713734	0.017911	0.069212	CASTOR3	7	100000000	100000000	-	4874	protein_coding	CASTOR family member 3 [Source:HGNC Symbol;Acc:HGNC:29954]
ENSG00000198825	86.9445	216.43	122.684	225.613	232.547	310.036	142.019	256.065	-0.84636	0.017941	0.069271	INPP5F	10	120000000	120000000	+	7610	protein_coding	inositol polyphosphate-5-phosphatase F [Source:HGNC Symbol;Acc:HGNC:17054]
ENSG00000221866	1.19102	1.95864	11.1531	0	0	0	4.76759	0	4.87513	0.017959	1	PLXNA4	7	132000000	133000000	-	16372	protein_coding	plexin A4 [Source:HGNC Symbol;Acc:HGNC:9102]
ENSG00000055211	151.26	275.189	209.678	336.368	310.063	399.433	212.042	348.621	-0.71494	0.017981	0.069407	GINM1	6	150000000	150000000	+	2250	protein_coding	glycoprotein integral membrane 1 [Source:HGNC Symbol;Acc:HGNC:21074]
ENSG00000271425	5.9551	29.3796	10.0378	31.1756	41.4004	53.2577	15.1242	41.9446	-1.45157	0.01804	0.069526	NBPF10	1	146000000	146000000	-	13249	protein_coding	NBPF member 10 [Source:HGNC Symbol;Acc:HGNC:31992]
ENSG00000051382	194.136	405.439	287.75	526.704	452.762	485.025	295.775	488.164	-0.72112	0.018142	0.069729	PIK3CB	3	139000000	139000000	-	7850	protein_coding	phosphatidylinositol-4,5-bisphosphate 3-kinase catalytic subunit beta [Source:HGNC Symbol;Acc:HGNC:8976]
ENSG00000232931	4.76408	4.89661	2.23062	16.4082	18.498	13.3144	3.96377	16.0736	-2.01715	0.018195	0.069895	LINC00342	2	95807118	95816215	-	2618	lincRNA	long intergenic non-protein coding RNA 342 [Source:HGNC Symbol;Acc:HGNC:42470]
ENSG00000163527	799.174	1632.53	1059.54	1874.64	1717.68	2010.48	1163.75	1867.6	-0.68185	0.018292	0.070191	STT3B	3	31532638	31637622	+	5012	protein_coding	STT3B, catalytic subunit of the oligosaccharyltransferase complex [Source:HGNC Symbol;Acc:HGNC:30611]
ENSG00000198453	38.1126	35.2556	27.8827	60.7104	54.6133	88.4458	33.7503	67.9232	-1.00774	0.018317	0.070232	ZNF568	19	36916329	36998700	+	9437	protein_coding	zinc finger protein 568 [Source:HGNC Symbol;Acc:HGNC:25392]
ENSG00000156273	90.5175	317.3	83.6482	295.348	315.348	387.069	163.822	332.588	-1.01794	0.01836	0.07033	BACH1	21	29194071	29630751	+	7717	protein_coding	BTB domain and CNC homolog 1 [Source:HGNC Symbol;Acc:HGNC:935]
ENSG00000172977	633.623	507.288	625.688	327.344	418.408	414.649	588.866	386.8	0.6063	0.018459	0.070644	KAT5	11	65711996	65719604	+	3732	protein_coding	lysine acetyltransferase 5 [Source:HGNC Symbol;Acc:HGNC:5275]
ENSG00000275202	46.4498	30.359	16.7296	8.20411	13.2129	12.3634	31.1795	11.2601	1.4703	0.018464	0.070644	AL161421.1	13	48974967	48976867	-	1101	antisense	novel transcript, antisense to FNDC3A
ENSG00000109686	85.7534	390.749	172.873	415.128	437.787	423.208	216.458	425.375	-0.97186	0.018494	0.070665	SH3D19	4	151000000	151000000	-	7789	protein_coding	SH3 domain containing 19 [Source:HGNC Symbol;Acc:HGNC:30418]
ENSG00000134013	11762.5	7577.01	7268.47	7103.94	5494.8	3773.69	8869.33	5457.48	0.700498	0.018495	0.070665	LOXL2	8	23297189	23425328	-	5707	protein_coding	lysyl oxidase like 2 [Source:HGNC Symbol;Acc:HGNC:6666]
ENSG00000151503	1313.69	1705	1695.27	2425.95	2432.93	2087.51	1571.32	2315.47	-0.5592	0.018563	0.07087	NCAPD3	11	134000000	134000000	-	9114	protein_coding	non-SMC condensin II complex subunit D3 [Source:HGNC Symbol;Acc:HGNC:28952]
ENSG00000182534	1207.69	1137.97	1245.8	889.325	856.196	691.399	1197.15	812.307	0.559206	0.018589	0.07095	MXRA7	17	76672551	76711016	-	9257	protein_coding	matrix remodeling associated 7 [Source:HGNC Symbol;Acc:HGNC:7541]
ENSG00000168137	314.429	623.827	305.595	823.692	621.006	649.554	414.617	698.084	-0.75041	0.018626	0.071073	SETD5	3	9397615	9479240	+	10808	protein_coding	SET domain containing 5 [Source:HGNC Symbol;Acc:HGNC:25566]
ENSG00000113368	1631.7	1629.59	1896.03	3056.85	2483.14	2134.11	1719.1	2558.03	-0.5735	0.018669	0.071171	LMNB1	5	127000000	127000000	+	3633	protein_coding	lamin B1 [Source:HGNC Symbol;Acc:HGNC:6637]
ENSG00000182195	3620.7	2584.43	2870.81	2232.34	2159.87	1596.78	3025.31	1996.33	0.599507	0.018672	0.071171	LDOC1	X	141000000	141000000	-	1381	protein_coding	LDOC1, regulator of NFKB signaling [Source:HGNC Symbol;Acc:HGNC:6548]
ENSG00000230479	4.76408	12.7312	11.1531	0	2.64258	0.95103	9.54945	1.19787	3.01297	0.01877	1	AP000695.1	21	36430360	36481070	+	893	antisense	novel transcript
ENSG00000100908	2123.59	1228.07	2032.09	721.961	1121.33	1405.62	1794.58	1082.97	0.728694	0.018778	0.07148	EMC9	14	24138959	24141588	-	1588	protein_coding	ER membrane protein complex subunit 9 [Source:HGNC Symbol;Acc:HGNC:20273]
ENSG00000100796	258.451	613.055	345.746	904.093	717.02	507.85	405.751	709.654	-0.80548	0.018946	0.071987	PPP4R3A	14	91457611	91510554	-	5912	protein_coding	protein phosphatase 4 regulatory subunit 3A [Source:HGNC Symbol;Acc:HGNC:20219]
ENSG00000116014	376.362	210.554	313.402	154.237	202.598	188.304	300.106	181.713	0.722843	0.018969	0.072014	KISS1R	19	917287	921015	+	1680	protein_coding	KISS1 receptor [Source:HGNC Symbol;Acc:HGNC:4510]
ENSG00000137942	163.17	606.2	353.553	674.378	561.108	860.682	374.308	698.722	-0.89885	0.018986	0.072063	FNBP1L	1	93448131	93554661	+	5798	protein_coding	formin binding protein 1 like [Source:HGNC Symbol;Acc:HGNC:20851]
ENSG00000110047	21394.3	14893.5	17772.5	12798.4	13153	10434.7	18020.1	12128.7	0.571145	0.0191	0.072398	EHD1	11	64851642	64888296	-	7101	protein_coding	EH domain containing 1 [Source:HGNC Symbol;Acc:HGNC:3242]
ENSG00000070444	284.654	232.099	208.563	205.103	106.584	103.662	241.772	138.45	0.801939	0.019227	0.072822	MNT	17	2384060	2401118	-	8728	protein_coding	MAX network transcriptional repressor [Source:HGNC Symbol;Acc:HGNC:7188]
ENSG00000101096	69.0791	78.3457	62.4573	187.874	96.8946	101.76	69.9607	128.843	-0.88149	0.019253	0.07288	NFATC2	20	51386957	51562831	-	8286	protein_coding	nuclear factor of activated T cells 2 [Source:HGNC Symbol;Acc:HGNC:7776]
ENSG00000160199	235.822	365.287	358.014	452.046	490.639	563.961	319.708	502.215	-0.65025	0.019307	0.073021	PKNOX1	21	42974510	43033931	+	7621	protein_coding	PBX/knotted 1 homeobox 1 [Source:HGNC Symbol;Acc:HGNC:9022]
ENSG00000152683	115.529	374.101	230.869	415.948	396.387	492.634	240.166	434.99	-0.85445	0.019316	0.073021	SLC30A6	2	32165841	32224379	+	5410	protein_coding	solute carrier family 30 member 6 [Source:HGNC Symbol;Acc:HGNC:19305]
ENSG00000278828	72.6522	104.787	128.261	55.7879	46.6856	63.719	101.9	55.3975	0.881286	0.019397	0.07325	HIST1H3H	6	27810064	27811300	+	1237	protein_coding	histone cluster 1 H3 family member h [Source:HGNC Symbol;Acc:HGNC:4775]
ENSG00000172172	828.95	943.086	934.629	943.472	1398.81	2032.35	902.222	1458.21	-0.69228	0.019402	0.07325	MRPL13	8	120000000	120000000	-	4209	protein_coding	mitochondrial ribosomal protein L13 [Source:HGNC Symbol;Acc:HGNC:14278]
ENSG00000177990	4.76408	11.7518	6.69186	24.6123	21.1406	25.6778	7.73593	23.8103	-1.60598	0.019498	0.073556	DPY19L2	12	63558913	63668939	-	5646	protein_coding	dpy-19 like 2 [Source:HGNC Symbol;Acc:HGNC:19414]
ENSG00000101160	2540.45	2252.44	2326.53	1797.52	1721.2	1319.08	2373.14	1612.6	0.557205	0.019518	0.073571	CTSZ	20	58995185	59007247	-	2038	protein_coding	cathepsin Z [Source:HGNC Symbol;Acc:HGNC:2547]
ENSG00000198862	44.0677	364.307	46.843	557.059	734.637	904.43	151.739	732.042	-2.26917	0.019587	0.073812	LTN1	21	28928144	28992956	-	8876	protein_coding	listerin E3 ubiquitin protein ligase 1 [Source:HGNC Symbol;Acc:HGNC:13082]
ENSG00000260805	10.7192	10.7725	11.1531	3.28164	0	1.90206	10.8816	1.7279	2.64274	0.019597	0.073813	AC092803.2	1	213000000	213000000	-	1899	lincRNA	novel transcript
ENSG00000180891	2610.72	1737.32	1984.13	1462.79	1523.89	1205.91	2110.72	1397.53	0.594562	0.019603	0.073813	CUEDC1	17	57861243	57955323	-	5577	protein_coding	CUE domain containing 1 [Source:HGNC Symbol;Acc:HGNC:31350]
ENSG00000141934	2713.14	1900.86	2580.83	1489.05	1755.55	1593.93	2398.28	1612.84	0.572243	0.019631	0.0739	PLPP2	19	281040	291504	-	7059	protein_coding	phospholipid phosphatase 2 [Source:HGNC Symbol;Acc:HGNC:9230]
ENSG00000120253	281.081	588.572	446.124	656.328	687.071	796.012	438.592	713.137	-0.69993	0.019737	0.0742	NUP43	6	150000000	150000000	-	4432	protein_coding	nucleoporin 43 [Source:HGNC Symbol;Acc:HGNC:21182]
ENSG00000033122	2.38204	0	0	8.20411	9.68946	7.60824	0.794013	8.5006	-3.50206	0.019764	1	LRRC7	1	69568398	70151945	+	14652	protein_coding	leucine rich repeat containing 7 [Source:HGNC Symbol;Acc:HGNC:18531]
ENSG00000121104	139.349	134.167	152.797	113.217	73.1114	42.7964	142.105	76.3748	0.892082	0.019816	0.074442	FAM117A	17	49710332	49789180	-	3836	protein_coding	family with sequence similarity 117 member A [Source:HGNC Symbol;Acc:HGNC:24179]
ENSG00000188312	111.956	107.725	137.183	154.237	190.266	252.974	118.955	199.159	-0.74286	0.019884	0.074656	CENPP	9	92325484	92620533	+	9794	protein_coding	centromere protein P [Source:HGNC Symbol;Acc:HGNC:32933]
ENSG00000084444	106.001	159.629	129.376	252.686	236.951	168.332	131.669	219.323	-0.73479	0.019941	0.074812	FAM234B	12	13044284	13142521	+	6807	protein_coding	family with sequence similarity 234 member B [Source:HGNC Symbol;Acc:HGNC:29288]
ENSG00000170836	80.9894	127.312	123.799	200.18	191.147	163.577	110.7	184.968	-0.73876	0.020018	0.075032	PPM1D	17	60600183	60666280	+	5044	protein_coding	protein phosphatase, Mg2+/Mn2+ dependent 1D [Source:HGNC Symbol;Acc:HGNC:9277]
ENSG00000159164	129.821	129.27	157.259	108.294	69.5879	56.1108	138.783	77.9976	0.828306	0.020072	0.075181	SV2A	1	150000000	150000000	-	4824	protein_coding	synaptic vesicle glycoprotein 2A [Source:HGNC Symbol;Acc:HGNC:20566]
ENSG00000133103	82.1804	244.83	140.529	221.511	270.424	376.608	155.846	289.514	-0.88969	0.020074	0.075181	COG6	13	39655627	39791665	+	8051	protein_coding	component of oligomeric golgi complex 6 [Source:HGNC Symbol;Acc:HGNC:18621]
ENSG00000120885	1524.51	807.94	1147.65	881.942	718.782	544.94	1160.03	715.221	0.696968	0.020124	0.075242	CLU	8	27596917	27615031	-	6616	protein_coding	clusterin [Source:HGNC Symbol;Acc:HGNC:2095]
ENSG00000185585	79.7983	61.6972	56.8808	43.4818	32.5918	20.9227	66.1255	32.3321	1.02629	0.020181	0.075436	OLFML2A	9	125000000	125000000	+	6746	protein_coding	olfactomedin like 2A [Source:HGNC Symbol;Acc:HGNC:27270]
ENSG00000122033	84.5624	84.2216	105.954	124.702	130.367	231.1	91.5795	162.057	-0.82221	0.020348	0.075826	MTIF3	13	27435643	27450591	-	1603	protein_coding	mitochondrial translational initiation factor 3 [Source:HGNC Symbol;Acc:HGNC:29788]
ENSG00000136383	7.14612	8.81389	17.845	0	2.64258	2.85309	11.2683	1.83189	2.64452	0.020382	0.075906	ALPK3	15	84816680	84873482	+	10940	protein_coding	alpha kinase 3 [Source:HGNC Symbol;Acc:HGNC:17574]
ENSG00000134954	2120.01	4175.82	2411.3	4892.11	4530.26	4371.89	2902.38	4598.09	-0.66359	0.020447	0.076132	ETS1	11	128000000	129000000	-	7149	protein_coding	ETS proto-oncogene 1, transcription factor [Source:HGNC Symbol;Acc:HGNC:3488]
ENSG00000173153	3268.16	2252.44	2537.33	1752.4	2018.05	1644.33	2685.97	1804.93	0.573323	0.020562	0.07645	ESRRA	11	64305572	64316743	+	3030	protein_coding	estrogen related receptor alpha [Source:HGNC Symbol;Acc:HGNC:3471]
ENSG00000105750	32.1575	50.9247	25.6521	79.5798	80.1582	58.0128	36.2448	72.5836	-0.99696	0.02057	0.07645	ZNF85	19	20923222	20950697	+	4668	protein_coding	zinc finger protein 85 [Source:HGNC Symbol;Acc:HGNC:13160]
ENSG00000164172	256.069	393.687	419.356	429.075	547.014	784.6	356.371	586.896	-0.71857	0.020726	0.076948	MOCS2	5	53095679	53110063	-	6010	protein_coding	molybdenum cofactor synthesis 2 [Source:HGNC Symbol;Acc:HGNC:7193]
ENSG00000049246	77.4163	126.332	141.644	237.919	197.313	157.871	115.131	197.701	-0.77898	0.020773	0.077085	PER3	1	7784320	7845177	+	8099	protein_coding	period circadian regulator 3 [Source:HGNC Symbol;Acc:HGNC:8847]
ENSG00000184277	166.743	132.208	129.376	212.486	229.024	235.856	142.776	225.788	-0.66223	0.020982	0.077756	TM2D3	15	102000000	102000000	-	11894	protein_coding	TM2 domain containing 3 [Source:HGNC Symbol;Acc:HGNC:24128]
ENSG00000137070	229.867	149.836	224.177	135.368	124.201	105.564	201.293	121.711	0.72339	0.020999	0.077779	IL11RA	9	34650702	34661892	+	4271	protein_coding	interleukin 11 receptor subunit alpha [Source:HGNC Symbol;Acc:HGNC:5967]
ENSG00000112290	75.0343	162.567	85.8788	261.711	194.67	137.899	107.827	198.094	-0.87459	0.021086	0.077961	WASF1	6	110000000	110000000	-	3260	protein_coding	WAS protein family member 1 [Source:HGNC Symbol;Acc:HGNC:12732]
ENSG00000178567	45.2588	129.27	52.4195	152.596	144.461	140.752	75.6496	145.937	-0.94162	0.021094	0.077971	EPM2AIP1	3	36985043	36993168	-	8126	protein_coding	EPM2A interacting protein 1 [Source:HGNC Symbol;Acc:HGNC:19735]
ENSG00000178425	185.799	308.486	285.519	355.238	399.91	495.487	259.935	416.878	-0.6797	0.021103	0.077982	NT5DC1	6	116000000	116000000	+	7309	protein_coding	5'-nucleotidase domain containing 1 [Source:HGNC Symbol;Acc:HGNC:21556]
ENSG00000116473	303.71	461.26	402.627	502.912	564.631	776.992	389.199	614.845	-0.65845	0.021122	0.078012	RAP1A	1	112000000	112000000	+	5532	protein_coding	RAP1A, member of RAS oncogene family [Source:HGNC Symbol;Acc:HGNC:9855]
ENSG00000040199	153.642	342.762	220.831	417.589	415.766	363.293	239.078	398.883	-0.73632	0.0212	0.078182	PHLPP2	16	71637835	71724701	-	12493	protein_coding	PH domain and leucine rich repeat protein phosphatase 2 [Source:HGNC Symbol;Acc:HGNC:29149]
ENSG00000082212	887.31	1558.1	1330.56	1624.41	1935.25	2346.19	1258.66	1968.62	-0.64482	0.021223	0.078225	ME2	18	50878734	50954257	+	16243	protein_coding	malic enzyme 2 [Source:HGNC Symbol;Acc:HGNC:6984]
ENSG00000159873	221.53	433.839	359.13	515.218	594.58	519.263	338.166	543.02	-0.68184	0.021236	0.078253	CCDC117	22	28772674	28789301	+	4326	protein_coding	coiled-coil domain containing 117 [Source:HGNC Symbol;Acc:HGNC:26599]
ENSG00000149177	1669.81	2213.27	1385.21	1226.51	1249.94	987.169	1756.1	1154.54	0.605152	0.021256	0.078284	PTPRJ	11	47980558	48170841	+	9620	protein_coding	protein tyrosine phosphatase, receptor type J [Source:HGNC Symbol;Acc:HGNC:9673]
ENSG00000182473	2605.95	2088.89	2114.63	1736.81	1485.13	1454.12	2269.82	1558.69	0.542041	0.021315	0.078441	EXOC7	17	76081017	76121576	-	10086	protein_coding	exocyst complex component 7 [Source:HGNC Symbol;Acc:HGNC:23214]
ENSG00000164741	422.812	1239.82	604.498	1467.71	1238.49	1237.29	755.71	1314.5	-0.79777	0.021346	0.078488	DLC1	8	13083361	13604610	-	12794	protein_coding	DLC1 Rho GTPase activating protein [Source:HGNC Symbol;Acc:HGNC:2897]
ENSG00000146085	153.642	271.272	205.217	315.038	339.131	355.685	210.043	336.618	-0.67809	0.021372	0.078535	MUT	6	49430360	49463191	-	3749	protein_coding	methylmalonyl-CoA mutase [Source:HGNC Symbol;Acc:HGNC:7526]
ENSG00000170464	116.72	150.815	173.988	68.0941	86.3243	103.662	147.174	86.0269	0.777239	0.021378	0.078535	DNAJC18	5	139000000	139000000	-	6499	protein_coding	DnaJ heat shock protein family (Hsp40) member C18 [Source:HGNC Symbol;Acc:HGNC:28429]
ENSG00000099953	15.4833	5.87593	7.80717	3.28164	0	0	9.72212	1.09388	3.09764	0.021445	1	MMP11	22	23768226	23784316	+	5176	protein_coding	matrix metallopeptidase 11 [Source:HGNC Symbol;Acc:HGNC:7157]
ENSG00000196199	178.653	379.977	204.102	402.001	438.668	431.768	254.244	424.146	-0.73602	0.021513	0.078907	MPHOSPH8	13	19633681	19673459	+	4905	protein_coding	M-phase phosphoprotein 8 [Source:HGNC Symbol;Acc:HGNC:29810]
ENSG00000084733	881.355	1813.7	1263.64	1873	1976.65	2468.87	1319.57	2106.17	-0.67404	0.021544	0.078959	RAB10	2	26034107	26137454	+	3631	protein_coding	RAB10, member RAS oncogene family [Source:HGNC Symbol;Acc:HGNC:9759]
ENSG00000023445	257.26	1352.44	169.527	1888.59	2614.39	3283.91	593.077	2595.63	-2.1295	0.021549	0.078959	BIRC3	11	102000000	102000000	+	7518	protein_coding	baculoviral IAP repeat containing 3 [Source:HGNC Symbol;Acc:HGNC:591]
ENSG00000143162	476.408	922.52	618.997	1059.97	1051.75	1060.4	672.642	1057.37	-0.65168	0.021549	0.078959	CREG1	1	168000000	168000000	-	3286	protein_coding	cellular repressor of E1A stimulated genes 1 [Source:HGNC Symbol;Acc:HGNC:2351]
ENSG00000275111	71.4612	60.7179	52.4195	99.2697	93.3711	134.095	61.5329	108.912	-0.82376	0.021578	0.079046	ZNF2	2	95165432	95184317	+	3996	protein_coding	zinc finger protein 2 [Source:HGNC Symbol;Acc:HGNC:12991]
ENSG00000077232	246.541	1336.77	351.322	1772.91	2027.74	2489.8	644.879	2096.82	-1.70072	0.021592	0.079074	DNAJC10	2	183000000	183000000	+	21835	protein_coding	DnaJ heat shock protein family (Hsp40) member C10 [Source:HGNC Symbol;Acc:HGNC:24637]
ENSG00000256802	47.6408	48.9661	60.2267	27.894	30.8301	14.2654	52.2779	24.3298	1.09907	0.021635	0.079201	AC022613.1	15	29674990	29680957	+	2736	antisense	uncharacterized LOC100130111 [Source:NCBI gene;Acc:100130111]
ENSG00000137310	1539.99	1820.56	2055.51	2539.17	2627.61	2670.49	1805.35	2612.42	-0.53301	0.021654	0.079221	TCF19	6	31158542	31167159	+	3538	protein_coding	transcription factor 19 [Source:HGNC Symbol;Acc:HGNC:11629]
ENSG00000166557	5058.26	2848.84	4706.6	1866.43	2693.67	3286.76	4204.57	2615.62	0.6848	0.021673	0.079249	TMED3	15	79311062	79427432	+	19470	protein_coding	transmembrane p24 trafficking protein 3 [Source:HGNC Symbol;Acc:HGNC:28889]
ENSG00000178694	26.2024	54.842	14.499	48.4042	81.92	84.6417	31.8478	71.6553	-1.15996	0.021713	0.07936	NSUN3	3	94062916	94128545	+	5635	protein_coding	NOP2/Sun RNA methyltransferase family member 3 [Source:HGNC Symbol;Acc:HGNC:26208]
ENSG00000167792	6424.36	4431.43	6142.01	3044.54	4201.7	4059.95	5665.93	3768.73	0.588209	0.021729	0.079394	NDUFV1	11	67605653	67612554	+	5057	protein_coding	NADH:ubiquinone oxidoreductase core subunit V1 [Source:HGNC Symbol;Acc:HGNC:7716]
ENSG00000174165	1032.61	662.021	809.715	486.503	598.985	558.255	834.783	547.914	0.607063	0.021742	0.0794	ZDHHC24	11	66520637	66546238	-	6266	protein_coding	zinc finger DHHC-type containing 24 [Source:HGNC Symbol;Acc:HGNC:27387]
ENSG00000137055	287.036	737.429	480.698	851.586	835.936	825.494	501.721	837.672	-0.73829	0.021743	0.0794	PLAA	9	26904083	26947463	-	4825	protein_coding	phospholipase A2 activating protein [Source:HGNC Symbol;Acc:HGNC:9043]
ENSG00000153989	339.441	849.071	458.392	810.566	1003.3	960.54	548.968	924.802	-0.75119	0.021763	0.079417	NUS1	6	118000000	118000000	+	4676	protein_coding	NUS1, dehydrodolichyl diphosphate synthase subunit [Source:HGNC Symbol;Acc:HGNC:21042]
ENSG00000146281	237.013	586.613	361.36	662.892	635.1	679.987	394.995	659.326	-0.73758	0.021833	0.07963	PM20D2	6	89146050	89165565	+	4708	protein_coding	peptidase M20 domain containing 2 [Source:HGNC Symbol;Acc:HGNC:21408]
ENSG00000163110	397.801	990.094	572.154	1124.78	1049.1	1081.32	653.349	1085.07	-0.73088	0.021864	0.079723	PDLIM5	4	94451857	94668227	+	11090	protein_coding	PDZ and LIM domain 5 [Source:HGNC Symbol;Acc:HGNC:17468]
ENSG00000104442	246.541	611.096	368.052	552.136	663.287	886.36	408.563	700.595	-0.77638	0.021892	0.079786	ARMC1	8	65602456	65634217	-	3421	protein_coding	armadillo repeat containing 1 [Source:HGNC Symbol;Acc:HGNC:17684]
ENSG00000106367	5080.89	3240.57	4899.55	2264.33	3019.59	3328.61	4407.01	2870.84	0.618302	0.022002	0.080105	AP1S1	7	101000000	101000000	+	1756	protein_coding	adaptor related protein complex 1 subunit sigma 1 [Source:HGNC Symbol;Acc:HGNC:559]
ENSG00000091136	1056.43	2033.07	1182.23	3481	2180.13	1602.49	1423.91	2421.2	-0.76567	0.022015	0.080123	LAMB1	7	108000000	108000000	-	8140	protein_coding	laminin subunit beta 1 [Source:HGNC Symbol;Acc:HGNC:6486]
ENSG00000100211	345.396	212.513	294.442	111.576	194.67	199.716	284.117	168.654	0.752518	0.022018	0.080123	CBY1	22	38656636	38673854	+	2348	protein_coding	chibby family member 1, beta catenin antagonist [Source:HGNC Symbol;Acc:HGNC:1307]
ENSG00000138382	404.947	435.798	361.36	428.254	658.883	830.249	400.702	639.129	-0.67287	0.022041	0.080176	METTL5	2	170000000	170000000	-	2865	protein_coding	methyltransferase like 5 [Source:HGNC Symbol;Acc:HGNC:25006]
ENSG00000236104	253.687	216.43	169.527	115.678	165.602	101.76	213.215	127.68	0.738986	0.022044	0.080176	ZBTB22	6	33314406	33317942	-	2728	protein_coding	zinc finger and BTB domain containing 22 [Source:HGNC Symbol;Acc:HGNC:13085]
ENSG00000215301	2727.44	7433.05	4328.52	7541.22	7784.16	8904.5	4829.67	8076.62	-0.74168	0.022102	0.080305	DDX3X	X	41333284	41364472	+	15892	protein_coding	DEAD-box helicase 3 X-linked [Source:HGNC Symbol;Acc:HGNC:2745]
ENSG00000143322	503.801	1455.27	767.333	1633.44	1516.84	1509.29	908.802	1553.19	-0.77247	0.022258	0.080767	ABL2	1	179000000	179000000	-	13257	protein_coding	ABL proto-oncogene 2, non-receptor tyrosine kinase [Source:HGNC Symbol;Acc:HGNC:77]
ENSG00000130775	22.6294	27.421	32.344	12.3062	12.332	5.70618	27.4648	10.1148	1.43534	0.022315	0.080935	THEMIS2	1	27872543	27886685	+	4621	protein_coding	thymocyte selection associated family member 2 [Source:HGNC Symbol;Acc:HGNC:16839]
ENSG00000165912	1591.2	918.603	1327.22	780.211	957.495	745.608	1279.01	827.771	0.62729	0.022337	0.080964	PACSIN3	11	47177525	47186443	-	2752	protein_coding	protein kinase C and casein kinase substrate in neurons 3 [Source:HGNC Symbol;Acc:HGNC:8572]
ENSG00000112096	4563.99	13617.5	7222.74	5133.31	4821.83	4952.01	8468.06	4969.05	0.76914	0.022358	0.080968	SOD2	6	160000000	160000000	-	16493	protein_coding	superoxide dismutase 2 [Source:HGNC Symbol;Acc:HGNC:11180]
ENSG00000161298	0	0	0	2.46123	8.8086	2.85309	0	4.70764	-4.55109	0.02239	1	ZNF382	19	36604817	36634113	+	11318	protein_coding	zinc finger protein 382 [Source:HGNC Symbol;Acc:HGNC:17409]
ENSG00000197860	97.6636	260.499	85.8788	274.017	239.594	318.595	148.014	277.402	-0.90242	0.022476	0.081249	SGTB	5	65665928	65723035	-	5748	protein_coding	small glutamine rich tetratricopeptide repeat containing beta [Source:HGNC Symbol;Acc:HGNC:23567]
ENSG00000101000	1676.96	1182.04	1720.92	847.484	971.588	1199.25	1526.64	1006.11	0.601554	0.022528	0.081395	PROCR	20	35172073	35216240	+	1696	protein_coding	protein C receptor [Source:HGNC Symbol;Acc:HGNC:9452]
ENSG00000131669	743.196	540.585	723.836	397.079	479.188	459.348	669.206	445.205	0.587657	0.022539	0.081417	NINJ1	9	93121489	93134288	-	2648	protein_coding	ninjurin 1 [Source:HGNC Symbol;Acc:HGNC:7824]
ENSG00000143324	272.744	578.779	369.167	645.663	576.963	770.334	406.897	664.32	-0.70568	0.022545	0.081418	XPR1	1	181000000	181000000	+	8903	protein_coding	xenotropic and polytropic retrovirus receptor 1 [Source:HGNC Symbol;Acc:HGNC:12827]
ENSG00000164144	167.934	388.791	306.71	419.23	441.311	592.492	287.811	484.344	-0.74892	0.022591	0.081521	ARFIP1	4	153000000	153000000	+	4269	protein_coding	ADP ribosylation factor interacting protein 1 [Source:HGNC Symbol;Acc:HGNC:21496]
ENSG00000135976	21.4384	34.2762	15.6143	45.943	51.0899	57.0618	23.7763	51.3649	-1.10288	0.022663	0.081759	ANKRD36	2	97113496	97250199	+	9479	protein_coding	ankyrin repeat domain 36 [Source:HGNC Symbol;Acc:HGNC:24079]
ENSG00000166794	5139.25	2701.95	4479.08	1945.19	2769.42	3025.23	4106.76	2579.95	0.670616	0.0227	0.081852	PPIB	15	64155812	64163205	-	1911	protein_coding	peptidylprolyl isomerase B [Source:HGNC Symbol;Acc:HGNC:9255]
ENSG00000228201	1.19102	3.91728	7.80717	0	0	0	4.30516	0	4.73116	0.02272	1	AL022341.1	16	648473	649200	-	389	antisense	uncharacterized LOC105371038 [Source:NCBI gene;Acc:105371038]
ENSG00000196141	624.094	1682.47	1135.38	1701.53	1833.07	2239.68	1147.32	1924.76	-0.74582	0.022766	0.082027	SPATS2L	2	200000000	200000000	+	10437	protein_coding	spermatogenesis associated serine rich 2 like [Source:HGNC Symbol;Acc:HGNC:24574]
ENSG00000075415	13078.6	10020.4	14096.4	7500.19	8834.14	9121.33	12398.5	8485.22	0.547125	0.02289	0.082434	SLC25A3	12	98593591	98606379	+	8896	protein_coding	solute carrier family 25 member 3 [Source:HGNC Symbol;Acc:HGNC:10989]
ENSG00000102053	10.7192	54.842	18.9603	75.4778	77.5157	48.5025	28.1738	67.1653	-1.24123	0.022935	0.082553	ZC3H12B	X	65366638	65507887	+	7829	protein_coding	zinc finger CCCH-type containing 12B [Source:HGNC Symbol;Acc:HGNC:17407]
ENSG00000074603	101.237	390.749	188.487	420.05	399.029	443.18	226.824	420.753	-0.8887	0.022964	0.082616	DPP8	15	65442463	65517704	-	10211	protein_coding	dipeptidyl peptidase 8 [Source:HGNC Symbol;Acc:HGNC:16490]
ENSG00000123609	186.99	309.466	221.947	306.013	414.885	429.866	239.467	383.588	-0.67758	0.022987	0.08262	NMI	2	151000000	151000000	-	3480	protein_coding	N-myc and STAT interactor [Source:HGNC Symbol;Acc:HGNC:7854]
ENSG00000182752	77.4163	116.539	62.4573	193.617	149.746	113.173	85.4709	152.179	-0.83022	0.022989	0.08262	PAPPA	9	116000000	116000000	+	11573	protein_coding	pappalysin 1 [Source:HGNC Symbol;Acc:HGNC:8602]
ENSG00000198730	326.339	586.613	438.317	710.476	667.692	718.979	450.423	699.049	-0.63293	0.022996	0.08262	CTR9	11	10750987	10801625	+	6026	protein_coding	CTR9 homolog, Paf1/RNA polymerase II complex component [Source:HGNC Symbol;Acc:HGNC:16850]
ENSG00000158710	45934.1	28055.6	42763.2	21773.7	27193	28239.9	38917.6	25735.5	0.596654	0.023	0.08262	TAGLN2	1	160000000	160000000	-	2487	protein_coding	transgelin 2 [Source:HGNC Symbol;Acc:HGNC:11554]
ENSG00000231925	4827.2	3462.88	3653.75	3388.3	2411.79	1904.91	3981.28	2568.33	0.6322	0.023078	0.082841	TAPBP	6	33299694	33314387	-	5056	protein_coding	TAP binding protein [Source:HGNC Symbol;Acc:HGNC:11566]
ENSG00000134265	227.485	372.142	265.444	400.36	452.762	501.193	288.357	451.438	-0.64483	0.023096	0.082878	NAPG	18	10525905	10552761	+	5586	protein_coding	NSF attachment protein gamma [Source:HGNC Symbol;Acc:HGNC:7642]
ENSG00000263731	11.9102	3.91728	10.0378	42.6613	24.6641	12.3634	8.62176	26.5629	-1.64132	0.023132	0.082937	AC145207.5	17	81878425	81881106	-	2682	lincRNA	novel transcript
ENSG00000105254	8069.16	5174.73	7108.98	3099.51	4495.91	5457.01	6784.29	4350.81	0.640924	0.023177	0.083048	TBCB	19	36114289	36125947	+	3326	protein_coding	tubulin folding cofactor B [Source:HGNC Symbol;Acc:HGNC:1989]
ENSG00000103260	4536.6	2308.26	3962.69	1756.5	2380.96	2649.57	3602.52	2262.34	0.671127	0.02332	0.083517	METRN	16	715115	719655	+	3692	protein_coding	meteorin, glial cell differentiation regulator [Source:HGNC Symbol;Acc:HGNC:14151]
ENSG00000099290	1132.66	1197.71	1295.99	926.244	867.647	676.182	1208.79	823.358	0.553728	0.023325	0.083517	WASHC2A	10	50067888	50133506	+	5159	protein_coding	WASH complex subunit 2A [Source:HGNC Symbol;Acc:HGNC:23416]
ENSG00000135776	166.743	383.894	223.062	527.524	370.842	409.894	257.899	436.087	-0.7559	0.02339	0.083688	ABCB10	1	230000000	230000000	-	4256	protein_coding	ATP binding cassette subfamily B member 10 [Source:HGNC Symbol;Acc:HGNC:41]
ENSG00000163803	9.52816	12.7312	14.499	4.10205	0	2.85309	12.2528	2.31838	2.39624	0.023419	0.083693	PLB1	2	28457145	28643788	+	8238	protein_coding	phospholipase B1 [Source:HGNC Symbol;Acc:HGNC:30041]
ENSG00000128595	3069.26	4114.13	4306.21	5989.82	5190.02	5552.11	3829.86	5577.32	-0.54221	0.023421	0.083693	CALU	7	129000000	129000000	+	4537	protein_coding	calumenin [Source:HGNC Symbol;Acc:HGNC:1458]
ENSG00000100711	451.397	425.025	525.311	278.94	342.654	314.791	467.244	312.128	0.582051	0.023465	0.083796	ZFYVE21	14	104000000	104000000	+	8390	protein_coding	zinc finger FYVE-type containing 21 [Source:HGNC Symbol;Acc:HGNC:20760]
ENSG00000205581	1836.55	2267.13	2289.73	2690.13	2932.38	3802.22	2131.14	3141.58	-0.55969	0.023523	0.083932	HMGN1	21	39342315	39349647	-	5102	protein_coding	high mobility group nucleosome binding domain 1 [Source:HGNC Symbol;Acc:HGNC:4984]
ENSG00000236552	5800.27	3318.92	5584.35	2397.24	3354.31	3638.64	4901.18	3130.07	0.646906	0.02361	0.084117	RPL13AP5	10	96750288	96750899	+	612	processed_pseudogene	ribosomal protein L13a pseudogene 5 [Source:HGNC Symbol;Acc:HGNC:23736]
ENSG00000059588	196.518	197.823	175.104	370.005	280.994	242.513	189.815	297.837	-0.65057	0.023689	0.084354	TARBP1	1	234000000	234000000	-	7743	protein_coding	TAR (HIV-1) RNA binding protein 1 [Source:HGNC Symbol;Acc:HGNC:11568]
ENSG00000065060	172.698	432.86	230.869	570.185	499.447	373.755	278.809	481.129	-0.78542	0.023708	0.084378	UHRF1BP1	6	34792015	34883138	+	9908	protein_coding	UHRF1 binding protein 1 [Source:HGNC Symbol;Acc:HGNC:21216]
ENSG00000179111	258.451	188.03	283.289	136.188	169.125	152.165	243.256	152.493	0.672929	0.023731	0.084378	HES7	17	8120590	8124092	-	1868	protein_coding	hes family bHLH transcription factor 7 [Source:HGNC Symbol;Acc:HGNC:15977]
ENSG00000126775	345.396	308.486	324.555	247.764	176.172	213.031	326.146	212.322	0.618521	0.023739	0.084385	ATG14	14	55366392	55411858	-	5052	protein_coding	autophagy related 14 [Source:HGNC Symbol;Acc:HGNC:19962]
ENSG00000176170	1142.19	726.656	1010.47	578.389	701.164	625.778	959.771	635.111	0.595272	0.023751	0.084385	SPHK1	17	76376584	76387860	+	4416	protein_coding	sphingosine kinase 1 [Source:HGNC Symbol;Acc:HGNC:11240]
ENSG00000092096	80.9894	37.2142	62.4573	36.9185	25.5449	23.7757	60.2203	28.7464	1.05977	0.023793	0.084516	SLC22A17	14	23346306	23352912	-	4278	protein_coding	solute carrier family 22 member 17 [Source:HGNC Symbol;Acc:HGNC:23095]
ENSG00000046604	400.183	1606.09	547.617	1669.54	1444.61	1668.11	851.295	1594.08	-0.90421	0.023901	0.084813	DSG2	18	31498043	31549008	+	6190	protein_coding	desmoglein 2 [Source:HGNC Symbol;Acc:HGNC:3049]
ENSG00000160767	2050.94	1215.34	1696.38	1228.97	1106.36	908.234	1654.22	1081.19	0.61307	0.023907	0.084814	FAM189B	1	155000000	155000000	-	4468	protein_coding	family with sequence similarity 189 member B [Source:HGNC Symbol;Acc:HGNC:1233]
ENSG00000088298	1013.56	705.111	1016.05	546.394	646.551	632.435	911.572	608.46	0.582908	0.023942	0.084919	EDEM2	20	35115357	35147364	-	1919	protein_coding	ER degradation enhancing alpha-mannosidase like protein 2 [Source:HGNC Symbol;Acc:HGNC:15877]
ENSG00000178338	23.8204	35.2556	34.5746	61.5308	63.4219	58.0128	31.2169	60.9885	-0.96262	0.02402	0.08513	ZNF354B	5	179000000	179000000	+	3750	protein_coding	zinc finger protein 354B [Source:HGNC Symbol;Acc:HGNC:17197]
ENSG00000183666	84.5624	88.1389	108.185	160.8	133.891	165.479	93.6288	153.39	-0.71213	0.024118	0.085415	GUSBP1	5	21341833	21589372	+	6150	transcribed_unprocessed_pseudogene	glucuronidase, beta pseudogene 1 [Source:HGNC Symbol;Acc:HGNC:13670]
ENSG00000081026	67.8881	138.084	64.6879	194.437	149.746	141.703	90.2201	161.962	-0.84009	0.024145	0.085436	MAGI3	1	113000000	114000000	+	8180	protein_coding	membrane associated guanylate kinase, WW and PDZ domain containing 3 [Source:HGNC Symbol;Acc:HGNC:29647]
ENSG00000118762	64.3151	159.629	79.187	212.486	185.861	150.263	101.044	182.87	-0.85165	0.024165	0.085436	PKD2	4	88007668	88077777	+	5498	protein_coding	polycystin 2, transient receptor potential cation channel [Source:HGNC Symbol;Acc:HGNC:9009]
ENSG00000172728	108.383	101.849	93.686	151.776	161.197	174.99	101.306	162.654	-0.68296	0.024182	0.085471	FUT10	8	33370824	33473422	-	5606	protein_coding	fucosyltransferase 10 [Source:HGNC Symbol;Acc:HGNC:19234]
ENSG00000074842	3623.08	2345.47	3536.65	1594.06	2193.34	2418.47	3168.4	2068.62	0.615064	0.024192	0.085487	MYDGF	19	4641374	4670370	-	1678	protein_coding	myeloid derived growth factor [Source:HGNC Symbol;Acc:HGNC:16948]
ENSG00000135452	390.654	364.307	342.4	217.409	289.803	211.129	365.787	239.447	0.611058	0.024219	0.085538	TSPAN31	12	57738013	57750211	+	5385	protein_coding	tetraspanin 31 [Source:HGNC Symbol;Acc:HGNC:10539]
ENSG00000198961	185.799	861.803	350.207	929.525	794.535	930.107	465.936	884.723	-0.92373	0.024228	0.085539	PJA2	5	109000000	109000000	-	5217	protein_coding	praja ring finger ubiquitin ligase 2 [Source:HGNC Symbol;Acc:HGNC:17481]
ENSG00000162402	283.463	1116.43	427.163	1307.73	1131.02	957.687	609.017	1132.15	-0.89352	0.024261	0.08558	USP24	1	55066359	55215113	-	11772	protein_coding	ubiquitin specific peptidase 24 [Source:HGNC Symbol;Acc:HGNC:12623]
ENSG00000204054	627.668	505.33	538.694	388.054	416.647	310.036	557.231	371.579	0.583827	0.024277	0.085604	LINC00963	9	129000000	130000000	+	13171	processed_transcript	long intergenic non-protein coding RNA 963 [Source:HGNC Symbol;Acc:HGNC:48716]
ENSG00000138767	60.742	213.492	108.185	259.25	238.713	213.031	127.473	236.998	-0.89062	0.024298	0.085604	CNOT6L	4	77713387	77819615	-	9367	protein_coding	CCR4-NOT transcription complex subunit 6 like [Source:HGNC Symbol;Acc:HGNC:18042]
ENSG00000006715	357.306	576.82	432.74	629.255	683.547	776.992	455.622	696.598	-0.61127	0.024302	0.085604	VPS41	7	38722963	38932394	-	7801	protein_coding	VPS41, HOPS complex subunit [Source:HGNC Symbol;Acc:HGNC:12713]
ENSG00000136021	33.3486	235.037	53.5348	355.238	357.629	446.984	107.307	386.617	-1.84716	0.024317	0.08563	SCYL2	12	100000000	100000000	+	7481	protein_coding	SCY1 like pseudokinase 2 [Source:HGNC Symbol;Acc:HGNC:19286]
ENSG00000127507	58.36	64.6352	66.9186	43.4818	22.0215	30.433	63.3046	31.9787	0.983024	0.024382	0.085797	ADGRE2	19	14732393	14778541	-	8622	protein_coding	adhesion G protein-coupled receptor E2 [Source:HGNC Symbol;Acc:HGNC:3337]
ENSG00000163156	1239.85	752.119	1113.08	433.177	670.334	825.494	1035.02	643.002	0.686837	0.024451	0.085954	SCNM1	1	151000000	151000000	+	3265	protein_coding	sodium channel modifier 1 [Source:HGNC Symbol;Acc:HGNC:23136]
ENSG00000110057	1730.55	995.97	1164.38	764.623	968.065	792.208	1296.97	841.632	0.623514	0.024465	0.085982	UNC93B1	11	67991104	68004982	-	3548	protein_coding	unc-93 homolog B1, TLR signaling regulator [Source:HGNC Symbol;Acc:HGNC:13481]
ENSG00000210176	0	3.91728	2.23062	16.4082	6.16602	13.3144	2.0493	11.9629	-2.50578	0.024514	0.086113	MT-TH	MT	12138	12206	+	69	Mt_tRNA	mitochondrially encoded tRNA histidine [Source:HGNC Symbol;Acc:HGNC:7487]
ENSG00000100417	2199.81	1523.82	2364.46	920.501	1453.42	1532.11	2029.36	1302.01	0.640314	0.024543	0.086193	PMM1	22	41576894	41589890	-	5082	protein_coding	phosphomannomutase 1 [Source:HGNC Symbol;Acc:HGNC:9114]
ENSG00000123739	70.2702	156.691	138.298	210.845	207.883	204.471	121.753	207.733	-0.76759	0.02457	0.086224	PLA2G12A	4	110000000	110000000	-	5228	protein_coding	phospholipase A2 group XIIA [Source:HGNC Symbol;Acc:HGNC:18554]
ENSG00000171033	71.4612	162.567	129.376	205.103	182.338	237.757	121.135	208.399	-0.779	0.024725	0.086677	PKIA	8	78516139	78605267	+	4216	protein_coding	cAMP-dependent protein kinase inhibitor alpha [Source:HGNC Symbol;Acc:HGNC:9017]
ENSG00000141198	348.969	566.048	476.237	571.826	688.832	932.961	463.751	731.206	-0.65576	0.024729	0.086677	TOM1L1	17	54899387	54961956	+	7275	protein_coding	target of myb1 like 1 membrane trafficking protein [Source:HGNC Symbol;Acc:HGNC:11983]
[truncated: 4,502 more rows]
