# Supplementary material for: Transcriptomic Analysis of PDCoV-Infected HIEC-6 Cells and Enrichment Pathways PI3K-Akt and P38 MAPK
Source: Viruses. 2024 Apr 9;16(4):579. doi: 10.3390/v16040579 (PMC11054366; doi:10.3390/v16040579)
Supplement: Supplementary file 1 [file viruses-16-00579-s001.zip › supplementary materials/Table_S14.xlsx]

## Sheet: Sheet1
gene_id	HI_PD_24h_1	HI_PD_24h_2	HI_PD_24h_3	HI_12h_1	HI_12h_2	HI_12h_3	HI_PD_24h	HI_12h	log2FoldChange	pvalue	padj	gene_name	gene_chr	gene_start	gene_end	gene_strand	gene_length	gene_biotype	gene_description
ENSG00000139618	3.57306	8.81389	3.34593	227.254	181.457	207.325	5.24429	205.345	-5.25369	2.01e-25	1.44e-21	BRCA2	13	32315474	32400266	+	12273	protein_coding	BRCA2, DNA repair associated [Source:HGNC Symbol;Acc:HGNC:1101]
ENSG00000066279	161.979	146.898	71.3798	1512.84	1267.56	975.757	126.752	1252.05	-3.30431	2.4e-24	8.58e-21	ASPM	1	197000000	197000000	-	10887	protein_coding	abnormal spindle microtubule assembly [Source:HGNC Symbol;Acc:HGNC:19048]
ENSG00000138778	50.0228	39.1728	11.1531	459.43	512.66	425.111	33.4496	465.734	-3.80096	2.03e-22	4.83e-19	CENPE	4	103000000	103000000	-	9444	protein_coding	centromere protein E [Source:HGNC Symbol;Acc:HGNC:1856]
ENSG00000099194	5465.59	6417.49	6540.17	1439.82	1054.39	889.213	6141.09	1127.81	2.44472	2.12e-21	4.32e-18	SCD	10	100000000	100000000	+	5362	protein_coding	stearoyl-CoA desaturase [Source:HGNC Symbol;Acc:HGNC:10571]
ENSG00000080345	150.069	204.678	85.8788	1127.24	1146.88	1118.41	146.875	1130.85	-2.94239	2.52e-21	4.5e-18	RIF1	2	151000000	152000000	+	18166	protein_coding	replication timing regulatory factor 1 [Source:HGNC Symbol;Acc:HGNC:23207]
ENSG00000143878	8233.52	8182.23	9441.09	2071.54	2151.94	1794.59	8618.95	2006.02	2.10311	1.07e-20	1.7e-17	RHOB	2	20447074	20449445	+	2372	protein_coding	ras homolog family member B [Source:HGNC Symbol;Acc:HGNC:668]
ENSG00000085224	88.1355	101.849	39.0358	576.749	653.598	563.961	76.3402	598.102	-2.96743	1.12e-18	1.45e-15	ATRX	X	77504878	77786233	-	19266	protein_coding	ATRX, chromatin remodeler [Source:HGNC Symbol;Acc:HGNC:886]
ENSG00000163121	494.273	335.907	381.436	75.4778	51.9707	58.0128	403.872	61.8205	2.70512	1.67e-18	1.99e-15	NEURL3	2	96497643	96508109	-	2497	protein_coding	neuralized E3 ubiquitin protein ligase 3 [Source:HGNC Symbol;Acc:HGNC:25162]
ENSG00000121621	70.2702	124.374	41.2664	621.051	631.576	709.468	78.6368	654.032	-3.05038	3.65e-18	4.01e-15	KIF18A	11	28020620	28108308	-	4668	protein_coding	kinesin family member 18A [Source:HGNC Symbol;Acc:HGNC:29441]
ENSG00000047410	144.113	244.83	93.686	1312.66	1204.13	965.296	160.877	1160.7	-2.84821	1.05e-17	1e-14	TPR	1	186000000	186000000	-	12350	protein_coding	translocated promoter region, nuclear basket protein [Source:HGNC Symbol;Acc:HGNC:12017]
ENSG00000130513	9829.49	10967.4	9840.37	2518.66	3047.78	2421.32	10212.4	2662.59	1.93943	1.5e-17	1.34e-14	GDF15	19	18374731	18389176	+	2087	protein_coding	growth differentiation factor 15 [Source:HGNC Symbol;Acc:HGNC:30142]
ENSG00000135968	65.5061	71.4904	35.6899	351.136	362.033	397.531	57.5621	370.233	-2.68277	1.28e-16	9.14e-14	GCC2	2	108000000	109000000	+	13282	protein_coding	GRIP and coiled-coil domain containing 2 [Source:HGNC Symbol;Acc:HGNC:23218]
ENSG00000189057	55.9779	174.319	30.1134	1009.11	1095.79	1006.19	86.8035	1037.03	-3.57225	3.11e-16	2.12e-13	FAM111B	11	59107185	59127410	+	3863	protein_coding	family with sequence similarity 111 member B [Source:HGNC Symbol;Acc:HGNC:24200]
ENSG00000117724	157.215	532.751	126.03	2797.6	2739.47	2736.11	271.998	2757.73	-3.33949	4.46e-16	2.9e-13	CENPF	1	215000000	215000000	+	11690	protein_coding	centromere protein F [Source:HGNC Symbol;Acc:HGNC:1857]
ENSG00000151835	120.293	176.278	150.567	666.173	684.428	648.603	149.046	666.401	-2.15831	5.48e-16	3.41e-13	SACS	13	23328826	23433740	-	15918	protein_coding	sacsin molecular chaperone [Source:HGNC Symbol;Acc:HGNC:10519]
ENSG00000103485	1378.01	1089.98	1496.74	249.405	351.463	336.665	1321.58	312.511	2.08062	2.66e-15	1.46e-12	QPRT	16	29679008	29698699	+	3642	protein_coding	quinolinate phosphoribosyltransferase [Source:HGNC Symbol;Acc:HGNC:9755]
ENSG00000102189	20.2473	23.5037	6.69186	181.311	155.031	181.647	16.8143	172.663	-3.35287	3.08e-15	1.63e-12	EEA1	12	92770637	92929331	-	10150	protein_coding	early endosome antigen 1 [Source:HGNC Symbol;Acc:HGNC:3185]
ENSG00000112742	156.024	179.216	69.1492	689.145	823.604	1019.5	134.796	844.084	-2.64506	7.88e-15	3.88e-12	TTK	6	80003887	80042527	+	4579	protein_coding	TTK protein kinase [Source:HGNC Symbol;Acc:HGNC:12401]
ENSG00000169242	12379.5	10939	14078.5	2873.08	3361.36	4092.28	12465.7	3442.24	1.8566	2.71e-14	1.18e-11	EFNA1	1	155000000	155000000	+	2539	protein_coding	ephrin A1 [Source:HGNC Symbol;Acc:HGNC:3221]
ENSG00000164031	95.2816	124.374	53.5348	481.581	465.094	605.806	91.0634	517.494	-2.50342	2.81e-14	1.18e-11	DNAJB14	4	99896248	99946726	-	13078	protein_coding	DnaJ heat shock protein family (Hsp40) member B14 [Source:HGNC Symbol;Acc:HGNC:25881]
ENSG00000137812	42.8767	113.601	26.7674	690.786	503.852	457.445	61.0818	550.694	-3.16441	3.06e-14	1.25e-11	KNL1	15	40594020	40664342	+	10250	protein_coding	kinetochore scaffold 1 [Source:HGNC Symbol;Acc:HGNC:24054]
ENSG00000170312	686.028	984.218	608.959	2509.64	3711.94	4922.53	759.735	3714.7	-2.28914	3.42e-14	1.36e-11	CDK1	10	60778331	60794852	+	3931	protein_coding	cyclin dependent kinase 1 [Source:HGNC Symbol;Acc:HGNC:1722]
ENSG00000176208	11.9102	24.483	11.1531	167.364	159.436	124.585	15.8488	150.461	-3.23015	3.68e-14	1.42e-11	ATAD5	17	30831970	30895869	+	7075	protein_coding	ATPase family, AAA domain containing 5 [Source:HGNC Symbol;Acc:HGNC:25752]
ENSG00000101745	16.6743	21.5451	3.34593	149.315	167.363	155.969	13.8551	157.549	-3.49591	5.16e-14	1.84e-11	ANKRD12	18	9136228	9285985	+	12252	protein_coding	ankyrin repeat domain 12 [Source:HGNC Symbol;Acc:HGNC:29135]
ENSG00000162496	2963.26	1876.38	2354.42	442.201	629.815	687.595	2398.02	586.537	2.03177	2.16e-13	7.35e-11	DHRS3	1	12567910	12617731	-	3036	protein_coding	dehydrogenase/reductase 3 [Source:HGNC Symbol;Acc:HGNC:17693]
ENSG00000177888	23.8204	35.2556	5.57655	173.927	226.381	233.002	21.5508	211.103	-3.28131	3.86e-13	1.28e-10	ZBTB41	1	197000000	197000000	-	8562	protein_coding	zinc finger and BTB domain containing 41 [Source:HGNC Symbol;Acc:HGNC:24819]
ENSG00000197961	59.551	47.9867	21.1909	264.993	244.879	310.036	42.9095	273.303	-2.67215	5.08e-13	1.64e-10	ZNF121	19	9560353	9584533	-	7251	protein_coding	zinc finger protein 121 [Source:HGNC Symbol;Acc:HGNC:12904]
ENSG00000143228	148.877	215.451	94.8013	653.047	724.948	851.172	153.043	743.056	-2.27696	6.88e-13	2.14e-10	NUF2	1	163000000	163000000	+	3362	protein_coding	NUF2, NDC80 kinetochore complex component [Source:HGNC Symbol;Acc:HGNC:14621]
ENSG00000165813	21.4384	41.1315	14.499	170.645	176.172	246.317	25.6896	197.711	-2.93084	8.29e-13	2.42e-10	CCDC186	10	114000000	114000000	-	9003	protein_coding	coiled-coil domain containing 186 [Source:HGNC Symbol;Acc:HGNC:24349]
ENSG00000144655	1451.85	1326	1285.95	437.279	445.715	328.105	1354.6	403.7	1.74596	1.6e-12	4.15e-10	CSRNP1	3	39141855	39154562	-	3214	protein_coding	cysteine and serine rich nuclear protein 1 [Source:HGNC Symbol;Acc:HGNC:14300]
ENSG00000051341	35.7306	42.1108	23.4215	190.335	196.432	180.696	33.7543	189.154	-2.48242	2.45e-12	6.03e-10	POLQ	3	121000000	122000000	-	9400	protein_coding	DNA polymerase theta [Source:HGNC Symbol;Acc:HGNC:9186]
ENSG00000172469	21.4384	47.0074	16.7296	187.054	196.432	213.031	28.3918	198.839	-2.79404	2.97e-12	7.15e-10	MANEA	6	95577543	95609457	+	5187	protein_coding	mannosidase endo-alpha [Source:HGNC Symbol;Acc:HGNC:21072]
ENSG00000105327	672.926	744.284	511.927	146.853	199.955	123.634	643.046	156.814	2.03556	3e-12	7.15e-10	BBC3	19	47220822	47232766	-	3180	protein_coding	BCL2 binding component 3 [Source:HGNC Symbol;Acc:HGNC:17868]
ENSG00000122482	95.2816	168.443	71.3798	465.173	566.393	664.77	111.701	565.445	-2.33546	4.26e-12	9.97e-10	ZNF644	1	90915298	91022272	-	7604	protein_coding	zinc finger protein 644 [Source:HGNC Symbol;Acc:HGNC:29222]
ENSG00000133302	16.6743	71.4904	16.7296	251.046	318.871	394.678	34.9648	321.531	-3.18587	5.08e-12	1.17e-09	SLF1	5	94618347	94739436	+	7185	protein_coding	SMC5-SMC6 complex localization factor 1 [Source:HGNC Symbol;Acc:HGNC:25408]
ENSG00000139324	44.0677	79.325	20.0756	300.27	293.326	384.216	47.8228	325.938	-2.76093	6e-12	1.36e-09	TMTC3	12	88142296	88199887	+	7327	protein_coding	transmembrane and tetratricopeptide repeat containing 3 [Source:HGNC Symbol;Acc:HGNC:26899]
ENSG00000138658	23.8204	28.4003	10.0378	121.421	174.41	165.479	20.7528	153.77	-2.88267	8.88e-12	1.92e-09	ZGRF1	4	113000000	113000000	-	9103	protein_coding	zinc finger GRF-type containing 1 [Source:HGNC Symbol;Acc:HGNC:25654]
ENSG00000087502	175.08	222.306	160.605	554.598	715.258	866.389	185.997	712.081	-1.93508	9.01e-12	1.92e-09	ERGIC2	12	29337352	29381189	-	5826	protein_coding	ERGIC and golgi 2 [Source:HGNC Symbol;Acc:HGNC:30208]
ENSG00000066557	79.7983	152.774	44.6124	410.205	616.602	662.868	92.3949	563.225	-2.60298	1.52e-11	2.97e-09	LRRC40	1	70144805	70205620	-	2884	protein_coding	leucine rich repeat containing 40 [Source:HGNC Symbol;Acc:HGNC:26004]
ENSG00000130522	4644.98	3359.07	4445.62	1356.14	1465.75	1295.3	4149.89	1372.4	1.59625	2.44e-11	4.54e-09	JUND	19	18279760	18281622	-	1863	protein_coding	JunD proto-oncogene, AP-1 transcription factor subunit [Source:HGNC Symbol;Acc:HGNC:6206]
ENSG00000197969	17.8653	63.6559	15.6143	223.152	302.135	247.268	32.3785	257.518	-2.9762	3.04e-11	5.43e-09	VPS13A	9	77177353	77421541	+	20196	protein_coding	vacuolar protein sorting 13 homolog A [Source:HGNC Symbol;Acc:HGNC:1908]
ENSG00000187790	11.9102	33.2969	7.80717	123.062	142.699	235.856	17.6714	167.206	-3.22137	3.28e-11	5.78e-09	FANCM	14	45135940	45200890	+	8468	protein_coding	FA complementation group M [Source:HGNC Symbol;Acc:HGNC:23168]
ENSG00000067334	283.463	443.632	237.561	1002.54	1302.79	1484.56	321.552	1263.3	-1.97253	3.7e-11	6.44e-09	DNTTIP2	1	93866283	93879918	-	7519	protein_coding	deoxynucleotidyltransferase terminal interacting protein 2 [Source:HGNC Symbol;Acc:HGNC:24013]
ENSG00000092140	58.36	182.154	33.4593	579.21	684.428	817.886	91.3243	693.841	-2.91961	4.58e-11	7.89e-09	G2E3	14	30559123	30620063	+	9353	protein_coding	G2/M-phase specific E3 ubiquitin protein ligase [Source:HGNC Symbol;Acc:HGNC:20338]
ENSG00000171320	54.7869	175.298	53.5348	470.916	591.938	769.383	94.5401	610.746	-2.68537	5.15e-11	8.65e-09	ESCO2	8	27771949	27812640	+	7973	protein_coding	establishment of sister chromatid cohesion N-acetyltransferase 2 [Source:HGNC Symbol;Acc:HGNC:27230]
ENSG00000118596	48.8318	91.0769	43.4971	286.323	259.854	345.224	61.1352	297.134	-2.27395	6.53e-11	1.07e-08	SLC16A7	12	59596067	59789855	+	13665	protein_coding	solute carrier family 16 member 7 [Source:HGNC Symbol;Acc:HGNC:10928]
ENSG00000186480	535.959	632.641	765.102	198.539	207.883	156.92	644.567	187.781	1.77873	7.03e-11	1.14e-08	INSIG1	7	155000000	155000000	+	3650	protein_coding	insulin induced gene 1 [Source:HGNC Symbol;Acc:HGNC:6083]
ENSG00000116266	59.551	125.353	36.8052	379.03	465.094	395.628	73.9031	413.251	-2.47692	9.71e-11	1.54e-08	STXBP3	1	109000000	109000000	+	5895	protein_coding	syntaxin binding protein 3 [Source:HGNC Symbol;Acc:HGNC:11446]
ENSG00000089048	34.5396	30.359	3.34593	157.519	229.024	228.247	22.7481	204.93	-3.17008	1.04e-10	1.64e-08	ESF1	20	13714322	13784886	-	3216	protein_coding	ESF1 nucleolar pre-rRNA processing protein homolog [Source:HGNC Symbol;Acc:HGNC:15898]
ENSG00000173041	19.0563	17.6278	7.80717	91.0656	110.988	135.997	14.8304	112.684	-2.92362	1.1e-10	1.71e-08	ZNF680	7	64519884	64563106	-	5586	protein_coding	zinc finger protein 680 [Source:HGNC Symbol;Acc:HGNC:26897]
ENSG00000172893	7638.01	4916.19	6486.64	2165.88	2195.98	1747.99	6346.95	2036.62	1.63974	1.11e-10	1.71e-08	DHCR7	11	71428193	71452868	-	4160	protein_coding	7-dehydrocholesterol reductase [Source:HGNC Symbol;Acc:HGNC:2860]
ENSG00000104081	298.946	244.83	278.827	82.8615	71.3496	58.9639	274.201	71.0583	1.94543	1.19e-10	1.82e-08	BMF	15	40087890	40108892	-	5447	protein_coding	Bcl2 modifying factor [Source:HGNC Symbol;Acc:HGNC:24132]
ENSG00000185697	42.8767	127.312	36.8052	393.797	394.625	471.711	68.9979	420.044	-2.59778	1.33e-10	1.99e-08	MYBL1	8	66562175	66614247	-	7239	protein_coding	MYB proto-oncogene like 1 [Source:HGNC Symbol;Acc:HGNC:7547]
ENSG00000166004	7.14612	41.1315	8.92247	163.262	197.313	177.843	19.0667	179.472	-3.20984	1.38e-10	2.05e-08	CEP295	11	93661639	93730358	+	9495	protein_coding	centrosomal protein 295 [Source:HGNC Symbol;Acc:HGNC:29366]
ENSG00000123933	2888.22	1753.96	2269.65	607.924	706.449	798.865	2303.95	704.413	1.70964	1.42e-10	2.09e-08	MXD4	4	2247432	2262294	-	7058	protein_coding	MAX dimerization protein 4 [Source:HGNC Symbol;Acc:HGNC:13906]
ENSG00000024526	128.63	301.631	60.2267	909.015	1006.82	1181.18	163.496	1032.34	-2.6555	1.64e-10	2.37e-08	DEPDC1	1	68474152	68497221	-	5904	protein_coding	DEP domain containing 1 [Source:HGNC Symbol;Acc:HGNC:22949]
ENSG00000170345	277.508	258.541	206.332	63.992	33.4727	64.6701	247.46	54.0449	2.19512	2.06e-10	2.86e-08	FOS	14	75278774	75282230	+	3238	protein_coding	Fos proto-oncogene, AP-1 transcription factor subunit [Source:HGNC Symbol;Acc:HGNC:3796]
ENSG00000084636	142.922	94.9941	86.9941	20.5103	14.0938	13.3144	108.304	15.9728	2.75434	2.54e-10	3.43e-08	COL16A1	1	31652247	31704319	-	9269	protein_coding	collagen type XVI alpha 1 chain [Source:HGNC Symbol;Acc:HGNC:2193]
ENSG00000134982	19.0563	77.3664	17.845	294.527	326.799	234.905	38.0892	285.41	-2.89218	2.99e-10	3.95e-08	APC	5	113000000	113000000	+	12440	protein_coding	APC, WNT signaling pathway regulator [Source:HGNC Symbol;Acc:HGNC:583]
ENSG00000122565	558.588	940.148	536.464	1959.96	2354.54	3101.31	678.4	2471.94	-1.86461	3.14e-10	4.08e-08	CBX3	7	26201162	26213356	+	4641	protein_coding	chromobox 3 [Source:HGNC Symbol;Acc:HGNC:1553]
ENSG00000167552	4852.22	3334.59	5134.88	1425.05	1471.92	1587.27	4440.56	1494.75	1.57079	3.79e-10	4.85e-08	TUBA1A	12	49184796	49189324	-	3421	protein_coding	tubulin alpha 1a [Source:HGNC Symbol;Acc:HGNC:20766]
ENSG00000130707	862.298	621.869	548.732	149.315	192.908	230.149	677.633	190.791	1.82924	3.88e-10	4.9e-08	ASS1	9	130000000	131000000	+	3050	protein_coding	argininosuccinate synthase 1 [Source:HGNC Symbol;Acc:HGNC:758]
ENSG00000011405	41.6857	112.622	16.7296	378.209	440.43	432.719	57.0124	417.119	-2.86296	3.97e-10	4.93e-08	PIK3C2A	11	17077730	17207983	-	9204	protein_coding	phosphatidylinositol-4-phosphate 3-kinase catalytic subunit type 2 alpha [Source:HGNC Symbol;Acc:HGNC:8971]
ENSG00000162772	351.351	790.312	388.128	73.837	85.4434	147.41	509.93	102.23	2.32158	5.64e-10	6.69e-08	ATF3	1	213000000	213000000	+	4040	protein_coding	activating transcription factor 3 [Source:HGNC Symbol;Acc:HGNC:785]
ENSG00000170412	3570.68	2305.32	2642.17	1016.49	1005.94	803.62	2839.39	942.017	1.59144	8.35e-10	9.62e-08	GPRC5C	17	74424851	74451653	+	8005	protein_coding	G protein-coupled receptor class C group 5 member C [Source:HGNC Symbol;Acc:HGNC:13309]
ENSG00000092108	106.001	202.72	115.992	450.406	528.516	684.742	141.571	554.554	-1.96607	1.03e-09	1.16e-07	SCFD1	14	30622112	30735812	+	6571	protein_coding	sec1 family domain containing 1 [Source:HGNC Symbol;Acc:HGNC:20726]
ENSG00000175305	26.2024	78.3457	33.4593	204.282	239.594	332.861	46.0025	258.912	-2.4818	1.05e-09	1.17e-07	CCNE2	8	94879770	94896678	-	4397	protein_coding	cyclin E2 [Source:HGNC Symbol;Acc:HGNC:1590]
ENSG00000118412	54.7869	58.7593	8.92247	228.895	295.088	322.399	40.8229	282.127	-2.7861	1.16e-09	1.27e-07	CASP8AP2	6	89829894	89874436	+	8171	protein_coding	caspase 8 associated protein 2 [Source:HGNC Symbol;Acc:HGNC:1510]
ENSG00000181450	26.2024	68.5525	23.4215	195.258	192.027	317.644	39.3921	234.976	-2.56501	1.3e-09	1.4e-07	ZNF678	1	228000000	228000000	+	8915	protein_coding	zinc finger protein 678 [Source:HGNC Symbol;Acc:HGNC:28652]
ENSG00000165525	58.36	122.415	21.1909	346.213	481.83	452.69	67.322	426.911	-2.65869	1.34e-09	1.43e-07	NEMF	14	49782083	49853203	-	9426	protein_coding	nuclear export mediator factor [Source:HGNC Symbol;Acc:HGNC:10663]
ENSG00000172795	125.057	225.244	134.952	539.83	506.494	742.755	161.751	596.36	-1.87926	1.77e-09	1.86e-07	DCP2	5	113000000	113000000	+	9951	protein_coding	decapping mRNA 2 [Source:HGNC Symbol;Acc:HGNC:24452]
ENSG00000142731	20.2473	107.725	21.1909	292.887	416.647	431.768	49.7212	380.434	-2.92469	1.87e-09	1.95e-07	PLK4	4	128000000	128000000	+	4482	protein_coding	polo like kinase 4 [Source:HGNC Symbol;Acc:HGNC:11397]
ENSG00000173542	35.7306	122.415	47.9583	328.985	343.535	378.51	68.7013	350.343	-2.34194	3.47e-09	3.39e-07	MOB1B	4	70902326	71022449	+	8801	protein_coding	MOB kinase activator 1B [Source:HGNC Symbol;Acc:HGNC:29801]
ENSG00000167508	4830.78	2737.2	4078.69	1173.19	1486.01	1146.94	3882.22	1268.71	1.61336	3.58e-09	3.48e-07	MVD	16	88651935	88663161	-	4717	protein_coding	mevalonate diphosphate decarboxylase [Source:HGNC Symbol;Acc:HGNC:7529]
ENSG00000040275	166.743	448.529	202.986	968.905	1082.58	1390.41	272.753	1147.3	-2.07017	3.63e-09	3.51e-07	SPDL1	5	170000000	170000000	+	4777	protein_coding	spindle apparatus coiled-coil protein 1 [Source:HGNC Symbol;Acc:HGNC:26010]
ENSG00000119969	202.473	406.418	238.676	940.191	902.881	1027.11	282.523	956.728	-1.7576	4.07e-09	3.91e-07	HELLS	10	94501434	94613905	+	10148	protein_coding	helicase, lymphoid specific [Source:HGNC Symbol;Acc:HGNC:4861]
ENSG00000100100	108.383	116.539	127.145	24.6123	24.6641	27.5799	117.356	25.6188	2.1971	4.73e-09	4.47e-07	PIK3IP1	22	31281593	31292534	-	3805	protein_coding	phosphoinositide-3-kinase interacting protein 1 [Source:HGNC Symbol;Acc:HGNC:24942]
ENSG00000123219	123.866	134.167	44.6124	333.087	485.354	638.141	100.882	485.527	-2.2653	4.77e-09	4.48e-07	CENPK	5	65517766	65563171	-	4312	protein_coding	centromere protein K [Source:HGNC Symbol;Acc:HGNC:29479]
ENSG00000174442	115.529	302.61	131.607	666.994	733.756	897.773	183.249	766.174	-2.06041	5.25e-09	4.87e-07	ZWILCH	15	66504959	66550128	+	4849	protein_coding	zwilch kinetochore protein [Source:HGNC Symbol;Acc:HGNC:25468]
ENSG00000104368	1236.28	921.541	1042.81	402.001	376.127	227.296	1066.88	335.142	1.66949	5.56e-09	5.09e-07	PLAT	8	42175233	42207724	-	6618	protein_coding	plasminogen activator, tissue type [Source:HGNC Symbol;Acc:HGNC:9051]
ENSG00000198554	122.675	327.093	131.607	803.182	748.731	880.654	193.792	810.856	-2.06166	6.31e-09	5.67e-07	WDHD1	14	54938950	55027105	-	6385	protein_coding	WD repeat and HMG-box DNA binding protein 1 [Source:HGNC Symbol;Acc:HGNC:23170]
ENSG00000187240	22.6294	70.5111	14.499	256.788	240.475	188.304	35.8798	228.522	-2.65852	7.08e-09	6.28e-07	DYNC2H1	11	103000000	103000000	+	15012	protein_coding	dynein cytoplasmic 2 heavy chain 1 [Source:HGNC Symbol;Acc:HGNC:2962]
ENSG00000164187	52.4049	129.27	45.7277	296.168	335.608	447.935	75.801	359.904	-2.24033	7.4e-09	6.53e-07	LMBRD2	5	36098412	36151961	-	8421	protein_coding	LMBR1 domain containing 2 [Source:HGNC Symbol;Acc:HGNC:25287]
ENSG00000080824	4354.37	13809.4	7849.55	27587.1	34260.2	48902.9	8671.11	36916.7	-2.08991	7.46e-09	6.54e-07	HSP90AA1	14	102000000	102000000	-	5248	protein_coding	heat shock protein 90 alpha family class A member 1 [Source:HGNC Symbol;Acc:HGNC:5253]
ENSG00000205220	1373.25	757.995	1077.39	221.511	349.701	371.853	1069.54	314.355	1.7668	7.58e-09	6.61e-07	PSMB10	16	67934502	67937087	-	1853	protein_coding	proteasome subunit beta 10 [Source:HGNC Symbol;Acc:HGNC:9538]
ENSG00000101670	887.31	881.389	882.21	392.156	276.59	267.24	883.636	311.995	1.50112	7.92e-09	6.86e-07	LIPG	18	49560699	49599182	+	13112	protein_coding	lipase G, endothelial type [Source:HGNC Symbol;Acc:HGNC:6623]
ENSG00000213799	29.7755	87.1596	32.344	201.821	274.828	287.211	49.7597	254.62	-2.34498	8.14e-09	7.01e-07	ZNF845	19	53333746	53356906	+	6453	protein_coding	zinc finger protein 845 [Source:HGNC Symbol;Acc:HGNC:25112]
ENSG00000138385	272.744	516.102	302.249	977.109	1203.25	1597.73	363.698	1259.37	-1.79028	8.53e-09	7.3e-07	SSB	2	170000000	170000000	+	5113	protein_coding	Sjogren syndrome antigen B [Source:HGNC Symbol;Acc:HGNC:11316]
ENSG00000156802	337.059	1471.92	404.857	3581.09	3822.93	4341.45	737.945	3915.16	-2.40658	1.13e-08	9.15e-07	ATAD2	8	123000000	123000000	-	7118	protein_coding	ATPase family, AAA domain containing 2 [Source:HGNC Symbol;Acc:HGNC:30123]
ENSG00000113356	66.6971	110.663	39.0358	213.307	383.174	438.425	72.1321	344.969	-2.25278	1.16e-08	9.32e-07	POLR3G	5	90471748	90514553	+	4019	protein_coding	RNA polymerase III subunit G [Source:HGNC Symbol;Acc:HGNC:30075]
ENSG00000122545	631.241	1169.31	527.541	2269.26	2602.94	3029.03	776.03	2633.74	-1.76215	1.47e-08	1.14e-06	2024-09-07	7	35800932	35907105	+	10906	protein_coding	septin 7 [Source:HGNC Symbol;Acc:HGNC:1717]
ENSG00000117155	115.529	350.597	114.877	692.427	855.315	1235.39	193.668	927.71	-2.25694	1.59e-08	1.21e-06	SSX2IP	1	84643707	84690803	-	8639	protein_coding	SSX family member 2 interacting protein [Source:HGNC Symbol;Acc:HGNC:16509]
ENSG00000004700	171.507	345.7	69.1492	877.019	998.895	1029.02	195.452	968.309	-2.30633	1.76e-08	1.32e-06	RECQL	12	21468911	21501669	-	3778	protein_coding	RecQ like helicase [Source:HGNC Symbol;Acc:HGNC:9948]
ENSG00000023516	28.5845	102.829	13.3837	315.858	314.467	355.685	48.2656	328.67	-2.7575	1.88e-08	1.4e-06	AKAP11	13	42272153	42323267	+	9920	protein_coding	A-kinase anchoring protein 11 [Source:HGNC Symbol;Acc:HGNC:369]
ENSG00000117500	229.867	451.467	221.947	950.036	927.545	1167.87	301.094	1015.15	-1.7514	2.21e-08	1.6e-06	TMED5	1	93149742	93180728	-	9423	protein_coding	transmembrane p24 trafficking protein 5 [Source:HGNC Symbol;Acc:HGNC:24251]
ENSG00000138468	15.4833	11.7518	11.1531	81.2207	71.3496	80.8376	12.7961	77.8026	-2.6093	2.35e-08	1.69e-06	SENP7	3	101000000	102000000	-	6396	protein_coding	SUMO specific peptidase 7 [Source:HGNC Symbol;Acc:HGNC:30402]
ENSG00000042062	292.991	248.748	224.177	89.4248	81.0391	57.0618	255.305	75.8419	1.74837	2.71e-08	1.9e-06	RIPOR3	20	50586108	50691528	-	6009	protein_coding	RIPOR family member 3 [Source:HGNC Symbol;Acc:HGNC:16168]
ENSG00000100290	553.824	356.473	540.925	121.421	166.482	174.99	483.741	154.298	1.64883	3.02e-08	2.1e-06	BIK	22	43110748	43129712	+	953	protein_coding	BCL2 interacting killer [Source:HGNC Symbol;Acc:HGNC:1051]
ENSG00000151725	91.7085	160.609	60.2267	317.499	396.387	630.533	104.181	448.14	-2.10081	3.08e-08	2.14e-06	CENPU	4	185000000	185000000	-	2953	protein_coding	centromere protein U [Source:HGNC Symbol;Acc:HGNC:21348]
ENSG00000187398	2.38204	13.7105	4.46124	44.3022	83.6817	90.3479	6.85126	72.7772	-3.3701	3.09e-08	2.14e-06	LUZP2	11	24496970	25082631	+	8851	protein_coding	leucine zipper protein 2 [Source:HGNC Symbol;Acc:HGNC:23206]
ENSG00000153922	66.6971	214.471	37.9205	548.855	597.223	629.582	106.363	591.886	-2.47123	3.5e-08	2.39e-06	CHD1	5	98853985	98928957	-	10437	protein_coding	chromodomain helicase DNA binding protein 1 [Source:HGNC Symbol;Acc:HGNC:1915]
ENSG00000109805	178.653	703.153	265.444	1513.66	1641.04	2007.62	382.416	1720.78	-2.16808	3.83e-08	2.58e-06	NCAPG	4	17810902	17844862	+	4921	protein_coding	non-SMC condensin I complex subunit G [Source:HGNC Symbol;Acc:HGNC:24304]
ENSG00000144395	10.7192	22.5244	15.6143	65.6329	99.5371	132.193	16.286	99.1211	-2.59181	3.83e-08	2.58e-06	CCDC150	2	197000000	197000000	+	9683	protein_coding	coiled-coil domain containing 150 [Source:HGNC Symbol;Acc:HGNC:26834]
ENSG00000198538	38.1126	142.981	49.0736	360.981	339.131	416.551	76.7224	372.221	-2.2708	3.94e-08	2.64e-06	ZNF28	19	52797409	52857600	-	5974	protein_coding	zinc finger protein 28 [Source:HGNC Symbol;Acc:HGNC:13073]
ENSG00000174405	20.2473	84.2216	21.1909	176.388	294.207	288.162	41.8866	252.919	-2.58193	3.97e-08	2.65e-06	LIG4	13	108000000	108000000	-	4387	protein_coding	DNA ligase 4 [Source:HGNC Symbol;Acc:HGNC:6601]
ENSG00000087076	665.78	455.384	602.267	136.188	206.121	223.492	574.477	188.601	1.60755	5.04e-08	3.3e-06	HSD17B14	19	48813017	48836678	-	1281	protein_coding	hydroxysteroid 17-beta dehydrogenase 14 [Source:HGNC Symbol;Acc:HGNC:23238]
ENSG00000146263	67.8881	166.485	78.0717	356.058	373.485	457.445	104.148	395.663	-1.92014	5.91e-08	3.74e-06	MMS22L	6	97142161	97283217	-	21793	protein_coding	MMS22 like, DNA repair protein [Source:HGNC Symbol;Acc:HGNC:21475]
ENSG00000104412	82.1804	51.904	32.344	159.98	265.139	285.309	55.4761	236.809	-2.09644	6.32e-08	3.94e-06	EMC2	8	108000000	108000000	+	3781	protein_coding	ER membrane protein complex subunit 2 [Source:HGNC Symbol;Acc:HGNC:28963]
ENSG00000203326	28.5845	73.4491	36.8052	170.645	177.934	275.799	46.2796	208.126	-2.15922	6.4e-08	3.98e-06	ZNF525	19	53365693	53392217	+	7193	protein_coding	zinc finger protein 525 [Source:HGNC Symbol;Acc:HGNC:29423]
ENSG00000135046	840.86	1516.97	722.72	2398.06	3539.29	4685.73	1026.85	3541.03	-1.7854	6.5e-08	4.01e-06	ANXA1	9	73151757	73170393	+	4561	protein_coding	annexin A1 [Source:HGNC Symbol;Acc:HGNC:533]
ENSG00000072310	6569.67	3558.85	4569.42	2071.54	1560	1319.08	4899.31	1650.21	1.56969	6.56e-08	4.02e-06	SREBF1	17	17810399	17837002	-	8030	protein_coding	sterol regulatory element binding transcription factor 1 [Source:HGNC Symbol;Acc:HGNC:11289]
ENSG00000137941	46.4498	103.808	44.6124	224.792	241.356	339.518	64.9567	268.555	-2.04019	6.62e-08	4.03e-06	TTLL7	1	83865028	83999150	-	10543	protein_coding	tubulin tyrosine ligase like 7 [Source:HGNC Symbol;Acc:HGNC:26242]
ENSG00000167107	353.733	233.078	329.016	100.91	94.252	104.613	305.276	99.9253	1.61025	6.63e-08	4.03e-06	ACSF2	17	50426158	50474845	+	5797	protein_coding	acyl-CoA synthetase family member 2 [Source:HGNC Symbol;Acc:HGNC:26101]
ENSG00000164022	98.8547	229.161	129.376	415.948	529.397	783.649	152.464	576.331	-1.91483	6.77e-08	4.07e-06	AIMP1	4	106000000	106000000	+	3328	protein_coding	aminoacyl tRNA synthetase complex interacting multifunctional protein 1 [Source:HGNC Symbol;Acc:HGNC:10648]
ENSG00000153207	103.619	429.922	109.3	1192.06	998.895	1013.8	214.28	1068.25	-2.31479	6.87e-08	4.1e-06	AHCTF1	1	247000000	247000000	-	9598	protein_coding	AT-hook containing transcription factor 1 [Source:HGNC Symbol;Acc:HGNC:24618]
ENSG00000111247	309.665	416.212	143.875	786.774	1032.37	1825.03	289.917	1214.72	-2.06586	6.93e-08	4.11e-06	RAD51AP1	12	4538798	4560048	+	2558	protein_coding	RAD51 associated protein 1 [Source:HGNC Symbol;Acc:HGNC:16956]
ENSG00000164985	340.632	591.51	361.36	1248.66	1138.07	1290.55	431.167	1225.76	-1.50604	7.12e-08	4.2e-06	PSIP1	9	15464066	15511019	-	6768	protein_coding	PC4 and SFRS1 interacting protein 1 [Source:HGNC Symbol;Acc:HGNC:9527]
ENSG00000120526	332.295	644.393	332.362	1085.4	1443.73	1790.79	436.35	1439.97	-1.72111	7.23e-08	4.22e-06	NUDCD1	8	109000000	109000000	-	4439	protein_coding	NudC domain containing 1 [Source:HGNC Symbol;Acc:HGNC:24306]
ENSG00000160752	4517.54	2897.81	5565.39	1344.65	1572.34	1668.11	4326.91	1528.37	1.50133	7.66e-08	4.42e-06	FDPS	1	155000000	155000000	+	3718	protein_coding	farnesyl diphosphate synthase [Source:HGNC Symbol;Acc:HGNC:3631]
ENSG00000128000	17.8653	37.2142	14.499	124.702	121.559	104.613	23.1928	116.958	-2.32123	7.84e-08	4.48e-06	ZNF780B	19	40028260	40056209	-	9217	protein_coding	zinc finger protein 780B [Source:HGNC Symbol;Acc:HGNC:33109]
ENSG00000151233	27.3935	152.774	57.9961	374.107	455.404	405.139	79.3879	411.55	-2.36682	8.4e-08	4.76e-06	GXYLT1	12	42081845	42144879	-	7497	protein_coding	glucoside xylosyltransferase 1 [Source:HGNC Symbol;Acc:HGNC:27482]
ENSG00000154727	58.36	155.712	53.5348	355.238	345.297	419.404	89.2023	373.313	-2.05893	8.77e-08	4.9e-06	GABPA	21	25734570	25772460	+	5429	protein_coding	GA binding protein transcription factor subunit alpha [Source:HGNC Symbol;Acc:HGNC:4071]
ENSG00000164327	91.7085	234.058	55.7655	501.271	602.508	626.729	127.177	576.836	-2.17707	9.4e-08	5.2e-06	RICTOR	5	38937919	39074408	-	13550	protein_coding	RPTOR independent companion of MTOR complex 2 [Source:HGNC Symbol;Acc:HGNC:28611]
ENSG00000145725	106.001	295.755	70.2645	612.026	687.951	886.36	157.34	728.779	-2.20798	1.01e-07	5.55e-06	PPIP5K2	5	103000000	103000000	+	17270	protein_coding	diphosphoinositol pentakisphosphate kinase 2 [Source:HGNC Symbol;Acc:HGNC:29035]
ENSG00000107890	14.2922	14.6898	2.23062	70.5553	76.6348	83.6907	10.4042	76.9603	-2.88102	1.05e-07	5.73e-06	ANKRD26	10	26991914	27100498	-	7941	protein_coding	ankyrin repeat domain 26 [Source:HGNC Symbol;Acc:HGNC:29186]
ENSG00000152404	28.5845	72.4698	34.5746	155.058	199.955	224.443	45.2096	193.152	-2.08486	1.17e-07	6.31e-06	CWF19L2	11	107000000	107000000	-	3581	protein_coding	CWF19 like cell cycle control factor 2 [Source:HGNC Symbol;Acc:HGNC:26508]
ENSG00000135837	55.9779	175.298	40.1511	439.74	431.621	427.964	90.4758	433.108	-2.25305	1.3e-07	6.94e-06	CEP350	1	180000000	180000000	+	14301	protein_coding	centrosomal protein 350 [Source:HGNC Symbol;Acc:HGNC:24238]
ENSG00000165572	58.36	82.263	74.7257	246.123	230.785	198.765	71.7829	225.225	-1.64712	1.37e-07	7.33e-06	KBTBD6	13	41127569	41132746	-	5178	protein_coding	kelch repeat and BTB domain containing 6 [Source:HGNC Symbol;Acc:HGNC:25340]
ENSG00000148773	1111.22	2243.62	1159.92	7137.57	4667.68	3515.96	1504.92	5107.07	-1.76252	1.46e-07	7.68e-06	MKI67	10	128000000	128000000	-	12807	protein_coding	marker of proliferation Ki-67 [Source:HGNC Symbol;Acc:HGNC:7107]
ENSG00000151849	59.551	118.498	55.7655	283.042	251.926	297.672	77.9381	277.547	-1.82632	1.47e-07	7.68e-06	CENPJ	13	24882284	24922889	-	5812	protein_coding	centromere protein J [Source:HGNC Symbol;Acc:HGNC:17272]
ENSG00000196584	48.8318	144.94	68.0339	266.634	369.08	436.523	87.2684	357.412	-2.02763	1.51e-07	7.89e-06	XRCC2	7	153000000	153000000	-	4853	protein_coding	X-ray repair cross complementing 2 [Source:HGNC Symbol;Acc:HGNC:12829]
ENSG00000136108	506.183	1070.4	631.265	2176.55	1921.15	2466.02	735.949	2187.91	-1.57099	1.69e-07	8.73e-06	CKAP2	13	52455429	52476628	+	4547	protein_coding	cytoskeleton associated protein 2 [Source:HGNC Symbol;Acc:HGNC:1990]
ENSG00000166479	402.565	1040.04	499.659	1949.3	2054.16	2517.38	647.421	2173.61	-1.74625	1.7e-07	8.76e-06	TMX3	18	68673688	68715298	-	7637	protein_coding	thioredoxin related transmembrane protein 3 [Source:HGNC Symbol;Acc:HGNC:24718]
ENSG00000116747	114.338	271.272	141.644	478.299	589.295	791.257	175.751	619.617	-1.81447	1.77e-07	9.09e-06	TROVE2	1	193000000	193000000	+	9102	protein_coding	TROVE domain family member 2 [Source:HGNC Symbol;Acc:HGNC:11313]
ENSG00000131747	1585.25	5371.58	2442.53	11504.6	10875.1	12076.2	3133.12	11485.3	-1.87389	1.77e-07	9.09e-06	TOP2A	17	40388516	40417950	-	6437	protein_coding	DNA topoisomerase II alpha [Source:HGNC Symbol;Acc:HGNC:11989]
ENSG00000197601	148.877	477.909	171.758	926.244	1048.22	1185.93	266.181	1053.47	-1.98217	1.8e-07	9.18e-06	FAR1	11	13668670	13732346	+	7501	protein_coding	fatty acyl-CoA reductase 1 [Source:HGNC Symbol;Acc:HGNC:26222]
ENSG00000151414	179.844	531.771	123.799	1032.08	1201.49	1498.82	278.472	1244.13	-2.15739	2e-07	1.01e-05	NEK7	1	198000000	198000000	+	5485	protein_coding	NIMA related kinase 7 [Source:HGNC Symbol;Acc:HGNC:13386]
ENSG00000175455	35.7306	94.9941	28.998	230.535	227.262	243.464	53.2409	233.754	-2.12512	2.07e-07	1.04e-05	CCDC14	3	124000000	124000000	-	11423	protein_coding	coiled-coil domain containing 14 [Source:HGNC Symbol;Acc:HGNC:25766]
ENSG00000145241	11.9102	41.1315	11.1531	104.192	125.963	138.85	21.3983	123.002	-2.50389	2.1e-07	1.05e-05	CENPC	4	67468748	67545606	-	8613	protein_coding	centromere protein C [Source:HGNC Symbol;Acc:HGNC:1854]
ENSG00000124383	104.81	187.05	156.143	410.205	424.574	454.592	149.334	429.791	-1.52215	2.32e-07	1.14e-05	MPHOSPH10	2	71130314	71150101	+	4673	protein_coding	M-phase phosphoprotein 10 [Source:HGNC Symbol;Acc:HGNC:7213]
ENSG00000116406	36.9216	113.601	30.1134	303.552	236.07	303.379	60.2121	281	-2.2139	2.4e-07	1.18e-05	EDEM3	1	185000000	185000000	-	7804	protein_coding	ER degradation enhancing alpha-mannosidase like protein 3 [Source:HGNC Symbol;Acc:HGNC:16787]
ENSG00000100941	145.304	464.198	240.907	1064.07	985.682	974.806	283.47	1008.19	-1.82825	2.51e-07	1.22e-05	PNN	14	39175183	39183218	+	4201	protein_coding	pinin, desmosome associated protein [Source:HGNC Symbol;Acc:HGNC:9162]
ENSG00000060749	128.63	394.666	90.3401	1246.2	803.344	784.6	204.546	944.716	-2.20488	2.56e-07	1.24e-05	QSER1	11	32892820	32993316	+	10899	protein_coding	glutamine and serine rich 1 [Source:HGNC Symbol;Acc:HGNC:26154]
ENSG00000196172	8.33714	11.7518	1.11531	56.6083	49.3281	84.6417	7.0681	63.5261	-3.15091	2.62e-07	1.26e-05	ZNF681	19	23739195	23758891	-	6497	protein_coding	zinc finger protein 681 [Source:HGNC Symbol;Acc:HGNC:26457]
ENSG00000171988	64.3151	165.505	25.6521	417.589	425.455	441.278	85.1575	428.107	-2.32435	3.01e-07	1.43e-05	JMJD1C	10	63167221	63521850	-	11066	protein_coding	jumonji domain containing 1C [Source:HGNC Symbol;Acc:HGNC:12313]
ENSG00000152495	54.7869	101.849	50.1889	202.641	251.045	269.142	68.9417	240.943	-1.7989	3.08e-07	1.44e-05	CAMK4	5	111000000	111000000	+	13910	protein_coding	calcium/calmodulin dependent protein kinase IV [Source:HGNC Symbol;Acc:HGNC:1464]
ENSG00000166801	348.969	935.252	546.502	1786.03	1852.45	2223.51	610.241	1954	-1.67787	3.1e-07	1.45e-05	FAM111A	11	59142748	59155039	+	7221	protein_coding	family with sequence similarity 111 member A [Source:HGNC Symbol;Acc:HGNC:24725]
ENSG00000023287	132.203	129.27	44.6124	331.446	325.918	565.863	102.029	407.742	-1.99766	3.37e-07	1.55e-05	RB1CC1	8	52622456	52745843	-	7615	protein_coding	RB1 inducible coiled-coil 1 [Source:HGNC Symbol;Acc:HGNC:15574]
ENSG00000148677	194.136	399.563	231.984	674.378	801.582	1157.4	275.228	877.788	-1.67113	3.41e-07	1.57e-05	ANKRD1	10	90912096	90921276	-	1979	protein_coding	ankyrin repeat domain 1 [Source:HGNC Symbol;Acc:HGNC:15819]
ENSG00000137601	19.0563	47.0074	15.6143	118.139	125.082	146.459	27.226	129.893	-2.24008	3.5e-07	1.6e-05	NEK1	4	169000000	170000000	-	8308	protein_coding	NIMA related kinase 1 [Source:HGNC Symbol;Acc:HGNC:7744]
ENSG00000117475	69.0791	144.94	32.344	277.299	361.152	478.368	82.1209	372.273	-2.17521	3.57e-07	1.63e-05	BLZF1	1	169000000	169000000	+	3820	protein_coding	basic leucine zipper nuclear factor 1 [Source:HGNC Symbol;Acc:HGNC:1065]
ENSG00000109184	129.821	180.195	92.5707	348.675	396.387	466.005	134.196	403.689	-1.58617	4.23e-07	1.9e-05	DCUN1D4	4	51843000	51916837	+	7625	protein_coding	defective in cullin neddylation 1 domain containing 4 [Source:HGNC Symbol;Acc:HGNC:28998]
ENSG00000119906	115.529	290.858	119.338	621.871	564.631	616.268	175.242	600.923	-1.77438	4.55e-07	2.01e-05	SLF2	10	101000000	101000000	+	9208	protein_coding	SMC5-SMC6 complex localization factor 2 [Source:HGNC Symbol;Acc:HGNC:17814]
ENSG00000273199	34.5396	34.2762	68.0339	4.92246	6.16602	2.85309	45.6166	4.64719	3.2865	4.67e-07	2.06e-05	AP000692.2	21	36319792	36320670	-	879	antisense	novel transcript, antisense to MORC3
ENSG00000151665	59.551	84.2216	63.5726	202.641	189.385	240.611	69.1151	210.879	-1.6054	5.05e-07	2.21e-05	PIGF	2	46580937	46617119	-	4978	protein_coding	phosphatidylinositol glycan anchor biosynthesis class F [Source:HGNC Symbol;Acc:HGNC:8962]
ENSG00000096968	15.4833	31.3383	18.9603	101.731	96.0137	93.201	21.9273	96.9819	-2.13355	5.52e-07	2.36e-05	JAK2	9	4984390	5128183	+	6170	protein_coding	Janus kinase 2 [Source:HGNC Symbol;Acc:HGNC:6192]
ENSG00000012048	151.26	493.578	134.952	974.648	960.137	1250.61	259.93	1061.8	-2.02788	5.78e-07	2.44e-05	BRCA1	17	43044295	43170245	-	9187	protein_coding	BRCA1, DNA repair associated [Source:HGNC Symbol;Acc:HGNC:1100]
ENSG00000186130	45.2588	110.663	57.9961	216.588	234.309	332.861	71.306	261.253	-1.86628	5.81e-07	2.45e-05	ZBTB6	9	123000000	123000000	-	4106	protein_coding	zinc finger and BTB domain containing 6 [Source:HGNC Symbol;Acc:HGNC:16764]
ENSG00000011426	622.903	2097.71	925.707	4097.95	4017.6	4534.51	1215.44	4216.69	-1.79406	6.98e-07	2.89e-05	ANLN	7	36389806	36453791	+	6012	protein_coding	anillin actin binding protein [Source:HGNC Symbol;Acc:HGNC:14082]
ENSG00000164118	47.6408	57.7799	24.5368	134.547	147.104	232.051	43.3192	171.234	-1.97844	7.16e-07	2.95e-05	CEP44	4	174000000	174000000	+	7132	protein_coding	centrosomal protein 44 [Source:HGNC Symbol;Acc:HGNC:29356]
ENSG00000015568	3.57306	7.83457	1.11531	67.2737	15.8555	90.3479	4.17431	57.8257	-3.7632	7.2e-07	2.96e-05	RGPD5	2	110000000	110000000	+	14175	protein_coding	RANBP2-like and GRIP domain containing 5 [Source:HGNC Symbol;Acc:HGNC:32418]
ENSG00000129317	63.1241	188.03	30.1134	340.47	450.119	642.896	93.7557	477.829	-2.34428	7.44e-07	3.05e-05	PUS7L	12	43718993	43758817	-	14037	protein_coding	pseudouridylate synthase 7 like [Source:HGNC Symbol;Acc:HGNC:25276]
ENSG00000064933	66.6971	81.2836	49.0736	183.772	199.074	227.296	65.6848	203.381	-1.62734	7.54e-07	3.08e-05	PMS1	2	190000000	190000000	+	5454	protein_coding	PMS1 homolog 1, mismatch repair system component [Source:HGNC Symbol;Acc:HGNC:9121]
ENSG00000088881	101.237	66.5938	102.609	13.947	17.6172	27.5799	90.1463	19.7147	2.19811	7.99e-07	3.19e-05	EBF4	20	2692878	2760108	+	3717	protein_coding	early B cell factor 4 [Source:HGNC Symbol;Acc:HGNC:29278]
ENSG00000196247	14.2922	17.6278	5.57655	77.939	103.061	48.5025	12.4988	76.5007	-2.60721	8.81e-07	3.46e-05	ZNF107	7	64666083	64711582	+	7162	protein_coding	zinc finger protein 107 [Source:HGNC Symbol;Acc:HGNC:12887]
ENSG00000006652	165.552	379.977	143.875	647.304	725.828	970.051	229.801	781.061	-1.76243	8.85e-07	3.47e-05	IFRD1	7	112000000	112000000	+	7489	protein_coding	interferon related developmental regulator 1 [Source:HGNC Symbol;Acc:HGNC:5456]
ENSG00000197299	59.551	189.009	80.3023	394.618	375.246	430.817	109.621	400.227	-1.86283	9.51e-07	3.67e-05	BLM	15	90717327	90816165	+	6674	protein_coding	Bloom syndrome RecQ like helicase [Source:HGNC Symbol;Acc:HGNC:1058]
ENSG00000155545	89.3265	223.285	86.9941	392.977	439.549	565.863	133.202	466.13	-1.8027	1.07e-06	4.07e-05	MIER3	5	56919602	56971675	-	5763	protein_coding	MIER family member 3 [Source:HGNC Symbol;Acc:HGNC:26678]
ENSG00000163781	110.765	462.24	148.336	936.909	879.098	1100.34	240.447	972.116	-2.01271	1.13e-06	4.27e-05	TOPBP1	3	134000000	134000000	-	7304	protein_coding	DNA topoisomerase II binding protein 1 [Source:HGNC Symbol;Acc:HGNC:17008]
ENSG00000198252	57.169	157.671	89.2247	255.968	391.983	427.964	101.355	358.638	-1.81777	1.13e-06	4.27e-05	STYX	14	52730180	52774998	+	4978	protein_coding	serine/threonine/tyrosine interacting protein [Source:HGNC Symbol;Acc:HGNC:11447]
ENSG00000070081	48.8318	89.1182	40.1511	199.36	168.244	263.435	59.3671	210.346	-1.81839	1.18e-06	4.43e-05	NUCB2	11	17208153	17349980	+	9025	protein_coding	nucleobindin 2 [Source:HGNC Symbol;Acc:HGNC:8044]
ENSG00000186687	30.9665	112.622	56.8808	234.637	219.334	358.538	66.8231	270.837	-2.01117	1.2e-06	4.46e-05	LYRM7	5	131000000	131000000	+	6351	protein_coding	LYR motif containing 7 [Source:HGNC Symbol;Acc:HGNC:28072]
ENSG00000163376	13.1012	10.7725	1.11531	44.3022	70.4688	77.0334	8.32969	63.9348	-2.9391	1.22e-06	4.51e-05	KBTBD8	3	66998307	67011210	+	4736	protein_coding	kelch repeat and BTB domain containing 8 [Source:HGNC Symbol;Acc:HGNC:30691]
ENSG00000229676	9.52816	13.7105	5.57655	52.5063	68.7071	55.1598	9.60507	58.791	-2.60198	1.43e-06	5.12e-05	ZNF492	19	22634324	22667670	+	4245	protein_coding	zinc finger protein 492 [Source:HGNC Symbol;Acc:HGNC:23707]
ENSG00000114346	496.655	1646.24	595.575	2846.01	2970.26	3894.47	912.823	3236.91	-1.82545	1.49e-06	5.32e-05	ECT2	3	173000000	173000000	+	5499	protein_coding	epithelial cell transforming 2 [Source:HGNC Symbol;Acc:HGNC:3155]
ENSG00000115540	73.8432	200.761	75.841	325.703	394.625	588.688	116.815	436.339	-1.89635	1.51e-06	5.39e-05	MOB4	2	198000000	198000000	+	4296	protein_coding	MOB family member 4, phocein [Source:HGNC Symbol;Acc:HGNC:17261]
ENSG00000093144	107.192	309.466	177.334	486.503	684.428	813.131	197.997	661.354	-1.73689	1.6e-06	5.64e-05	ECHDC1	6	127000000	127000000	-	5678	protein_coding	ethylmalonyl-CoA decarboxylase 1 [Source:HGNC Symbol;Acc:HGNC:21489]
ENSG00000135336	96.4726	262.458	140.529	450.406	483.592	735.146	166.487	556.381	-1.73709	1.72e-06	6.03e-05	ORC3	6	87590067	87667453	+	3689	protein_coding	origin recognition complex subunit 3 [Source:HGNC Symbol;Acc:HGNC:8489]
ENSG00000138160	290.609	1247.65	393.704	2486.66	2363.35	2660.98	643.989	2503.66	-1.95789	1.79e-06	6.26e-05	KIF11	10	92593286	92655395	+	4860	protein_coding	kinesin family member 11 [Source:HGNC Symbol;Acc:HGNC:6388]
ENSG00000054267	54.7869	158.65	63.5726	324.062	333.846	320.497	92.3365	326.135	-1.81436	1.81e-06	6.29e-05	ARID4B	1	235000000	235000000	-	11073	protein_coding	AT-rich interaction domain 4B [Source:HGNC Symbol;Acc:HGNC:15550]
ENSG00000067798	63.1241	158.65	54.6502	367.544	294.207	323.35	92.1414	328.367	-1.82777	1.94e-06	6.67e-05	NAV3	12	77324641	78213008	+	13265	protein_coding	neuron navigator 3 [Source:HGNC Symbol;Acc:HGNC:15998]
ENSG00000119938	69.0791	94.0148	93.686	234.637	193.789	333.812	85.5933	254.079	-1.56713	1.96e-06	6.74e-05	PPP1R3C	10	91628442	91633054	-	2524	protein_coding	protein phosphatase 1 regulatory subunit 3C [Source:HGNC Symbol;Acc:HGNC:9293]
ENSG00000095002	238.204	962.673	354.668	1710.56	1966.08	2049.47	518.515	1908.7	-1.87882	2.04e-06	6.94e-05	MSH2	2	47402969	47663146	+	13777	protein_coding	mutS homolog 2 [Source:HGNC Symbol;Acc:HGNC:7325]
ENSG00000166845	28.5845	144.94	42.3817	393.797	243.998	358.538	71.9686	332.111	-2.19871	2.14e-06	7.27e-05	C18orf54	18	54357917	54385218	+	6165	protein_coding	chromosome 18 open reading frame 54 [Source:HGNC Symbol;Acc:HGNC:13796]
ENSG00000115963	51.2139	167.464	37.9205	254.327	385.817	510.703	85.5328	383.616	-2.15894	2.25e-06	7.58e-05	RND3	2	150000000	151000000	-	3594	protein_coding	Rho family GTPase 3 [Source:HGNC Symbol;Acc:HGNC:671]
ENSG00000143401	318.002	992.052	440.547	1733.53	1828.66	2049.47	583.534	1870.55	-1.67939	2.45e-06	8.15e-05	ANP32E	1	150000000	150000000	-	3605	protein_coding	acidic nuclear phosphoprotein 32 family member E [Source:HGNC Symbol;Acc:HGNC:16673]
ENSG00000013441	104.81	86.1803	114.877	228.895	251.926	391.824	101.956	290.882	-1.51303	2.66e-06	8.71e-05	CLK1	2	201000000	201000000	-	5170	protein_coding	CDC like kinase 1 [Source:HGNC Symbol;Acc:HGNC:2068]
ENSG00000117528	178.653	467.136	249.829	768.725	931.069	965.296	298.539	888.363	-1.57104	2.78e-06	8.95e-05	ABCD3	1	94418455	94518666	+	7589	protein_coding	ATP binding cassette subfamily D member 3 [Source:HGNC Symbol;Acc:HGNC:67]
ENSG00000188647	59.551	269.313	94.8013	456.969	547.895	700.909	141.222	568.591	-2.00504	2.81e-06	9.04e-05	PTAR1	9	69709522	69759959	-	12200	protein_coding	protein prenyltransferase alpha subunit repeat containing 1 [Source:HGNC Symbol;Acc:HGNC:30449]
ENSG00000153130	319.193	308.486	150.567	534.087	817.438	967.198	259.415	772.908	-1.57456	2.87e-06	9.17e-05	SCOC	4	140000000	140000000	+	6294	protein_coding	short coiled-coil protein [Source:HGNC Symbol;Acc:HGNC:20335]
ENSG00000120688	39.3037	62.6765	25.6521	151.776	147.984	146.459	42.5441	148.74	-1.79897	2.89e-06	9.22e-05	WBP4	13	41061274	41084006	+	2623	protein_coding	WW domain binding protein 4 [Source:HGNC Symbol;Acc:HGNC:12739]
ENSG00000198677	169.125	568.986	141.644	913.117	1111.64	1422.74	293.252	1149.17	-1.96825	2.93e-06	9.34e-05	TTC37	5	95461755	95555007	-	10454	protein_coding	tetratricopeptide repeat domain 37 [Source:HGNC Symbol;Acc:HGNC:23639]
ENSG00000149089	84.5624	181.174	131.607	341.291	356.748	435.572	132.448	377.87	-1.50859	3.02e-06	9.54e-05	APIP	11	34853094	34916499	-	5337	protein_coding	APAF1 interacting protein [Source:HGNC Symbol;Acc:HGNC:17581]
ENSG00000138688	14.2922	106.746	27.8827	296.989	243.117	223.492	49.6403	254.533	-2.34793	3.13e-06	9.75e-05	KIAA1109	4	122000000	122000000	+	20470	protein_coding	KIAA1109 [Source:HGNC Symbol;Acc:HGNC:26953]
ENSG00000154642	27.3935	82.263	32.344	152.596	185.861	211.129	47.3335	183.196	-1.94202	3.2e-06	9.93e-05	C21orf91	21	17788967	17819386	-	6235	protein_coding	chromosome 21 open reading frame 91 [Source:HGNC Symbol;Acc:HGNC:16459]
ENSG00000052723	210.81	426.005	201.871	624.332	798.059	1084.17	279.562	835.522	-1.57742	3.25e-06	0.0001	SIKE1	1	115000000	115000000	-	5894	protein_coding	suppressor of IKBKE 1 [Source:HGNC Symbol;Acc:HGNC:26119]
ENSG00000129003	28.5845	137.105	35.6899	279.76	288.041	320.497	67.1264	296.099	-2.13273	3.58e-06	0.000109	VPS13C	15	61852389	62060473	-	19703	protein_coding	vacuolar protein sorting 13 homolog C [Source:HGNC Symbol;Acc:HGNC:23594]
ENSG00000144320	79.7983	306.527	83.6482	525.063	615.721	705.664	156.658	615.483	-1.97014	3.65e-06	0.00011	LNPK	2	176000000	176000000	-	9122	protein_coding	lunapark, ER junction formation factor [Source:HGNC Symbol;Acc:HGNC:21610]
ENSG00000023608	76.2253	192.926	97.0319	315.038	368.199	485.976	122.061	389.738	-1.67017	3.75e-06	0.000113	SNAPC1	14	61762357	61796428	+	2656	protein_coding	small nuclear RNA activating complex polypeptide 1 [Source:HGNC Symbol;Acc:HGNC:11134]
ENSG00000127989	44.0677	65.6145	44.6124	145.213	130.367	236.806	51.4315	170.796	-1.72626	3.81e-06	0.000114	MTERF1	7	91692008	91880720	-	4890	protein_coding	mitochondrial transcription termination factor 1 [Source:HGNC Symbol;Acc:HGNC:21463]
ENSG00000092853	59.551	311.424	144.99	716.218	623.649	634.337	171.988	658.068	-1.93253	4.21e-06	0.000123	CLSPN	1	35720218	35769967	-	5411	protein_coding	claspin [Source:HGNC Symbol;Acc:HGNC:19715]
ENSG00000146433	78.6073	252.665	126.03	502.091	499.447	472.662	152.434	491.4	-1.68477	4.36e-06	0.000127	TMEM181	6	159000000	159000000	+	5390	protein_coding	transmembrane protein 181 [Source:HGNC Symbol;Acc:HGNC:20958]
ENSG00000128513	80.9894	183.133	72.4951	275.658	345.297	524.969	112.206	381.974	-1.76266	4.77e-06	0.000137	POT1	7	125000000	125000000	-	5897	protein_coding	protection of telomeres 1 [Source:HGNC Symbol;Acc:HGNC:17284]
ENSG00000189143	225.103	172.361	187.372	50.8655	91.6094	49.4536	194.945	63.9761	1.6064	4.89e-06	0.00014	CLDN4	7	73799542	73832693	+	4702	protein_coding	claudin 4 [Source:HGNC Symbol;Acc:HGNC:2046]
ENSG00000029363	254.878	1053.75	336.823	1827.88	1998.67	2128.41	548.484	1984.98	-1.85438	5.13e-06	0.000146	BCLAF1	6	136000000	136000000	-	9533	protein_coding	BCL2 associated transcription factor 1 [Source:HGNC Symbol;Acc:HGNC:16863]
ENSG00000280385	7.14612	20.5657	1.11531	67.2737	59.0176	79.8865	9.60906	68.7259	-2.81127	5.44e-06	0.000153	AP000648.3	11	90193614	90198120	+	4507	TEC	novel transcript
ENSG00000136378	564.543	304.569	392.589	199.36	122.439	81.7886	420.567	134.529	1.64152	5.45e-06	0.000153	ADAMTS7	15	78759203	78811431	-	7730	protein_coding	ADAM metallopeptidase with thrombospondin type 1 motif 7 [Source:HGNC Symbol;Acc:HGNC:223]
ENSG00000198604	142.922	515.123	153.913	891.786	902	1130.78	270.653	974.854	-1.84634	5.53e-06	0.000155	BAZ1A	14	34752731	34875647	-	7698	protein_coding	bromodomain adjacent to zinc finger domain 1A [Source:HGNC Symbol;Acc:HGNC:960]
ENSG00000261455	100.046	115.56	98.1472	32.8164	35.2344	28.5309	104.584	32.1939	1.69945	5.56e-06	0.000156	LINC01003	7	152000000	152000000	+	1764	lincRNA	long intergenic non-protein coding RNA 1003 [Source:HGNC Symbol;Acc:HGNC:48957]
ENSG00000162086	21.4384	29.3796	14.499	85.3227	94.252	77.9845	21.7723	85.8531	-1.97267	5.95e-06	0.000166	ZNF75A	16	3305406	3318852	+	8063	protein_coding	zinc finger protein 75a [Source:HGNC Symbol;Acc:HGNC:13146]
ENSG00000144426	20.2473	46.0281	20.0756	97.6289	118.035	116.977	28.7837	110.88	-1.93342	6.04e-06	0.000167	NBEAL1	2	203000000	203000000	+	16376	protein_coding	neurobeachin like 1 [Source:HGNC Symbol;Acc:HGNC:20681]
ENSG00000173145	133.394	539.606	219.716	745.753	1123.1	1368.53	297.572	1079.13	-1.85641	6.05e-06	0.000167	NOC3L	10	94333226	94362959	-	4464	protein_coding	NOC3 like DNA replication regulator [Source:HGNC Symbol;Acc:HGNC:24034]
ENSG00000156162	128.63	241.892	86.9941	428.254	415.766	560.157	152.506	468.059	-1.61455	6.11e-06	0.000168	DPY19L4	8	94719703	94793836	+	7136	protein_coding	dpy-19 like 4 [Source:HGNC Symbol;Acc:HGNC:27829]
ENSG00000164219	59.551	112.622	59.1114	196.899	233.428	257.729	77.0948	229.352	-1.56699	6.34e-06	0.000174	PGGT1B	5	115000000	115000000	-	10064	protein_coding	protein geranylgeranyltransferase type I subunit beta [Source:HGNC Symbol;Acc:HGNC:8895]
ENSG00000162980	97.6636	232.099	97.0319	362.622	428.979	525.92	142.265	439.173	-1.62208	6.92e-06	0.000187	ARL5A	2	152000000	152000000	-	6716	protein_coding	ADP ribosylation factor like GTPase 5A [Source:HGNC Symbol;Acc:HGNC:696]
ENSG00000110330	276.317	1176.16	345.746	1887.77	2243.55	2480.29	599.409	2203.87	-1.87731	6.96e-06	0.000188	BIRC2	11	102000000	102000000	+	4532	protein_coding	baculoviral IAP repeat containing 2 [Source:HGNC Symbol;Acc:HGNC:590]
ENSG00000196154	116.72	68.5525	139.414	19.6899	29.9492	36.1392	108.229	28.5927	1.92273	7.18e-06	0.000192	S100A4	1	154000000	154000000	-	1025	protein_coding	S100 calcium binding protein A4 [Source:HGNC Symbol;Acc:HGNC:10494]
ENSG00000070367	215.575	667.897	168.412	1096.89	1155.69	1505.48	350.628	1252.69	-1.83523	7.36e-06	0.000196	EXOC5	14	57200507	57269008	-	12575	protein_coding	exocyst complex component 5 [Source:HGNC Symbol;Acc:HGNC:10696]
ENSG00000125977	743.196	1946.89	1069.58	2866.51	3311.15	4512.64	1253.22	3563.43	-1.50708	7.49e-06	0.000199	EIF2S2	20	34088298	34112332	-	2656	protein_coding	eukaryotic translation initiation factor 2 subunit beta [Source:HGNC Symbol;Acc:HGNC:3266]
ENSG00000230590	3.57306	25.4624	11.1531	87.7839	94.252	52.3067	13.3962	78.1142	-2.5209	7.82e-06	0.000206	FTX	X	73946555	74293574	-	28487	lincRNA	FTX transcript, XIST regulator [Source:HGNC Symbol;Acc:HGNC:37190]
ENSG00000151239	415.666	1374.97	461.738	1887.77	2550.97	3183.1	750.79	2540.61	-1.7578	7.85e-06	0.000206	TWF1	12	43793723	43806375	-	3932	protein_coding	twinfilin actin binding protein 1 [Source:HGNC Symbol;Acc:HGNC:9620]
ENSG00000154265	45.2588	79.325	8.92247	181.311	202.598	232.051	44.5021	205.32	-2.19953	8.12e-06	0.00021	ABCA5	17	69244311	69327244	-	13158	protein_coding	ATP binding cassette subfamily A member 5 [Source:HGNC Symbol;Acc:HGNC:35]
ENSG00000151012	34.5396	110.663	24.5368	219.05	242.236	226.345	56.5799	229.21	-2.00951	8.23e-06	0.000212	SLC7A11	4	138000000	138000000	-	9645	protein_coding	solute carrier family 7 member 11 [Source:HGNC Symbol;Acc:HGNC:11059]
ENSG00000133739	2.38204	2.93796	1.11531	31.1756	32.5918	25.6778	2.1451	29.8151	-3.78437	8.26e-06	0.000213	LRRCC1	8	85107147	85146076	+	5065	protein_coding	leucine rich repeat and coiled-coil centrosomal protein 1 [Source:HGNC Symbol;Acc:HGNC:29373]
ENSG00000182504	20.2473	103.808	54.6502	216.588	213.168	263.435	59.5685	231.064	-1.94714	8.88e-06	0.000225	CEP97	3	102000000	102000000	+	9550	protein_coding	centrosomal protein 97 [Source:HGNC Symbol;Acc:HGNC:26244]
ENSG00000106460	116.72	226.223	74.7257	368.364	415.766	517.36	139.223	433.83	-1.63615	9.57e-06	0.00024	TMEM106B	7	12211241	12243367	+	13867	protein_coding	transmembrane protein 106B [Source:HGNC Symbol;Acc:HGNC:22407]
ENSG00000198919	30.9665	81.2836	18.9603	138.649	188.504	202.569	43.7368	176.574	-2.00327	1.02e-05	0.000253	DZIP3	3	109000000	109000000	+	6972	protein_coding	DAZ interacting zinc finger protein 3 [Source:HGNC Symbol;Acc:HGNC:30938]
ENSG00000135870	40.4947	154.733	57.9961	323.242	283.637	294.819	84.4078	300.566	-1.82556	1.02e-05	0.000253	RC3H1	1	174000000	174000000	-	11508	protein_coding	ring finger and CCCH-type domains 1 [Source:HGNC Symbol;Acc:HGNC:29434]
ENSG00000142556	89.3265	208.595	84.7635	313.397	387.578	476.466	127.562	392.48	-1.61697	1.06e-05	0.000262	ZNF614	19	52012765	52030240	-	5813	protein_coding	zinc finger protein 614 [Source:HGNC Symbol;Acc:HGNC:24722]
ENSG00000082269	63.1241	127.312	31.2287	229.715	237.832	330.959	73.8881	266.168	-1.84317	1.11e-05	0.000273	FAM135A	6	70412941	70561174	+	10589	protein_coding	family with sequence similarity 135 member A [Source:HGNC Symbol;Acc:HGNC:21084]
ENSG00000165997	28.5845	153.753	36.8052	278.94	324.156	330.007	73.0477	311.034	-2.08245	1.19e-05	0.000288	ARL5B	10	18659405	18681639	+	7196	protein_coding	ADP ribosylation factor like GTPase 5B [Source:HGNC Symbol;Acc:HGNC:23052]
ENSG00000128915	71.4612	220.347	72.4951	343.752	425.455	458.397	121.434	409.201	-1.7477	1.22e-05	0.000292	ICE2	15	60419609	60479160	-	16010	protein_coding	interactor of little elongation complex ELL subunit 2 [Source:HGNC Symbol;Acc:HGNC:29885]
ENSG00000234420	5.9551	33.2969	16.7296	98.4493	103.061	68.4742	18.6606	89.9947	-2.25192	1.27e-05	0.000305	ZNF37BP	10	42513510	42552822	-	10256	transcribed_processed_pseudogene	zinc finger protein 37B, pseudogene [Source:HGNC Symbol;Acc:HGNC:13103]
ENSG00000175893	38.1126	86.1803	50.1889	161.621	154.15	239.66	58.1606	185.144	-1.66301	1.28e-05	0.000306	ZDHHC21	9	14611071	14693471	-	9426	protein_coding	zinc finger DHHC-type containing 21 [Source:HGNC Symbol;Acc:HGNC:20750]
ENSG00000136492	47.6408	238.954	68.0339	431.536	433.383	517.36	118.21	460.76	-1.95756	1.29e-05	0.000306	BRIP1	17	61681266	61863521	-	7991	protein_coding	BRCA1 interacting protein C-terminal helicase 1 [Source:HGNC Symbol;Acc:HGNC:20473]
ENSG00000004766	44.0677	162.567	51.3042	271.556	280.113	398.482	85.9797	316.717	-1.87444	1.31e-05	0.00031	VPS50	7	93232340	93361121	+	9557	protein_coding	VPS50, EARP/GARPII complex subunit [Source:HGNC Symbol;Acc:HGNC:25956]
ENSG00000176428	244.159	120.457	158.374	41.8409	66.0645	60.8659	174.33	56.2571	1.63136	1.32e-05	0.00031	VPS37D	7	73667825	73672112	+	1626	protein_coding	VPS37D, ESCRT-I subunit [Source:HGNC Symbol;Acc:HGNC:18287]
ENSG00000102595	89.3265	157.671	56.8808	321.601	278.352	304.33	101.293	301.427	-1.56921	1.32e-05	0.000311	UGGT2	13	95801580	96053482	-	8105	protein_coding	UDP-glucose glycoprotein glucosyltransferase 2 [Source:HGNC Symbol;Acc:HGNC:15664]
ENSG00000081087	121.484	211.533	70.2645	372.466	411.361	408.943	134.427	397.59	-1.5612	1.43e-05	0.00033	OSTM1	6	108000000	108000000	-	5325	protein_coding	osteopetrosis associated transmembrane protein 1 [Source:HGNC Symbol;Acc:HGNC:21652]
ENSG00000135679	184.608	440.695	122.684	805.643	776.037	767.481	249.329	783.054	-1.64883	1.49e-05	0.00034	MDM2	12	68808176	68850686	+	13284	protein_coding	MDM2 proto-oncogene [Source:HGNC Symbol;Acc:HGNC:6973]
ENSG00000103540	22.6294	153.753	35.6899	303.552	310.063	330.959	70.6909	314.858	-2.14726	1.5e-05	0.000342	CCP110	16	19523811	19553408	+	10142	protein_coding	centriolar coiled-coil protein 110 [Source:HGNC Symbol;Acc:HGNC:24342]
ENSG00000077458	55.9779	84.2216	28.998	159.98	179.695	203.52	56.3992	181.065	-1.67733	1.58e-05	0.000355	FAM76B	11	95768942	95790409	-	6042	protein_coding	family with sequence similarity 76 member B [Source:HGNC Symbol;Acc:HGNC:28492]
ENSG00000196693	35.7306	77.3664	34.5746	117.319	182.338	192.108	49.2238	163.922	-1.7271	1.8e-05	0.000394	ZNF33B	10	42574185	42638568	-	8307	protein_coding	zinc finger protein 33B [Source:HGNC Symbol;Acc:HGNC:13097]
ENSG00000114107	22.6294	51.904	42.3817	102.551	118.916	174.99	38.9717	132.152	-1.75333	1.84e-05	0.000402	CEP70	3	138000000	139000000	-	4420	protein_coding	centrosomal protein 70 [Source:HGNC Symbol;Acc:HGNC:29972]
ENSG00000048649	54.7869	273.231	66.9186	467.634	562.869	504.997	131.645	511.834	-1.95448	1.91e-05	0.000414	RSF1	11	77659996	77821017	-	15740	protein_coding	remodeling and spacing factor 1 [Source:HGNC Symbol;Acc:HGNC:18118]
ENSG00000178177	30.9665	49.9454	39.0358	94.3472	140.057	137.899	39.9826	124.101	-1.62781	1.92e-05	0.000414	LCORL	4	17841199	18021876	-	14858	protein_coding	ligand dependent nuclear receptor corepressor like [Source:HGNC Symbol;Acc:HGNC:30776]
ENSG00000005889	88.1355	225.244	83.6482	377.389	407.838	405.139	132.343	396.789	-1.57972	1.93e-05	0.000414	ZFX	X	24149173	24216255	+	9037	protein_coding	zinc finger protein X-linked [Source:HGNC Symbol;Acc:HGNC:12869]
ENSG00000168724	221.53	561.151	209.678	935.268	869.409	1037.57	330.786	947.417	-1.51617	1.94e-05	0.000415	DNAJC21	5	34929559	34958964	+	9556	protein_coding	DnaJ heat shock protein family (Hsp40) member C21 [Source:HGNC Symbol;Acc:HGNC:27030]
ENSG00000049130	8.33714	71.4904	18.9603	136.188	164.721	177.843	32.9293	159.584	-2.2622	2.02e-05	0.00043	KITLG	12	88492793	88580851	-	6205	protein_coding	KIT ligand [Source:HGNC Symbol;Acc:HGNC:6343]
ENSG00000146476	67.8881	200.761	81.4176	272.376	356.748	523.067	116.689	384.064	-1.71376	2.04e-05	0.000431	ARMT1	6	151000000	151000000	+	2819	protein_coding	acidic residue methyltransferase 1 [Source:HGNC Symbol;Acc:HGNC:17872]
ENSG00000198836	107.192	499.454	141.644	761.341	915.213	1033.77	249.43	903.441	-1.85422	2.06e-05	0.000434	OPA1	3	194000000	194000000	+	9052	protein_coding	OPA1, mitochondrial dynamin like GTPase [Source:HGNC Symbol;Acc:HGNC:8140]
ENSG00000256073	122.675	106.746	150.567	33.6368	36.1153	56.1108	126.663	41.9543	1.59713	2.06e-05	0.000435	URB1-AS1	21	32393130	32393960	+	831	lincRNA	URB1 antisense RNA 1 (head to head) [Source:HGNC Symbol;Acc:HGNC:23128]
ENSG00000114120	115.529	275.189	102.609	471.736	431.621	536.381	164.442	479.913	-1.54165	2.07e-05	0.000435	SLC25A36	3	141000000	141000000	+	10305	protein_coding	solute carrier family 25 member 36 [Source:HGNC Symbol;Acc:HGNC:25554]
ENSG00000148835	26.2024	45.0488	24.5368	115.678	91.6094	109.368	31.9293	105.552	-1.71707	2.07e-05	0.000436	TAF5	10	103000000	103000000	+	3268	protein_coding	TATA-box binding protein associated factor 5 [Source:HGNC Symbol;Acc:HGNC:11539]
ENSG00000175548	35.7306	82.263	39.0358	134.547	171.768	192.108	52.3431	166.141	-1.65777	2.21e-05	0.000456	ALG10B	12	38316578	38329728	+	11449	protein_coding	ALG10B, alpha-1,2-glucosyltransferase [Source:HGNC Symbol;Acc:HGNC:31088]
ENSG00000116678	26.2024	117.519	62.4573	196.899	235.19	301.477	68.7261	244.522	-1.82343	2.22e-05	0.000457	LEPR	1	65420652	65641559	+	11370	protein_coding	leptin receptor [Source:HGNC Symbol;Acc:HGNC:6554]
ENSG00000139350	28.5845	191.947	55.7655	342.932	340.012	454.592	92.099	379.179	-2.0354	2.3e-05	0.00047	NEDD1	12	96907223	96953777	+	4463	protein_coding	neural precursor cell expressed, developmentally down-regulated 1 [Source:HGNC Symbol;Acc:HGNC:7723]
ENSG00000096872	25.0114	33.2969	23.4215	74.6574	103.061	95.103	27.2433	90.9403	-1.73354	2.3e-05	0.00047	IFT74	9	26947039	27062930	+	4073	protein_coding	intraflagellar transport 74 [Source:HGNC Symbol;Acc:HGNC:21424]
ENSG00000128284	38.1126	44.0695	28.998	2.46123	8.8086	4.75515	37.06	5.34166	2.80188	2.47e-05	0.000495	APOL3	22	36140330	36166177	-	5901	protein_coding	apolipoprotein L3 [Source:HGNC Symbol;Acc:HGNC:14868]
ENSG00000173275	20.2473	47.9867	33.4593	102.551	101.299	135.997	33.8978	113.282	-1.73073	2.55e-05	0.000507	ZNF449	X	135000000	135000000	+	5330	protein_coding	zinc finger protein 449 [Source:HGNC Symbol;Acc:HGNC:21039]
ENSG00000133858	20.2473	84.2216	23.4215	218.229	176.172	125.536	42.6302	173.312	-2.01304	2.66e-05	0.000522	ZFC3H1	12	71609472	71667725	-	9670	protein_coding	zinc finger C3H1-type containing [Source:HGNC Symbol;Acc:HGNC:28328]
ENSG00000198707	11.9102	23.5037	2.23062	77.939	64.3028	62.768	12.5482	68.3366	-2.4287	2.8e-05	0.000544	CEP290	12	88049014	88142216	-	10388	protein_coding	centrosomal protein 290 [Source:HGNC Symbol;Acc:HGNC:29021]
ENSG00000006576	133.394	401.522	188.487	530.806	711.735	894.919	241.134	712.487	-1.56037	2.88e-05	0.000558	PHTF2	7	77798792	77957503	+	8646	protein_coding	putative homeodomain transcription factor 2 [Source:HGNC Symbol;Acc:HGNC:13411]
ENSG00000188158	21.4384	43.0901	23.4215	158.339	99.5371	69.4252	29.3167	109.1	-1.88909	3.01e-05	0.000581	NHS	X	17375420	17735994	+	10394	protein_coding	NHS actin remodeling regulator [Source:HGNC Symbol;Acc:HGNC:7820]
ENSG00000161270	117.911	110.663	99.2625	44.3022	17.6172	37.0902	109.279	33.0032	1.7258	3.05e-05	0.000586	NPHS1	19	35825964	35869287	-	5459	protein_coding	NPHS1, nephrin [Source:HGNC Symbol;Acc:HGNC:7908]
ENSG00000133321	182.226	89.1182	118.223	25.4327	31.711	57.0618	129.856	38.0685	1.77307	3.22e-05	0.000613	RARRES3	11	63536809	63546462	+	1299	protein_coding	retinoic acid receptor responder 3 [Source:HGNC Symbol;Acc:HGNC:9869]
ENSG00000254614	106.001	91.0769	120.453	26.2531	44.9239	32.335	105.844	34.504	1.61747	3.23e-05	0.000613	AP003068.2	11	65177606	65181834	-	1791	antisense	uncharacterized LOC728975 [Source:NCBI gene;Acc:728975]
ENSG00000053900	42.8767	120.457	86.9941	218.229	236.951	268.19	83.4424	241.124	-1.52515	3.27e-05	0.000621	ANAPC4	4	25377213	25418498	+	7494	protein_coding	anaphase promoting complex subunit 4 [Source:HGNC Symbol;Acc:HGNC:19990]
ENSG00000148516	20.2473	63.6559	10.0378	134.547	123.32	148.361	31.3137	135.41	-2.09942	3.3e-05	0.000624	ZEB1	10	31318495	31529814	+	8650	protein_coding	zinc finger E-box binding homeobox 1 [Source:HGNC Symbol;Acc:HGNC:11642]
ENSG00000101974	70.2702	156.691	69.1492	275.658	236.951	331.909	98.7036	281.506	-1.50674	3.4e-05	0.000636	ATP11C	X	140000000	140000000	-	7407	protein_coding	ATPase phospholipid transporting 11C [Source:HGNC Symbol;Acc:HGNC:13554]
ENSG00000116489	608.611	2615.77	1233.53	3421.93	4435.13	6329.11	1485.97	4728.72	-1.66961	3.68e-05	0.000677	CAPZA1	1	113000000	113000000	+	4130	protein_coding	capping actin protein of muscle Z-line subunit alpha 1 [Source:HGNC Symbol;Acc:HGNC:1488]
ENSG00000127870	107.192	285.962	92.5707	447.124	465.094	540.185	161.908	484.134	-1.57655	3.81e-05	0.000695	RNF6	13	26132115	26222493	-	4621	protein_coding	ring finger protein 6 [Source:HGNC Symbol;Acc:HGNC:10069]
ENSG00000196428	48.8318	83.2423	43.4971	243.662	157.674	128.389	58.5237	176.575	-1.58928	3.86e-05	0.000698	TSC22D2	3	150000000	150000000	+	11676	protein_coding	TSC22 domain family member 2 [Source:HGNC Symbol;Acc:HGNC:29095]
ENSG00000102908	71.4612	257.561	84.7635	591.516	438.668	347.126	137.929	459.103	-1.73107	3.87e-05	0.000698	NFAT5	16	69565094	69704666	+	16401	protein_coding	nuclear factor of activated T cells 5 [Source:HGNC Symbol;Acc:HGNC:7774]
ENSG00000041353	26.2024	131.229	25.6521	159.16	286.279	348.077	61.0279	264.505	-2.10737	4.11e-05	0.000728	RAB27B	18	54717860	54895516	+	7432	protein_coding	RAB27B, member RAS oncogene family [Source:HGNC Symbol;Acc:HGNC:9767]
ENSG00000111727	19.0563	44.0695	43.4971	103.372	103.941	135.997	35.5409	114.437	-1.67944	4.29e-05	0.000756	HCFC2	12	104000000	104000000	+	6773	protein_coding	host cell factor C2 [Source:HGNC Symbol;Acc:HGNC:24972]
ENSG00000135913	29.7755	149.836	69.1492	258.429	281.875	311.938	82.9203	284.081	-1.76983	4.39e-05	0.00077	USP37	2	218000000	219000000	-	9290	protein_coding	ubiquitin specific peptidase 37 [Source:HGNC Symbol;Acc:HGNC:20063]
ENSG00000100697	52.4049	174.319	79.187	310.936	303.016	302.428	101.97	305.46	-1.57725	4.53e-05	0.000792	DICER1	14	95086228	95158010	-	12294	protein_coding	dicer 1, ribonuclease III [Source:HGNC Symbol;Acc:HGNC:17098]
ENSG00000173905	54.7869	187.05	60.2267	377.389	313.586	288.162	100.688	326.379	-1.69126	4.6e-05	0.000802	GOLIM4	3	168000000	168000000	-	4647	protein_coding	golgi integral membrane protein 4 [Source:HGNC Symbol;Acc:HGNC:15448]
ENSG00000100503	150.069	397.604	130.491	712.937	604.27	633.386	226.055	650.198	-1.52161	4.98e-05	0.00085	NIN	14	50719763	50831121	-	13683	protein_coding	ninein [Source:HGNC Symbol;Acc:HGNC:14906]
ENSG00000052795	32.1575	75.4077	31.2287	129.625	133.891	175.941	46.2646	146.485	-1.65339	5.12e-05	0.000869	FNIP2	4	159000000	159000000	+	10868	protein_coding	folliculin interacting protein 2 [Source:HGNC Symbol;Acc:HGNC:29280]
ENSG00000157106	133.394	493.578	114.877	971.366	813.034	715.175	247.283	833.192	-1.75015	5.23e-05	0.000884	SMG1	16	18804853	18926454	-	25988	protein_coding	SMG1, nonsense mediated mRNA decay associated PI3K related kinase [Source:HGNC Symbol;Acc:HGNC:30045]
ENSG00000137871	29.7755	37.2142	32.344	78.7594	128.606	95.103	33.1112	100.823	-1.60316	5.53e-05	0.000916	ZNF280D	15	56630181	56734086	-	12113	protein_coding	zinc finger protein 280D [Source:HGNC Symbol;Acc:HGNC:25953]
ENSG00000021574	55.9779	133.188	36.8052	230.535	213.168	274.848	75.3236	239.517	-1.66257	5.64e-05	0.000929	SPAST	2	32063547	32157637	+	9490	protein_coding	spastin [Source:HGNC Symbol;Acc:HGNC:11233]
ENSG00000114331	101.237	378.997	112.646	612.847	621.887	632.435	197.627	622.39	-1.65187	6.07e-05	0.000991	ACAP2	3	195000000	195000000	-	11139	protein_coding	ArfGAP with coiled-coil, ankyrin repeat and PH domains 2 [Source:HGNC Symbol;Acc:HGNC:16469]
ENSG00000066422	46.4498	142.002	53.5348	255.148	274.828	212.08	80.6621	247.352	-1.61019	6.35e-05	0.00103	ZBTB11	3	102000000	102000000	-	7416	protein_coding	zinc finger and BTB domain containing 11 [Source:HGNC Symbol;Acc:HGNC:16740]
ENSG00000152749	88.1355	287.92	74.7257	379.03	520.588	568.716	150.261	489.445	-1.69974	6.35e-05	0.00103	GPR180	13	94601903	94634645	+	8822	protein_coding	G protein-coupled receptor 180 [Source:HGNC Symbol;Acc:HGNC:28899]
ENSG00000173674	117.911	593.469	307.825	918.86	1002.42	1293.4	339.735	1071.56	-1.65543	6.36e-05	0.00103	EIF1AX	X	20124518	20141844	-	4427	protein_coding	eukaryotic translation initiation factor 1A X-linked [Source:HGNC Symbol;Acc:HGNC:3250]
ENSG00000139687	160.788	693.359	233.1	1113.3	1047.34	1235.39	362.416	1132.01	-1.64135	6.53e-05	0.001054	RB1	13	48303726	48599436	+	6452	protein_coding	RB transcriptional corepressor 1 [Source:HGNC Symbol;Acc:HGNC:9884]
ENSG00000188419	60.742	297.714	86.9941	379.85	539.967	643.847	148.483	521.221	-1.8075	6.66e-05	0.001069	CHM	X	85861180	86047562	-	8645	protein_coding	CHM, Rab escort protein 1 [Source:HGNC Symbol;Acc:HGNC:1940]
ENSG00000105708	0	11.7518	3.34593	33.6368	36.9961	51.3556	5.03259	40.6629	-2.96515	6.68e-05	0.001071	ZNF14	19	19710471	19733097	-	2949	protein_coding	zinc finger protein 14 [Source:HGNC Symbol;Acc:HGNC:12924]
ENSG00000155008	63.1241	224.264	85.8788	346.213	384.936	382.314	124.422	371.154	-1.57191	8.1e-05	0.001252	APOOL	X	85003826	85093316	+	6548	protein_coding	apolipoprotein O like [Source:HGNC Symbol;Acc:HGNC:24009]
ENSG00000259865	16.6743	22.5244	6.69186	72.1961	54.6133	60.8659	15.2968	62.5585	-2.02408	8.67e-05	0.001319	AL390728.6	1	247000000	247000000	-	1246	lincRNA	novel transcript
ENSG00000001561	35.7306	135.146	53.5348	238.739	193.789	279.603	74.8039	237.377	-1.65871	9.1e-05	0.001371	ENPP4	6	46129993	46146699	+	4651	protein_coding	ectonucleotide pyrophosphatase/phosphodiesterase 4 [Source:HGNC Symbol;Acc:HGNC:3359]
ENSG00000113391	23.8204	121.436	51.3042	217.409	196.432	252.023	65.5202	221.954	-1.75213	9.12e-05	0.001371	FAM172A	5	93618069	94111699	-	5071	protein_coding	family with sequence similarity 172 member A [Source:HGNC Symbol;Acc:HGNC:25365]
ENSG00000151422	36.9216	169.423	27.8827	283.862	304.777	309.085	78.0756	299.241	-1.93157	9.13e-05	0.001371	FER	5	109000000	109000000	+	13614	protein_coding	FER tyrosine kinase [Source:HGNC Symbol;Acc:HGNC:3655]
ENSG00000078401	20.2473	65.6145	46.843	115.678	136.533	159.773	44.2349	137.328	-1.6252	0.000102	0.0015	EDN1	6	12290363	12297194	+	2033	protein_coding	endothelin 1 [Source:HGNC Symbol;Acc:HGNC:3176]
ENSG00000146757	28.5845	27.421	17.845	67.2737	74.8731	94.152	24.6168	78.7662	-1.67624	0.000103	0.00151	ZNF92	7	65373799	65401135	+	3512	protein_coding	zinc finger protein 92 [Source:HGNC Symbol;Acc:HGNC:13168]
ENSG00000132952	25.0114	125.353	79.187	224.792	221.977	291.015	76.5172	245.928	-1.678	0.000109	0.001587	USPL1	13	30617693	30660770	+	5125	protein_coding	ubiquitin specific peptidase like 1 [Source:HGNC Symbol;Acc:HGNC:20294]
ENSG00000089682	27.3935	57.7799	32.344	101.731	140.938	105.564	39.1725	116.078	-1.55874	0.000114	0.001646	RBM41	X	107000000	107000000	-	6101	protein_coding	RNA binding motif protein 41 [Source:HGNC Symbol;Acc:HGNC:25617]
ENSG00000105499	111.956	86.1803	86.9941	27.0736	30.8301	41.8453	95.0434	33.2497	1.51754	0.000115	0.001656	PLA2G4C	19	48047843	48110817	-	6613	protein_coding	phospholipase A2 group IVC [Source:HGNC Symbol;Acc:HGNC:9037]
ENSG00000160352	39.3037	161.588	50.1889	222.331	280.113	318.595	83.6935	273.68	-1.70245	0.000117	0.001684	ZNF714	19	21082159	21125270	+	8033	protein_coding	zinc finger protein 714 [Source:HGNC Symbol;Acc:HGNC:27124]
ENSG00000178695	29.7755	68.5525	25.6521	137.009	110.108	135.046	41.3267	127.387	-1.61469	0.000123	0.001745	KCTD12	13	76880166	76886390	-	6225	protein_coding	potassium channel tetramerization domain containing 12 [Source:HGNC Symbol;Acc:HGNC:14678]
ENSG00000145390	32.1575	144.94	31.2287	224.792	236.951	285.309	69.4419	249.018	-1.83455	0.000123	0.00175	USP53	4	119000000	119000000	+	11950	protein_coding	ubiquitin specific peptidase 53 [Source:HGNC Symbol;Acc:HGNC:29255]
ENSG00000138050	40.4947	80.3043	45.7277	120.6	134.772	224.443	55.5089	159.938	-1.51964	0.000124	0.001755	THUMPD2	2	39736060	39779267	-	3823	protein_coding	THUMP domain containing 2 [Source:HGNC Symbol;Acc:HGNC:14890]
ENSG00000114933	40.4947	108.705	26.7674	232.997	195.551	150.263	58.6556	192.937	-1.71073	0.000128	0.001805	INO80D	2	206000000	206000000	-	14373	protein_coding	INO80 complex subunit D [Source:HGNC Symbol;Acc:HGNC:25997]
ENSG00000267041	22.6294	115.56	54.6502	231.356	209.645	188.304	64.2798	209.768	-1.6987	0.000132	0.00185	ZNF850	19	36714383	36772825	-	7850	protein_coding	zinc finger protein 850 [Source:HGNC Symbol;Acc:HGNC:27994]
ENSG00000180488	71.4612	318.279	97.0319	420.871	466.856	661.917	162.257	516.548	-1.6668	0.000151	0.002048	MIGA1	1	77779624	77879539	+	10128	protein_coding	mitoguardin 1 [Source:HGNC Symbol;Acc:HGNC:24741]
ENSG00000112249	126.248	555.275	178.45	796.619	842.983	948.177	286.658	862.593	-1.58707	0.000151	0.002048	ASCC3	6	101000000	101000000	-	11731	protein_coding	activating signal cointegrator 1 complex subunit 3 [Source:HGNC Symbol;Acc:HGNC:18697]
ENSG00000129292	120.293	425.025	151.682	542.292	673.858	764.628	232.333	660.259	-1.50403	0.000156	0.00211	PHF20L1	8	133000000	133000000	+	20571	protein_coding	PHD finger protein 20 like 1 [Source:HGNC Symbol;Acc:HGNC:24280]
ENSG00000106392	65.5061	281.065	99.2625	403.642	385.817	582.03	148.611	457.163	-1.61703	0.000158	0.002119	C1GALT1	7	7156934	7248651	+	7805	protein_coding	core 1 synthase, glycoprotein-N-acetylgalactosamine 3-beta-galactosyltransferase 1 [Source:HGNC Symbol;Acc:HGNC:24337]
ENSG00000122970	25.0114	43.0901	14.499	89.4248	75.7539	107.466	27.5335	90.8817	-1.71325	0.000163	0.002177	IFT81	12	110000000	110000000	+	7005	protein_coding	intraflagellar transport 81 [Source:HGNC Symbol;Acc:HGNC:14313]
ENSG00000189308	53.5959	149.836	17.845	233.817	251.045	335.714	73.759	273.525	-1.88491	0.000167	0.002216	LIN54	4	82909973	83012926	-	6768	protein_coding	lin-54 DREAM MuvB core complex component [Source:HGNC Symbol;Acc:HGNC:25397]
ENSG00000075213	50.0228	107.725	34.5746	190.335	167.363	193.059	64.1076	183.586	-1.51117	0.000171	0.002252	SEMA3A	7	83955777	84492724	-	9371	protein_coding	semaphorin 3A [Source:HGNC Symbol;Acc:HGNC:10723]
ENSG00000083097	17.8653	59.7386	15.6143	134.547	100.418	98.9071	31.0727	111.291	-1.82803	0.000177	0.002315	DOP1A	6	83067666	83171350	+	10045	protein_coding	DOP1 leucine zipper like protein A [Source:HGNC Symbol;Acc:HGNC:21194]
ENSG00000174738	40.4947	186.071	46.843	332.266	294.207	276.75	91.1362	301.074	-1.71799	0.000187	0.002412	NR1D2	3	23945260	23980618	+	5820	protein_coding	nuclear receptor subfamily 1 group D member 2 [Source:HGNC Symbol;Acc:HGNC:7963]
ENSG00000138190	103.619	299.672	102.609	346.213	439.549	659.064	168.633	481.609	-1.51043	0.000199	0.002549	EXOC6	10	92834713	93059493	+	6193	protein_coding	exocyst complex component 6 [Source:HGNC Symbol;Acc:HGNC:23196]
ENSG00000152942	65.5061	218.389	72.4951	311.756	303.016	406.09	118.797	340.287	-1.51325	0.000229	0.002861	RAD17	5	69369293	69414801	+	4159	protein_coding	RAD17 checkpoint clamp loader component [Source:HGNC Symbol;Acc:HGNC:9807]
ENSG00000121690	35.7306	55.8213	25.6521	106.653	88.086	139.801	39.068	111.514	-1.50626	0.000244	0.003007	DEPDC7	11	33015864	33033582	+	3326	protein_coding	DEP domain containing 7 [Source:HGNC Symbol;Acc:HGNC:29899]
ENSG00000197603	27.3935	157.671	35.6899	313.397	256.33	208.276	73.5847	259.334	-1.81043	0.000268	0.003248	CPLANE1	5	37106228	37249428	-	15146	protein_coding	ciliogenesis and planar polarity effector 1 [Source:HGNC Symbol;Acc:HGNC:25801]
ENSG00000179954	28.5845	16.6485	20.0756	2.46123	2.64258	2.85309	21.7695	2.6523	3.03628	0.000273	0.003282	SSC5D	19	55488404	55519098	+	7314	protein_coding	scavenger receptor cysteine rich family member with 5 domains [Source:HGNC Symbol;Acc:HGNC:26641]
ENSG00000130751	89.3265	52.8833	78.0717	16.4082	16.7363	34.2371	73.4272	22.4605	1.71309	0.000277	0.003317	NPAS1	19	47019820	47045775	+	2582	protein_coding	neuronal PAS domain protein 1 [Source:HGNC Symbol;Acc:HGNC:7894]
ENSG00000123552	23.8204	40.1522	27.8827	78.7594	74.8731	111.27	30.6184	88.301	-1.52015	0.000282	0.003361	USP45	6	99432379	99521728	-	8051	protein_coding	ubiquitin specific peptidase 45 [Source:HGNC Symbol;Acc:HGNC:20080]
ENSG00000267102	13.1012	23.5037	15.6143	55.7879	54.6133	65.6211	17.4064	58.6741	-1.74281	0.000287	0.003411	AC060766.1	17	35409602	35410228	-	627	transcribed_processed_pseudogene	RAB32, member RAS oncogene family (RAB32) pseudogene
ENSG00000175054	71.4612	258.541	68.0339	392.977	362.914	414.649	132.679	390.18	-1.55179	0.000294	0.003472	ATR	3	142000000	143000000	-	12496	protein_coding	ATR serine/threonine kinase [Source:HGNC Symbol;Acc:HGNC:882]
ENSG00000128872	30.9665	102.829	22.3062	161.621	172.649	174.038	52.0338	169.436	-1.69404	0.000294	0.003472	TMOD2	15	51751561	51816368	+	11636	protein_coding	tropomodulin 2 [Source:HGNC Symbol;Acc:HGNC:11872]
ENSG00000174373	27.3935	155.712	30.1134	267.454	243.117	242.513	71.073	251.028	-1.81307	0.000309	0.003599	RALGAPA1	14	35538352	35809304	-	14258	protein_coding	Ral GTPase activating protein catalytic alpha subunit 1 [Source:HGNC Symbol;Acc:HGNC:17770]
ENSG00000213096	16.6743	15.6691	36.8052	71.3757	72.2305	77.0334	23.0495	73.5466	-1.6766	0.00031	0.003609	ZNF254	19	24033405	24129961	+	7602	protein_coding	zinc finger protein 254 [Source:HGNC Symbol;Acc:HGNC:13047]
ENSG00000215105	1.19102	26.4417	2.23062	51.6859	66.9453	63.719	9.95444	60.7834	-2.57682	0.000318	0.003681	TTC3P1	X	75740831	75746911	-	6081	processed_pseudogene	tetratricopeptide repeat domain 3 pseudogene 1 [Source:HGNC Symbol;Acc:HGNC:23318]
ENSG00000146350	2.38204	15.6691	4.46124	41.0205	37.877	41.8453	7.50414	40.2476	-2.38998	0.000324	0.003735	TBC1D32	6	121000000	121000000	-	6912	protein_coding	TBC1 domain family member 32 [Source:HGNC Symbol;Acc:HGNC:21485]
ENSG00000152503	28.5845	99.8907	44.6124	144.392	174.41	177.843	57.6959	165.548	-1.51192	0.000334	0.003822	TRIM36	5	115000000	115000000	-	6113	protein_coding	tripartite motif containing 36 [Source:HGNC Symbol;Acc:HGNC:16280]
ENSG00000213186	26.2024	70.5111	14.499	121.421	102.18	151.214	37.0709	124.938	-1.7421	0.000335	0.003829	TRIM59	3	160000000	160000000	-	7865	protein_coding	tripartite motif containing 59 [Source:HGNC Symbol;Acc:HGNC:30834]
ENSG00000159256	97.6636	335.907	63.5726	402.822	523.231	619.121	165.714	515.058	-1.63262	0.000352	0.003975	MORC3	21	36320189	36386148	+	6408	protein_coding	MORC family CW-type zinc finger 3 [Source:HGNC Symbol;Acc:HGNC:23572]
ENSG00000196159	8.33714	37.2142	8.92247	84.5023	80.1582	55.1598	18.1579	73.2734	-1.99417	0.000356	0.003998	FAT4	4	125000000	125000000	+	16439	protein_coding	FAT atypical cadherin 4 [Source:HGNC Symbol;Acc:HGNC:23109]
ENSG00000176125	75.0343	57.7799	65.8033	20.5103	12.332	29.4819	66.2058	20.7748	1.67477	0.000359	0.004015	UFSP1	7	101000000	101000000	-	996	protein_coding	UFM1 specific peptidase 1 (inactive) [Source:HGNC Symbol;Acc:HGNC:33821]
ENSG00000156017	55.9779	132.208	31.2287	179.67	199.074	267.24	73.1383	215.328	-1.55152	0.000388	0.004274	CARNMT1	9	74981020	75028423	-	4610	protein_coding	carnosine N-methyltransferase 1 [Source:HGNC Symbol;Acc:HGNC:23435]
ENSG00000197302	8.33714	30.359	24.5368	78.7594	53.7324	85.5927	21.0776	72.6949	-1.77393	0.000391	0.004293	ZNF720	16	31713229	31794869	+	9816	protein_coding	zinc finger protein 720 [Source:HGNC Symbol;Acc:HGNC:26987]
ENSG00000141497	27.3935	43.0901	43.4971	10.6653	7.04688	9.5103	37.9935	9.07417	2.06683	0.000391	0.004297	ZMYND15	17	4740015	4746119	+	3303	protein_coding	zinc finger MYND-type containing 15 [Source:HGNC Symbol;Acc:HGNC:20997]
ENSG00000166592	44.0677	18.6071	34.5746	6.56328	0.88086	8.55927	32.4165	5.33447	2.60475	0.000426	0.004555	RRAD	16	66921679	66925644	-	1709	protein_coding	RRAD, Ras related glycolysis inhibitor and calcium channel regulator [Source:HGNC Symbol;Acc:HGNC:10446]
ENSG00000124406	25.0114	67.5731	16.7296	122.241	103.061	120.781	36.4381	115.361	-1.65178	0.00043	0.004598	ATP8A1	4	42408373	42657105	-	11199	protein_coding	ATPase phospholipid transporting 8A1 [Source:HGNC Symbol;Acc:HGNC:13531]
ENSG00000140386	8.33714	55.8213	27.8827	132.086	81.0391	108.417	30.6804	107.181	-1.79229	0.000482	0.005029	SCAPER	15	76347904	76905444	-	11610	protein_coding	S-phase cyclin A associated protein in the ER [Source:HGNC Symbol;Acc:HGNC:13081]
ENSG00000117000	41.6857	135.146	36.8052	190.335	170.006	271.044	71.2124	210.462	-1.55606	0.000519	0.005318	RLF	1	40161373	40240921	+	6246	protein_coding	rearranged L-myc fusion [Source:HGNC Symbol;Acc:HGNC:10025]
ENSG00000136824	167.934	541.565	85.8788	1478.38	1762.6	1785.08	265.126	1675.36	-2.65899	0.000526	0.005373	SMC2	9	104000000	104000000	+	6468	protein_coding	structural maintenance of chromosomes 2 [Source:HGNC Symbol;Acc:HGNC:14011]
ENSG00000169231	91.7085	60.7179	55.7655	31.1756	21.1406	16.1675	69.3973	22.8279	1.59666	0.000547	0.005544	THBS3	1	155000000	155000000	-	4623	protein_coding	thrombospondin 3 [Source:HGNC Symbol;Acc:HGNC:11787]
ENSG00000121903	14.2922	31.3383	15.6143	61.5308	56.375	77.0334	20.415	64.9798	-1.65751	0.000573	0.00572	ZSCAN20	1	33472645	33496507	+	5308	protein_coding	zinc finger and SCAN domain containing 20 [Source:HGNC Symbol;Acc:HGNC:13093]
ENSG00000168769	13.1012	115.56	25.6521	179.67	174.41	203.52	51.4377	185.867	-1.84362	0.000627	0.006119	TET2	4	105000000	105000000	+	16474	protein_coding	tet methylcytosine dioxygenase 2 [Source:HGNC Symbol;Acc:HGNC:25941]
ENSG00000127311	9.52816	45.0488	26.7674	86.1431	91.6094	81.7886	27.1148	86.5137	-1.66081	0.000641	0.006222	HELB	12	66302545	66347645	+	13796	protein_coding	DNA helicase B [Source:HGNC Symbol;Acc:HGNC:17196]
ENSG00000116539	75.0343	313.383	81.4176	551.316	421.932	376.608	156.612	449.952	-1.51907	0.000642	0.006222	ASH1L	1	155000000	156000000	-	13296	protein_coding	ASH1 like histone lysine methyltransferase [Source:HGNC Symbol;Acc:HGNC:19088]
ENSG00000198948	17.8653	65.6145	27.8827	105.833	94.252	130.291	37.1208	110.125	-1.55703	0.000711	0.006745	MFAP3L	4	170000000	170000000	-	8741	protein_coding	microfibril associated protein 3 like [Source:HGNC Symbol;Acc:HGNC:29083]
ENSG00000275131	19.0563	26.4417	16.7296	71.3757	67.8262	46.6005	20.7425	61.9341	-1.57386	0.000776	0.007177	AC241952.1	1	120000000	121000000	-	9444	transcribed_unprocessed_pseudogene	phosphodiesterase 4D interacting protein-like [Source:NCBI gene;Acc:100996724]
ENSG00000213626	28.5845	32.3176	30.1134	3.28164	4.4043	11.4124	30.3385	6.3661	2.27018	0.000853	0.007766	LBH	2	30231369	30323730	+	4697	protein_coding	limb bud and heart development [Source:HGNC Symbol;Acc:HGNC:29532]
ENSG00000170458	48.8318	35.2556	61.342	21.3307	11.4512	7.60824	48.4765	13.4634	1.83668	0.000891	0.00803	CD14	5	141000000	141000000	-	1886	protein_coding	CD14 molecule [Source:HGNC Symbol;Acc:HGNC:1628]
ENSG00000135655	94.0906	264.417	45.7277	551.316	737.28	923.45	134.745	737.349	-2.45068	0.000909	0.008136	USP15	12	62260338	62417431	+	19418	protein_coding	ubiquitin specific peptidase 15 [Source:HGNC Symbol;Acc:HGNC:12613]
ENSG00000121879	17.8653	99.8907	14.499	136.188	135.652	198.765	44.085	156.869	-1.82043	0.000925	0.008238	PIK3CA	3	179000000	179000000	+	9494	protein_coding	phosphatidylinositol-4,5-bisphosphate 3-kinase catalytic subunit alpha [Source:HGNC Symbol;Acc:HGNC:8975]
ENSG00000146414	3.57306	47.0074	13.3837	96.8085	102.18	58.0128	21.3214	85.667	-1.98946	0.00105	0.009048	SHPRH	6	146000000	146000000	-	17637	protein_coding	SNF2 histone linker PHD RING helicase [Source:HGNC Symbol;Acc:HGNC:19336]
ENSG00000005483	33.3486	152.774	30.1134	300.27	216.691	162.626	72.0787	226.529	-1.64569	0.001059	0.009098	KMT2E	7	105000000	105000000	+	9231	protein_coding	lysine methyltransferase 2E [Source:HGNC Symbol;Acc:HGNC:18541]
ENSG00000104093	19.0563	123.394	21.1909	200.18	182.338	170.234	54.5472	184.251	-1.74714	0.001067	0.009133	DMXL2	15	51447711	51622833	-	13807	protein_coding	Dmx like 2 [Source:HGNC Symbol;Acc:HGNC:2938]
ENSG00000165795	57.169	36.2349	49.0736	17.2286	9.68946	17.1185	47.4925	14.6789	1.69131	0.001144	0.009683	NDRG2	14	21016763	21070872	-	7550	protein_coding	NDRG family member 2 [Source:HGNC Symbol;Acc:HGNC:14460]
ENSG00000273117	40.4947	38.1935	49.0736	7.3837	20.2598	6.65721	42.5873	11.4336	1.89556	0.001209	0.010082	AC144652.1	7	155000000	155000000	-	1624	lincRNA	novel transcript
ENSG00000232593	10.7192	41.1315	14.499	58.2492	63.4219	97.0051	22.1166	72.892	-1.70395	0.001224	0.010153	KANTR	X	53094145	53170914	+	9927	protein_coding	KDM5C adjacent transcript [Source:HGNC Symbol;Acc:HGNC:49510]
ENSG00000267745	3.57306	9.79321	1.11531	22.9715	21.1406	40.8943	4.82719	28.3355	-2.52168	0.00124	0.010226	AC060766.7	17	35406684	35409768	-	1212	processed_transcript	novel transcript
ENSG00000110446	54.7869	38.1935	31.2287	11.4857	16.7363	4.75515	41.403	10.9924	1.90498	0.001338	0.010794	SLC15A3	11	60937084	60952530	-	6118	protein_coding	solute carrier family 15 member 3 [Source:HGNC Symbol;Acc:HGNC:18068]
ENSG00000176542	10.7192	39.1728	10.0378	92.7064	51.0899	62.768	19.9766	68.8547	-1.76981	0.0014	0.011171	USF3	3	114000000	114000000	-	13738	protein_coding	upstream transcription factor family member 3 [Source:HGNC Symbol;Acc:HGNC:30494]
ENSG00000213949	3.57306	16.6485	5.57655	47.5838	24.6641	41.8453	8.59935	38.0311	-2.1196	0.001405	0.011203	ITGA1	5	52787896	52959210	+	18566	protein_coding	integrin subunit alpha 1 [Source:HGNC Symbol;Acc:HGNC:6134]
ENSG00000105866	15.4833	83.2423	18.9603	111.576	107.465	159.773	39.2286	126.271	-1.67446	0.001425	0.01133	SP4	7	21428034	21514822	+	6234	protein_coding	Sp4 transcription factor [Source:HGNC Symbol;Acc:HGNC:11209]
ENSG00000154240	5.9551	30.359	13.3837	43.4818	66.9453	63.719	16.5659	58.0487	-1.78974	0.001433	0.011362	CEP112	17	65635538	66192084	-	7849	protein_coding	centrosomal protein 112 [Source:HGNC Symbol;Acc:HGNC:28514]
ENSG00000183426	5.9551	9.79321	4.46124	29.5348	29.0684	29.4819	6.73652	29.3617	-2.11055	0.001466	0.011577	NPIPA1	16	14922802	14952060	+	7277	protein_coding	nuclear pore complex interacting protein family member A1 [Source:HGNC Symbol;Acc:HGNC:7909]
ENSG00000129493	25.0114	87.1596	18.9603	159.98	111.869	117.928	43.7104	129.926	-1.56211	0.001524	0.011922	HEATR5A	14	31291791	31420582	-	10243	protein_coding	HEAT repeat containing 5A [Source:HGNC Symbol;Acc:HGNC:20276]
ENSG00000279491	8.33714	6.85525	6.69186	0	0	0	7.29475	0	5.48887	0.001543	1	AP003733.4	11	61967794	61969490	+	1697	TEC	uncharacterized LOC399900 [Source:NCBI gene;Acc:399900]
ENSG00000168062	16.6743	10.7725	17.845	2.46123	1.76172	0	15.0973	1.40765	3.3858	0.001567	0.012153	BATF2	11	64987943	64997045	-	2844	protein_coding	basic leucine zipper ATF-like transcription factor 2 [Source:HGNC Symbol;Acc:HGNC:25163]
ENSG00000267383	1.19102	2.93796	4.46124	12.3062	18.498	30.433	2.86341	20.4124	-2.82004	0.001574	0.012181	AC011447.3	19	20125377	20321305	-	3684	antisense	novel transcript, antisense to ZNF486 and ZNF90
ENSG00000136169	14.2922	61.6972	21.1909	70.5553	101.299	120.781	32.3935	97.545	-1.57692	0.001758	0.013197	SETDB2	13	49444374	49495003	+	6678	protein_coding	SET domain bifurcated 2 [Source:HGNC Symbol;Acc:HGNC:20263]
ENSG00000237330	8.33714	11.7518	2.23062	0	0	0	7.43987	0	5.52169	0.001852	1	RNF223	1	1070966	1074307	-	1902	protein_coding	ring finger protein 223 [Source:HGNC Symbol;Acc:HGNC:40020]
ENSG00000221883	32.1575	38.1935	27.8827	4.92246	7.92774	13.3144	32.7446	8.72154	1.92123	0.002061	0.014794	ARIH2OS	3	48917782	48919385	-	1604	protein_coding	ariadne RBR E3 ubiquitin protein ligase 2 opposite strand [Source:HGNC Symbol;Acc:HGNC:34425]
ENSG00000091039	110.765	308.486	35.6899	742.472	833.293	941.52	151.647	839.095	-2.46702	0.002255	0.015844	OSBPL8	12	76351797	76559809	-	9198	protein_coding	oxysterol binding protein like 8 [Source:HGNC Symbol;Acc:HGNC:16396]
ENSG00000213047	38.1126	79.325	5.57655	118.139	126.844	156.92	41.0047	133.968	-1.70104	0.002264	0.015896	DENND1B	1	198000000	198000000	-	13203	protein_coding	DENN domain containing 1B [Source:HGNC Symbol;Acc:HGNC:28404]
ENSG00000132122	16.6743	14.6898	13.3837	39.3797	44.043	47.5515	14.9159	43.6581	-1.55017	0.002511	0.017022	SPATA6	1	48295372	48472208	-	5939	protein_coding	spermatogenesis associated 6 [Source:HGNC Symbol;Acc:HGNC:18309]
ENSG00000182326	22.6294	41.1315	30.1134	11.4857	4.4043	8.55927	31.2914	8.14977	1.94083	0.002588	0.017418	C1S	12	6988259	7071032	+	6462	protein_coding	complement C1s [Source:HGNC Symbol;Acc:HGNC:1247]
ENSG00000265185	22.6294	9.79321	23.4215	2.46123	1.76172	4.75515	18.6147	2.9927	2.64439	0.002628	0.017601	SNORD3B-1	17	19061912	19062669	+	758	snoRNA	small nucleolar RNA, C/D box 3B-1 [Source:HGNC Symbol;Acc:HGNC:10168]
ENSG00000142065	4.76408	21.5451	4.46124	45.943	36.1153	38.9922	10.2568	40.3502	-1.95097	0.002649	0.017695	ZFP14	19	36334453	36379199	-	7817	protein_coding	ZFP14 zinc finger protein [Source:HGNC Symbol;Acc:HGNC:29312]
ENSG00000162924	13.1012	57.7799	5.57655	105.013	109.227	56.1108	25.4859	90.1167	-1.80908	0.003009	0.019363	REL	2	60881521	60931610	+	13170	protein_coding	REL proto-oncogene, NF-kB subunit [Source:HGNC Symbol;Acc:HGNC:9954]
ENSG00000185261	7.14612	3.91728	3.34593	13.1266	22.9023	35.1881	4.80311	23.739	-2.31321	0.003058	0.019612	KIAA0825	5	94152966	94618597	-	10403	protein_coding	KIAA0825 [Source:HGNC Symbol;Acc:HGNC:28532]
ENSG00000051825	26.2024	151.795	24.5368	289.605	466.856	407.041	67.5113	387.834	-2.51931	0.003172	0.020074	MPHOSPH9	12	123000000	123000000	-	10304	protein_coding	M-phase phosphoprotein 9 [Source:HGNC Symbol;Acc:HGNC:7215]
ENSG00000162520	23.8204	23.5037	16.7296	4.92246	4.4043	4.75515	21.3513	4.69397	2.18533	0.003324	0.020723	SYNC	1	32680360	32703596	-	3487	protein_coding	syncoilin, intermediate filament protein [Source:HGNC Symbol;Acc:HGNC:28897]
ENSG00000237840	28.5845	35.2556	27.8827	0.820411	7.92774	12.3634	30.5743	7.03718	2.13771	0.003401	0.021082	FAM21FP	10	45706431	45727231	-	2087	transcribed_unprocessed_pseudogene	family with sequence similarity 21 member F, pseudogene [Source:HGNC Symbol;Acc:HGNC:45011]
ENSG00000111860	11.9102	21.5451	15.6143	30.3552	45.8047	70.3762	16.3565	48.8454	-1.56751	0.003688	0.022415	CEP85L	6	118000000	119000000	-	9462	protein_coding	centrosomal protein 85 like [Source:HGNC Symbol;Acc:HGNC:21638]
ENSG00000144218	0	0.979321	1.11531	9.84493	15.8555	9.5103	0.69821	11.7369	-4.03149	0.003743	0.022684	AFF3	2	99545419	100000000	-	12737	protein_coding	AF4/FMR2 family member 3 [Source:HGNC Symbol;Acc:HGNC:6473]
ENSG00000110944	36.9216	13.7105	25.6521	7.3837	4.4043	6.65721	25.4281	6.1484	2.04105	0.00428	0.025079	IL23A	12	56334174	56340410	+	1187	protein_coding	interleukin 23 subunit alpha [Source:HGNC Symbol;Acc:HGNC:15488]
ENSG00000096996	8.33714	10.7725	5.57655	0.820411	0	0	8.22874	0.27347	4.70426	0.004328	1	IL12RB1	19	18058995	18098944	-	4298	protein_coding	interleukin 12 receptor subunit beta 1 [Source:HGNC Symbol;Acc:HGNC:5971]
ENSG00000271646	40.4947	29.3796	23.4215	9.84493	8.8086	9.5103	31.0986	9.38794	1.72561	0.004353	0.025366	AC099343.3	4	184000000	184000000	+	2503	bidirectional_promoter_lncRNA	novel transcript
ENSG00000281490	8.33714	22.5244	5.57655	61.5308	43.1621	23.7757	12.146	42.8229	-1.80338	0.00447	0.025818	CICP14	7	129000000	129000000	-	2732	processed_pseudogene	capicua transcriptional repressor pseudogene 14 [Source:HGNC Symbol;Acc:HGNC:38542]
ENSG00000275964	20.2473	26.4417	24.5368	9.02452	3.52344	4.75515	23.7419	5.7677	2.03388	0.004525	0.026072	AL355001.2	13	19863858	19865048	+	1191	lincRNA	novel transcript
ENSG00000183091	1.19102	0	0	6.56328	13.2129	7.60824	0.397007	9.12814	-4.54439	0.004655	1	NEB	2	151000000	152000000	-	30567	protein_coding	nebulin [Source:HGNC Symbol;Acc:HGNC:7720]
ENSG00000197238	45.2588	27.421	37.9205	4.92246	6.16602	20.9227	36.8668	10.6704	1.80008	0.005327	0.029211	HIST1H4J	6	27824108	27824480	+	373	protein_coding	histone cluster 1 H4 family member j [Source:HGNC Symbol;Acc:HGNC:4785]
ENSG00000149311	59.551	283.024	49.0736	573.467	562.869	632.435	130.549	589.591	-2.17345	0.005549	0.02998	ATM	11	108000000	108000000	+	23972	protein_coding	ATM serine/threonine kinase [Source:HGNC Symbol;Acc:HGNC:795]
ENSG00000163104	47.6408	234.058	28.998	458.61	537.324	646.701	103.566	547.545	-2.40062	0.006012	0.0319	SMARCAD1	4	94207611	94291292	+	6313	protein_coding	SWI/SNF-related, matrix-associated actin-dependent regulator of chromatin, subfamily a, containing DEAD/H box 1 [Source:HGNC Symbol;Acc:HGNC:18398]
ENSG00000177409	0	6.85525	0	20.5103	19.3789	13.3144	2.28508	17.7345	-2.88845	0.006232	0.032645	SAMD9L	7	93130055	93148369	-	7135	protein_coding	sterile alpha motif domain containing 9 like [Source:HGNC Symbol;Acc:HGNC:1349]
ENSG00000178075	14.2922	51.904	8.92247	64.8124	67.8262	83.6907	25.0396	72.1098	-1.51121	0.00674	0.034502	GRAMD1C	3	114000000	114000000	+	7814	protein_coding	GRAM domain containing 1C [Source:HGNC Symbol;Acc:HGNC:25252]
ENSG00000153201	92.8996	620.89	111.531	1379.11	1315.12	1366.63	275.107	1353.62	-2.29802	0.006769	0.034571	RANBP2	2	109000000	109000000	+	12302	protein_coding	RAN binding protein 2 [Source:HGNC Symbol;Acc:HGNC:9848]
ENSG00000179406	1.19102	2.93796	3.34593	25.4327	23.7832	2.85309	2.49164	17.3563	-2.79195	0.006783	0.034616	LINC00174	7	66376044	66493566	-	11354	processed_transcript	long intergenic non-protein coding RNA 174 [Source:HGNC Symbol;Acc:HGNC:27788]
ENSG00000147874	54.7869	207.616	18.9603	465.993	476.545	554.451	93.7878	498.996	-2.40979	0.006858	0.034937	HAUS6	9	19053143	19103119	-	7932	protein_coding	HAUS augmin like complex subunit 6 [Source:HGNC Symbol;Acc:HGNC:25948]
ENSG00000157021	7.14612	11.7518	5.57655	19.6899	25.5449	40.8943	8.15817	28.7097	-1.80117	0.007096	0.035893	FAM92A1P1	15	41163162	41164374	+	890	unprocessed_pseudogene	family with sequence similarity 92 member A1 pseudogene 1 [Source:HGNC Symbol;Acc:HGNC:32278]
ENSG00000166704	3.57306	25.4624	3.34593	44.3022	42.2813	32.335	10.7938	39.6395	-1.85121	0.008258	0.039973	ZNF606	19	57977053	58003349	-	7635	protein_coding	zinc finger protein 606 [Source:HGNC Symbol;Acc:HGNC:25879]
ENSG00000205795	20.2473	20.5657	35.6899	11.4857	6.16602	2.85309	25.501	6.83495	1.88515	0.008636	0.041276	CYS1	2	10056780	10080944	-	2847	protein_coding	cystin 1 [Source:HGNC Symbol;Acc:HGNC:18525]
ENSG00000101596	58.36	272.251	22.3062	667.814	636.862	622.925	117.639	642.534	-2.44801	0.00867	0.041383	SMCHD1	18	2655738	2805017	+	12435	protein_coding	structural maintenance of chromosomes flexible hinge domain containing 1 [Source:HGNC Symbol;Acc:HGNC:29090]
ENSG00000180626	3.57306	48.9661	14.499	50.0451	74.8731	85.5927	22.346	70.1703	-1.63385	0.00872	0.041563	ZNF594	17	5179536	5191883	-	5314	protein_coding	zinc finger protein 594 [Source:HGNC Symbol;Acc:HGNC:29392]
ENSG00000276791	25.0114	19.5864	8.92247	5.74287	2.64258	2.85309	17.8401	3.74618	2.24039	0.0088	0.041867	AC092117.1	16	2777319	2780568	+	3250	lincRNA	novel transcript
ENSG00000196646	4.76408	11.7518	6.69186	21.3307	25.5449	33.2861	7.73593	26.7206	-1.77027	0.008801	0.041867	ZNF136	19	12163064	12189881	+	5425	protein_coding	zinc finger protein 136 [Source:HGNC Symbol;Acc:HGNC:12920]
ENSG00000273033	1.19102	5.87593	6.69186	23.7919	15.8555	20.9227	4.58627	20.19	-2.12191	0.008839	0.042018	LINC02035	3	123000000	123000000	+	5476	lincRNA	long intergenic non-protein coding RNA 2035 [Source:HGNC Symbol;Acc:HGNC:52875]
ENSG00000261371	23.8204	20.5657	18.9603	6.56328	7.04688	2.85309	21.1155	5.48775	1.9344	0.008852	0.042068	PECAM1	17	64319415	64413776	-	7759	protein_coding	platelet and endothelial cell adhesion molecule 1 [Source:HGNC Symbol;Acc:HGNC:8823]
ENSG00000122877	9.52816	29.3796	23.4215	8.20411	1.76172	3.80412	20.7764	4.58998	2.17256	0.008903	0.042189	EGR2	10	62811996	62919900	-	3689	protein_coding	early growth response 2 [Source:HGNC Symbol;Acc:HGNC:3239]
ENSG00000270872	9.52816	39.1728	6.69186	74.6574	57.2559	36.1392	18.4643	56.0175	-1.58601	0.009832	0.04553	SRGAP2D	1	144000000	144000000	+	1021	unprocessed_pseudogene	SLIT-ROBO Rho GTPase activating protein 2D (pseudogene) [Source:HGNC Symbol;Acc:HGNC:43932]
ENSG00000260287	0	0.979321	0	6.56328	11.4512	4.75515	0.32644	7.58987	-4.2795	0.010662	1	TBC1D3G	17	36323884	36334759	+	2065	protein_coding	TBC1 domain family member 3G [Source:HGNC Symbol;Acc:HGNC:29860]
ENSG00000143776	100.046	494.557	98.1472	991.876	842.983	808.376	230.917	881.078	-1.93095	0.011792	0.051913	CDC42BPA	1	227000000	227000000	-	14055	protein_coding	CDC42 binding protein kinase alpha [Source:HGNC Symbol;Acc:HGNC:1737]
ENSG00000113319	0	0	0	9.02452	4.4043	2.85309	0	5.4273	-4.76027	0.012165	1	RASGRF2	5	80960672	81230156	+	10717	protein_coding	Ras protein specific guanine nucleotide releasing factor 2 [Source:HGNC Symbol;Acc:HGNC:9876]
ENSG00000135541	15.4833	55.8213	3.34593	114.858	113.631	180.696	24.8835	136.395	-2.449	0.012545	0.054272	AHI1	6	135000000	135000000	-	8705	protein_coding	Abelson helper integration site 1 [Source:HGNC Symbol;Acc:HGNC:21575]
ENSG00000003987	2.38204	1.95864	0	7.3837	12.332	14.2654	1.44689	11.3271	-2.9652	0.012565	0.054331	MTMR7	8	17298030	17413528	-	5692	protein_coding	myotubularin related protein 7 [Source:HGNC Symbol;Acc:HGNC:7454]
ENSG00000175395	0	22.5244	3.34593	18.049	40.5196	53.2577	8.62344	37.2754	-2.08095	0.012566	0.054331	ZNF25	10	37949572	37976633	-	4244	protein_coding	zinc finger protein 25 [Source:HGNC Symbol;Acc:HGNC:13043]
ENSG00000153234	16.6743	51.904	23.4215	10.6653	7.92774	11.4124	30.6666	10.0018	1.62442	0.012663	0.054502	NR4A2	2	156000000	156000000	-	3967	protein_coding	nuclear receptor subfamily 4 group A member 2 [Source:HGNC Symbol;Acc:HGNC:7981]
ENSG00000189334	16.6743	5.87593	10.0378	3.28164	0	0	10.8627	1.09388	3.25544	0.012738	0.054679	S100A14	1	154000000	154000000	-	1277	protein_coding	S100 calcium binding protein A14 [Source:HGNC Symbol;Acc:HGNC:18901]
ENSG00000227486	4.76408	3.91728	20.0756	0.820411	1.76172	0	9.58564	0.86071	3.45593	0.013321	1	AL445472.1	X	55908123	56015173	+	1007	lincRNA	novel transcript
ENSG00000262202	44.0677	13.7105	31.2287	4.92246	14.9746	7.60824	29.669	9.16844	1.69084	0.014259	0.059131	AC007952.4	17	19112000	19112636	-	637	lincRNA	novel transcript
ENSG00000204257	13.1012	14.6898	11.1531	0.820411	1.76172	4.75515	12.9814	2.44576	2.43392	0.014936	0.060875	HLA-DMA	6	32948613	32969094	-	2534	protein_coding	major histocompatibility complex, class II, DM alpha [Source:HGNC Symbol;Acc:HGNC:4934]
ENSG00000049089	11.9102	7.83457	4.46124	1.64082	0	0	8.06867	0.54694	3.81642	0.014986	1	COL9A2	1	40300487	40317813	-	4217	protein_coding	collagen type IX alpha 2 chain [Source:HGNC Symbol;Acc:HGNC:2218]
ENSG00000163428	72.6522	408.377	45.7277	755.598	813.034	861.633	175.586	810.088	-2.20488	0.015818	0.063474	LRRC58	3	120000000	120000000	-	7903	protein_coding	leucine rich repeat containing 58 [Source:HGNC Symbol;Acc:HGNC:26968]
ENSG00000146376	57.169	337.866	97.0319	465.173	560.227	673.329	164.022	566.243	-1.78607	0.016622	0.065817	ARHGAP18	6	130000000	130000000	-	4640	protein_coding	Rho GTPase activating protein 18 [Source:HGNC Symbol;Acc:HGNC:21035]
ENSG00000206417	13.1012	11.7518	15.6143	1.64082	0	5.70618	13.4891	2.449	2.4847	0.017538	0.068344	H1FX-AS1	3	129000000	129000000	+	3420	antisense	H1FX antisense RNA 1 [Source:HGNC Symbol;Acc:HGNC:27953]
ENSG00000183604	4.76408	2.93796	7.80717	20.5103	18.498	17.1185	5.16974	18.709	-1.8662	0.017562	0.068418	SMG1P5	16	30267553	30335374	-	4791	transcribed_unprocessed_pseudogene	SMG1 pseudogene 5 [Source:HGNC Symbol;Acc:HGNC:49862]
ENSG00000221866	1.19102	1.95864	11.1531	0	0	0	4.76759	0	4.87513	0.017959	1	PLXNA4	7	132000000	133000000	-	16372	protein_coding	plexin A4 [Source:HGNC Symbol;Acc:HGNC:9102]
ENSG00000232931	4.76408	4.89661	2.23062	16.4082	18.498	13.3144	3.96377	16.0736	-2.01715	0.018195	0.069895	LINC00342	2	95807118	95816215	-	2618	lincRNA	long intergenic non-protein coding RNA 342 [Source:HGNC Symbol;Acc:HGNC:42470]
ENSG00000230479	4.76408	12.7312	11.1531	0	2.64258	0.95103	9.54945	1.19787	3.01297	0.01877	1	AP000695.1	21	36430360	36481070	+	893	antisense	novel transcript
ENSG00000177990	4.76408	11.7518	6.69186	24.6123	21.1406	25.6778	7.73593	23.8103	-1.60598	0.019498	0.073556	DPY19L2	12	63558913	63668939	-	5646	protein_coding	dpy-19 like 2 [Source:HGNC Symbol;Acc:HGNC:19414]
ENSG00000198862	44.0677	364.307	46.843	557.059	734.637	904.43	151.739	732.042	-2.26917	0.019587	0.073812	LTN1	21	28928144	28992956	-	8876	protein_coding	listerin E3 ubiquitin protein ligase 1 [Source:HGNC Symbol;Acc:HGNC:13082]
ENSG00000260805	10.7192	10.7725	11.1531	3.28164	0	1.90206	10.8816	1.7279	2.64274	0.019597	0.073813	AC092803.2	1	213000000	213000000	-	1899	lincRNA	novel transcript
ENSG00000033122	2.38204	0	0	8.20411	9.68946	7.60824	0.794013	8.5006	-3.50206	0.019764	1	LRRC7	1	69568398	70151945	+	14652	protein_coding	leucine rich repeat containing 7 [Source:HGNC Symbol;Acc:HGNC:18531]
ENSG00000136383	7.14612	8.81389	17.845	0	2.64258	2.85309	11.2683	1.83189	2.64452	0.020382	0.075906	ALPK3	15	84816680	84873482	+	10940	protein_coding	alpha kinase 3 [Source:HGNC Symbol;Acc:HGNC:17574]
ENSG00000099953	15.4833	5.87593	7.80717	3.28164	0	0	9.72212	1.09388	3.09764	0.021445	1	MMP11	22	23768226	23784316	+	5176	protein_coding	matrix metallopeptidase 11 [Source:HGNC Symbol;Acc:HGNC:7157]
ENSG00000023445	257.26	1352.44	169.527	1888.59	2614.39	3283.91	593.077	2595.63	-2.1295	0.021549	0.078959	BIRC3	11	102000000	102000000	+	7518	protein_coding	baculoviral IAP repeat containing 3 [Source:HGNC Symbol;Acc:HGNC:591]
ENSG00000077232	246.541	1336.77	351.322	1772.91	2027.74	2489.8	644.879	2096.82	-1.70072	0.021592	0.079074	DNAJC10	2	183000000	183000000	+	21835	protein_coding	DnaJ heat shock protein family (Hsp40) member C10 [Source:HGNC Symbol;Acc:HGNC:24637]
ENSG00000161298	0	0	0	2.46123	8.8086	2.85309	0	4.70764	-4.55109	0.02239	1	ZNF382	19	36604817	36634113	+	11318	protein_coding	zinc finger protein 382 [Source:HGNC Symbol;Acc:HGNC:17409]
ENSG00000228201	1.19102	3.91728	7.80717	0	0	0	4.30516	0	4.73116	0.02272	1	AL022341.1	16	648473	649200	-	389	antisense	uncharacterized LOC105371038 [Source:NCBI gene;Acc:105371038]
ENSG00000263731	11.9102	3.91728	10.0378	42.6613	24.6641	12.3634	8.62176	26.5629	-1.64132	0.023132	0.082937	AC145207.5	17	81878425	81881106	-	2682	lincRNA	novel transcript
ENSG00000163803	9.52816	12.7312	14.499	4.10205	0	2.85309	12.2528	2.31838	2.39624	0.023419	0.083693	PLB1	2	28457145	28643788	+	8238	protein_coding	phospholipase B1 [Source:HGNC Symbol;Acc:HGNC:30041]
ENSG00000136021	33.3486	235.037	53.5348	355.238	357.629	446.984	107.307	386.617	-1.84716	0.024317	0.08563	SCYL2	12	100000000	100000000	+	7481	protein_coding	SCY1 like pseudokinase 2 [Source:HGNC Symbol;Acc:HGNC:19286]
ENSG00000210176	0	3.91728	2.23062	16.4082	6.16602	13.3144	2.0493	11.9629	-2.50578	0.024514	0.086113	MT-TH	MT	12138	12206	+	69	Mt_tRNA	mitochondrially encoded tRNA histidine [Source:HGNC Symbol;Acc:HGNC:7487]
ENSG00000186472	11.9102	9.79321	0	32.8164	25.5449	17.1185	7.23447	25.16	-1.79984	0.025125	0.087546	PCLO	7	82754013	83162930	-	22873	protein_coding	piccolo presynaptic cytomatrix protein [Source:HGNC Symbol;Acc:HGNC:13406]
ENSG00000145040	35.7306	12.7312	27.8827	7.3837	13.2129	0	25.4482	6.86553	1.87684	0.025546	0.088611	UCN2	3	48561727	48563773	-	1481	protein_coding	urocortin 2 [Source:HGNC Symbol;Acc:HGNC:18414]
ENSG00000165874	1.19102	7.83457	1.11531	18.049	10.5703	17.1185	3.3803	15.246	-2.13348	0.026549	0.090957	SHLD2P1	10	46610474	46652025	-	3752	transcribed_unprocessed_pseudogene	shieldin complex subunit 2 pseudogene 1 [Source:HGNC Symbol;Acc:HGNC:31425]
ENSG00000279148	2.38204	6.85525	0	6.56328	22.0215	17.1185	3.0791	15.2344	-2.27291	0.026658	0.091179	AC126474.1	12	100000000	100000000	-	1293	TEC	TEC
ENSG00000273143	10.7192	8.81389	11.1531	1.64082	3.52344	0	10.2287	1.72142	2.55414	0.026893	0.091653	AL355512.1	10	110000000	110000000	-	628	lincRNA	novel transcript
ENSG00000134852	44.0677	263.437	54.6502	367.544	393.744	456.495	120.718	405.928	-1.74772	0.02769	0.093589	CLOCK	4	55427903	55547138	-	11762	protein_coding	clock circadian regulator [Source:HGNC Symbol;Acc:HGNC:2082]
ENSG00000099338	39.3037	27.421	42.3817	10.6653	1.76172	25.6778	36.3688	12.7016	1.5244	0.028776	0.096092	CATSPERG	19	38335775	38370943	+	9190	protein_coding	cation channel sperm associated auxiliary subunit gamma [Source:HGNC Symbol;Acc:HGNC:25243]
ENSG00000164674	16.6743	17.6278	11.1531	4.92246	1.76172	5.70618	15.1517	4.13012	1.87899	0.029112	0.096961	SYTL3	6	159000000	159000000	+	2896	protein_coding	synaptotagmin like 3 [Source:HGNC Symbol;Acc:HGNC:15587]
ENSG00000227896	5.9551	12.7312	30.1134	0.820411	6.16602	4.75515	16.2665	3.91386	2.06698	0.029538	0.09782	AL731569.1	10	86521945	86525101	+	3058	antisense	novel transcript
ENSG00000142875	55.9779	346.68	84.7635	470.095	513.541	572.52	162.474	518.719	-1.67332	0.029732	0.098144	PRKACB	1	84078062	84238498	+	6730	protein_coding	protein kinase cAMP-activated catalytic subunit beta [Source:HGNC Symbol;Acc:HGNC:9381]
ENSG00000245573	4.76408	0	1.11531	10.6653	8.8086	13.3144	1.9598	10.9294	-2.52989	0.030134	0.098993	BDNF-AS	11	27506838	27698174	+	3726	antisense	BDNF antisense RNA [Source:HGNC Symbol;Acc:HGNC:20608]
ENSG00000014123	22.6294	109.684	12.2684	170.645	158.555	223.492	48.1939	184.231	-1.93084	0.030189	0.099117	UFL1	6	96521595	96555276	+	4539	protein_coding	UFM1 specific ligase 1 [Source:HGNC Symbol;Acc:HGNC:23039]
ENSG00000215417	2.38204	1.95864	0	5.74287	14.0938	8.55927	1.44689	9.4653	-2.70767	0.030481	1	MIR17HG	13	91347820	91354579	+	3492	processed_transcript	miR-17-92a-1 cluster host gene [Source:HGNC Symbol;Acc:HGNC:23564]
ENSG00000182670	139.349	638.517	71.3798	1003.36	1099.31	1064.2	283.082	1055.63	-1.89817	0.031089	0.10113	TTC3	21	37073226	37203112	+	15883	protein_coding	tetratricopeptide repeat domain 3 [Source:HGNC Symbol;Acc:HGNC:12393]
ENSG00000205413	5.9551	8.81389	0	16.4082	17.6172	20.9227	4.923	18.316	-1.88029	0.032288	0.103964	SAMD9	7	93099513	93118023	-	6855	protein_coding	sterile alpha motif domain containing 9 [Source:HGNC Symbol;Acc:HGNC:1348]
ENSG00000171649	0	0	0	4.10205	2.64258	5.70618	0	4.15027	-4.3679	0.032388	1	ZIK1	19	57578456	57593777	+	5257	protein_coding	zinc finger protein interacting with K protein 1 [Source:HGNC Symbol;Acc:HGNC:33104]
ENSG00000178412	9.52816	3.91728	6.69186	0	0	1.90206	6.71243	0.63402	3.46199	0.032946	1	AC068473.1	18	79638928	79679745	-	1111	lincRNA	uncharacterized LOC284241 [Source:NCBI gene;Acc:284241]
ENSG00000152818	47.6408	274.21	65.8033	551.316	345.297	336.665	129.218	411.093	-1.66809	0.034172	0.108322	UTRN	6	144000000	145000000	+	14604	protein_coding	utrophin [Source:HGNC Symbol;Acc:HGNC:12635]
ENSG00000072133	16.6743	164.526	17.845	294.527	312.705	280.554	66.3484	295.929	-2.15466	0.034523	0.109072	RPS6KA6	X	84058346	84187907	-	8502	protein_coding	ribosomal protein S6 kinase A6 [Source:HGNC Symbol;Acc:HGNC:10435]
ENSG00000062038	9.52816	5.87593	12.2684	1.64082	1.76172	1.90206	9.22416	1.7682	2.38173	0.034967	1	CDH3	16	68636189	68722616	+	6236	protein_coding	cadherin 3 [Source:HGNC Symbol;Acc:HGNC:1762]
ENSG00000257285	0	3.91728	0	7.3837	15.8555	5.70618	1.30576	9.64845	-2.81252	0.035793	1	AL132780.1	14	22929609	22955562	+	989	antisense	uncharacterized LOC101926933 [Source:NCBI gene;Acc:101926933]
ENSG00000223935	8.33714	7.83457	8.92247	1.64082	0.88086	1.90206	8.36473	1.47458	2.50665	0.035955	1	LGALSL-DT	2	64395220	64453897	-	895	bidirectional_promoter_lncRNA	LGALSL divergent transcript [Source:HGNC Symbol;Acc:HGNC:53951]
ENSG00000166046	17.8653	15.6691	22.3062	7.3837	7.04688	4.75515	18.6135	6.39524	1.53512	0.036305	0.113374	TCP11L2	12	106000000	106000000	+	6558	protein_coding	t-complex 11 like 2 [Source:HGNC Symbol;Acc:HGNC:28627]
ENSG00000237232	9.52816	3.91728	5.57655	1.64082	0	0	6.34066	0.54694	3.47033	0.036956	1	ZNF295-AS1	21	42009194	42024924	+	1363	lincRNA	ZNF295 antisense RNA 1 [Source:HGNC Symbol;Acc:HGNC:23130]
ENSG00000213139	1.19102	0	1.11531	4.92246	12.332	3.80412	0.768776	7.01954	-3.24087	0.038023	1	CRYGS	3	187000000	187000000	-	2151	protein_coding	crystallin gamma S [Source:HGNC Symbol;Acc:HGNC:2417]
ENSG00000183850	5.9551	2.93796	6.69186	10.6653	26.4258	13.3144	5.19497	16.8019	-1.70445	0.040879	0.122982	ZNF730	19	23075210	23147219	+	3291	protein_coding	zinc finger protein 730 [Source:HGNC Symbol;Acc:HGNC:32470]
ENSG00000267191	0	0	0	3.28164	2.64258	5.70618	0	3.8768	-4.26871	0.040903	1	AC006213.3	19	43902001	43926545	+	517	antisense	novel transcript, antisense to ZNF45
ENSG00000232648	0	3.91728	2.23062	6.56328	15.8555	9.5103	2.0493	10.643	-2.33672	0.041071	0.123325	AC107214.1	4	183000000	184000000	-	559	antisense	uncharacterized LOC389247 [Source:NCBI gene;Acc:389247]
ENSG00000145012	58.36	224.264	33.4593	516.859	280.113	242.513	105.361	346.495	-1.71596	0.041137	0.123344	LPP	3	188000000	189000000	+	25535	protein_coding	LIM domain containing preferred translocation partner in lipoma [Source:HGNC Symbol;Acc:HGNC:6679]
ENSG00000151164	2.38204	14.6898	2.23062	13.947	22.9023	26.6288	6.43416	21.1594	-1.68601	0.041421	0.123744	RAD9B	12	111000000	111000000	+	3178	protein_coding	RAD9 checkpoint clamp component B [Source:HGNC Symbol;Acc:HGNC:21700]
ENSG00000177989	17.8653	15.6691	17.845	6.56328	4.4043	6.65721	17.1265	5.87493	1.54278	0.041473	0.123803	ODF3B	22	50529710	50532580	-	2301	protein_coding	outer dense fiber of sperm tails 3B [Source:HGNC Symbol;Acc:HGNC:34388]
ENSG00000112137	0	0	0	0.820411	9.68946	1.90206	0	4.13731	-4.36433	0.041904	1	PHACTR1	6	12716805	13290484	+	11198	protein_coding	phosphatase and actin regulator 1 [Source:HGNC Symbol;Acc:HGNC:20990]
ENSG00000183914	3.57306	6.85525	3.34593	0	0.88086	0	4.59141	0.29362	3.86527	0.042034	1	DNAH2	17	7717354	7833744	+	17231	protein_coding	dynein axonemal heavy chain 2 [Source:HGNC Symbol;Acc:HGNC:2948]
ENSG00000261008	3.57306	2.93796	2.23062	9.02452	12.332	13.3144	2.91388	11.557	-1.98889	0.042744	0.126304	LINC01572	16	72283301	72665009	-	4752	lincRNA	long intergenic non-protein coding RNA 1572 [Source:HGNC Symbol;Acc:HGNC:51385]
ENSG00000186056	9.52816	6.85525	3.34593	1.64082	0.88086	0	6.57644	0.84056	2.93111	0.047565	1	MATN1-AS1	1	30718504	30726827	+	4024	antisense	MATN1 antisense RNA 1 [Source:HGNC Symbol;Acc:HGNC:40364]
ENSG00000255282	2.38204	2.93796	1.11531	9.02452	11.4512	8.55927	2.1451	9.67832	-2.16486	0.048807	1	WTAPP1	11	103000000	103000000	+	3331	transcribed_processed_pseudogene	Wilms tumor 1 associated protein pseudogene 1 [Source:HGNC Symbol;Acc:HGNC:44115]
ENSG00000279873	3.57306	2.93796	3.34593	0	0	0	3.28565	0	4.33804	0.049466	1	LINC01126	2	43227210	43228855	+	1646	lincRNA	long intergenic non-protein coding RNA 1126 [Source:HGNC Symbol;Acc:HGNC:49275]
