# Supplementary material for: Transcriptomic Analysis of PDCoV-Infected HIEC-6 Cells and Enrichment Pathways PI3K-Akt and P38 MAPK
Source: Viruses. 2024 Apr 9;16(4):579. doi: 10.3390/v16040579 (PMC11054366; doi:10.3390/v16040579)
Supplement: Supplementary file 1 [file viruses-16-00579-s001.zip › supplementary materials/Table_S15.xlsx]

## Sheet: Sheet1
gene_id	HI_PD_24h_1	HI_PD_24h_2	HI_PD_24h_3	HI_12h_1	HI_12h_2	HI_12h_3
ENSG00000139618	3.57306	8.81389	3.34593	227.254	181.457	207.325
ENSG00000066279	161.979	146.898	71.3798	1512.84	1267.56	975.757
ENSG00000138778	50.0228	39.1728	11.1531	459.43	512.66	425.111
ENSG00000099194	5465.59	6417.49	6540.17	1439.82	1054.39	889.213
ENSG00000080345	150.069	204.678	85.8788	1127.24	1146.88	1118.41
ENSG00000143878	8233.52	8182.23	9441.09	2071.54	2151.94	1794.59
ENSG00000085224	88.1355	101.849	39.0358	576.749	653.598	563.961
ENSG00000163121	494.273	335.907	381.436	75.4778	51.9707	58.0128
ENSG00000121621	70.2702	124.374	41.2664	621.051	631.576	709.468
ENSG00000047410	144.113	244.83	93.686	1312.66	1204.13	965.296
ENSG00000130513	9829.49	10967.4	9840.37	2518.66	3047.78	2421.32
ENSG00000135968	65.5061	71.4904	35.6899	351.136	362.033	397.531
ENSG00000189057	55.9779	174.319	30.1134	1009.11	1095.79	1006.19
ENSG00000117724	157.215	532.751	126.03	2797.6	2739.47	2736.11
ENSG00000151835	120.293	176.278	150.567	666.173	684.428	648.603
ENSG00000103485	1378.01	1089.98	1496.74	249.405	351.463	336.665
ENSG00000102189	20.2473	23.5037	6.69186	181.311	155.031	181.647
ENSG00000112742	156.024	179.216	69.1492	689.145	823.604	1019.5
ENSG00000169242	12379.5	10939	14078.5	2873.08	3361.36	4092.28
ENSG00000164031	95.2816	124.374	53.5348	481.581	465.094	605.806
ENSG00000137812	42.8767	113.601	26.7674	690.786	503.852	457.445
ENSG00000170312	686.028	984.218	608.959	2509.64	3711.94	4922.53
ENSG00000176208	11.9102	24.483	11.1531	167.364	159.436	124.585
ENSG00000101745	16.6743	21.5451	3.34593	149.315	167.363	155.969
ENSG00000162496	2963.26	1876.38	2354.42	442.201	629.815	687.595
ENSG00000177888	23.8204	35.2556	5.57655	173.927	226.381	233.002
ENSG00000197961	59.551	47.9867	21.1909	264.993	244.879	310.036
ENSG00000143228	148.877	215.451	94.8013	653.047	724.948	851.172
ENSG00000165813	21.4384	41.1315	14.499	170.645	176.172	246.317
ENSG00000144655	1451.85	1326	1285.95	437.279	445.715	328.105
ENSG00000051341	35.7306	42.1108	23.4215	190.335	196.432	180.696
ENSG00000172469	21.4384	47.0074	16.7296	187.054	196.432	213.031
ENSG00000105327	672.926	744.284	511.927	146.853	199.955	123.634
ENSG00000122482	95.2816	168.443	71.3798	465.173	566.393	664.77
ENSG00000133302	16.6743	71.4904	16.7296	251.046	318.871	394.678
ENSG00000139324	44.0677	79.325	20.0756	300.27	293.326	384.216
ENSG00000138658	23.8204	28.4003	10.0378	121.421	174.41	165.479
ENSG00000087502	175.08	222.306	160.605	554.598	715.258	866.389
ENSG00000066557	79.7983	152.774	44.6124	410.205	616.602	662.868
ENSG00000130522	4644.98	3359.07	4445.62	1356.14	1465.75	1295.3
ENSG00000197969	17.8653	63.6559	15.6143	223.152	302.135	247.268
ENSG00000187790	11.9102	33.2969	7.80717	123.062	142.699	235.856
ENSG00000067334	283.463	443.632	237.561	1002.54	1302.79	1484.56
ENSG00000092140	58.36	182.154	33.4593	579.21	684.428	817.886
ENSG00000171320	54.7869	175.298	53.5348	470.916	591.938	769.383
ENSG00000118596	48.8318	91.0769	43.4971	286.323	259.854	345.224
ENSG00000186480	535.959	632.641	765.102	198.539	207.883	156.92
ENSG00000116266	59.551	125.353	36.8052	379.03	465.094	395.628
ENSG00000089048	34.5396	30.359	3.34593	157.519	229.024	228.247
ENSG00000173041	19.0563	17.6278	7.80717	91.0656	110.988	135.997
ENSG00000172893	7638.01	4916.19	6486.64	2165.88	2195.98	1747.99
ENSG00000104081	298.946	244.83	278.827	82.8615	71.3496	58.9639
ENSG00000185697	42.8767	127.312	36.8052	393.797	394.625	471.711
ENSG00000166004	7.14612	41.1315	8.92247	163.262	197.313	177.843
ENSG00000123933	2888.22	1753.96	2269.65	607.924	706.449	798.865
ENSG00000024526	128.63	301.631	60.2267	909.015	1006.82	1181.18
ENSG00000170345	277.508	258.541	206.332	63.992	33.4727	64.6701
ENSG00000084636	142.922	94.9941	86.9941	20.5103	14.0938	13.3144
ENSG00000134982	19.0563	77.3664	17.845	294.527	326.799	234.905
ENSG00000122565	558.588	940.148	536.464	1959.96	2354.54	3101.31
ENSG00000167552	4852.22	3334.59	5134.88	1425.05	1471.92	1587.27
ENSG00000130707	862.298	621.869	548.732	149.315	192.908	230.149
ENSG00000011405	41.6857	112.622	16.7296	378.209	440.43	432.719
ENSG00000162772	351.351	790.312	388.128	73.837	85.4434	147.41
ENSG00000170412	3570.68	2305.32	2642.17	1016.49	1005.94	803.62
ENSG00000092108	106.001	202.72	115.992	450.406	528.516	684.742
ENSG00000175305	26.2024	78.3457	33.4593	204.282	239.594	332.861
ENSG00000118412	54.7869	58.7593	8.92247	228.895	295.088	322.399
ENSG00000181450	26.2024	68.5525	23.4215	195.258	192.027	317.644
ENSG00000165525	58.36	122.415	21.1909	346.213	481.83	452.69
ENSG00000172795	125.057	225.244	134.952	539.83	506.494	742.755
ENSG00000142731	20.2473	107.725	21.1909	292.887	416.647	431.768
ENSG00000173542	35.7306	122.415	47.9583	328.985	343.535	378.51
ENSG00000167508	4830.78	2737.2	4078.69	1173.19	1486.01	1146.94
ENSG00000040275	166.743	448.529	202.986	968.905	1082.58	1390.41
ENSG00000119969	202.473	406.418	238.676	940.191	902.881	1027.11
ENSG00000100100	108.383	116.539	127.145	24.6123	24.6641	27.5799
ENSG00000123219	123.866	134.167	44.6124	333.087	485.354	638.141
ENSG00000174442	115.529	302.61	131.607	666.994	733.756	897.773
ENSG00000104368	1236.28	921.541	1042.81	402.001	376.127	227.296
ENSG00000198554	122.675	327.093	131.607	803.182	748.731	880.654
ENSG00000187240	22.6294	70.5111	14.499	256.788	240.475	188.304
ENSG00000164187	52.4049	129.27	45.7277	296.168	335.608	447.935
ENSG00000080824	4354.37	13809.4	7849.55	27587.1	34260.2	48902.9
ENSG00000205220	1373.25	757.995	1077.39	221.511	349.701	371.853
ENSG00000101670	887.31	881.389	882.21	392.156	276.59	267.24
ENSG00000213799	29.7755	87.1596	32.344	201.821	274.828	287.211
ENSG00000138385	272.744	516.102	302.249	977.109	1203.25	1597.73
ENSG00000156802	337.059	1471.92	404.857	3581.09	3822.93	4341.45
ENSG00000113356	66.6971	110.663	39.0358	213.307	383.174	438.425
ENSG00000122545	631.241	1169.31	527.541	2269.26	2602.94	3029.03
ENSG00000117155	115.529	350.597	114.877	692.427	855.315	1235.39
ENSG00000004700	171.507	345.7	69.1492	877.019	998.895	1029.02
ENSG00000023516	28.5845	102.829	13.3837	315.858	314.467	355.685
ENSG00000117500	229.867	451.467	221.947	950.036	927.545	1167.87
ENSG00000138468	15.4833	11.7518	11.1531	81.2207	71.3496	80.8376
ENSG00000042062	292.991	248.748	224.177	89.4248	81.0391	57.0618
ENSG00000100290	553.824	356.473	540.925	121.421	166.482	174.99
ENSG00000151725	91.7085	160.609	60.2267	317.499	396.387	630.533
ENSG00000187398	2.38204	13.7105	4.46124	44.3022	83.6817	90.3479
ENSG00000153922	66.6971	214.471	37.9205	548.855	597.223	629.582
ENSG00000109805	178.653	703.153	265.444	1513.66	1641.04	2007.62
ENSG00000144395	10.7192	22.5244	15.6143	65.6329	99.5371	132.193
ENSG00000198538	38.1126	142.981	49.0736	360.981	339.131	416.551
ENSG00000174405	20.2473	84.2216	21.1909	176.388	294.207	288.162
ENSG00000087076	665.78	455.384	602.267	136.188	206.121	223.492
ENSG00000146263	67.8881	166.485	78.0717	356.058	373.485	457.445
ENSG00000104412	82.1804	51.904	32.344	159.98	265.139	285.309
ENSG00000203326	28.5845	73.4491	36.8052	170.645	177.934	275.799
ENSG00000135046	840.86	1516.97	722.72	2398.06	3539.29	4685.73
ENSG00000072310	6569.67	3558.85	4569.42	2071.54	1560	1319.08
ENSG00000137941	46.4498	103.808	44.6124	224.792	241.356	339.518
ENSG00000167107	353.733	233.078	329.016	100.91	94.252	104.613
ENSG00000164022	98.8547	229.161	129.376	415.948	529.397	783.649
ENSG00000153207	103.619	429.922	109.3	1192.06	998.895	1013.8
ENSG00000111247	309.665	416.212	143.875	786.774	1032.37	1825.03
ENSG00000164985	340.632	591.51	361.36	1248.66	1138.07	1290.55
ENSG00000120526	332.295	644.393	332.362	1085.4	1443.73	1790.79
ENSG00000160752	4517.54	2897.81	5565.39	1344.65	1572.34	1668.11
ENSG00000128000	17.8653	37.2142	14.499	124.702	121.559	104.613
ENSG00000151233	27.3935	152.774	57.9961	374.107	455.404	405.139
ENSG00000154727	58.36	155.712	53.5348	355.238	345.297	419.404
ENSG00000164327	91.7085	234.058	55.7655	501.271	602.508	626.729
ENSG00000145725	106.001	295.755	70.2645	612.026	687.951	886.36
ENSG00000107890	14.2922	14.6898	2.23062	70.5553	76.6348	83.6907
ENSG00000152404	28.5845	72.4698	34.5746	155.058	199.955	224.443
ENSG00000135837	55.9779	175.298	40.1511	439.74	431.621	427.964
ENSG00000165572	58.36	82.263	74.7257	246.123	230.785	198.765
ENSG00000148773	1111.22	2243.62	1159.92	7137.57	4667.68	3515.96
ENSG00000151849	59.551	118.498	55.7655	283.042	251.926	297.672
ENSG00000196584	48.8318	144.94	68.0339	266.634	369.08	436.523
ENSG00000136108	506.183	1070.4	631.265	2176.55	1921.15	2466.02
ENSG00000166479	402.565	1040.04	499.659	1949.3	2054.16	2517.38
ENSG00000116747	114.338	271.272	141.644	478.299	589.295	791.257
ENSG00000131747	1585.25	5371.58	2442.53	11504.6	10875.1	12076.2
ENSG00000197601	148.877	477.909	171.758	926.244	1048.22	1185.93
ENSG00000151414	179.844	531.771	123.799	1032.08	1201.49	1498.82
ENSG00000175455	35.7306	94.9941	28.998	230.535	227.262	243.464
ENSG00000145241	11.9102	41.1315	11.1531	104.192	125.963	138.85
ENSG00000124383	104.81	187.05	156.143	410.205	424.574	454.592
ENSG00000116406	36.9216	113.601	30.1134	303.552	236.07	303.379
ENSG00000100941	145.304	464.198	240.907	1064.07	985.682	974.806
ENSG00000060749	128.63	394.666	90.3401	1246.2	803.344	784.6
ENSG00000196172	8.33714	11.7518	1.11531	56.6083	49.3281	84.6417
ENSG00000171988	64.3151	165.505	25.6521	417.589	425.455	441.278
ENSG00000152495	54.7869	101.849	50.1889	202.641	251.045	269.142
ENSG00000166801	348.969	935.252	546.502	1786.03	1852.45	2223.51
ENSG00000023287	132.203	129.27	44.6124	331.446	325.918	565.863
ENSG00000148677	194.136	399.563	231.984	674.378	801.582	1157.4
ENSG00000137601	19.0563	47.0074	15.6143	118.139	125.082	146.459
ENSG00000117475	69.0791	144.94	32.344	277.299	361.152	478.368
ENSG00000109184	129.821	180.195	92.5707	348.675	396.387	466.005
ENSG00000119906	115.529	290.858	119.338	621.871	564.631	616.268
ENSG00000273199	34.5396	34.2762	68.0339	4.92246	6.16602	2.85309
ENSG00000151665	59.551	84.2216	63.5726	202.641	189.385	240.611
ENSG00000096968	15.4833	31.3383	18.9603	101.731	96.0137	93.201
ENSG00000012048	151.26	493.578	134.952	974.648	960.137	1250.61
ENSG00000186130	45.2588	110.663	57.9961	216.588	234.309	332.861
ENSG00000011426	622.903	2097.71	925.707	4097.95	4017.6	4534.51
ENSG00000164118	47.6408	57.7799	24.5368	134.547	147.104	232.051
ENSG00000015568	3.57306	7.83457	1.11531	67.2737	15.8555	90.3479
ENSG00000129317	63.1241	188.03	30.1134	340.47	450.119	642.896
ENSG00000064933	66.6971	81.2836	49.0736	183.772	199.074	227.296
ENSG00000088881	101.237	66.5938	102.609	13.947	17.6172	27.5799
ENSG00000196247	14.2922	17.6278	5.57655	77.939	103.061	48.5025
ENSG00000006652	165.552	379.977	143.875	647.304	725.828	970.051
ENSG00000197299	59.551	189.009	80.3023	394.618	375.246	430.817
ENSG00000155545	89.3265	223.285	86.9941	392.977	439.549	565.863
ENSG00000163781	110.765	462.24	148.336	936.909	879.098	1100.34
ENSG00000198252	57.169	157.671	89.2247	255.968	391.983	427.964
ENSG00000070081	48.8318	89.1182	40.1511	199.36	168.244	263.435
ENSG00000186687	30.9665	112.622	56.8808	234.637	219.334	358.538
ENSG00000163376	13.1012	10.7725	1.11531	44.3022	70.4688	77.0334
ENSG00000229676	9.52816	13.7105	5.57655	52.5063	68.7071	55.1598
ENSG00000114346	496.655	1646.24	595.575	2846.01	2970.26	3894.47
ENSG00000115540	73.8432	200.761	75.841	325.703	394.625	588.688
ENSG00000093144	107.192	309.466	177.334	486.503	684.428	813.131
ENSG00000135336	96.4726	262.458	140.529	450.406	483.592	735.146
ENSG00000138160	290.609	1247.65	393.704	2486.66	2363.35	2660.98
ENSG00000054267	54.7869	158.65	63.5726	324.062	333.846	320.497
ENSG00000067798	63.1241	158.65	54.6502	367.544	294.207	323.35
ENSG00000119938	69.0791	94.0148	93.686	234.637	193.789	333.812
ENSG00000095002	238.204	962.673	354.668	1710.56	1966.08	2049.47
ENSG00000166845	28.5845	144.94	42.3817	393.797	243.998	358.538
ENSG00000115963	51.2139	167.464	37.9205	254.327	385.817	510.703
ENSG00000143401	318.002	992.052	440.547	1733.53	1828.66	2049.47
ENSG00000013441	104.81	86.1803	114.877	228.895	251.926	391.824
ENSG00000117528	178.653	467.136	249.829	768.725	931.069	965.296
ENSG00000188647	59.551	269.313	94.8013	456.969	547.895	700.909
ENSG00000153130	319.193	308.486	150.567	534.087	817.438	967.198
ENSG00000120688	39.3037	62.6765	25.6521	151.776	147.984	146.459
ENSG00000198677	169.125	568.986	141.644	913.117	1111.64	1422.74
ENSG00000149089	84.5624	181.174	131.607	341.291	356.748	435.572
ENSG00000138688	14.2922	106.746	27.8827	296.989	243.117	223.492
ENSG00000154642	27.3935	82.263	32.344	152.596	185.861	211.129
ENSG00000052723	210.81	426.005	201.871	624.332	798.059	1084.17
ENSG00000129003	28.5845	137.105	35.6899	279.76	288.041	320.497
ENSG00000144320	79.7983	306.527	83.6482	525.063	615.721	705.664
ENSG00000023608	76.2253	192.926	97.0319	315.038	368.199	485.976
ENSG00000127989	44.0677	65.6145	44.6124	145.213	130.367	236.806
ENSG00000092853	59.551	311.424	144.99	716.218	623.649	634.337
ENSG00000146433	78.6073	252.665	126.03	502.091	499.447	472.662
ENSG00000128513	80.9894	183.133	72.4951	275.658	345.297	524.969
ENSG00000189143	225.103	172.361	187.372	50.8655	91.6094	49.4536
ENSG00000029363	254.878	1053.75	336.823	1827.88	1998.67	2128.41
ENSG00000280385	7.14612	20.5657	1.11531	67.2737	59.0176	79.8865
ENSG00000136378	564.543	304.569	392.589	199.36	122.439	81.7886
ENSG00000198604	142.922	515.123	153.913	891.786	902	1130.78
ENSG00000261455	100.046	115.56	98.1472	32.8164	35.2344	28.5309
ENSG00000162086	21.4384	29.3796	14.499	85.3227	94.252	77.9845
ENSG00000144426	20.2473	46.0281	20.0756	97.6289	118.035	116.977
ENSG00000173145	133.394	539.606	219.716	745.753	1123.1	1368.53
ENSG00000156162	128.63	241.892	86.9941	428.254	415.766	560.157
ENSG00000164219	59.551	112.622	59.1114	196.899	233.428	257.729
ENSG00000162980	97.6636	232.099	97.0319	362.622	428.979	525.92
ENSG00000110330	276.317	1176.16	345.746	1887.77	2243.55	2480.29
ENSG00000196154	116.72	68.5525	139.414	19.6899	29.9492	36.1392
ENSG00000070367	215.575	667.897	168.412	1096.89	1155.69	1505.48
ENSG00000125977	743.196	1946.89	1069.58	2866.51	3311.15	4512.64
ENSG00000230590	3.57306	25.4624	11.1531	87.7839	94.252	52.3067
ENSG00000151239	415.666	1374.97	461.738	1887.77	2550.97	3183.1
ENSG00000154265	45.2588	79.325	8.92247	181.311	202.598	232.051
ENSG00000151012	34.5396	110.663	24.5368	219.05	242.236	226.345
ENSG00000133739	2.38204	2.93796	1.11531	31.1756	32.5918	25.6778
ENSG00000182504	20.2473	103.808	54.6502	216.588	213.168	263.435
ENSG00000106460	116.72	226.223	74.7257	368.364	415.766	517.36
ENSG00000198919	30.9665	81.2836	18.9603	138.649	188.504	202.569
ENSG00000135870	40.4947	154.733	57.9961	323.242	283.637	294.819
ENSG00000142556	89.3265	208.595	84.7635	313.397	387.578	476.466
ENSG00000082269	63.1241	127.312	31.2287	229.715	237.832	330.959
ENSG00000165997	28.5845	153.753	36.8052	278.94	324.156	330.007
ENSG00000128915	71.4612	220.347	72.4951	343.752	425.455	458.397
ENSG00000234420	5.9551	33.2969	16.7296	98.4493	103.061	68.4742
ENSG00000175893	38.1126	86.1803	50.1889	161.621	154.15	239.66
ENSG00000136492	47.6408	238.954	68.0339	431.536	433.383	517.36
ENSG00000004766	44.0677	162.567	51.3042	271.556	280.113	398.482
ENSG00000176428	244.159	120.457	158.374	41.8409	66.0645	60.8659
ENSG00000102595	89.3265	157.671	56.8808	321.601	278.352	304.33
ENSG00000081087	121.484	211.533	70.2645	372.466	411.361	408.943
ENSG00000135679	184.608	440.695	122.684	805.643	776.037	767.481
ENSG00000103540	22.6294	153.753	35.6899	303.552	310.063	330.959
ENSG00000077458	55.9779	84.2216	28.998	159.98	179.695	203.52
ENSG00000196693	35.7306	77.3664	34.5746	117.319	182.338	192.108
ENSG00000114107	22.6294	51.904	42.3817	102.551	118.916	174.99
ENSG00000048649	54.7869	273.231	66.9186	467.634	562.869	504.997
ENSG00000178177	30.9665	49.9454	39.0358	94.3472	140.057	137.899
ENSG00000005889	88.1355	225.244	83.6482	377.389	407.838	405.139
ENSG00000168724	221.53	561.151	209.678	935.268	869.409	1037.57
ENSG00000049130	8.33714	71.4904	18.9603	136.188	164.721	177.843
ENSG00000146476	67.8881	200.761	81.4176	272.376	356.748	523.067
ENSG00000198836	107.192	499.454	141.644	761.341	915.213	1033.77
ENSG00000256073	122.675	106.746	150.567	33.6368	36.1153	56.1108
ENSG00000114120	115.529	275.189	102.609	471.736	431.621	536.381
ENSG00000148835	26.2024	45.0488	24.5368	115.678	91.6094	109.368
ENSG00000175548	35.7306	82.263	39.0358	134.547	171.768	192.108
ENSG00000116678	26.2024	117.519	62.4573	196.899	235.19	301.477
ENSG00000139350	28.5845	191.947	55.7655	342.932	340.012	454.592
ENSG00000096872	25.0114	33.2969	23.4215	74.6574	103.061	95.103
ENSG00000128284	38.1126	44.0695	28.998	2.46123	8.8086	4.75515
ENSG00000173275	20.2473	47.9867	33.4593	102.551	101.299	135.997
ENSG00000133858	20.2473	84.2216	23.4215	218.229	176.172	125.536
ENSG00000198707	11.9102	23.5037	2.23062	77.939	64.3028	62.768
ENSG00000006576	133.394	401.522	188.487	530.806	711.735	894.919
ENSG00000188158	21.4384	43.0901	23.4215	158.339	99.5371	69.4252
ENSG00000161270	117.911	110.663	99.2625	44.3022	17.6172	37.0902
ENSG00000133321	182.226	89.1182	118.223	25.4327	31.711	57.0618
ENSG00000254614	106.001	91.0769	120.453	26.2531	44.9239	32.335
ENSG00000053900	42.8767	120.457	86.9941	218.229	236.951	268.19
ENSG00000148516	20.2473	63.6559	10.0378	134.547	123.32	148.361
ENSG00000101974	70.2702	156.691	69.1492	275.658	236.951	331.909
ENSG00000116489	608.611	2615.77	1233.53	3421.93	4435.13	6329.11
ENSG00000127870	107.192	285.962	92.5707	447.124	465.094	540.185
ENSG00000196428	48.8318	83.2423	43.4971	243.662	157.674	128.389
ENSG00000102908	71.4612	257.561	84.7635	591.516	438.668	347.126
ENSG00000041353	26.2024	131.229	25.6521	159.16	286.279	348.077
ENSG00000111727	19.0563	44.0695	43.4971	103.372	103.941	135.997
ENSG00000135913	29.7755	149.836	69.1492	258.429	281.875	311.938
ENSG00000100697	52.4049	174.319	79.187	310.936	303.016	302.428
ENSG00000173905	54.7869	187.05	60.2267	377.389	313.586	288.162
ENSG00000100503	150.069	397.604	130.491	712.937	604.27	633.386
ENSG00000052795	32.1575	75.4077	31.2287	129.625	133.891	175.941
ENSG00000157106	133.394	493.578	114.877	971.366	813.034	715.175
ENSG00000137871	29.7755	37.2142	32.344	78.7594	128.606	95.103
ENSG00000021574	55.9779	133.188	36.8052	230.535	213.168	274.848
ENSG00000114331	101.237	378.997	112.646	612.847	621.887	632.435
ENSG00000066422	46.4498	142.002	53.5348	255.148	274.828	212.08
ENSG00000152749	88.1355	287.92	74.7257	379.03	520.588	568.716
ENSG00000173674	117.911	593.469	307.825	918.86	1002.42	1293.4
ENSG00000139687	160.788	693.359	233.1	1113.3	1047.34	1235.39
ENSG00000188419	60.742	297.714	86.9941	379.85	539.967	643.847
ENSG00000105708	0	11.7518	3.34593	33.6368	36.9961	51.3556
ENSG00000155008	63.1241	224.264	85.8788	346.213	384.936	382.314
ENSG00000259865	16.6743	22.5244	6.69186	72.1961	54.6133	60.8659
ENSG00000001561	35.7306	135.146	53.5348	238.739	193.789	279.603
ENSG00000113391	23.8204	121.436	51.3042	217.409	196.432	252.023
ENSG00000151422	36.9216	169.423	27.8827	283.862	304.777	309.085
ENSG00000078401	20.2473	65.6145	46.843	115.678	136.533	159.773
ENSG00000146757	28.5845	27.421	17.845	67.2737	74.8731	94.152
ENSG00000132952	25.0114	125.353	79.187	224.792	221.977	291.015
ENSG00000089682	27.3935	57.7799	32.344	101.731	140.938	105.564
ENSG00000105499	111.956	86.1803	86.9941	27.0736	30.8301	41.8453
ENSG00000160352	39.3037	161.588	50.1889	222.331	280.113	318.595
ENSG00000178695	29.7755	68.5525	25.6521	137.009	110.108	135.046
ENSG00000145390	32.1575	144.94	31.2287	224.792	236.951	285.309
ENSG00000138050	40.4947	80.3043	45.7277	120.6	134.772	224.443
ENSG00000114933	40.4947	108.705	26.7674	232.997	195.551	150.263
ENSG00000267041	22.6294	115.56	54.6502	231.356	209.645	188.304
ENSG00000180488	71.4612	318.279	97.0319	420.871	466.856	661.917
ENSG00000112249	126.248	555.275	178.45	796.619	842.983	948.177
ENSG00000129292	120.293	425.025	151.682	542.292	673.858	764.628
ENSG00000106392	65.5061	281.065	99.2625	403.642	385.817	582.03
ENSG00000122970	25.0114	43.0901	14.499	89.4248	75.7539	107.466
ENSG00000189308	53.5959	149.836	17.845	233.817	251.045	335.714
ENSG00000075213	50.0228	107.725	34.5746	190.335	167.363	193.059
ENSG00000083097	17.8653	59.7386	15.6143	134.547	100.418	98.9071
ENSG00000174738	40.4947	186.071	46.843	332.266	294.207	276.75
ENSG00000138190	103.619	299.672	102.609	346.213	439.549	659.064
ENSG00000152942	65.5061	218.389	72.4951	311.756	303.016	406.09
ENSG00000121690	35.7306	55.8213	25.6521	106.653	88.086	139.801
ENSG00000197603	27.3935	157.671	35.6899	313.397	256.33	208.276
ENSG00000179954	28.5845	16.6485	20.0756	2.46123	2.64258	2.85309
ENSG00000130751	89.3265	52.8833	78.0717	16.4082	16.7363	34.2371
ENSG00000123552	23.8204	40.1522	27.8827	78.7594	74.8731	111.27
ENSG00000267102	13.1012	23.5037	15.6143	55.7879	54.6133	65.6211
ENSG00000175054	71.4612	258.541	68.0339	392.977	362.914	414.649
ENSG00000128872	30.9665	102.829	22.3062	161.621	172.649	174.038
ENSG00000174373	27.3935	155.712	30.1134	267.454	243.117	242.513
ENSG00000213096	16.6743	15.6691	36.8052	71.3757	72.2305	77.0334
ENSG00000215105	1.19102	26.4417	2.23062	51.6859	66.9453	63.719
ENSG00000146350	2.38204	15.6691	4.46124	41.0205	37.877	41.8453
ENSG00000152503	28.5845	99.8907	44.6124	144.392	174.41	177.843
ENSG00000213186	26.2024	70.5111	14.499	121.421	102.18	151.214
ENSG00000159256	97.6636	335.907	63.5726	402.822	523.231	619.121
ENSG00000196159	8.33714	37.2142	8.92247	84.5023	80.1582	55.1598
ENSG00000176125	75.0343	57.7799	65.8033	20.5103	12.332	29.4819
ENSG00000156017	55.9779	132.208	31.2287	179.67	199.074	267.24
ENSG00000197302	8.33714	30.359	24.5368	78.7594	53.7324	85.5927
ENSG00000141497	27.3935	43.0901	43.4971	10.6653	7.04688	9.5103
ENSG00000166592	44.0677	18.6071	34.5746	6.56328	0.88086	8.55927
ENSG00000124406	25.0114	67.5731	16.7296	122.241	103.061	120.781
ENSG00000140386	8.33714	55.8213	27.8827	132.086	81.0391	108.417
ENSG00000117000	41.6857	135.146	36.8052	190.335	170.006	271.044
ENSG00000136824	167.934	541.565	85.8788	1478.38	1762.6	1785.08
ENSG00000169231	91.7085	60.7179	55.7655	31.1756	21.1406	16.1675
ENSG00000121903	14.2922	31.3383	15.6143	61.5308	56.375	77.0334
ENSG00000168769	13.1012	115.56	25.6521	179.67	174.41	203.52
ENSG00000127311	9.52816	45.0488	26.7674	86.1431	91.6094	81.7886
ENSG00000116539	75.0343	313.383	81.4176	551.316	421.932	376.608
ENSG00000198948	17.8653	65.6145	27.8827	105.833	94.252	130.291
ENSG00000275131	19.0563	26.4417	16.7296	71.3757	67.8262	46.6005
ENSG00000213626	28.5845	32.3176	30.1134	3.28164	4.4043	11.4124
ENSG00000170458	48.8318	35.2556	61.342	21.3307	11.4512	7.60824
ENSG00000135655	94.0906	264.417	45.7277	551.316	737.28	923.45
ENSG00000121879	17.8653	99.8907	14.499	136.188	135.652	198.765
ENSG00000146414	3.57306	47.0074	13.3837	96.8085	102.18	58.0128
ENSG00000005483	33.3486	152.774	30.1134	300.27	216.691	162.626
ENSG00000104093	19.0563	123.394	21.1909	200.18	182.338	170.234
ENSG00000165795	57.169	36.2349	49.0736	17.2286	9.68946	17.1185
ENSG00000273117	40.4947	38.1935	49.0736	7.3837	20.2598	6.65721
ENSG00000232593	10.7192	41.1315	14.499	58.2492	63.4219	97.0051
ENSG00000267745	3.57306	9.79321	1.11531	22.9715	21.1406	40.8943
ENSG00000110446	54.7869	38.1935	31.2287	11.4857	16.7363	4.75515
ENSG00000176542	10.7192	39.1728	10.0378	92.7064	51.0899	62.768
ENSG00000213949	3.57306	16.6485	5.57655	47.5838	24.6641	41.8453
ENSG00000105866	15.4833	83.2423	18.9603	111.576	107.465	159.773
ENSG00000154240	5.9551	30.359	13.3837	43.4818	66.9453	63.719
ENSG00000183426	5.9551	9.79321	4.46124	29.5348	29.0684	29.4819
ENSG00000129493	25.0114	87.1596	18.9603	159.98	111.869	117.928
ENSG00000279491	8.33714	6.85525	6.69186	0	0	0
ENSG00000168062	16.6743	10.7725	17.845	2.46123	1.76172	0
ENSG00000267383	1.19102	2.93796	4.46124	12.3062	18.498	30.433
ENSG00000136169	14.2922	61.6972	21.1909	70.5553	101.299	120.781
ENSG00000237330	8.33714	11.7518	2.23062	0	0	0
ENSG00000221883	32.1575	38.1935	27.8827	4.92246	7.92774	13.3144
ENSG00000091039	110.765	308.486	35.6899	742.472	833.293	941.52
ENSG00000213047	38.1126	79.325	5.57655	118.139	126.844	156.92
ENSG00000132122	16.6743	14.6898	13.3837	39.3797	44.043	47.5515
ENSG00000182326	22.6294	41.1315	30.1134	11.4857	4.4043	8.55927
ENSG00000265185	22.6294	9.79321	23.4215	2.46123	1.76172	4.75515
ENSG00000142065	4.76408	21.5451	4.46124	45.943	36.1153	38.9922
ENSG00000162924	13.1012	57.7799	5.57655	105.013	109.227	56.1108
ENSG00000185261	7.14612	3.91728	3.34593	13.1266	22.9023	35.1881
ENSG00000051825	26.2024	151.795	24.5368	289.605	466.856	407.041
ENSG00000162520	23.8204	23.5037	16.7296	4.92246	4.4043	4.75515
ENSG00000237840	28.5845	35.2556	27.8827	0.820411	7.92774	12.3634
ENSG00000111860	11.9102	21.5451	15.6143	30.3552	45.8047	70.3762
ENSG00000144218	0	0.979321	1.11531	9.84493	15.8555	9.5103
ENSG00000110944	36.9216	13.7105	25.6521	7.3837	4.4043	6.65721
ENSG00000096996	8.33714	10.7725	5.57655	0.820411	0	0
ENSG00000271646	40.4947	29.3796	23.4215	9.84493	8.8086	9.5103
ENSG00000281490	8.33714	22.5244	5.57655	61.5308	43.1621	23.7757
ENSG00000275964	20.2473	26.4417	24.5368	9.02452	3.52344	4.75515
ENSG00000183091	1.19102	0	0	6.56328	13.2129	7.60824
ENSG00000197238	45.2588	27.421	37.9205	4.92246	6.16602	20.9227
ENSG00000149311	59.551	283.024	49.0736	573.467	562.869	632.435
ENSG00000163104	47.6408	234.058	28.998	458.61	537.324	646.701
ENSG00000177409	0	6.85525	0	20.5103	19.3789	13.3144
ENSG00000178075	14.2922	51.904	8.92247	64.8124	67.8262	83.6907
ENSG00000153201	92.8996	620.89	111.531	1379.11	1315.12	1366.63
ENSG00000179406	1.19102	2.93796	3.34593	25.4327	23.7832	2.85309
ENSG00000147874	54.7869	207.616	18.9603	465.993	476.545	554.451
ENSG00000157021	7.14612	11.7518	5.57655	19.6899	25.5449	40.8943
ENSG00000166704	3.57306	25.4624	3.34593	44.3022	42.2813	32.335
ENSG00000205795	20.2473	20.5657	35.6899	11.4857	6.16602	2.85309
ENSG00000101596	58.36	272.251	22.3062	667.814	636.862	622.925
ENSG00000180626	3.57306	48.9661	14.499	50.0451	74.8731	85.5927
ENSG00000276791	25.0114	19.5864	8.92247	5.74287	2.64258	2.85309
ENSG00000196646	4.76408	11.7518	6.69186	21.3307	25.5449	33.2861
ENSG00000273033	1.19102	5.87593	6.69186	23.7919	15.8555	20.9227
ENSG00000261371	23.8204	20.5657	18.9603	6.56328	7.04688	2.85309
ENSG00000122877	9.52816	29.3796	23.4215	8.20411	1.76172	3.80412
ENSG00000270872	9.52816	39.1728	6.69186	74.6574	57.2559	36.1392
ENSG00000260287	0	0.979321	0	6.56328	11.4512	4.75515
ENSG00000143776	100.046	494.557	98.1472	991.876	842.983	808.376
ENSG00000113319	0	0	0	9.02452	4.4043	2.85309
ENSG00000135541	15.4833	55.8213	3.34593	114.858	113.631	180.696
ENSG00000003987	2.38204	1.95864	0	7.3837	12.332	14.2654
ENSG00000175395	0	22.5244	3.34593	18.049	40.5196	53.2577
ENSG00000153234	16.6743	51.904	23.4215	10.6653	7.92774	11.4124
ENSG00000189334	16.6743	5.87593	10.0378	3.28164	0	0
ENSG00000227486	4.76408	3.91728	20.0756	0.820411	1.76172	0
ENSG00000262202	44.0677	13.7105	31.2287	4.92246	14.9746	7.60824
ENSG00000204257	13.1012	14.6898	11.1531	0.820411	1.76172	4.75515
ENSG00000049089	11.9102	7.83457	4.46124	1.64082	0	0
ENSG00000163428	72.6522	408.377	45.7277	755.598	813.034	861.633
ENSG00000146376	57.169	337.866	97.0319	465.173	560.227	673.329
ENSG00000206417	13.1012	11.7518	15.6143	1.64082	0	5.70618
ENSG00000183604	4.76408	2.93796	7.80717	20.5103	18.498	17.1185
ENSG00000221866	1.19102	1.95864	11.1531	0	0	0
ENSG00000232931	4.76408	4.89661	2.23062	16.4082	18.498	13.3144
ENSG00000230479	4.76408	12.7312	11.1531	0	2.64258	0.95103
ENSG00000177990	4.76408	11.7518	6.69186	24.6123	21.1406	25.6778
ENSG00000198862	44.0677	364.307	46.843	557.059	734.637	904.43
ENSG00000260805	10.7192	10.7725	11.1531	3.28164	0	1.90206
ENSG00000033122	2.38204	0	0	8.20411	9.68946	7.60824
ENSG00000136383	7.14612	8.81389	17.845	0	2.64258	2.85309
ENSG00000099953	15.4833	5.87593	7.80717	3.28164	0	0
ENSG00000023445	257.26	1352.44	169.527	1888.59	2614.39	3283.91
ENSG00000077232	246.541	1336.77	351.322	1772.91	2027.74	2489.8
ENSG00000161298	0	0	0	2.46123	8.8086	2.85309
ENSG00000228201	1.19102	3.91728	7.80717	0	0	0
ENSG00000263731	11.9102	3.91728	10.0378	42.6613	24.6641	12.3634
ENSG00000163803	9.52816	12.7312	14.499	4.10205	0	2.85309
ENSG00000136021	33.3486	235.037	53.5348	355.238	357.629	446.984
ENSG00000210176	0	3.91728	2.23062	16.4082	6.16602	13.3144
ENSG00000186472	11.9102	9.79321	0	32.8164	25.5449	17.1185
ENSG00000145040	35.7306	12.7312	27.8827	7.3837	13.2129	0
ENSG00000165874	1.19102	7.83457	1.11531	18.049	10.5703	17.1185
ENSG00000279148	2.38204	6.85525	0	6.56328	22.0215	17.1185
ENSG00000273143	10.7192	8.81389	11.1531	1.64082	3.52344	0
ENSG00000134852	44.0677	263.437	54.6502	367.544	393.744	456.495
ENSG00000099338	39.3037	27.421	42.3817	10.6653	1.76172	25.6778
ENSG00000164674	16.6743	17.6278	11.1531	4.92246	1.76172	5.70618
ENSG00000227896	5.9551	12.7312	30.1134	0.820411	6.16602	4.75515
ENSG00000142875	55.9779	346.68	84.7635	470.095	513.541	572.52
ENSG00000245573	4.76408	0	1.11531	10.6653	8.8086	13.3144
ENSG00000014123	22.6294	109.684	12.2684	170.645	158.555	223.492
ENSG00000215417	2.38204	1.95864	0	5.74287	14.0938	8.55927
ENSG00000182670	139.349	638.517	71.3798	1003.36	1099.31	1064.2
ENSG00000205413	5.9551	8.81389	0	16.4082	17.6172	20.9227
ENSG00000171649	0	0	0	4.10205	2.64258	5.70618
ENSG00000178412	9.52816	3.91728	6.69186	0	0	1.90206
ENSG00000152818	47.6408	274.21	65.8033	551.316	345.297	336.665
ENSG00000072133	16.6743	164.526	17.845	294.527	312.705	280.554
ENSG00000062038	9.52816	5.87593	12.2684	1.64082	1.76172	1.90206
ENSG00000257285	0	3.91728	0	7.3837	15.8555	5.70618
ENSG00000223935	8.33714	7.83457	8.92247	1.64082	0.88086	1.90206
ENSG00000166046	17.8653	15.6691	22.3062	7.3837	7.04688	4.75515
ENSG00000237232	9.52816	3.91728	5.57655	1.64082	0	0
ENSG00000213139	1.19102	0	1.11531	4.92246	12.332	3.80412
ENSG00000183850	5.9551	2.93796	6.69186	10.6653	26.4258	13.3144
ENSG00000267191	0	0	0	3.28164	2.64258	5.70618
ENSG00000232648	0	3.91728	2.23062	6.56328	15.8555	9.5103
ENSG00000145012	58.36	224.264	33.4593	516.859	280.113	242.513
ENSG00000151164	2.38204	14.6898	2.23062	13.947	22.9023	26.6288
ENSG00000177989	17.8653	15.6691	17.845	6.56328	4.4043	6.65721
ENSG00000112137	0	0	0	0.820411	9.68946	1.90206
ENSG00000183914	3.57306	6.85525	3.34593	0	0.88086	0
ENSG00000261008	3.57306	2.93796	2.23062	9.02452	12.332	13.3144
ENSG00000186056	9.52816	6.85525	3.34593	1.64082	0.88086	0
ENSG00000255282	2.38204	2.93796	1.11531	9.02452	11.4512	8.55927
ENSG00000279873	3.57306	2.93796	3.34593	0	0	0
