# Supplementary material for: Transcriptomic Analysis of PDCoV-Infected HIEC-6 Cells and Enrichment Pathways PI3K-Akt and P38 MAPK
Source: Viruses. 2024 Apr 9;16(4):579. doi: 10.3390/v16040579 (PMC11054366; doi:10.3390/v16040579)
Supplement: Supplementary file 1 [file viruses-16-00579-s001.zip › supplementary materials/Table_S16.xlsx]

## Sheet: Sheet1
Category	GOID	Description	GeneRatio	BgRatio	pvalue	padj	geneID	geneName	Count
BP	GO:0007059	chromosome segregation	34/401	357/17310	2.92955e-12	1.03589e-08	ENSG00000136492/ENSG00000136169/ENSG00000153207/ENSG00000153201/ENSG00000163104/ENSG00000134982/ENSG00000119906/ENSG00000139687/ENSG00000047410/ENSG00000085224/ENSG00000114346/ENSG00000145241/ENSG00000187790/ENSG00000149311/ENSG00000053900/ENSG00000133302/ENSG00000040275/ENSG00000175305/ENSG00000117724/ENSG00000012048/ENSG00000171320/ENSG00000121621/ENSG00000151725/ENSG00000136824/ENSG00000174442…	BRIP1/SETDB2/AHCTF1/RANBP2/SMARCAD1/APC/SLF2/RB1/TPR/ATRX/ECT2/CENPC/FANCM/ATM/ANAPC4/SLF1/SPDL1/CCNE2/CENPF/BRCA1/ESCO2/KIF18A/CENPU/SMC2/ZWILCH/NCAPG/MKI67/NUF2/KIF11/CENPE/TTK/KNL1/TOP2A/CENPK	34
BP	GO:0000280	nuclear division	35/401	414/17310	4.0652e-11	7.18727e-08	ENSG00000023445/ENSG00000185697/ENSG00000136492/ENSG00000078401/ENSG00000110330/ENSG00000139618/ENSG00000153201/ENSG00000021574/ENSG00000134982/ENSG00000119906/ENSG00000139687/ENSG00000047410/ENSG00000085224/ENSG00000145241/ENSG00000187790/ENSG00000149311/ENSG00000182504/ENSG00000053900/ENSG00000133302/ENSG00000040275/ENSG00000175305/ENSG00000117724/ENSG00000095002/ENSG00000121621/ENSG00000136824…	BIRC3/MYBL1/BRIP1/EDN1/BIRC2/BRCA2/RANBP2/SPAST/APC/SLF2/RB1/TPR/ATRX/CENPC/FANCM/ATM/CEP97/ANAPC4/SLF1/SPDL1/CCNE2/CENPF/MSH2/KIF18A/SMC2/NCAPG/MKI67/NUF2/KIF11/CENPE/ANLN/TTK/ASPM/XRCC2/TOP2A	35
BP	GO:0048285	organelle fission	36/401	458/17310	1.64413e-10	1.93788e-07	ENSG00000023445/ENSG00000185697/ENSG00000136492/ENSG00000078401/ENSG00000110330/ENSG00000139618/ENSG00000153201/ENSG00000021574/ENSG00000134982/ENSG00000119906/ENSG00000139687/ENSG00000047410/ENSG00000085224/ENSG00000145241/ENSG00000187790/ENSG00000149311/ENSG00000182504/ENSG00000053900/ENSG00000198836/ENSG00000133302/ENSG00000040275/ENSG00000175305/ENSG00000117724/ENSG00000095002/ENSG00000121621…	BIRC3/MYBL1/BRIP1/EDN1/BIRC2/BRCA2/RANBP2/SPAST/APC/SLF2/RB1/TPR/ATRX/CENPC/FANCM/ATM/CEP97/ANAPC4/OPA1/SLF1/SPDL1/CCNE2/CENPF/MSH2/KIF18A/SMC2/NCAPG/MKI67/NUF2/KIF11/CENPE/ANLN/TTK/ASPM/XRCC2/TOP2A	36
BP	GO:0098813	nuclear chromosome segregation	28/401	307/17310	7.06594e-10	6.24629e-07	ENSG00000136492/ENSG00000153207/ENSG00000153201/ENSG00000134982/ENSG00000119906/ENSG00000139687/ENSG00000047410/ENSG00000085224/ENSG00000114346/ENSG00000145241/ENSG00000187790/ENSG00000149311/ENSG00000053900/ENSG00000133302/ENSG00000040275/ENSG00000175305/ENSG00000117724/ENSG00000121621/ENSG00000151725/ENSG00000136824/ENSG00000174442/ENSG00000109805/ENSG00000143228/ENSG00000138778/ENSG00000112742…	BRIP1/AHCTF1/RANBP2/APC/SLF2/RB1/TPR/ATRX/ECT2/CENPC/FANCM/ATM/ANAPC4/SLF1/SPDL1/CCNE2/CENPF/KIF18A/CENPU/SMC2/ZWILCH/NCAPG/NUF2/CENPE/TTK/KNL1/TOP2A/CENPK	28
BP	GO:0140014	mitotic nuclear division	26/401	270/17310	9.13628e-10	6.46118e-07	ENSG00000023445/ENSG00000078401/ENSG00000110330/ENSG00000153201/ENSG00000021574/ENSG00000134982/ENSG00000119906/ENSG00000139687/ENSG00000047410/ENSG00000085224/ENSG00000145241/ENSG00000149311/ENSG00000182504/ENSG00000053900/ENSG00000133302/ENSG00000040275/ENSG00000117724/ENSG00000121621/ENSG00000136824/ENSG00000109805/ENSG00000148773/ENSG00000143228/ENSG00000138160/ENSG00000138778/ENSG00000011426…	BIRC3/EDN1/BIRC2/RANBP2/SPAST/APC/SLF2/RB1/TPR/ATRX/CENPC/ATM/CEP97/ANAPC4/SLF1/SPDL1/CENPF/KIF18A/SMC2/NCAPG/MKI67/NUF2/KIF11/CENPE/ANLN/TTK	26
BP	GO:0000819	sister chromatid segregation	24/401	239/17310	1.77445e-09	1.04574e-06	ENSG00000153207/ENSG00000153201/ENSG00000134982/ENSG00000119906/ENSG00000139687/ENSG00000047410/ENSG00000085224/ENSG00000145241/ENSG00000149311/ENSG00000053900/ENSG00000133302/ENSG00000040275/ENSG00000117724/ENSG00000121621/ENSG00000151725/ENSG00000136824/ENSG00000174442/ENSG00000109805/ENSG00000143228/ENSG00000138778/ENSG00000112742/ENSG00000137812/ENSG00000131747/ENSG00000123219	AHCTF1/RANBP2/APC/SLF2/RB1/TPR/ATRX/CENPC/ATM/ANAPC4/SLF1/SPDL1/CENPF/KIF18A/CENPU/SMC2/ZWILCH/NCAPG/NUF2/CENPE/TTK/KNL1/TOP2A/CENPK	24
BP	GO:0000075	cell cycle checkpoint	22/401	224/17310	1.28387e-08	6.48538e-06	ENSG00000151164/ENSG00000136492/ENSG00000135679/ENSG00000151849/ENSG00000152942/ENSG00000134982/ENSG00000139687/ENSG00000047410/ENSG00000175054/ENSG00000134852/ENSG00000149311/ENSG00000163781/ENSG00000040275/ENSG00000117724/ENSG00000012048/ENSG00000095002/ENSG00000174442/ENSG00000092853/ENSG00000197299/ENSG00000112742/ENSG00000170312/ENSG00000131747	RAD9B/BRIP1/MDM2/CENPJ/RAD17/APC/RB1/TPR/ATR/CLOCK/ATM/TOPBP1/SPDL1/CENPF/BRCA1/MSH2/ZWILCH/CLSPN/BLM/TTK/CDK1/TOP2A	22
BP	GO:0071103	DNA conformation change	25/401	291/17310	1.9713e-08	8.71315e-06	ENSG00000136492/ENSG00000127311/ENSG00000153922/ENSG00000197238/ENSG00000116539/ENSG00000048649/ENSG00000127989/ENSG00000135046/ENSG00000047410/ENSG00000085224/ENSG00000145241/ENSG00000146414/ENSG00000112249/ENSG00000128513/ENSG00000004700/ENSG00000143401/ENSG00000119969/ENSG00000151725/ENSG00000136824/ENSG00000109805/ENSG00000197299/ENSG00000137812/ENSG00000170312/ENSG00000131747/ENSG00000123219	BRIP1/HELB/CHD1/HIST1H4J/ASH1L/RSF1/MTERF1/ANXA1/TPR/ATRX/CENPC/SHPRH/ASCC3/POT1/RECQL/ANP32E/HELLS/CENPU/SMC2/NCAPG/BLM/KNL1/CDK1/TOP2A/CENPK	25
BP	GO:0006260	DNA replication	25/401	297/17310	2.95535e-08	1.16112e-05	ENSG00000049130/ENSG00000151164/ENSG00000136492/ENSG00000166801/ENSG00000127311/ENSG00000198604/ENSG00000139618/ENSG00000174405/ENSG00000135913/ENSG00000152942/ENSG00000175054/ENSG00000085224/ENSG00000198554/ENSG00000187790/ENSG00000149311/ENSG00000163781/ENSG00000175305/ENSG00000051341/ENSG00000012048/ENSG00000135336/ENSG00000171320/ENSG00000146263/ENSG00000092853/ENSG00000197299/ENSG00000170312	KITLG/RAD9B/BRIP1/FAM111A/HELB/BAZ1A/BRCA2/LIG4/USP37/RAD17/ATR/ATRX/WDHD1/FANCM/ATM/TOPBP1/CCNE2/POLQ/BRCA1/ORC3/ESCO2/MMS22L/CLSPN/BLM/CDK1	25
BP	GO:0007093	mitotic cell cycle checkpoint	18/401	166/17310	6.04643e-08	2.13802e-05	ENSG00000151164/ENSG00000135679/ENSG00000151849/ENSG00000152942/ENSG00000134982/ENSG00000139687/ENSG00000047410/ENSG00000149311/ENSG00000163781/ENSG00000117724/ENSG00000012048/ENSG00000095002/ENSG00000174442/ENSG00000092853/ENSG00000197299/ENSG00000112742/ENSG00000170312/ENSG00000131747	RAD9B/MDM2/CENPJ/RAD17/APC/RB1/TPR/ATM/TOPBP1/CENPF/BRCA1/MSH2/ZWILCH/CLSPN/BLM/TTK/CDK1/TOP2A	18
CC	GO:0098687	chromosomal region	36/413	347/18317	2.26587e-14	9.62993e-12	ENSG00000138385/ENSG00000197238/ENSG00000139618/ENSG00000153207/ENSG00000101596/ENSG00000174405/ENSG00000080345/ENSG00000152942/ENSG00000134982/ENSG00000047410/ENSG00000175054/ENSG00000122565/ENSG00000085224/ENSG00000145241/ENSG00000198554/ENSG00000149311/ENSG00000128513/ENSG00000040275/ENSG00000122545/ENSG00000117724/ENSG00000095002/ENSG00000135336/ENSG00000171320/ENSG00000113391/ENSG00000119969…	SSB/HIST1H4J/BRCA2/AHCTF1/SMCHD1/LIG4/RIF1/RAD17/APC/TPR/ATR/CBX3/ATRX/CENPC/WDHD1/ATM/POT1/SPDL1/SEPT7/CENPF/MSH2/ORC3/ESCO2/FAM172A/HELLS/KIF18A/CENPU/ZWILCH/NCAPG/NUF2/CENPE/BLM/TTK/KNL1/CDK1/CENPK	36
CC	GO:0000793	condensed chromosome	24/413	218/18317	1.59996e-10	3.39992e-08	ENSG00000151164/ENSG00000139618/ENSG00000153207/ENSG00000174405/ENSG00000080345/ENSG00000122565/ENSG00000085224/ENSG00000145241/ENSG00000163781/ENSG00000040275/ENSG00000122545/ENSG00000117724/ENSG00000012048/ENSG00000151725/ENSG00000136824/ENSG00000174442/ENSG00000109805/ENSG00000148773/ENSG00000143228/ENSG00000138778/ENSG00000197299/ENSG00000137812/ENSG00000131747/ENSG00000123219	RAD9B/BRCA2/AHCTF1/LIG4/RIF1/CBX3/ATRX/CENPC/TOPBP1/SPDL1/SEPT7/CENPF/BRCA1/CENPU/SMC2/ZWILCH/NCAPG/MKI67/NUF2/CENPE/BLM/KNL1/TOP2A/CENPK	24
CC	GO:0000775	chromosome, centromeric region	22/413	193/18317	4.81473e-10	6.82087e-08	ENSG00000153207/ENSG00000134982/ENSG00000047410/ENSG00000122565/ENSG00000085224/ENSG00000145241/ENSG00000198554/ENSG00000040275/ENSG00000122545/ENSG00000117724/ENSG00000171320/ENSG00000113391/ENSG00000119969/ENSG00000121621/ENSG00000151725/ENSG00000174442/ENSG00000109805/ENSG00000143228/ENSG00000138778/ENSG00000112742/ENSG00000137812/ENSG00000123219	AHCTF1/APC/TPR/CBX3/ATRX/CENPC/WDHD1/SPDL1/SEPT7/CENPF/ESCO2/FAM172A/HELLS/KIF18A/CENPU/ZWILCH/NCAPG/NUF2/CENPE/TTK/KNL1/CENPK	22
CC	GO:0005813	centrosome	33/413	489/18317	2.28234e-08	2.42499e-06	ENSG00000213186/ENSG00000139618/ENSG00000135837/ENSG00000139350/ENSG00000153201/ENSG00000103540/ENSG00000166004/ENSG00000151849/ENSG00000147874/ENSG00000134982/ENSG00000096872/ENSG00000175455/ENSG00000135541/ENSG00000198707/ENSG00000107890/ENSG00000111860/ENSG00000117155/ENSG00000100503/ENSG00000122970/ENSG00000182504/ENSG00000137601/ENSG00000136108/ENSG00000133302/ENSG00000154240/ENSG00000117724…	TRIM59/BRCA2/CEP350/NEDD1/RANBP2/CCP110/CEP295/CENPJ/HAUS6/APC/IFT74/CCDC14/AHI1/CEP290/ANKRD26/CEP85L/SSX2IP/NIN/IFT81/CEP97/NEK1/CKAP2/SLF1/CEP112/CENPF/PRKACB/CEP44/LRRCC1/PLK4/CEP70/ASPM/XRCC2/CDK1	33
CC	GO:0005819	spindle	25/413	323/18317	9.22042e-08	7.83735e-06	ENSG00000163376/ENSG00000135837/ENSG00000139350/ENSG00000080345/ENSG00000021574/ENSG00000151414/ENSG00000147874/ENSG00000139687/ENSG00000047410/ENSG00000122565/ENSG00000114346/ENSG00000100503/ENSG00000149311/ENSG00000163781/ENSG00000136108/ENSG00000040275/ENSG00000122545/ENSG00000117724/ENSG00000164118/ENSG00000121621/ENSG00000138160/ENSG00000138778/ENSG00000112742/ENSG00000066279/ENSG00000170312	KBTBD8/CEP350/NEDD1/RIF1/SPAST/NEK7/HAUS6/RB1/TPR/CBX3/ECT2/NIN/ATM/TOPBP1/CKAP2/SPDL1/SEPT7/CENPF/CEP44/KIF18A/KIF11/CENPE/TTK/ASPM/CDK1	25
CC	GO:0000776	kinetochore	15/413	133/18317	3.30562e-07	2.34148e-05	ENSG00000153207/ENSG00000134982/ENSG00000047410/ENSG00000145241/ENSG00000040275/ENSG00000122545/ENSG00000117724/ENSG00000121621/ENSG00000151725/ENSG00000174442/ENSG00000143228/ENSG00000138778/ENSG00000112742/ENSG00000137812/ENSG00000123219	AHCTF1/APC/TPR/CENPC/SPDL1/SEPT7/CENPF/KIF18A/CENPU/ZWILCH/NUF2/CENPE/TTK/KNL1/CENPK	15
CC	GO:0000779	condensed chromosome, centromeric region	14/413	117/18317	3.92827e-07	2.38502e-05	ENSG00000153207/ENSG00000122565/ENSG00000085224/ENSG00000145241/ENSG00000040275/ENSG00000122545/ENSG00000117724/ENSG00000151725/ENSG00000174442/ENSG00000109805/ENSG00000143228/ENSG00000138778/ENSG00000137812/ENSG00000123219	AHCTF1/CBX3/ATRX/CENPC/SPDL1/SEPT7/CENPF/CENPU/ZWILCH/NCAPG/NUF2/CENPE/KNL1/CENPK	14
CC	GO:0000781	chromosome, telomeric region	16/413	160/18317	7.01145e-07	3.72483e-05	ENSG00000138385/ENSG00000197238/ENSG00000139618/ENSG00000101596/ENSG00000174405/ENSG00000080345/ENSG00000152942/ENSG00000175054/ENSG00000122565/ENSG00000085224/ENSG00000149311/ENSG00000128513/ENSG00000095002/ENSG00000135336/ENSG00000197299/ENSG00000170312	SSB/HIST1H4J/BRCA2/SMCHD1/LIG4/RIF1/RAD17/ATR/CBX3/ATRX/ATM/POT1/MSH2/ORC3/BLM/CDK1	16
CC	GO:0044450	microtubule organizing center part	16/413	171/18317	1.70672e-06	8.05952e-05	ENSG00000135837/ENSG00000139350/ENSG00000103540/ENSG00000166004/ENSG00000151849/ENSG00000175455/ENSG00000135541/ENSG00000198707/ENSG00000117155/ENSG00000100503/ENSG00000137601/ENSG00000051825/ENSG00000012048/ENSG00000133739/ENSG00000142731/ENSG00000131747	CEP350/NEDD1/CCP110/CEP295/CENPJ/CCDC14/AHI1/CEP290/SSX2IP/NIN/NEK1/MPHOSPH9/BRCA1/LRRCC1/PLK4/TOP2A	16
CC	GO:0000784	nuclear chromosome, telomeric region	13/413	125/18317	5.02115e-06	0.000213399	ENSG00000138385/ENSG00000197238/ENSG00000139618/ENSG00000101596/ENSG00000174405/ENSG00000175054/ENSG00000122565/ENSG00000085224/ENSG00000149311/ENSG00000128513/ENSG00000095002/ENSG00000135336/ENSG00000170312	SSB/HIST1H4J/BRCA2/SMCHD1/LIG4/ATR/CBX3/ATRX/ATM/POT1/MSH2/ORC3/CDK1	13
MF	GO:0008094	DNA-dependent ATPase activity	13/397	84/17252	5.9491e-08	3.21252e-05	ENSG00000136492/ENSG00000127311/ENSG00000153922/ENSG00000152942/ENSG00000135046/ENSG00000085224/ENSG00000112249/ENSG00000004700/ENSG00000051341/ENSG00000095002/ENSG00000197299/ENSG00000196584/ENSG00000131747	BRIP1/HELB/CHD1/RAD17/ANXA1/ATRX/ASCC3/RECQL/POLQ/MSH2/BLM/XRCC2/TOP2A	13
MF	GO:0016887	ATPase activity	27/397	453/17252	6.80314e-06	0.00183685	ENSG00000183914/ENSG00000154265/ENSG00000136492/ENSG00000127311/ENSG00000153922/ENSG00000101596/ENSG00000021574/ENSG00000152942/ENSG00000135046/ENSG00000085224/ENSG00000101974/ENSG00000187240/ENSG00000080824/ENSG00000112249/ENSG00000064933/ENSG00000004700/ENSG00000051341/ENSG00000117528/ENSG00000095002/ENSG00000156802/ENSG00000121621/ENSG00000138160/ENSG00000138778/ENSG00000124406/ENSG00000197299…	DNAH2/ABCA5/BRIP1/HELB/CHD1/SMCHD1/SPAST/RAD17/ANXA1/ATRX/ATP11C/DYNC2H1/HSP90AA1/ASCC3/PMS1/RECQL/POLQ/ABCD3/MSH2/ATAD2/KIF18A/KIF11/CENPE/ATP8A1/BLM/XRCC2/TOP2A	27
MF	GO:0004386	helicase activity	13/397	150/17252	4.42527e-05	0.00796549	ENSG00000136492/ENSG00000127311/ENSG00000153922/ENSG00000100697/ENSG00000163104/ENSG00000135046/ENSG00000085224/ENSG00000146414/ENSG00000187790/ENSG00000112249/ENSG00000004700/ENSG00000119969/ENSG00000197299	BRIP1/HELB/CHD1/DICER1/SMARCAD1/ANXA1/ATRX/SHPRH/FANCM/ASCC3/RECQL/HELLS/BLM	13
MF	GO:0042623	ATPase activity, coupled	22/397	380/17252	7.46928e-05	0.0100835	ENSG00000183914/ENSG00000154265/ENSG00000136492/ENSG00000127311/ENSG00000153922/ENSG00000021574/ENSG00000152942/ENSG00000135046/ENSG00000085224/ENSG00000101974/ENSG00000187240/ENSG00000112249/ENSG00000004700/ENSG00000051341/ENSG00000117528/ENSG00000095002/ENSG00000121621/ENSG00000138160/ENSG00000124406/ENSG00000197299/ENSG00000196584/ENSG00000131747	DNAH2/ABCA5/BRIP1/HELB/CHD1/SPAST/RAD17/ANXA1/ATRX/ATP11C/DYNC2H1/ASCC3/RECQL/POLQ/ABCD3/MSH2/KIF18A/KIF11/ATP8A1/BLM/XRCC2/TOP2A	22
MF	GO:0004003	ATP-dependent DNA helicase activity	6/397	34/17252	0.000111398	0.0108872	ENSG00000136492/ENSG00000127311/ENSG00000153922/ENSG00000112249/ENSG00000004700/ENSG00000197299	BRIP1/HELB/CHD1/ASCC3/RECQL/BLM	6
MF	GO:0003678	DNA helicase activity	7/397	49/17252	0.000120969	0.0108872	ENSG00000136492/ENSG00000127311/ENSG00000153922/ENSG00000085224/ENSG00000112249/ENSG00000004700/ENSG00000197299	BRIP1/HELB/CHD1/ATRX/ASCC3/RECQL/BLM	7
MF	GO:0004659	prenyltransferase activity	4/397	15/17252	0.000308281	0.0237817	ENSG00000188419/ENSG00000188647/ENSG00000164219/ENSG00000160752	CHM/PTAR1/PGGT1B/FDPS	4
MF	GO:0140097	catalytic activity, acting on DNA	13/397	192/17252	0.000519259	0.03505	ENSG00000136492/ENSG00000127311/ENSG00000153922/ENSG00000174405/ENSG00000100697/ENSG00000135046/ENSG00000085224/ENSG00000112249/ENSG00000004700/ENSG00000051341/ENSG00000197299/ENSG00000196584/ENSG00000131747	BRIP1/HELB/CHD1/LIG4/DICER1/ANXA1/ATRX/ASCC3/RECQL/POLQ/BLM/XRCC2/TOP2A	13
MF	GO:0032356	oxidized DNA binding	3/397	10/17252	0.00128667	0.0772003	ENSG00000128513/ENSG00000095002/ENSG00000197299	POT1/MSH2/BLM	3
MF	GO:0030544	Hsp70 protein binding	5/397	39/17252	0.00190276	0.102749	ENSG00000151835/ENSG00000164031/ENSG00000167508/ENSG00000077232/ENSG00000170312	SACS/DNAJB14/MVD/DNAJC10/CDK1	5
