# Supplementary material for: Transcriptomic Analysis of PDCoV-Infected HIEC-6 Cells and Enrichment Pathways PI3K-Akt and P38 MAPK
Source: Viruses. 2024 Apr 9;16(4):579. doi: 10.3390/v16040579 (PMC11054366; doi:10.3390/v16040579)
Supplement: Supplementary file 1 [file viruses-16-00579-s001.zip › supplementary materials/Table_S17.xlsx]

## Sheet: Sheet1
KEGGID	Description	GeneRatio	BgRatio	pvalue	padj	geneID	geneName	keggID	Count
hsa05166	Human T-cell leukemia virus 1 infection	11/136	230/7131	0.004349	0.122859	ENSG00000170345/ENSG00000134982/ENSG00000162772/ENSG00000160752/ENSG00000053900/ENSG00000139687/ENSG00000175054/ENSG00000121879/ENSG00000149311/ENSG00000122877/ENSG00000142875	FOS/APC/ATF3/FDPS/ANAPC4/RB1/ATR/PIK3CA/ATM/EGR2/PRKACB	hsa:2353/hsa:324/hsa:467/hsa:2224/hsa:29945/hsa:5925/hsa:545/hsa:5290/hsa:472/hsa:1959/hsa:5567	11
hsa05165	Human papillomavirus infection	11/136	323/7131	0.0439404	0.496527	ENSG00000134982/ENSG00000175305/ENSG00000135679/ENSG00000139687/ENSG00000175054/ENSG00000169231/ENSG00000121879/ENSG00000213949/ENSG00000149311/ENSG00000049089/ENSG00000142875	APC/CCNE2/MDM2/RB1/ATR/THBS3/PIK3CA/ITGA1/ATM/COL9A2/PRKACB	hsa:324/hsa:9134/hsa:4193/hsa:5925/hsa:545/hsa:7059/hsa:5290/hsa:3672/hsa:472/hsa:1298/hsa:5567	11
hsa04151	PI3K-Akt signaling pathway	11/136	350/7131	0.070052	0.608914	ENSG00000169242/ENSG00000175305/ENSG00000080824/ENSG00000096968/ENSG00000012048/ENSG00000135679/ENSG00000049130/ENSG00000169231/ENSG00000121879/ENSG00000213949/ENSG00000049089	EFNA1/CCNE2/HSP90AA1/JAK2/BRCA1/MDM2/KITLG/THBS3/PIK3CA/ITGA1/COL9A2	hsa:1942/hsa:9134/hsa:3320/hsa:3717/hsa:672/hsa:4193/hsa:4254/hsa:7059/hsa:5290/hsa:3672/hsa:1298	11
hsa04110	Cell cycle	9/136	121/7131	0.000475062	0.0296474	ENSG00000112742/ENSG00000170312/ENSG00000175305/ENSG00000135336/ENSG00000135679/ENSG00000053900/ENSG00000139687/ENSG00000175054/ENSG00000149311	TTK/CDK1/CCNE2/ORC3/MDM2/ANAPC4/RB1/ATR/ATM	hsa:7272/hsa:983/hsa:9134/hsa:23595/hsa:4193/hsa:29945/hsa:5925/hsa:545/hsa:472	9
hsa04218	Cellular senescence	9/136	148/7131	0.00199836	0.0774719	ENSG00000170312/ENSG00000175305/ENSG00000135679/ENSG00000139687/ENSG00000189308/ENSG00000175054/ENSG00000121879/ENSG00000149311/ENSG00000151164	CDK1/CCNE2/MDM2/RB1/LIN54/ATR/PIK3CA/ATM/RAD9B	hsa:983/hsa:9134/hsa:4193/hsa:5925/hsa:132660/hsa:545/hsa:5290/hsa:472/hsa:144715	9
hsa05203	Viral carcinogenesis	9/136	189/7131	0.00990792	0.211943	ENSG00000170312/ENSG00000175305/ENSG00000135679/ENSG00000139687/ENSG00000121879/ENSG00000162924/ENSG00000197238/ENSG00000122877/ENSG00000142875	CDK1/CCNE2/MDM2/RB1/PIK3CA/REL/HIST1H4J/EGR2/PRKACB	hsa:983/hsa:9134/hsa:4193/hsa:5925/hsa:5290/hsa:5966/hsa:8363/hsa:1959/hsa:5567	9
hsa04010	MAPK signaling pathway	9/136	287/7131	0.0970008	0.653511	ENSG00000169242/ENSG00000130522/ENSG00000170345/ENSG00000049130/ENSG00000105499/ENSG00000170458/ENSG00000113319/ENSG00000142875/ENSG00000072133	EFNA1/JUND/FOS/KITLG/PLA2G4C/CD14/RASGRF2/PRKACB/RPS6KA6	hsa:1942/hsa:3727/hsa:2353/hsa:4254/hsa:8605/hsa:929/hsa:5924/hsa:5567/hsa:27330	9
hsa05206	MicroRNAs in cancer	9/136	296/7131	0.111762	0.658798	ENSG00000104081/ENSG00000134982/ENSG00000175305/ENSG00000012048/ENSG00000135679/ENSG00000148516/ENSG00000100697/ENSG00000121879/ENSG00000149311	BMF/APC/CCNE2/BRCA1/MDM2/ZEB1/DICER1/PIK3CA/ATM	hsa:90427/hsa:324/hsa:9134/hsa:672/hsa:4193/hsa:6935/hsa:23405/hsa:5290/hsa:472	9
hsa01524	Platinum drug resistance	9/136	70/7131	6.21431e-06	0.000979656	ENSG00000105327/ENSG00000131747/ENSG00000012048/ENSG00000095002/ENSG00000110330/ENSG00000135679/ENSG00000121879/ENSG00000149311/ENSG00000023445	BBC3/TOP2A/BRCA1/MSH2/BIRC2/MDM2/PIK3CA/ATM/BIRC3	hsa:27113/hsa:7153/hsa:672/hsa:4436/hsa:329/hsa:4193/hsa:5290/hsa:472/hsa:330	9
hsa05202	Transcriptional misregulation in cancer	8/136	184/7131	0.0240952	0.344573	ENSG00000104368/ENSG00000171988/ENSG00000135679/ENSG00000148516/ENSG00000170458/ENSG00000162924/ENSG00000149311/ENSG00000023445	PLAT/JMJD1C/MDM2/ZEB1/CD14/REL/ATM/BIRC3	hsa:5327/hsa:221037/hsa:4193/hsa:6935/hsa:929/hsa:5966/hsa:472/hsa:330	8
hsa04210	Apoptosis	7/136	132/7131	0.0128631	0.242255	ENSG00000105327/ENSG00000170345/ENSG00000167552/ENSG00000110330/ENSG00000121879/ENSG00000149311/ENSG00000023445	BBC3/FOS/TUBA1A/BIRC2/PIK3CA/ATM/BIRC3	hsa:27113/hsa:2353/hsa:7846/hsa:329/hsa:5290/hsa:472/hsa:330	7
hsa05418	Fluid shear stress and atherosclerosis	7/136	135/7131	0.0144195	0.250678	ENSG00000170345/ENSG00000130707/ENSG00000104368/ENSG00000080824/ENSG00000078401/ENSG00000121879/ENSG00000261371	FOS/ASS1/PLAT/HSP90AA1/EDN1/PIK3CA/PECAM1	hsa:2353/hsa:445/hsa:5327/hsa:3320/hsa:1906/hsa:5290/hsa:5175	7
hsa03013	RNA transport	7/136	166/7131	0.0390494	0.464483	ENSG00000047410/ENSG00000100941/ENSG00000015568/ENSG00000125977/ENSG00000173674/ENSG00000265185/ENSG00000153201	TPR/PNN/RGPD5/EIF2S2/EIF1AX/SNORD3B-1/RANBP2	hsa:7175/hsa:5411/hsa:727851/hsa:8894/hsa:1964/hsa:26851/hsa:5903	7
hsa04014	Ras signaling pathway	7/136	229/7131	0.147092	0.676565	ENSG00000169242/ENSG00000049130/ENSG00000105499/ENSG00000121879/ENSG00000162924/ENSG00000113319/ENSG00000142875	EFNA1/KITLG/PLA2G4C/PIK3CA/REL/RASGRF2/PRKACB	hsa:1942/hsa:4254/hsa:8605/hsa:5290/hsa:5966/hsa:5924/hsa:5567	7
hsa03440	Homologous recombination	7/136	40/7131	8.66952e-06	0.000979656	ENSG00000139618/ENSG00000196584/ENSG00000012048/ENSG00000197299/ENSG00000163781/ENSG00000136492/ENSG00000149311	BRCA2/XRCC2/BRCA1/BLM/TOPBP1/BRIP1/ATM	hsa:675/hsa:7516/hsa:672/hsa:641/hsa:11073/hsa:83990/hsa:472	7
hsa05215	Prostate cancer	7/136	96/7131	0.00228603	0.0774719	ENSG00000175305/ENSG00000104368/ENSG00000080824/ENSG00000135679/ENSG00000148516/ENSG00000139687/ENSG00000121879	CCNE2/PLAT/HSP90AA1/MDM2/ZEB1/RB1/PIK3CA	hsa:9134/hsa:5327/hsa:3320/hsa:4193/hsa:6935/hsa:5925/hsa:5290	7
hsa03460	Fanconi anemia pathway	6/136	54/7131	0.000524732	0.0296474	ENSG00000139618/ENSG00000187790/ENSG00000012048/ENSG00000197299/ENSG00000136492/ENSG00000175054	BRCA2/FANCM/BRCA1/BLM/BRIP1/ATR	hsa:675/hsa:57697/hsa:672/hsa:641/hsa:83990/hsa:545	6
hsa04115	p53 signaling pathway	6/136	72/7131	0.00239957	0.0774719	ENSG00000170312/ENSG00000105327/ENSG00000175305/ENSG00000135679/ENSG00000175054/ENSG00000149311	CDK1/BBC3/CCNE2/MDM2/ATR/ATM	hsa:983/hsa:27113/hsa:9134/hsa:4193/hsa:545/hsa:472	6
hsa01522	Endocrine resistance	6/136	94/7131	0.00890141	0.211943	ENSG00000170345/ENSG00000100290/ENSG00000135679/ENSG00000139687/ENSG00000121879/ENSG00000142875	FOS/BIK/MDM2/RB1/PIK3CA/PRKACB	hsa:2353/hsa:638/hsa:4193/hsa:5925/hsa:5290/hsa:5567	6
hsa04914	Progesterone-mediated oocyte maturation	6/136	97/7131	0.0103158	0.211943	ENSG00000170312/ENSG00000080824/ENSG00000053900/ENSG00000121879/ENSG00000142875/ENSG00000072133	CDK1/HSP90AA1/ANAPC4/PIK3CA/PRKACB/RPS6KA6	hsa:983/hsa:3320/hsa:29945/hsa:5290/hsa:5567/hsa:27330	6
