# Supplementary material for: Transcriptomic Analysis of PDCoV-Infected HIEC-6 Cells and Enrichment Pathways PI3K-Akt and P38 MAPK
Source: Viruses. 2024 Apr 9;16(4):579. doi: 10.3390/v16040579 (PMC11054366; doi:10.3390/v16040579)
Supplement: Supplementary file 1 [file viruses-16-00579-s001.zip › supplementary materials/Table_S18.xls]

## Sheet: heatCluster_PI3K_AKT_scale_orde
gene_id	HI_12h_1	HI_12h_2	HI_12h_3	HI_PD_24h_2	HI_PD_24h_1	HI_PD_24h_3
ENSG00000135679	0.823405	0.777593	0.764028	0.0855436	-0.976636	-1.47393
ENSG00000121879	0.617392	0.613857	0.956914	0.339735	-1.17516	-1.35274
ENSG00000012048	0.725877	0.710606	0.979716	0.0334998	-1.16713	-1.28257
ENSG00000049130	0.648187	0.801321	0.863078	0.131206	-1.52976	-0.914032
ENSG00000080824	0.537993	0.770643	1.15281	-0.205152	-1.44452	-0.81177
ENSG00000175305	0.64642	0.796162	1.10523	-0.250353	-1.26028	-1.03719
ENSG00000096968	0.937785	0.870211	0.83549	-0.426262	-1.22155	-0.995676
ENSG00000213949	1.04984	0.395047	0.920874	0.0108705	-1.3747	-1.00193
ENSG00000169242	-1.13218	-0.914495	-0.641607	0.722223	0.893822	1.07223
ENSG00000169231	-0.325688	-0.898424	-1.28821	0.67235	1.29579	0.544185
ENSG00000049089	-0.240725	-1.12905	-1.12905	0.86394	1.21096	0.423936
ENSG00000170458	-0.164845	-0.908801	-1.37887	0.45237	0.857445	1.1427
ENSG00000170345	-0.638522	-1.35807	-0.626745	0.932718	1.01275	0.677862
ENSG00000130522	-0.913085	-0.786283	-0.987958	0.566966	1.09598	1.02438
ENSG00000169242	-1.13218	-0.914495	-0.641607	0.722223	0.893822	1.07223
ENSG00000105499	-1.18463	-0.972915	-0.471902	0.725704	1.16238	0.741369
ENSG00000113319	1.38409	0.779683	0.448719	-0.870831	-0.870831	-0.870831
ENSG00000072133	0.739253	0.782391	0.704248	0.32036	-1.2963	-1.24995
ENSG00000049130	0.648187	0.801321	0.863078	0.131206	-1.52976	-0.914032
ENSG00000142875	0.63582	0.72358	0.831538	0.333607	-1.46568	-1.05886
