# Supplementary material for: Transcriptomic Analysis of PDCoV-Infected HIEC-6 Cells and Enrichment Pathways PI3K-Akt and P38 MAPK
Source: Viruses. 2024 Apr 9;16(4):579. doi: 10.3390/v16040579 (PMC11054366; doi:10.3390/v16040579)
Supplement: Supplementary file 1 [file viruses-16-00579-s001.zip › supplementary materials/Table_S2.xls]

gene_id	HI_PD_12h_1	HI_PD_12h_2	HI_PD_12h_3	HI_12h_1	HI_12h_2	HI_12h_3	HI_PD_12h	HI_12h	log2FoldChange	pvalue	padj	gene_name	gene_chr	gene_start	gene_end	gene_strand	gene_length	gene_biotype	gene_description	tf_family
ENSG00000189057	200.938831785032	87.4041939161585	95.9762232019972	1111.91532762549	1181.02487537395	1076.6948608575	128.106416301062	1123.21168795231	-3.12889604699372	6.62995261296382e-21	2.26843828652557e-17	FAM111B	11	59107185	59127410	+	3863	protein_coding	family with sequence similarity 111 member B [Source:HGNC Symbol;Acc:HGNC:24200]	-
ENSG00000112742	169.309571226277	76.7451458776026	107.577744687953	759.356809110093	887.66741034939	1090.94224086884	117.877487263944	912.655486776109	-2.94971978685283	2.7795992310485e-19	7.60831901522594e-16	TTK	6	80003887	80042527	+	4579	protein_coding	TTK protein kinase [Source:HGNC Symbol;Acc:HGNC:12401]	-
ENSG00000148677	118.144590910644	66.0860978390467	164.530668346281	743.084877486305	863.932987612775	1238.50439098637	116.253785698657	948.507418695148	-3.02789081257385	5.33310674315135e-18	1.04269855552528e-14	ANKRD1	10	90912096	90921276	-	1979	protein_coding	ankyrin repeat domain 1 [Source:HGNC Symbol;Acc:HGNC:15819]	-
ENSG00000212724	16.7449026487526	23.449905684823	24.2577267433619	218.767080719812	278.167434473124	147.562150117521	21.4841783589792	214.832221770153	-3.32717861002708	6.88528865832194e-17	9.42320605777941e-14	KRTAP2-3	17	41059240	41060114	-	875	protein_coding	keratin associated protein 2-3 [Source:HGNC Symbol;Acc:HGNC:18906]	-
ENSG00000163535	109.772139586267	30.9112393118122	40.0779833151197	490.869937317596	527.853561662311	587.195590467652	60.2537874043997	535.306363149186	-3.14429869224058	7.12790186219369e-15	6.09702905537393e-12	SGO2	2	200510008	200583782	+	6022	protein_coding	shugoshin 2 [Source:HGNC Symbol;Acc:HGNC:30812]	-
ENSG00000138182	129.307859343145	41.5702873503681	39.0232995436692	693.36508641362	549.689230579996	607.548990483862	69.9671487457275	616.867769159159	-3.13423237800459	1.20242549389724e-14	8.2281976547388e-12	KIF20B	10	89701610	89774939	+	6851	protein_coding	kinesin family member 20B [Source:HGNC Symbol;Acc:HGNC:7212]	-
ENSG00000116741	42.7925289912567	39.4384777426569	55.8982398868775	202.495149096025	342.725064316716	376.537900299881	46.0430822069304	307.252704570874	-2.73853478987515	1.77885469341001e-14	1.15930501590521e-11	RGS2	1	192809039	192812283	+	2096	protein_coding	regulator of G protein signaling 2 [Source:HGNC Symbol;Acc:HGNC:9998]	-
ENSG00000117318	350.71268325443	414.636968699825	622.263425155806	1706.74482809507	2348.75847401539	2085.20583166069	462.53769237002	2046.90304459038	-2.1462493507095	2.00113573407859e-13	1.13832047538684e-10	ID3	1	23557918	23559794	-	1797	protein_coding	inhibitor of DNA binding 3, HLH protein [Source:HGNC Symbol;Acc:HGNC:5362]	bHLH
ENSG00000143228	215.823189695034	84.2064795045918	133.944838974216	719.580976251945	781.337196489356	910.814650725388	144.65816939128	803.910941155563	-2.47174105927388	3.51779148785945e-13	1.85171131934017e-10	NUF2	1	163266576	163355764	+	3362	protein_coding	NUF2, NDC80 kinetochore complex component [Source:HGNC Symbol;Acc:HGNC:14621]	-
ENSG00000128510	336.758597713803	326.166869979811	343.826909492869	1441.87394110785	1174.3792370077	1060.41214084453	335.584125728828	1225.55510632003	-1.86881203124956	3.82360353188216e-13	1.93814214582738e-10	CPA4	7	130293134	130324180	+	3958	protein_coding	carboxypeptidase A4 [Source:HGNC Symbol;Acc:HGNC:15740]	-
ENSG00000067334	408.389570155689	199.324198320996	196.171181489796	1104.68335801492	1404.12844909813	1588.58287126517	267.961649988827	1365.79822612607	-2.34803710232383	1.29052840853387e-12	5.69747477393374e-10	DNTTIP2	1	93866283	93879918	-	7519	protein_coding	deoxynucleotidyltransferase terminal interacting protein 2 [Source:HGNC Symbol;Acc:HGNC:24013]	-
ENSG00000040275	314.432060848799	176.940197440028	333.280071778364	1067.61951376074	1166.78422173198	1487.83354118494	274.884110022397	1240.74575889255	-2.17364326732464	1.42183904665108e-12	6.08102787264585e-10	SPDL1	5	169583634	169604778	+	4777	protein_coding	spindle apparatus coiled-coil protein 1 [Source:HGNC Symbol;Acc:HGNC:26010]	-
ENSG00000120129	773.056338950746	861.251081515318	706.638126871847	2378.41400567697	2761.73742963249	2417.98392192572	780.315182445971	2519.37845241173	-1.69097346438502	3.13309295710638e-12	1.22512886317022e-09	DUSP1	5	172768090	172771195	-	2019	protein_coding	dual specificity phosphatase 1 [Source:HGNC Symbol;Acc:HGNC:3064]	-
ENSG00000176697	49.3044355768827	41.5702873503681	72.7731802300858	268.486871792497	235.445473547218	356.184500283671	54.5493010524455	286.705615207795	-2.39440867880017	5.38363021506657e-12	1.98619094788488e-09	BDNF	11	27654893	27722058	-	7740	protein_coding	brain derived neurotrophic factor [Source:HGNC Symbol;Acc:HGNC:1033]	-
ENSG00000156256	183.263656766904	75.679241073747	118.124582402458	490.869937317596	637.031906250738	954.574460760239	125.689160081036	694.158768109524	-2.4627491975808	1.54039459427696e-11	5.23077496442317e-09	USP16	21	29024629	29054488	+	5694	protein_coding	ubiquitin specific peptidase 16 [Source:HGNC Symbol;Acc:HGNC:12614]	-
ENSG00000092140	204.659921262532	67.1520026429023	140.272941602919	638.221318133006	737.665858653985	875.196200697021	137.361621836118	750.361125828004	-2.4470970236216	1.56701573535986e-11	5.23077496442317e-09	G2E3	14	30559123	30620063	+	9353	protein_coding	G2/M-phase specific E3 ubiquitin protein ligase [Source:HGNC Symbol;Acc:HGNC:20338]	-
ENSG00000115816	286.523889767545	102.326861170137	132.890155202765	825.348531806565	867.730495250633	1207.97429096205	173.913635380149	967.017772673083	-2.47268644668561	1.71108268766429e-11	5.57568515794606e-09	CEBPZ	2	37201612	37231713	-	3629	protein_coding	CCAAT enhancer binding protein zeta [Source:HGNC Symbol;Acc:HGNC:24218]	Others
ENSG00000115963	97.6785987843903	67.1520026429023	94.9215394305466	280.238822409677	415.827086345489	546.488790435233	86.5840469526131	414.184899730133	-2.25638503057681	2.82314342486598e-11	8.74540466997243e-09	RND3	2	150468195	150539011	-	3594	protein_coding	Rho family GTPase 3 [Source:HGNC Symbol;Acc:HGNC:671]	-
ENSG00000123219	91.1666921987643	28.779429704101	111.796479773755	367.022457736545	523.106677114988	682.856570543838	77.2475338922067	524.328568465124	-2.76123387486246	2.93941703067903e-11	8.74540466997243e-09	CENPK	5	65517766	65563171	-	4312	protein_coding	centromere protein K [Source:HGNC Symbol;Acc:HGNC:29479]	-
ENSG00000072571	319.083422695675	99.1291467585701	324.84260160676	1097.45138840435	1399.3815645508	2190.02584174417	247.685057020335	1562.28626489977	-2.65626181587157	3.04590834096502e-11	8.86942586264835e-09	HMMR	5	163460203	163491945	+	3936	protein_coding	hyaluronan mediated motility receptor [Source:HGNC Symbol;Acc:HGNC:5012]	-
ENSG00000117475	115.353773802518	65.0201930351911	78.0465990873384	305.55071604668	389.244532880481	511.888010407676	86.1401886416825	402.227753111612	-2.21991552445215	5.30983756081586e-11	1.48307013994542e-08	BLZF1	1	169367970	169396540	+	3820	protein_coding	basic leucine zipper nuclear factor 1 [Source:HGNC Symbol;Acc:HGNC:1065]	Others
ENSG00000089048	46.5136184687573	9.59314323470033	7.38278640015363	173.567270653735	246.837996460793	244.240800194517	21.1631827012037	221.548689103015	-3.37144812203191	6.9936007318205e-11	1.87675332579795e-08	ESF1	20	13714322	13784886	-	3216	protein_coding	ESF1 nucleolar pre-rRNA processing protein homolog [Source:HGNC Symbol;Acc:HGNC:15898]	-
ENSG00000024526	369.318130641933	136.435814893516	163.47598457483	1001.62779106427	1085.13780751802	1263.94614100663	223.076643370093	1116.90391319631	-2.32185684841372	8.26588056640579e-11	2.13446870626094e-08	DEPDC1	1	68474152	68497221	-	5904	protein_coding	DEP domain containing 1 [Source:HGNC Symbol;Acc:HGNC:22949]	-
ENSG00000176208	38.141167144381	11.7249528424115	13.7108890288567	184.415225069594	171.83722061309	133.314770106174	21.1923363385497	163.189071929619	-2.93139433954503	1.07381336578493e-10	2.67203813166046e-08	ATAD5	17	30831970	30895869	+	7075	protein_coding	ATPase family, AAA domain containing 5 [Source:HGNC Symbol;Acc:HGNC:25752]	-
ENSG00000087502	223.265368650035	121.513147639537	217.264856918807	611.10143209336	770.894050485245	927.097370738356	187.34779106946	769.69761777232	-2.03740494041328	1.24602626120543e-10	3.04519918051027e-08	ERGIC2	12	29337352	29381189	-	5826	protein_coding	ERGIC and golgi 2 [Source:HGNC Symbol;Acc:HGNC:30208]	-
ENSG00000101773	288.384434506295	88.4700987200141	211.991438061554	815.404573592028	975.959462929596	1441.02072114765	196.281990429288	1077.46158588976	-2.45502475629757	1.47450366921945e-10	3.50654346501124e-08	RBBP8	18	22798261	23026488	+	5091	protein_coding	RB binding protein 8, endonuclease [Source:HGNC Symbol;Acc:HGNC:9891]	-
ENSG00000067533	145.122489622523	91.6678131315809	140.272941602919	414.934256406586	488.929108374263	537.329760427938	125.687748119008	480.397708402929	-1.93291254545396	1.48604063254897e-10	3.50654346501124e-08	RRP15	1	218285287	218337983	+	7883	protein_coding	ribosomal RNA processing 15 homolog [Source:HGNC Symbol;Acc:HGNC:24255]	-
ENSG00000124795	831.66349822138	254.751248121486	505.193526524798	2303.38232096728	2620.28027012226	2878.98843229287	530.536090955888	2600.88367446081	-2.29271640550834	1.79449152218e-10	4.09323516209257e-08	DEK	6	18223868	18264823	-	4361	protein_coding	DEK proto-oncogene [Source:HGNC Symbol;Acc:HGNC:2768]	-
ENSG00000197961	84.6547856131383	25.5817152925342	42.1873508580207	291.990773026857	263.926780831155	331.760420264219	50.8079505878977	295.892658040744	-2.53500371241438	2.03366188435225e-10	4.56273713922048e-08	ZNF121	19	9560353	9584533	-	7251	protein_coding	zinc finger protein 121 [Source:HGNC Symbol;Acc:HGNC:12904]	zf-C2H2
ENSG00000148926	401.877663570063	407.175635072836	368.084636236231	1239.37879201183	1324.3807887031	1017.67000081049	392.379311626377	1193.80986050847	-1.60528944887801	2.56320153118249e-10	5.48124627433805e-08	ADM	11	10304680	10307397	+	2718	protein_coding	adrenomedullin [Source:HGNC Symbol;Acc:HGNC:259]	-
ENSG00000175305	73.4915171806365	40.5043825465125	65.3903938299321	225.095054129063	258.230519374368	356.184500283671	59.7954311856937	279.836691262367	-2.22320608904052	2.64173666069788e-10	5.56227814435557e-08	CCNE2	8	94879770	94896678	-	4397	protein_coding	cyclin E2 [Source:HGNC Symbol;Acc:HGNC:1590]	-
ENSG00000139618	52.0952526850082	8.52723843084474	10.5468377145052	250.406947766066	195.571643349705	221.852060176687	23.7231096101194	222.610217097486	-3.21518830736392	3.67136129003007e-10	7.49944039035097e-08	BRCA2	13	32315474	32400266	+	12273	protein_coding	BRCA2, DNA repair associated [Source:HGNC Symbol;Acc:HGNC:1101]	-
ENSG00000173588	51.164980315633	28.779429704101	20.0389916575598	182.607232666951	164.242205337374	214.728370171013	33.327800559098	187.192602725113	-2.4816809746376	4.6406830629705e-10	9.34005711761974e-08	CEP83	12	94306449	94459988	-	6925	protein_coding	centrosomal protein 83 [Source:HGNC Symbol;Acc:HGNC:17966]	-
ENSG00000171320	188.845290983155	104.458670777848	200.389916575598	518.893819558563	637.981283160203	823.295030655686	164.5646261122	660.056711124817	-2.00284591395633	8.50197332413686e-10	1.66225724163053e-07	ESCO2	8	27771949	27812640	+	7973	protein_coding	establishment of sister chromatid cohesion N-acetyltransferase 2 [Source:HGNC Symbol;Acc:HGNC:27230]	-
ENSG00000105821	153.494940946899	74.6133362698914	113.905847316656	382.390393159011	457.599670361931	548.524130436854	114.004708177815	462.838064652599	-2.01871962817799	1.04233665242398e-09	1.95725498542199e-07	DNAJC2	7	103312474	103344873	-	6564	protein_coding	DnaJ heat shock protein family (Hsp40) member C2 [Source:HGNC Symbol;Acc:HGNC:13192]	MYB
ENSG00000164031	182.333384397529	51.1634305850684	81.2106504016899	530.645770175743	501.271008197302	648.255790516282	104.902488461429	560.057522963109	-2.41258931844463	1.0439837347348e-09	1.95725498542199e-07	DNAJB14	4	99896248	99946726	-	13078	protein_coding	DnaJ heat shock protein family (Hsp40) member B14 [Source:HGNC Symbol;Acc:HGNC:25881]	-
ENSG00000164163	694.913459923234	329.364584391378	557.927715097324	1630.80914718406	1919.6401109374	2394.57751190708	527.401919803979	1981.67559000951	-1.9091116261729	1.12509509632026e-09	2.06476213069139e-07	ABCE1	4	145097932	145129179	+	6265	protein_coding	ATP binding cassette subfamily E member 1 [Source:HGNC Symbol;Acc:HGNC:69]	-
ENSG00000135655	248.382722623164	104.458670777848	204.608651661401	607.485447288074	794.62847322186	988.157570786985	185.816681687471	796.75716376564	-2.09868198337074	1.13150051002378e-09	2.06476213069139e-07	USP15	12	62260338	62417431	+	19418	protein_coding	ubiquitin specific peptidase 15 [Source:HGNC Symbol;Acc:HGNC:12613]	-
ENSG00000156802	1594.486841109	532.952401927796	869.059427675227	3945.94341876852	4120.29578707631	4645.66355369988	998.832890237341	4237.30091984824	-2.08438297615654	2.20190145751193e-09	3.675027237501e-07	ATAD2	8	123319850	123416350	-	7118	protein_coding	ATPase family, AAA domain containing 2 [Source:HGNC Symbol;Acc:HGNC:30123]	-
ENSG00000101745	46.5136184687573	11.7249528424115	25.3124105148124	164.52730864052	180.381612798272	166.89788013292	27.8503272753271	170.602267190571	-2.60474275942158	2.54503434075211e-09	4.0978047044157e-07	ANKRD12	18	9136228	9285985	+	12252	protein_coding	ankyrin repeat domain 12 [Source:HGNC Symbol;Acc:HGNC:29135]	-
ENSG00000078401	26.0476263425041	7.46133362698914	33.7498806864166	127.463464386337	147.153420967011	170.968560136162	22.4196135519699	148.528481829837	-2.72402965286543	2.80910470395017e-09	4.47039616026303e-07	EDN1	6	12290363	12297194	+	2033	protein_coding	endothelin 1 [Source:HGNC Symbol;Acc:HGNC:3176]	-
ENSG00000163507	270.709259488167	105.524575581704	261.561575319729	779.244725539166	870.578625979027	1004.44029079995	212.598470129867	884.754547439382	-2.05603725688481	2.98967869005886e-09	4.70307385656845e-07	CIP2A	3	108549869	108589644	-	4579	protein_coding	cell proliferation regulating inhibitor of protein phosphatase 2A [Source:HGNC Symbol;Acc:HGNC:29302]	-
ENSG00000121621	226.05618575816	46.8998113696461	61.1716587441301	684.325124400405	680.703244086109	759.181820604625	111.375885290646	708.07006303038	-2.66454717240118	3.1366875124084e-09	4.87826196532061e-07	KIF18A	11	28020620	28108308	-	4668	protein_coding	kinesin family member 18A [Source:HGNC Symbol;Acc:HGNC:29441]	-
ENSG00000168116	41.8622566218816	25.5817152925342	31.6405131435155	124.751475782372	171.83722061309	171.986230136973	33.0281616859771	156.191642177478	-2.23648431619284	3.67448264942592e-09	5.58766328222702e-07	KIAA1586	6	57046532	57055239	+	3109	protein_coding	KIAA1586 [Source:HGNC Symbol;Acc:HGNC:21360]	-
ENSG00000169252	118.144590910644	138.567624501227	94.9215394305466	415.838252607908	454.751539633538	328.707410261788	117.211251614139	399.765734167744	-1.77037292783308	4.56543970399605e-09	6.64708593498829e-07	ADRB2	5	148825245	148828687	+	3443	protein_coding	adrenoceptor beta 2 [Source:HGNC Symbol;Acc:HGNC:286]	-
ENSG00000155100	112.562956694393	69.2838122506135	81.2106504016899	289.278784422892	291.458711205628	416.22703033149	87.6858064488987	332.321508653337	-1.9191734949906	4.74053690879446e-09	6.82936717197483e-07	OTUD6B	8	91070196	91087095	+	3977	protein_coding	OTU domain containing 6B [Source:HGNC Symbol;Acc:HGNC:24281]	-
ENSG00000133302	110.702411955642	34.1089537233789	66.4450776013826	276.622837604391	343.674441226181	422.333050336353	70.4188144268013	347.543443055642	-2.29836650686726	5.10247166723831e-09	7.24540243415941e-07	SLF1	5	94618347	94739436	+	7185	protein_coding	SMC5-SMC6 complex localization factor 1 [Source:HGNC Symbol;Acc:HGNC:25408]	-
ENSG00000147687	94.8877816762649	37.3066681349457	51.6795048010754	208.823122505275	324.686903036889	355.166830282861	61.2913182040953	296.225618608342	-2.26756526924521	5.1352041218286e-09	7.24540243415941e-07	TATDN1	8	124488485	124539458	-	4778	protein_coding	TatD DNase domain containing 1 [Source:HGNC Symbol;Acc:HGNC:24220]	-
ENSG00000113460	498.625989985078	453.009541638627	651.79457075642	1364.1302677942	1527.54744732852	1991.58019158613	534.476700793375	1627.75263556962	-1.60666742040693	6.29609733816307e-09	8.531523581198e-07	BRIX1	5	34915376	34925996	+	5011	protein_coding	BRX1, biogenesis of ribosomes [Source:HGNC Symbol;Acc:HGNC:24170]	-
ENSG00000122545	1194.46972227769	665.124597605889	873.278162761029	2500.45349285538	2805.40876746786	3241.27895258141	910.957494214869	2849.04707096821	-1.64460451317007	7.26801470933061e-09	9.75196561881361e-07	SEPT7	7	35800932	35907105	+	10906	protein_coding	septin 7 [Source:HGNC Symbol;Acc:HGNC:1717]	-
ENSG00000255717	327.455874020051	267.542105767754	459.842124352426	987.16385184312	1050.01086186783	1430.84402113955	351.613368046744	1156.00624495017	-1.71706043039449	7.95983292044944e-09	1.05765313931331e-06	SNHG1	11	62851988	62855914	-	3756	processed_transcript	small nucleolar RNA host gene 1 [Source:HGNC Symbol;Acc:HGNC:32688]	-
ENSG00000135046	1003.76388655578	493.513924185139	1288.82356871253	2642.38089646286	3814.59642222871	5014.06009399328	928.700459817818	3823.67913756162	-2.04154009445105	8.34542311879863e-09	1.08776629337027e-06	ANXA1	9	73151757	73170393	+	4561	protein_coding	annexin A1 [Source:HGNC Symbol;Acc:HGNC:533]	-
ENSG00000167635	419.552838588191	168.412959009184	117.069898631008	1145.36318707439	1067.0996462382	1119.43700089154	235.011898742794	1110.63327806804	-2.23871963986981	8.79819499495224e-09	1.13596317642374e-06	ZNF146	19	36214602	36238774	+	4146	protein_coding	zinc finger protein 146 [Source:HGNC Symbol;Acc:HGNC:12931]	zf-C2H2
ENSG00000103995	67.9098829643856	37.3066681349457	30.585829372065	207.015130102632	187.976628073988	205.569340163719	45.2674601571321	200.187032780113	-2.13858126873772	1.15738906893465e-08	1.48037633620931e-06	CEP152	15	48712928	48811146	-	8168	protein_coding	centrosomal protein 152 [Source:HGNC Symbol;Acc:HGNC:29298]	-
ENSG00000186908	53.9557974237585	23.449905684823	29.5311456006145	170.855282049771	143.355913329153	203.534000162098	35.6456162363987	172.581731847007	-2.26786534092935	1.2553155681406e-08	1.59076378384928e-06	ZDHHC17	12	76763588	76853696	+	8800	protein_coding	zinc finger DHHC-type containing 17 [Source:HGNC Symbol;Acc:HGNC:18412]	-
ENSG00000138398	281.872527920669	105.524575581704	179.296241146588	630.989348522434	826.907288143656	760.199490605435	188.897781549654	739.365375757175	-1.96670913396895	1.33725139708131e-08	1.67214584106651e-06	PPIG	2	169584340	169641406	+	7368	protein_coding	peptidylprolyl isomerase G [Source:HGNC Symbol;Acc:HGNC:14650]	-
ENSG00000101333	130.23813171252	82.0746698968806	91.7574881161951	321.822647670468	318.041264670637	406.050330323385	101.356763241865	348.638080888163	-1.77958030749289	1.34397225279348e-08	1.67214584106651e-06	PLCB4	20	9068763	9481242	+	6900	protein_coding	phospholipase C beta 4 [Source:HGNC Symbol;Acc:HGNC:9059]	-
ENSG00000117155	343.270504299429	186.533340674729	315.350447663705	762.972793915379	921.844979090115	1321.95333105283	281.718097545954	1002.25703468611	-1.83002153104658	1.36900101918459e-08	1.68155161785065e-06	SSX2IP	1	84643707	84690803	-	8639	protein_coding	SSX family member 2 interacting protein [Source:HGNC Symbol;Acc:HGNC:16509]	-
ENSG00000170312	929.342097005771	398.648396641991	1340.50307351361	2765.32437984259	4000.67429648377	5267.45992419509	889.497855720457	4011.15286684048	-2.17285390156483	1.37610537190759e-08	1.68155161785065e-06	CDK1	10	60778331	60794852	+	3931	protein_coding	cyclin dependent kinase 1 [Source:HGNC Symbol;Acc:HGNC:1722]	-
ENSG00000127914	90.2364198293891	26.6476200963898	21.0936754290104	326.342628677075	301.901857209739	216.763710172634	45.9925717849298	281.669398686483	-2.60680696790902	1.53193354732907e-08	1.82313413293441e-06	AKAP9	7	91940867	92110673	+	18210	protein_coding	A-kinase anchoring protein 9 [Source:HGNC Symbol;Acc:HGNC:379]	-
ENSG00000128708	655.842020409478	276.069344198598	719.294332129253	1645.2730864052	2092.42670845995	2975.66708236987	550.401898912443	2237.78895907834	-2.02316071573205	1.66799860853377e-08	1.96795077210286e-06	HAT1	2	171922448	171983682	+	6790	protein_coding	histone acetyltransferase 1 [Source:HGNC Symbol;Acc:HGNC:4821]	-
ENSG00000174720	106.981322478142	51.1634305850684	120.233949945359	289.278784422892	369.307617781725	527.153060419833	92.7929010028564	395.246487541484	-2.08900951191488	1.74551580583815e-08	2.02450248463567e-06	LARP7	4	112636964	112657592	+	4083	protein_coding	La ribonucleoprotein domain family member 7 [Source:HGNC Symbol;Acc:HGNC:24912]	-
ENSG00000005175	259.545991055666	132.172195678093	215.155489375906	559.573648618033	687.348882452362	897.584940714851	202.291225369888	714.835823928415	-1.8197276148037	1.92421170271654e-08	2.17984160289239e-06	RPAP3	12	47661249	47706061	-	5381	protein_coding	RNA polymerase II associated protein 3 [Source:HGNC Symbol;Acc:HGNC:26151]	-
ENSG00000104412	58.6071592706342	37.3066681349457	81.2106504016899	176.2792592577	285.762449748841	305.301000243147	59.0414926024233	255.780903083229	-2.11433223683764	1.92723099481206e-08	2.17984160289239e-06	EMC2	8	108443601	108486918	+	3781	protein_coding	ER membrane protein complex subunit 2 [Source:HGNC Symbol;Acc:HGNC:28963]	-
ENSG00000187790	51.164980315633	17.0544768616895	30.585829372065	135.599430198231	153.799059333263	252.382160201001	32.9350955164625	180.593549910832	-2.44698835483102	2.03803064772598e-08	2.28626946268671e-06	FANCM	14	45135940	45200890	+	8468	protein_coding	FA complementation group M [Source:HGNC Symbol;Acc:HGNC:23168]	-
ENSG00000168078	307.920154263173	192.928769497862	466.170226981129	983.547867037834	1113.61911480196	1417.61431112901	322.339716914055	1171.59376432294	-1.86172593660568	2.20487543056199e-08	2.41407401141371e-06	PBK	8	27809620	27838095	-	2165	protein_coding	PDZ binding kinase [Source:HGNC Symbol;Acc:HGNC:18282]	-
ENSG00000143971	65.1190658562602	40.5043825465125	54.8435561154269	203.399145297346	169.938466794161	249.32915019857	53.4890015060666	207.555587430026	-1.95294268842137	2.31417792695215e-08	2.49384559907615e-06	ETAA1	2	67397319	67412089	+	7480	protein_coding	ETAA1, ATR kinase activator [Source:HGNC Symbol;Acc:HGNC:24648]	-
ENSG00000165997	127.447314604395	51.1634305850684	75.9372315444373	307.358708449323	349.370702682968	353.13149028124	84.8493255779669	336.620300471177	-1.98405395327883	2.35082550880364e-08	2.51354671199114e-06	ARL5B	10	18659405	18681639	+	7196	protein_coding	ADP ribosylation factor like GTPase 5B [Source:HGNC Symbol;Acc:HGNC:23052]	-
ENSG00000157181	66.9796105950105	49.0316209773572	74.8825477729868	211.53511110924	216.457935357926	247.293810196949	63.6312597817848	225.095618888038	-1.82161665459564	2.61888860433979e-08	2.77845809604608e-06	ODR4	1	186375838	186421378	+	4073	protein_coding	odr-4 GPCR localization factor homolog [Source:HGNC Symbol;Acc:HGNC:24299]	-
ENSG00000164022	205.590193631907	93.7996227392921	180.350924918039	458.32607407002	570.575522588217	838.560080667843	159.913580429746	622.48722577536	-1.95911845177714	2.67176194530992e-08	2.79127740332149e-06	AIMP1	4	106315544	106349226	+	3328	protein_coding	aminoacyl tRNA synthetase complex interacting multifunctional protein 1 [Source:HGNC Symbol;Acc:HGNC:10648]	-
ENSG00000280385	13.023813171252	6.39542882313355	0	74.1276885083662	63.6082529341274	85.4842800680811	6.4730806647952	74.4067405035249	-3.49653966175323	2.88873158520749e-08	2.99508942993558e-06	AP000648.3	11	90193614	90198120	+	4507	TEC	novel transcript	-
ENSG00000151725	133.028948820646	58.6247642120576	146.601044231622	349.846529911436	427.219609259064	674.715210537354	112.751585754775	483.927116569285	-2.10014274329911	3.00265791857696e-08	3.08980272734167e-06	CENPU	4	184694618	184734133	-	2953	protein_coding	centromere protein U [Source:HGNC Symbol;Acc:HGNC:21348]	-
ENSG00000177853	62.3282487481348	10.6590480385559	26.367094286263	159.103331432591	212.660427720068	262.558860209106	33.1181303576512	211.440873120588	-2.66470157590465	3.0332669303816e-08	3.09800680665691e-06	ZNF518A	10	96129715	96205288	+	10891	protein_coding	zinc finger protein 518A [Source:HGNC Symbol;Acc:HGNC:29009]	-
ENSG00000142731	142.331672514397	62.8883834274799	122.34331748826	322.726643871789	449.05527817675	462.022180367962	109.187791143379	411.268034138834	-1.91094139631552	3.82745350881998e-08	3.88018731271928e-06	PLK4	4	127880861	127899195	+	4482	protein_coding	polo like kinase 4 [Source:HGNC Symbol;Acc:HGNC:11397]	-
ENSG00000060339	484.671904444451	234.49905684823	242.577267433619	1070.3315023647	1014.88391621764	1154.03778091909	320.582742908767	1079.75106650048	-1.75056787272174	4.71290455298921e-08	4.67397186320365e-06	CCAR1	10	68721012	68792377	+	6059	protein_coding	cell division cycle and apoptosis regulator 1 [Source:HGNC Symbol;Acc:HGNC:24236]	-
ENSG00000129534	319.083422695675	72.4815266621803	202.4992841185	773.820748331237	888.616787258854	1115.3663208883	198.021411158785	925.934618826129	-2.22349831324615	4.76097147549318e-08	4.6876730657266e-06	MIS18BP1	14	45203190	45253540	-	6250	protein_coding	MIS18 binding protein 1 [Source:HGNC Symbol;Acc:HGNC:20190]	-
ENSG00000149231	133.959221190021	41.5702873503681	65.3903938299321	298.318746436108	356.01634104922	402.997320320954	80.3066341234404	352.444135935427	-2.12902345799006	5.90849820087726e-08	5.7759790269433e-06	CCDC82	11	96352769	96389956	-	17313	protein_coding	coiled-coil domain containing 82 [Source:HGNC Symbol;Acc:HGNC:26282]	-
ENSG00000174442	306.989881893798	137.501719697371	282.655250748739	734.948911674411	790.830965584002	960.680480765102	242.382284113303	828.820119341171	-1.77269440152469	6.16616882406127e-08	5.94297088211989e-06	ZWILCH	15	66504959	66550128	+	4849	protein_coding	zwilch kinetochore protein [Source:HGNC Symbol;Acc:HGNC:25468]	-
ENSG00000137955	220.47455154191	82.0746698968806	160.311933260479	492.677929720239	612.348106604659	598.389960476568	154.287051566423	567.805332267155	-1.87765807309142	7.48634516225989e-08	7.08387371984914e-06	RABGGTB	1	75786197	75795079	+	5913	protein_coding	Rab geranylgeranyltransferase subunit beta [Source:HGNC Symbol;Acc:HGNC:9796]	-
ENSG00000120526	461.415095210072	233.433152044375	600.115065955345	1195.9869743484	1556.02875461246	1916.27261152615	431.654437736597	1556.09611349567	-1.84970886429111	7.55071865220517e-08	7.08387371984914e-06	NUDCD1	8	109240919	109334385	-	4439	protein_coding	NudC domain containing 1 [Source:HGNC Symbol;Acc:HGNC:24306]	-
ENSG00000118523	65.1190658562602	104.458670777848	50.6248210296249	414.934256406586	281.964942110983	203.534000162098	73.4008525545777	300.144399559889	-2.03356585241948	7.91922202656325e-08	7.37295732350644e-06	CTGF	6	131948176	131951373	-	2339	protein_coding	connective tissue growth factor [Source:HGNC Symbol;Acc:HGNC:2500]	-
ENSG00000055044	443.739920191945	138.567624501227	413.436038408603	1061.29154035149	1383.2421570899	1589.60054126598	331.914527700592	1344.71141290246	-2.01765570366572	8.34764655314418e-08	7.71931694096833e-06	NOP58	2	202265716	202303666	+	3299	protein_coding	NOP58 ribonucleoprotein [Source:HGNC Symbol;Acc:HGNC:29926]	-
ENSG00000151304	55.8163421625087	28.779429704101	54.8435561154269	130.175452990302	207.913543172745	283.929930226126	46.4797759940122	207.339642129724	-2.15400099655679	8.91251106276993e-08	8.18635076544089e-06	SRFBP1	5	121961961	122075570	+	3111	protein_coding	serum response factor binding protein 1 [Source:HGNC Symbol;Acc:HGNC:26333]	-
ENSG00000163029	144.192217253148	66.0860978390467	69.6091289157342	334.478594488969	300.952480300274	429.456740342026	93.2958146693095	354.962605043757	-1.92377898226358	9.72349759282625e-08	8.84023699844811e-06	SMC6	2	17663812	17800242	-	9824	protein_coding	structural maintenance of chromosomes 6 [Source:HGNC Symbol;Acc:HGNC:20466]	-
ENSG00000122565	867.944120627011	502.041162615984	1095.81643853709	2159.64692495716	2537.68447899884	3318.62187264301	821.933907260028	2671.984425533	-1.70066548772283	9.7535860497272e-08	8.84023699844811e-06	CBX3	7	26201162	26213356	+	4641	protein_coding	chromobox 3 [Source:HGNC Symbol;Acc:HGNC:1553]	-
ENSG00000162601	154.425213316274	41.5702873503681	93.8668556590961	382.390393159011	381.649517604764	483.393250384982	96.6207854419128	415.811053716253	-2.10193242540239	1.11000006109178e-07	9.86458495850785e-06	MYSM1	1	58654739	58700092	-	8938	protein_coding	Myb like, SWIRM and MPN domains 1 [Source:HGNC Symbol;Acc:HGNC:29401]	MYB
ENSG00000165490	186.984746244404	83.1405747007362	122.34331748826	435.726169036982	438.61213217264	444.721790354184	130.8228794778	439.686697187935	-1.74624693465241	1.25521339995301e-07	1.10120837126647e-05	DDIAS	11	82899975	82958277	+	5339	protein_coding	DNA damage induced apoptosis suppressor [Source:HGNC Symbol;Acc:HGNC:26351]	-
ENSG00000238266	3.72108947750058	1.06590480385559	8.43747017160415	62.3757378911862	34.1775687407252	63.0955400502503	4.40815481765344	53.2162822273872	-3.59634011571855	1.35535484407245e-07	1.17401179721364e-05	LINC00707	10	6779549	6879450	+	9833	lincRNA	long intergenic non-protein coding RNA 707 [Source:HGNC Symbol;Acc:HGNC:44691]	-
ENSG00000128513	138.610583036897	54.3611449966352	118.124582402458	303.742723644037	372.155748510118	561.75384044739	103.69877014533	412.550770867182	-1.98969500391937	1.46866094227358e-07	1.262143123081e-05	POT1	7	124822386	124929983	-	5897	protein_coding	protection of telomeres 1 [Source:HGNC Symbol;Acc:HGNC:17284]	-
ENSG00000144747	160.006847532525	46.8998113696461	71.7184964586352	394.142343776191	359.813848687079	426.403730339595	92.8750517869355	393.453307600955	-2.07854212873859	1.4755436189753e-07	1.262143123081e-05	TMF1	3	69019827	69052339	-	7911	protein_coding	TATA element modulatory factor 1 [Source:HGNC Symbol;Acc:HGNC:11870]	Others
ENSG00000141446	106.981322478142	38.3725729388013	20.0389916575598	233.231019940957	317.091887761172	353.13149028124	55.1309623581676	301.151465994456	-2.44292549161527	1.57636462364349e-07	1.32925883341514e-05	ESCO1	18	21529281	21600884	-	5288	protein_coding	establishment of sister chromatid cohesion N-acetyltransferase 1 [Source:HGNC Symbol;Acc:HGNC:24645]	-
ENSG00000167766	113.493229063768	63.9542882313355	58.0076074297785	263.062894584568	262.977403921691	296.141970235852	78.4850415749606	274.06075624737	-1.79990364683621	1.58314474533588e-07	1.32925883341514e-05	ZNF83	19	52594060	52690496	-	8028	protein_coding	zinc finger protein 83 [Source:HGNC Symbol;Acc:HGNC:13158]	zf-C2H2
ENSG00000138778	48.3741632075076	5.32952401927796	9.49215394305467	506.237872740062	552.53736130839	454.898490362289	21.0652803899467	504.557908136914	-4.57536285240167	1.6518641764962e-07	1.37360391763356e-05	CENPE	4	103105806	103198409	-	9444	protein_coding	centromere protein E [Source:HGNC Symbol;Acc:HGNC:1856]	-
ENSG00000144674	129.307859343145	39.4384777426569	20.0389916575598	395.046339977512	381.649517604764	312.42469024882	62.928442914454	363.040182610366	-2.52252509265721	1.65603278101372e-07	1.37360391763356e-05	GOLGA4	3	37243177	37366751	+	10737	protein_coding	golgin A4 [Source:HGNC Symbol;Acc:HGNC:4427]	-
ENSG00000113356	95.81805404564	28.779429704101	109.687112230854	235.0390123436	412.978955617096	469.145870373635	78.094865326865	372.387946111444	-2.25159066962301	1.6742154650917e-07	1.38032005152078e-05	POLR3G	5	90471748	90514553	+	4019	protein_coding	RNA polymerase III subunit G [Source:HGNC Symbol;Acc:HGNC:30075]	-
ENSG00000175455	101.399688261891	55.4270498004908	71.7184964586352	254.022932571352	244.939242641864	260.523520207485	76.181744840339	253.161898473567	-1.72915205528303	1.75062792489935e-07	1.43467627426183e-05	CCDC14	3	123897305	123961408	-	11423	protein_coding	coiled-coil domain containing 14 [Source:HGNC Symbol;Acc:HGNC:25766]	-
ENSG00000138658	38.141167144381	4.26361921542237	35.8592482293176	133.791437795588	187.976628073988	177.074580141025	26.088011529707	166.280882003534	-2.66591576046733	1.78973934659484e-07	1.45799837485101e-05	ZGRF1	4	112539333	112636995	-	9103	protein_coding	zinc finger GRF-type containing 1 [Source:HGNC Symbol;Acc:HGNC:25654]	-
ENSG00000122008	113.493229063768	21.3180960771118	31.6405131435155	238.654997148886	324.686903036889	389.767610310417	55.4839460947984	317.703170165398	-2.51051794702408	1.89758278178186e-07	1.53670520422879e-05	POLK	5	75511756	75601144	+	9105	protein_coding	DNA polymerase kappa [Source:HGNC Symbol;Acc:HGNC:9183]	-
ENSG00000170385	166.518754118151	109.788194797126	48.5154534867238	603.869462482788	408.232071069773	358.219840285292	108.274134134	456.773791279284	-2.07455745693617	1.9500123845843e-07	1.56987467620122e-05	SLC30A1	1	211571568	211578742	-	5474	protein_coding	solute carrier family 30 member 1 [Source:HGNC Symbol;Acc:HGNC:11012]	-
ENSG00000185697	192.566380460655	59.6906690159132	79.1012828587889	433.918176634339	425.320855440135	504.764320402003	110.452777445119	454.667784158826	-2.03756943969719	2.00601118865318e-07	1.60551281449751e-05	MYBL1	8	66562175	66614247	-	7239	protein_coding	MYB proto-oncogene like 1 [Source:HGNC Symbol;Acc:HGNC:7547]	MYB
ENSG00000004766	129.307859343145	73.5474314660358	111.796479773755	299.222742637429	301.901857209739	426.403730339595	104.883923527645	342.509443395588	-1.70509629933007	2.08165184272e-07	1.65636553020151e-05	VPS50	7	93232340	93361121	+	9557	protein_coding	VPS50, EARP/GARPII complex subunit [Source:HGNC Symbol;Acc:HGNC:25956]	-
ENSG00000254004	120.935408018769	33.0430489195234	65.3903938299321	310.070697053288	281.964942110983	339.901780270703	73.1229502560748	310.645806478325	-2.0820700923198	2.26826337408795e-07	1.78477446199437e-05	ZNF260	19	36510695	36528660	-	5952	protein_coding	zinc finger protein 260 [Source:HGNC Symbol;Acc:HGNC:13499]	zf-C2H2
ENSG00000122483	41.8622566218816	19.1862864694007	49.5701372581744	122.039487178408	163.292828427909	203.534000162098	36.8728934498189	162.955438589472	-2.14093749889884	2.26911264348254e-07	1.78477446199437e-05	CCDC18	1	93179919	93278730	+	5633	protein_coding	coiled-coil domain containing 18 [Source:HGNC Symbol;Acc:HGNC:30370]	-
ENSG00000169139	285.59361739817	172.676578224606	218.319540690257	591.213515664286	581.018668592328	811.08299064596	225.529912104344	661.105058300858	-1.5501755216393	2.32201741514354e-07	1.81595030535168e-05	UBE2V2	8	48008400	48064708	+	6606	protein_coding	ubiquitin conjugating enzyme E2 V2 [Source:HGNC Symbol;Acc:HGNC:12495]	-
ENSG00000163714	739.566533653241	300.585154687277	314.295763892254	1410.2340740616	1544.63623169888	1728.00366137621	451.482484077591	1560.95798904557	-1.78864010192289	2.63879531990881e-07	2.04037021176678e-05	U2SURP	3	142964497	143060546	+	11118	protein_coding	U2 snRNP associated SURP domain containing [Source:HGNC Symbol;Acc:HGNC:30855]	-
ENSG00000145734	186.054473875029	33.0430489195234	41.1326670865702	479.117986700416	493.675992921586	493.569950393087	86.7433966270409	488.787976671696	-2.4896130122221	2.67042586061395e-07	2.05322743417767e-05	BDP1	5	71455615	71567820	+	12436	protein_coding	B double prime 1, subunit of RNA polymerase III transcription initiation factor IIIB [Source:HGNC Symbol;Acc:HGNC:13652]	-
ENSG00000163510	166.518754118151	85.2723843084474	58.0076074297785	395.046339977512	320.889395399031	487.463930388224	103.266248618792	401.133221921589	-1.95416027245207	2.81815163636781e-07	2.15359846711976e-05	CWC22	2	179944876	180007113	-	3324	protein_coding	CWC22 spliceosome associated protein homolog [Source:HGNC Symbol;Acc:HGNC:29322]	-
ENSG00000177888	82.794240874388	17.0544768616895	37.9686157722187	191.647194680166	243.989865732399	249.32915019857	45.939111169432	228.322070203712	-2.30586232726273	3.0167204398615e-07	2.28104065966544e-05	ZBTB41	1	197153680	197200542	-	8562	protein_coding	zinc finger and BTB domain containing 41 [Source:HGNC Symbol;Acc:HGNC:24819]	ZBTB
ENSG00000080345	502.347079462579	112.985909208693	104.413693373601	1242.09078061579	1236.08873612289	1196.77992095314	239.915560681624	1224.98647923061	-2.3503234532723	3.10686758833844e-07	2.32486415875874e-05	RIF1	2	151409883	151508013	+	18166	protein_coding	replication timing regulatory factor 1 [Source:HGNC Symbol;Acc:HGNC:23207]	-
ENSG00000109805	751.660074455118	278.20115380631	633.864946641762	1667.87299143824	1768.68918233253	2148.30137171094	554.575391634396	1861.62118182724	-1.74654667872675	3.10865220702068e-07	2.32486415875874e-05	NCAPG	4	17810902	17844862	+	4921	protein_coding	non-SMC condensin I complex subunit G [Source:HGNC Symbol;Acc:HGNC:24304]	-
ENSG00000196247	18.6054473875029	12.7908576462671	11.6015214859557	85.8796391255462	111.077098407357	51.9011700413349	14.3326088399086	82.9526358580793	-2.52777307688245	3.35375226937217e-07	2.4810515437096e-05	ZNF107	7	64666083	64711582	+	7162	protein_coding	zinc finger protein 107 [Source:HGNC Symbol;Acc:HGNC:12887]	zf-C2H2
ENSG00000198464	113.493229063768	43.7020969580793	71.7184964586352	231.423027538314	266.774911559549	389.767610310417	76.3046074934941	295.988516469427	-1.95146417456771	3.48187658358628e-07	2.52835477557825e-05	ZNF480	19	52297177	52325922	+	4836	protein_coding	zinc finger protein 480 [Source:HGNC Symbol;Acc:HGNC:23305]	zf-C2H2
ENSG00000145725	289.31470687567	70.3497170544691	213.046121833005	674.381166185868	741.463366291843	948.468440755376	190.903515254381	788.104324411029	-2.04391801272528	3.61034592047973e-07	2.58697352186835e-05	PPIP5K2	5	103120149	103212799	+	17270	protein_coding	diphosphoinositol pentakisphosphate kinase 2 [Source:HGNC Symbol;Acc:HGNC:29035]	-
ENSG00000153130	342.340231930054	125.77676685496	226.757010861861	588.501527060322	881.021771983137	1034.97039082427	231.624669882292	834.831229955909	-1.84812608751092	3.64400258310202e-07	2.59749059126741e-05	SCOC	4	140257286	140385726	+	6294	protein_coding	short coiled-coil protein [Source:HGNC Symbol;Acc:HGNC:20335]	-
ENSG00000196504	1241.91361311582	440.21868399236	933.395137733709	2372.99002846904	2843.38384384644	3891.57008309931	871.842478280629	3035.9813184716	-1.79961808434108	3.74912090277544e-07	2.65497268523607e-05	PRPF40A	2	152651593	152717997	-	9536	protein_coding	pre-mRNA processing factor 40 homolog A [Source:HGNC Symbol;Acc:HGNC:16463]	-
ENSG00000204116	90.2364198293891	39.4384777426569	80.1559666302394	203.399145297346	254.43301173651	316.495370252062	69.9436214007618	258.109175761973	-1.88050597174189	3.76344221054945e-07	2.65497268523607e-05	CHIC1	X	73563200	73687102	+	6939	protein_coding	cysteine rich hydrophobic domain 1 [Source:HGNC Symbol;Acc:HGNC:1934]	-
ENSG00000185246	106.051050108767	49.0316209773572	117.069898631008	273.006852799105	307.598118666526	385.696930307175	90.7175232390438	322.100633924269	-1.8262963867322	4.0329906862839e-07	2.82100400392821e-05	PRPF39	14	45084099	45116282	+	4932	protein_coding	pre-mRNA processing factor 39 [Source:HGNC Symbol;Acc:HGNC:20314]	-
ENSG00000129317	196.287469938156	52.229335388924	117.069898631008	375.158423548439	485.131600736404	687.944920547891	121.862234652696	516.078314944245	-2.07945356350889	4.04449580089136e-07	2.82100400392821e-05	PUS7L	12	43718993	43758817	-	14037	protein_coding	pseudouridylate synthase 7 like [Source:HGNC Symbol;Acc:HGNC:25276]	-
ENSG00000139324	147.913306730648	43.7020969580793	48.5154534867238	330.862609683683	316.142510851708	411.138680327438	80.0436190584838	352.71460028761	-2.13449413897381	4.06062975868667e-07	2.82100400392821e-05	TMTC3	12	88142296	88199887	+	7327	protein_coding	transmembrane and tetratricopeptide repeat containing 3 [Source:HGNC Symbol;Acc:HGNC:26899]	-
ENSG00000162607	799.10396529325	250.487628906064	614.880638755652	1849.57622790387	1802.86675107325	2217.50293176606	554.824077651656	1956.64863691439	-1.81768831282834	4.21575404023914e-07	2.9139602432686e-05	USP1	1	62436297	62451804	+	4263	protein_coding	ubiquitin specific peptidase 1 [Source:HGNC Symbol;Acc:HGNC:12607]	-
ENSG00000118412	127.447314604395	45.8339065657905	41.1326670865702	252.214940168709	318.041264670637	344.990130274756	71.4712960855852	305.082111704701	-2.08822294233612	4.24774759476571e-07	2.9139602432686e-05	CASP8AP2	6	89829894	89874436	+	8171	protein_coding	caspase 8 associated protein 2 [Source:HGNC Symbol;Acc:HGNC:1510]	-
ENSG00000111247	320.01369506505	110.854099600982	453.514021723723	866.932357067356	1112.6697378925	1952.90873155533	294.793938796585	1310.83694217173	-2.15235307119936	4.25830811525442e-07	2.9139602432686e-05	RAD51AP1	12	4538798	4560048	+	2558	protein_coding	RAD51 associated protein 1 [Source:HGNC Symbol;Acc:HGNC:16956]	-
ENSG00000151835	329.316418758802	105.524575581704	160.311933260479	734.04491547309	737.665858653985	694.050940552754	198.384309200328	721.920571559943	-1.86144096454798	4.31376020438649e-07	2.93722000782256e-05	SACS	13	23328826	23433740	-	15918	protein_coding	sacsin molecular chaperone [Source:HGNC Symbol;Acc:HGNC:10519]	-
ENSG00000104320	628.864121697599	153.490291755205	336.444123092715	1268.30667045412	1487.67361713101	1699.50890135352	372.932845515173	1485.16306297955	-1.99253838159489	4.40215176921465e-07	2.98256678779563e-05	NBN	8	89933336	90003228	-	6156	protein_coding	nibrin [Source:HGNC Symbol;Acc:HGNC:7652]	-
ENSG00000108848	413.040932002565	200.390103124851	446.131235323569	859.700387456783	1115.51786862089	1578.40617125707	353.187423483662	1184.54147577825	-1.74525032272793	4.47781858441245e-07	3.00488445496696e-05	LUC7L3	17	50719544	50756213	+	8151	protein_coding	LUC7 like 3 pre-mRNA splicing factor [Source:HGNC Symbol;Acc:HGNC:24309]	-
ENSG00000152193	68.8401553337608	20.2521912732562	49.5701372581744	150.967365620697	230.698588999895	224.905070179118	46.2208279550638	202.190341599903	-2.12357985249138	4.47900357162984e-07	3.00488445496696e-05	RNF219	13	78614291	78659179	-	3529	protein_coding	ring finger protein 219 [Source:HGNC Symbol;Acc:HGNC:20308]	-
ENSG00000173041	39.0714395137561	8.52723843084474	18.9843078861093	100.343578346691	119.621490592538	145.5268101159	22.1943286102367	121.83062635171	-2.44438167389751	4.508406074215e-07	3.00985587959544e-05	ZNF680	7	64519884	64563106	-	5586	protein_coding	zinc finger protein 680 [Source:HGNC Symbol;Acc:HGNC:26897]	zf-C2H2
ENSG00000178177	40.0017118831313	29.8453345079566	36.9139320007681	103.959563151977	150.950928604869	147.562150117521	35.5869927972853	134.157547291456	-1.91179513998347	4.57374859404085e-07	3.02397696898759e-05	LCORL	4	17841199	18021876	-	14858	protein_coding	ligand dependent nuclear receptor corepressor like [Source:HGNC Symbol;Acc:HGNC:30776]	HTH
ENSG00000116266	199.078287046281	65.0201930351911	80.1559666302394	417.646245010551	501.271008197302	423.350720337163	114.751482237237	447.422657848339	-1.95954372513135	4.71088474914836e-07	3.09967157100214e-05	STXBP3	1	108746674	108809526	+	5895	protein_coding	syntaxin binding protein 3 [Source:HGNC Symbol;Acc:HGNC:11446]	-
ENSG00000196437	70.7007000725111	17.0544768616895	17.9296241146588	195.263179485452	163.292828427909	207.60468016534	35.2282670162865	188.720229359567	-2.41132866896293	5.03737231093888e-07	3.28292749750045e-05	ZNF569	19	37411155	37469275	-	5016	protein_coding	zinc finger protein 569 [Source:HGNC Symbol;Acc:HGNC:24737]	zf-C2H2
ENSG00000036549	256.75517394754	102.326861170137	191.952446403994	572.229595436534	546.841099851603	678.785890540596	183.678160507224	599.285528609578	-1.70427398785549	5.09976728562765e-07	3.30783957682939e-05	AC118549.1	1	77562416	77683419	-	9008	protein_coding	zinc finger ZZ-type containing 3 [Source:NCBI gene;Acc:26009]	MYB
ENSG00000066557	205.590193631907	45.8339065657905	167.694719660632	451.998100660769	664.563836625211	709.315990564911	139.70627328611	608.625975950297	-2.12128479486043	5.24973915138395e-07	3.38501825694088e-05	LRRC40	1	70144805	70205620	-	2884	protein_coding	leucine rich repeat containing 40 [Source:HGNC Symbol;Acc:HGNC:26004]	-
ENSG00000125885	382.341943813185	169.478863813039	245.741318747971	770.204763525951	787.033457946143	860.948820685674	265.854042124732	806.062347385923	-1.59878503502737	5.54338828020809e-07	3.52868893036874e-05	MCM8	20	5950652	5998977	+	7691	protein_coding	minichromosome maintenance 8 homologous recombination repair factor [Source:HGNC Symbol;Acc:HGNC:16147]	-
ENSG00000111142	446.53073730007	174.808387832317	400.779833151197	978.123889829905	1161.08796027519	1158.10846092234	340.706319427861	1099.10677034248	-1.68893608869598	5.66797014313314e-07	3.59128886013519e-05	METAP2	12	95473520	95515839	+	4491	protein_coding	methionyl aminopeptidase 2 [Source:HGNC Symbol;Acc:HGNC:16672]	-
ENSG00000004700	486.532449183201	158.819815774483	262.616259091179	966.371939212725	1076.59341533284	1101.11894087695	302.656174682955	1048.02809847417	-1.79051930336056	5.81335557545085e-07	3.66643246108849e-05	RECQL	12	21468911	21501669	-	3778	protein_coding	RecQ like helicase [Source:HGNC Symbol;Acc:HGNC:9948]	-
ENSG00000108055	542.34879134571	155.622101362916	130.780787659864	1268.30667045412	1185.77175992127	1143.86108091099	276.25056012283	1199.31317042879	-2.11654517466047	7.26410071517726e-07	4.47821992738361e-05	SMC3	10	110567691	110604636	+	4275	protein_coding	structural maintenance of chromosomes 3 [Source:HGNC Symbol;Acc:HGNC:2468]	-
ENSG00000133773	105.120777739391	74.6133362698914	116.015214859557	241.366985752851	281.964942110983	419.280040333922	98.5831096229467	314.203989399252	-1.67101212464909	7.30551623855756e-07	4.48355584039905e-05	CCDC59	12	82223681	82358805	-	3784	protein_coding	coiled-coil domain containing 59 [Source:HGNC Symbol;Acc:HGNC:25005]	-
ENSG00000198707	16.7449026487526	7.46133362698914	16.8749403432083	85.8796391255462	69.3045143909149	67.1662200534923	13.69372553965	74.1167911899845	-2.4312608029968	7.95723099454941e-07	4.7974741582116e-05	CEP290	12	88049014	88142216	-	10388	protein_coding	centrosomal protein 290 [Source:HGNC Symbol;Acc:HGNC:29021]	-
ENSG00000006634	216.753462064409	126.842671658815	217.264856918807	426.686207023766	586.714930049115	637.061420507366	186.953663547344	550.154185860083	-1.55607163358118	8.02579975750044e-07	4.81759190706803e-05	DBF4	7	87876216	87909541	+	4583	protein_coding	DBF4 zinc finger [Source:HGNC Symbol;Acc:HGNC:17364]	-
ENSG00000122482	251.173539731289	55.4270498004908	136.054206517117	512.565846149313	610.44935278573	711.351330566532	147.551598682966	611.455509833858	-2.04848826612105	8.16078518699412e-07	4.87722733926644e-05	ZNF644	1	90915298	91022272	-	7604	protein_coding	zinc finger protein 644 [Source:HGNC Symbol;Acc:HGNC:29222]	-
ENSG00000064933	87.4456027212637	35.1748585272345	63.2810262870311	202.495149096025	214.559181538997	243.223130193707	61.9671625118431	220.092486942909	-1.82413159732565	8.47408355920216e-07	5.00500795035401e-05	PMS1	2	189784085	189877629	+	5454	protein_coding	PMS1 homolog 1, mismatch repair system component [Source:HGNC Symbol;Acc:HGNC:9121]	HMG
ENSG00000165525	199.078287046281	59.6906690159132	47.4607697152733	381.486396957689	519.30916947713	484.410920385793	102.076575259156	461.735495606871	-2.17332414706862	8.51536897669667e-07	5.00500795035401e-05	NEMF	14	49782083	49853203	-	9426	protein_coding	nuclear export mediator factor [Source:HGNC Symbol;Acc:HGNC:10663]	-
ENSG00000169019	133.028948820646	37.3066681349457	103.359009602151	242.270981954172	416.776463254954	490.516940390656	91.2315421859141	383.188128533261	-2.06752961599921	8.520874268833e-07	5.00500795035401e-05	COMMD8	4	47450796	47463719	-	1766	protein_coding	COMM domain containing 8 [Source:HGNC Symbol;Acc:HGNC:26036]	-
ENSG00000178966	85.5850579825134	31.9771441156678	31.6405131435155	169.047289647128	219.30606608632	228.97575018236	49.7342384138989	205.776368638603	-2.04163305714809	9.4238979324011e-07	5.46506216537464e-05	RMI1	9	83980711	84004074	+	3507	protein_coding	RecQ mediated genome instability 1 [Source:HGNC Symbol;Acc:HGNC:25764]	-
ENSG00000197020	49.3044355768827	26.6476200963898	24.2577267433619	129.27145678898	128.165882777719	134.332440106985	33.4032608055448	130.589926557895	-1.95988977725119	9.51563837588153e-07	5.486125886718e-05	ZNF100	19	21722766	21767628	-	6612	protein_coding	zinc finger protein 100 [Source:HGNC Symbol;Acc:HGNC:12880]	zf-C2H2
ENSG00000198157	13.023813171252	10.6590480385559	24.2577267433619	65.9917226964723	75.0007758477024	110.926030088343	15.98019598439	83.972842877506	-2.39540090379544	9.56988938829932e-07	5.486125886718e-05	HMGN5	X	81113701	81201942	-	2416	protein_coding	high mobility group nucleosome binding domain 5 [Source:HGNC Symbol;Acc:HGNC:8013]	-
ENSG00000113578	8.37245132437631	8.52723843084474	8.43747017160415	38.8718366568262	56.9626145678753	74.2899100591657	8.4457199756084	56.7081204279557	-2.7457865481153	9.58047703438259e-07	5.486125886718e-05	FGF1	5	142592178	142698070	-	5275	protein_coding	fibroblast growth factor 1 [Source:HGNC Symbol;Acc:HGNC:3665]	-
ENSG00000053900	108.841867216892	73.5474314660358	89.6481205732941	240.462989551529	255.382388645974	286.982940228558	90.679139752074	260.942772808687	-1.52265085572907	1.02698467485124e-06	5.83207977593943e-05	ANAPC4	4	25377213	25418498	+	7494	protein_coding	anaphase promoting complex subunit 4 [Source:HGNC Symbol;Acc:HGNC:19990]	-
ENSG00000146263	181.403112028153	93.7996227392921	161.366617031929	392.334351373548	402.535809612985	489.499270389845	145.523117266458	428.123143792126	-1.55505607291623	1.15868539144873e-06	6.46190563711972e-05	MMS22L	6	97142161	97283217	-	21793	protein_coding	MMS22 like, DNA repair protein [Source:HGNC Symbol;Acc:HGNC:21475]	-
ENSG00000151466	96.7483264150152	59.6906690159132	101.24964205925	221.479069323777	327.535033765283	254.417500202622	85.896212496726	267.810534430561	-1.63919531042419	1.16149991723765e-06	6.46190563711972e-05	SCLT1	4	128864921	129093607	-	8292	protein_coding	sodium channel and clathrin linker 1 [Source:HGNC Symbol;Acc:HGNC:26406]	-
ENSG00000134709	153.494940946899	51.1634305850684	90.7028043447446	307.358708449323	359.813848687079	379.590910302312	98.4537252922374	348.921155812905	-1.82174154489685	1.19309245394709e-06	6.58413843738704e-05	HOOK1	1	59814786	59876378	+	6758	protein_coding	hook microtubule tethering protein 1 [Source:HGNC Symbol;Acc:HGNC:19884]	-
ENSG00000091039	446.53073730007	154.556196559061	184.569660003841	818.116562195993	898.1105563535	1007.49330080238	261.885531287657	907.906806450626	-1.79184588151857	1.24999328409362e-06	6.87044501450013e-05	OSBPL8	12	76351797	76559809	-	9198	protein_coding	oxysterol binding protein like 8 [Source:HGNC Symbol;Acc:HGNC:16396]	-
ENSG00000115602	92.0969645681394	56.4929546043464	110.741796002304	214.247099713205	279.116811382589	340.919450271514	86.4439050582634	278.094453789102	-1.68448284741026	1.47044229046181e-06	7.98590205843664e-05	IL1RL1	2	102311502	102352037	+	5746	protein_coding	interleukin 1 receptor like 1 [Source:HGNC Symbol;Acc:HGNC:5998]	-
ENSG00000051825	189.77556335253	78.8769554853138	110.741796002304	319.110659066503	503.169762016232	435.562760346889	126.464771613383	419.281060476541	-1.72636262663822	1.48561460947529e-06	8.03641167797582e-05	MPHOSPH9	12	123152320	123244014	-	10304	protein_coding	M-phase phosphoprotein 9 [Source:HGNC Symbol;Acc:HGNC:7215]	-
ENSG00000166266	350.71268325443	156.688006166772	196.171181489796	597.541489073537	706.336420641653	846.701440674327	234.523956970333	716.859783463172	-1.61015657329683	1.50237149417248e-06	8.09506152332463e-05	CUL5	11	108008733	108107776	+	6742	protein_coding	cullin 5 [Source:HGNC Symbol;Acc:HGNC:2556]	-
ENSG00000123977	30.6989881893798	37.3066681349457	56.952923658328	131.983445392945	157.596566971122	146.54448011671	41.6528599942178	145.374830826926	-1.80645445650715	1.57227324447968e-06	8.4384829897839e-05	DAW1	2	227871054	227924344	+	2933	protein_coding	dynein assembly factor with WD repeats 1 [Source:HGNC Symbol;Acc:HGNC:26383]	-
ENSG00000136866	23.2568092343786	8.52723843084474	11.6015214859557	68.703711300437	65.5070067530566	100.749330080238	14.4618563837264	78.3200160445773	-2.42366739632496	1.7455152035174e-06	9.33168792005435e-05	ZFP37	9	113038380	113056759	-	6354	protein_coding	ZFP37 zinc finger protein [Source:HGNC Symbol;Acc:HGNC:12863]	zf-C2H2
ENSG00000178691	383.27221618256	120.447242835682	158.202565717578	747.604858492913	714.880812826835	876.213870697831	220.64067491194	779.566514005859	-1.81893147643359	1.84548078552704e-06	9.82772374736306e-05	SUZ12	17	31937018	32001045	+	6547	protein_coding	SUZ12, polycomb repressive complex 2 subunit [Source:HGNC Symbol;Acc:HGNC:17101]	-
ENSG00000113810	973.064898366403	342.155442037645	642.302416813366	1986.07965430342	1859.82936564113	2192.06118174579	652.507585739138	2012.65673389678	-1.62443372036075	1.85387000102888e-06	9.83413365662064e-05	SMC4	3	160399274	160434962	+	8457	protein_coding	structural maintenance of chromosomes 4 [Source:HGNC Symbol;Acc:HGNC:14013]	-
ENSG00000039319	271.639531857543	95.9314323470033	102.3043258307	513.469842350634	499.372254378373	664.538510529249	156.625096678415	559.126869086086	-1.8330432712917	2.00163485189601e-06	0.000103766570390336	ZFYVE16	5	80408013	80479350	+	11461	protein_coding	zinc finger FYVE-type containing 16 [Source:HGNC Symbol;Acc:HGNC:20756]	-
ENSG00000147874	238.149726560037	65.0201930351911	150.819779317424	513.469842350634	513.612908020342	593.301610472515	151.329899637551	540.128120281164	-1.83327800491167	2.02903519656197e-06	0.000104790096981687	HAUS6	9	19053143	19103119	-	7932	protein_coding	HAUS augmin like complex subunit 6 [Source:HGNC Symbol;Acc:HGNC:25948]	-
ENSG00000101972	653.051203301352	191.862864694007	472.498329609832	1182.42703132857	1431.6603794726	2038.39301162341	439.137465868397	1550.82680747486	-1.81951116629727	2.05324253136854e-06	0.000105641643925977	STAG2	X	123960212	124422664	+	8187	protein_coding	stromal antigen 2 [Source:HGNC Symbol;Acc:HGNC:11355]	-
ENSG00000174405	120.005135649394	63.9542882313355	59.062291201229	194.359183284131	317.091887761172	308.354010245578	81.0072383606528	273.268360430294	-1.75019773933498	2.23261361615362e-06	0.000113083783801368	LIG4	13	108207439	108218368	-	4387	protein_coding	DNA ligase 4 [Source:HGNC Symbol;Acc:HGNC:6601]	-
ENSG00000065548	566.535872949464	264.344391356187	671.83356241398	1171.57907691271	1594.95320790051	1907.11358151886	500.904608906544	1557.88195544403	-1.63664416480294	2.23920103829978e-06	0.000113083783801368	ZC3H15	2	186486156	186509363	+	3125	protein_coding	zinc finger CCCH-type containing 15 [Source:HGNC Symbol;Acc:HGNC:29528]	-
ENSG00000077458	73.4915171806365	31.9771441156678	67.4997613728332	176.2792592577	193.672889530776	217.781380173445	57.6561408897125	195.91117632064	-1.76127058296424	2.37657573035198e-06	0.000118707355640865	FAM76B	11	95768942	95790409	-	6042	protein_coding	family with sequence similarity 76 member B [Source:HGNC Symbol;Acc:HGNC:28492]	-
ENSG00000163808	331.176963497552	156.688006166772	244.68663497652	607.485447288074	637.981283160203	867.054840690537	244.183868213615	704.173857046271	-1.52652459697459	2.4508031206343e-06	0.000121527867786236	KIF15	3	44761717	44873376	+	5285	protein_coding	kinesin family member 15 [Source:HGNC Symbol;Acc:HGNC:17273]	-
ENSG00000136824	914.457739095768	270.73982017932	426.092243666009	1629.00115478141	1899.70319583864	1910.16659152129	537.096600980366	1812.95698071378	-1.75424337383275	2.50509225315832e-06	0.000123326232290377	SMC2	9	104094260	104141417	+	6468	protein_coding	structural maintenance of chromosomes 2 [Source:HGNC Symbol;Acc:HGNC:14011]	-
ENSG00000135315	15.8146302793775	15.9885720578339	8.43747017160415	47.00780246872	80.69703730449	85.4842800680811	13.4135575029385	71.063039947097	-2.40078411730445	2.52842263576535e-06	0.00012402864585335	CEP162	6	84124241	84227635	-	5474	protein_coding	centrosomal protein 162 [Source:HGNC Symbol;Acc:HGNC:21107]	-
ENSG00000006652	283.733072659419	191.862864694007	411.326670865702	713.253002842694	782.28657339882	1038.0234008267	295.640869406376	844.520992356071	-1.51413688483143	2.8112550650419e-06	0.000135953486997044	IFRD1	7	112422968	112481017	+	7489	protein_coding	interferon related developmental regulator 1 [Source:HGNC Symbol;Acc:HGNC:5456]	-
ENSG00000165169	342.340231930054	106.590480385559	223.59295954751	590.309519462965	761.400281390599	922.009020734303	224.174557287708	757.906273862622	-1.75575383271375	2.90919558787596e-06	0.0001401945451256	DYNLT3	X	37836757	37847637	-	3186	protein_coding	dynein light chain Tctex-type 3 [Source:HGNC Symbol;Acc:HGNC:11694]	-
ENSG00000163006	90.2364198293891	28.779429704101	78.0465990873384	200.687156693382	216.457935357926	319.548380254494	65.6874828736095	245.5644907686	-1.89885042725407	3.36331395158812e-06	0.000157100050312065	CCDC138	2	108786757	108885477	+	5796	protein_coding	coiled-coil domain containing 138 [Source:HGNC Symbol;Acc:HGNC:26531]	-
ENSG00000172175	767.474704734495	268.608010571609	635.974314184662	1767.31257358361	1632.92828427909	1664.90812132596	557.352343163589	1688.38299306289	-1.59846273643633	3.4417212209189e-06	0.000159672530947444	MALT1	18	58671386	58754477	+	11527	protein_coding	MALT1 paracaspase [Source:HGNC Symbol;Acc:HGNC:6819]	-
ENSG00000012048	600.025678246969	264.344391356187	348.045644578671	1073.94748716999	1034.8208313164	1338.23605106579	404.138571393942	1149.00145651739	-1.50638473507533	3.47188055705255e-06	0.000160527558458856	BRCA1	17	43044295	43170245	-	9187	protein_coding	BRCA1, DNA repair associated [Source:HGNC Symbol;Acc:HGNC:1100]	-
ENSG00000160201	41.8622566218816	28.779429704101	66.4450776013826	211.53511110924	93.9883140369942	262.558860209106	45.6955879757884	189.360761785113	-2.05105867176346	3.53850409268597e-06	0.000163057127988216	U2AF1	21	43092956	43107587	-	11112	protein_coding	U2 small nuclear RNA auxiliary factor 1 [Source:HGNC Symbol;Acc:HGNC:12453]	-
ENSG00000197045	828.872681113255	212.115055967263	767.809785615977	1565.72142068891	2252.87140615947	2926.81892233097	602.932507565498	2248.47058305978	-1.89846309514209	3.75521931084606e-06	0.000171886058489094	GMFB	14	54474484	54489196	-	7966	protein_coding	glia maturation factor beta [Source:HGNC Symbol;Acc:HGNC:4373]	-
ENSG00000107890	22.3265368650035	3.19771441156678	18.9843078861093	77.7436733136523	82.5957911234191	89.554960071323	14.8361863875599	83.2981415027982	-2.47906720857982	3.83339242602638e-06	0.000174879362475324	ANKRD26	10	26991914	27100498	-	7941	protein_coding	ankyrin repeat domain 26 [Source:HGNC Symbol;Acc:HGNC:29186]	-
ENSG00000126777	2694.9990540798	716.288028190958	1209.72228585374	4219.85426776894	5058.28017362732	7205.10360573826	1540.3364560415	5494.41268237818	-1.8344241846164	3.91906976369534e-06	0.000178162827033837	KTN1	14	55559072	55701526	+	17575	protein_coding	kinectin 1 [Source:HGNC Symbol;Acc:HGNC:6467]	-
ENSG00000114107	53.9557974237585	36.2407633310901	30.585829372065	112.999525165192	128.165882777719	187.25128014913	40.2607967089712	142.805562697347	-1.82131547531153	3.98684134696981e-06	0.000180078913117587	CEP70	3	138494344	138594538	-	4420	protein_coding	centrosomal protein 70 [Source:HGNC Symbol;Acc:HGNC:29972]	-
ENSG00000102189	71.6309724418862	9.59314323470033	9.49215394305467	199.78316049206	167.090336065767	194.374970154803	30.2387565398804	187.082822237544	-2.61785938682823	4.27730054763796e-06	0.000188835920306365	EEA1	12	92770637	92929331	-	10150	protein_coding	early endosome antigen 1 [Source:HGNC Symbol;Acc:HGNC:3185]	-
ENSG00000196172	18.6054473875029	12.7908576462671	5.27341885725259	62.3757378911862	53.1651069300169	90.5726300721335	12.2232412970075	68.7044916311122	-2.4793208413966	4.41117455038771e-06	0.000193497868258353	ZNF681	19	23739195	23758891	-	6497	protein_coding	zinc finger protein 681 [Source:HGNC Symbol;Acc:HGNC:26457]	zf-C2H2
ENSG00000139116	216.753462064409	68.2179074467579	138.163574060018	423.974218419802	470.890947094436	485.428590386603	141.044981190395	460.097918633614	-1.70327641612805	4.44642214434038e-06	0.000193801698940899	KIF21A	12	39293228	39443390	-	10117	protein_coding	kinesin family member 21A [Source:HGNC Symbol;Acc:HGNC:19349]	-
ENSG00000151414	639.097117760725	183.335626263162	402.889200694098	1137.2272212625	1294.9501045097	1603.84792127733	408.440648239328	1345.34174901651	-1.71882435768452	4.66026471312758e-06	0.000201199945942789	NEK7	1	198156963	198322420	+	5485	protein_coding	NIMA related kinase 7 [Source:HGNC Symbol;Acc:HGNC:13386]	-
ENSG00000253738	95.81805404564	76.7451458776026	117.069898631008	219.671076921134	256.331765555439	347.025470276377	96.5443661847501	274.34277091765	-1.50599678312499	4.77845657066537e-06	0.000205009268420458	OTUD6B-AS1	8	91059909	91070189	-	6009	antisense	OTUD6B antisense RNA 1 (head to head) [Source:HGNC Symbol;Acc:HGNC:50466]	-
ENSG00000118193	360.945679317557	74.6133362698914	91.7574881161951	729.524934466482	802.223488497577	697.103950555185	175.772167901214	742.950791173081	-2.0771011489566	5.17271221355458e-06	0.000221230435483462	KIF14	1	200551497	200620734	-	7277	protein_coding	kinesin family member 14 [Source:HGNC Symbol;Acc:HGNC:19181]	-
ENSG00000128915	207.450738370658	82.0746698968806	152.929146860325	378.774408353725	458.549047271396	490.516940390656	147.484851709288	442.613465338592	-1.58327634632133	5.2749587215564e-06	0.000224900576520937	ICE2	15	60419609	60479160	-	16010	protein_coding	interactor of little elongation complex ELL subunit 2 [Source:HGNC Symbol;Acc:HGNC:29885]	-
ENSG00000011405	215.823189695034	45.8339065657905	56.952923658328	416.742248809229	474.688454732294	463.039850368773	106.203339973051	451.490184636765	-2.08389210785747	5.3476525759209e-06	0.000226588152179732	PIK3C2A	11	17077730	17207983	-	9204	protein_coding	phosphatidylinositol-4-phosphate 3-kinase catalytic subunit type 2 alpha [Source:HGNC Symbol;Acc:HGNC:8971]	-
ENSG00000115355	358.154862209431	83.1405747007362	91.7574881161951	746.700862291591	723.425205012016	696.086280554375	177.684308342121	722.070782619327	-2.02036796759412	5.47353720432338e-06	0.000229543025378121	CCDC88A	2	55287842	55419895	-	33942	protein_coding	coiled-coil domain containing 88A [Source:HGNC Symbol;Acc:HGNC:25523]	-
ENSG00000183735	237.219454190662	79.9428602891694	181.405608689489	446.57412345284	530.701692390705	601.442970478999	166.189307723107	526.239595440848	-1.66099573181048	5.50299337616493e-06	0.000229615754104248	TBK1	12	64451880	64502108	+	4762	protein_coding	TANK binding kinase 1 [Source:HGNC Symbol;Acc:HGNC:11584]	-
ENSG00000049130	72.5612448112614	13.8567624501227	29.5311456006145	150.063369419375	177.533482069878	190.304290151561	38.6497176206662	172.633713880272	-2.1505608891344	5.68575425773524e-06	0.000235433307471001	KITLG	12	88492793	88580851	-	6205	protein_coding	KIT ligand [Source:HGNC Symbol;Acc:HGNC:6343]	-
ENSG00000168283	133.028948820646	51.1634305850684	106.523060916502	250.406947766066	303.800611028668	380.608580303123	96.9051467740722	311.605379699286	-1.68218815248248	5.69120097931911e-06	0.000235433307471001	BMI1	10	22321211	22331484	+	4283	protein_coding	BMI1 proto-oncogene, polycomb ring finger [Source:HGNC Symbol;Acc:HGNC:1066]	-
ENSG00000145723	15.8146302793775	4.26361921542237	21.0936754290104	52.4317796766492	93.9883140369942	82.4312700656496	13.7239749746034	76.283787926431	-2.47017380135351	5.69402489937902e-06	0.000235433307471001	GIN1	5	103086000	103120151	-	4182	protein_coding	gypsy retrotransposon integrase 1 [Source:HGNC Symbol;Acc:HGNC:25959]	-
ENSG00000051341	97.6785987843903	34.1089537233789	37.9686157722187	209.727118706597	211.711050810603	193.357300153993	56.5853894266626	204.931823223731	-1.85046378653654	6.64845737347565e-06	0.000270002337131714	POLQ	3	121431427	121546641	-	9400	protein_coding	DNA polymerase theta [Source:HGNC Symbol;Acc:HGNC:9186]	-
ENSG00000170802	270.709259488167	73.5474314660358	103.359009602151	459.230070271342	530.701692390705	614.672680489535	149.205233518785	534.868147717194	-1.83895693147694	6.87687414139114e-06	0.000277630971973685	FOXN2	2	48314637	48379294	+	5481	protein_coding	forkhead box N2 [Source:HGNC Symbol;Acc:HGNC:5281]	Fork
ENSG00000110330	1137.7231077458	434.889159973082	952.379445619818	2080.09525924086	2418.06298840631	2654.08336211376	841.663904446234	2384.08053658697	-1.50173649300478	7.16098270483661e-06	0.000287405305860393	BIRC2	11	102347211	102378670	+	4532	protein_coding	baculoviral IAP repeat containing 2 [Source:HGNC Symbol;Acc:HGNC:590]	-
ENSG00000204767	77.2126066581371	39.4384777426569	53.7888723439764	183.511228868272	160.444697699515	179.109920142646	56.8133189149235	174.355282236811	-1.6136395680613	7.24343345641733e-06	0.00028986441603663	INSYN2B	5	169864264	169980740	-	2999	protein_coding	inhibitory synaptic factor family member 2B [Source:HGNC Symbol;Acc:HGNC:37271]	-
ENSG00000144395	31.629260558755	21.3180960771118	31.6405131435155	72.3196961057231	107.279590769498	141.456130112658	28.1959565931274	107.018472329293	-1.9208120487173	7.42489848753098e-06	0.000296259943732796	CCDC150	2	196639554	196763490	+	9683	protein_coding	coiled-coil domain containing 150 [Source:HGNC Symbol;Acc:HGNC:26834]	-
ENSG00000138381	481.881087336326	175.874292636173	456.678073038074	872.356334275285	1126.91039153447	1458.32111116143	371.477817670191	1152.52927899039	-1.63275406528065	7.57584755675587e-06	0.000300530578729742	ASNSD1	2	189661385	189670831	+	2504	protein_coding	asparagine synthetase domain containing 1 [Source:HGNC Symbol;Acc:HGNC:24910]	-
ENSG00000196584	150.704123838774	75.679241073747	164.530668346281	293.7987654295	397.788925065662	467.110530372015	130.304677752934	386.232740289059	-1.56623547925641	7.74901234707046e-06	0.000306511511508689	XRCC2	7	152644779	152676165	-	4853	protein_coding	X-ray repair cross complementing 2 [Source:HGNC Symbol;Acc:HGNC:12829]	-
ENSG00000213417	3.72108947750058	3.19771441156678	0	37.0638442541831	34.1775687407252	24.4240800194517	2.30626796302245	31.8884976714533	-3.76928534222291	7.80279124251245e-06	0.000307695709566057	KRTAP2-4	17	41065116	41065879	-	764	protein_coding	keratin associated protein 2-4 [Source:HGNC Symbol;Acc:HGNC:18891]	-
ENSG00000113240	42.7925289912567	12.7908576462671	22.1483592004609	90.3996201321539	106.330213860034	132.297100105364	25.9105819459949	109.675644699184	-2.0715010765553	8.09753694688001e-06	0.000316636830442857	CLK4	5	178602664	178630615	-	7924	protein_coding	CDC like kinase 4 [Source:HGNC Symbol;Acc:HGNC:13659]	-
ENSG00000100479	140.471127775647	102.326861170137	229.921062176213	325.438632475754	488.929108374263	639.096760508987	157.573017040666	484.488167119668	-1.62035101402335	8.13818557692447e-06	0.000317319680358371	POLE2	14	49643555	49688422	-	2955	protein_coding	DNA polymerase epsilon 2, accessory subunit [Source:HGNC Symbol;Acc:HGNC:9178]	-
ENSG00000014123	90.2364198293891	38.3725729388013	56.952923658328	188.03120987488	170.887843703626	239.152450190465	61.8539721421728	199.35716792299	-1.68362081334916	8.34784139239164e-06	0.00032273603756009	UFL1	6	96521595	96555276	+	4539	protein_coding	UFM1 specific ligase 1 [Source:HGNC Symbol;Acc:HGNC:23039]	-
ENSG00000146757	26.0476263425041	8.52723843084474	23.2030429719114	74.1276885083662	80.69703730449	100.749330080238	19.2593025817534	85.1913519643649	-2.13773290323573	8.53516339414999e-06	0.000329048580879822	ZNF92	7	65373799	65401135	+	3512	protein_coding	zinc finger protein 92 [Source:HGNC Symbol;Acc:HGNC:13168]	zf-C2H2
ENSG00000156876	95.81805404564	28.779429704101	11.6015214859557	205.207137699989	203.166658625422	269.68255021478	45.3996684118989	226.018782180064	-2.30812714782366	9.14114083381894e-06	0.000345595727766978	SASS6	1	100083563	100132955	-	3972	protein_coding	SAS-6 centriolar assembly protein [Source:HGNC Symbol;Acc:HGNC:25403]	-
ENSG00000111615	146.983034361273	43.7020969580793	140.272941602919	319.110659066503	354.117587230291	451.845480359857	110.319357640757	375.024575552217	-1.76328306260636	9.90649759620184e-06	0.000373499520941097	KRR1	12	75490861	75511636	-	10749	protein_coding	KRR1, small subunit processome component homolog [Source:HGNC Symbol;Acc:HGNC:5176]	-
ENSG00000154727	188.845290983155	60.7565738197687	137.108890288567	391.430355172226	372.155748510118	448.792470357426	128.903585030497	404.12619134659	-1.64608888517576	9.97752675924631e-06	0.000375144041832541	GABPA	21	25734570	25772460	+	5429	protein_coding	GA binding protein transcription factor subunit alpha [Source:HGNC Symbol;Acc:HGNC:4071]	ETS
ENSG00000092108	227.916730496911	112.985909208693	283.709934520189	496.293914525525	569.626145678753	732.722400583552	208.204191408598	599.547486929277	-1.5252210884416	1.17903697757392e-05	0.000437298105015628	SCFD1	14	30622112	30735812	+	6571	protein_coding	sec1 family domain containing 1 [Source:HGNC Symbol;Acc:HGNC:20726]	-
ENSG00000153914	473.508636011949	168.412959009184	220.428908233158	834.38849381978	816.464142139546	898.602610715662	287.45016775143	849.818415558329	-1.56228546759024	1.23383698567326e-05	0.000451505160051449	SREK1	5	66139971	66183615	+	18240	protein_coding	splicing regulatory glutamic acid and lysine rich protein 1 [Source:HGNC Symbol;Acc:HGNC:17882]	-
ENSG00000105849	228.847002866286	61.8224786236243	151.874463088875	433.918176634339	417.725840164419	622.814040496019	147.514648192928	491.486019098259	-1.73399957417	1.3970252692481e-05	0.000500515388348938	TWISTNB	7	19695462	19709087	-	3997	protein_coding	TWIST neighbor [Source:HGNC Symbol;Acc:HGNC:18027]	-
ENSG00000164306	66.0493382256354	56.4929546043464	64.3357100584816	141.02340740616	155.697813152192	256.452840204243	62.2926676294878	184.391353587532	-1.56387029505207	1.49580667477675e-05	0.000524370656267366	PRIMPOL	4	184649613	184694963	+	2843	protein_coding	primase and DNA directed polymerase [Source:HGNC Symbol;Acc:HGNC:26575]	-
ENSG00000094975	445.600464930695	163.083434989906	222.538275776059	753.932831902163	784.18532721775	850.772120677569	277.074058565553	796.296759932494	-1.521441836266	1.49605597335704e-05	0.000524370656267366	SUCO	1	172532349	172611833	+	7894	protein_coding	SUN domain containing ossification factor [Source:HGNC Symbol;Acc:HGNC:1240]	-
ENSG00000134480	189.77556335253	100.195051562426	247.850686290872	416.742248809229	491.777239102656	625.867050498451	179.273767068609	511.462179470112	-1.51183918503241	1.49614959299048e-05	0.000524370656267366	CCNH	5	87318416	87413019	-	6070	protein_coding	cyclin H [Source:HGNC Symbol;Acc:HGNC:1594]	-
ENSG00000237765	73.4915171806365	61.8224786236243	95.9762232019972	162.719316237877	213.609804629532	288.000610229368	77.0967396687527	221.443243698926	-1.52160386145893	1.49901899501227e-05	0.000524370656267366	FAM200B	4	15681662	15705565	+	4817	protein_coding	family with sequence similarity 200 member B [Source:HGNC Symbol;Acc:HGNC:27740]	-
ENSG00000166004	89.306147460014	14.9226672539783	23.2030429719114	179.895244062986	212.660427720068	190.304290151561	42.4772858953012	194.286653978205	-2.18496542271572	1.51634683695942e-05	0.000526318533966958	CEP295	11	93661639	93730358	+	9495	protein_coding	centrosomal protein 295 [Source:HGNC Symbol;Acc:HGNC:29366]	-
ENSG00000183137	84.6547856131383	44.7680017619349	54.8435561154269	148.255377016732	172.786597522555	248.311480197759	61.4221144968334	189.784484912349	-1.62304359973972	1.51904004761763e-05	0.000526318533966958	CEP57L1	6	109095110	109163932	+	6432	protein_coding	centrosomal protein 57 like 1 [Source:HGNC Symbol;Acc:HGNC:21561]	-
ENSG00000152404	93.0272369375146	28.779429704101	63.2810262870311	170.855282049771	215.508558448461	240.170120191275	61.6958976428822	208.844653563169	-1.75447504867121	1.52627069094452e-05	0.000527488400915826	CWF19L2	11	107326345	107457844	-	3581	protein_coding	CWF19 like cell cycle control factor 2 [Source:HGNC Symbol;Acc:HGNC:26508]	-
ENSG00000107949	311.641243740674	154.556196559061	412.381354637153	652.685257354151	823.109780505798	1045.14709083237	292.859598312296	840.31404289744	-1.52030905542793	1.72783726666398e-05	0.000591179520789082	BCCIP	10	125823546	125853695	+	4498	protein_coding	BRCA2 and CDKN1A interacting protein [Source:HGNC Symbol;Acc:HGNC:978]	-
ENSG00000234883	0	0	0	9.03996201321539	16.139407460898	22.3887400178308	0	15.8560364973147	-6.40582186749317	1.77249108676549e-05	1	MIR155HG	21	25561909	25575168	+	1600	lincRNA	MIR155 host gene [Source:HGNC Symbol;Acc:HGNC:35460]	-
ENSG00000153132	12.0935408018769	5.32952401927796	15.8202565717578	53.3357758779708	51.2663531110877	63.0955400502503	11.0811071309709	55.899223013103	-2.33123235717725	1.87066567816365e-05	0.000629040060721076	CLGN	4	140388455	140427968	-	3127	protein_coding	calmegin [Source:HGNC Symbol;Acc:HGNC:2060]	-
ENSG00000154642	87.4456027212637	40.5043825465125	73.8278640015363	168.143293445806	200.318527897028	225.922740179929	67.2592830897708	198.128187174254	-1.55522884843381	2.03647225881086e-05	0.000671594200821336	C21orf91	21	17788967	17819386	-	6235	protein_coding	chromosome 21 open reading frame 91 [Source:HGNC Symbol;Acc:HGNC:16459]	-
ENSG00000117010	27.9081710812544	30.9112393118122	36.9139320007681	94.9196011387616	93.0389371275296	116.014380092396	31.9111141312782	101.324306119562	-1.66815057889333	2.18067854212339e-05	0.000705550036111129	ZNF684	1	40531561	40548169	+	3115	protein_coding	zinc finger protein 684 [Source:HGNC Symbol;Acc:HGNC:28418]	zf-C2H2
ENSG00000188647	326.525601650676	102.326861170137	177.186873603687	503.525884136097	590.512437686974	750.022790597331	202.0131121415	614.687037473467	-1.60336160759768	2.29062277827769e-05	0.000732464096810947	PTAR1	9	69709522	69759959	-	12200	protein_coding	protein prenyltransferase alpha subunit repeat containing 1 [Source:HGNC Symbol;Acc:HGNC:30449]	-
ENSG00000151338	40.0017118831313	19.1862864694007	51.6795048010754	115.711513769157	106.330213860034	165.88021013211	36.9558343845358	129.3073125871	-1.80475482151182	2.37500252079591e-05	0.000755352515545946	MIPOL1	14	37197913	37552361	+	20250	protein_coding	mirror-image polydactyly 1 [Source:HGNC Symbol;Acc:HGNC:21460]	-
ENSG00000165156	264.197352902541	83.1405747007362	164.530668346281	451.094104459448	492.726616012121	581.089570462789	170.622865316519	508.303430311453	-1.5726900761686	2.40433431007519e-05	0.000761706466844655	ZHX1	8	123248451	123275541	-	6741	protein_coding	zinc fingers and homeoboxes 1 [Source:HGNC Symbol;Acc:HGNC:12871]	Homeobox
ENSG00000178295	133.959221190021	54.3611449966352	113.905847316656	258.54291357796	277.21805756366	329.725080262598	100.742071167771	288.495350468073	-1.51532697352421	2.49987888148565e-05	0.000786513617747417	GEN1	2	17753858	17788941	+	11827	protein_coding	GEN1, Holliday junction 5' flap endonuclease [Source:HGNC Symbol;Acc:HGNC:26881]	-
ENSG00000173145	439.088558345069	158.819815774483	530.505937039611	821.732547001279	1210.45555956735	1464.42713116629	376.138103719721	1165.53841257831	-1.63122368276058	2.54615458631235e-05	0.000793773842101841	NOC3L	10	94333226	94362959	-	4464	protein_coding	NOC3 like DNA replication regulator [Source:HGNC Symbol;Acc:HGNC:24034]	-
ENSG00000181450	127.447314604395	35.1748585272345	45.3514021723723	215.151095914526	206.96416626328	339.901780270703	69.3245251013339	254.00568081617	-1.86786217452885	2.65109982499226e-05	0.000824612550110091	ZNF678	1	227563543	227677443	+	8915	protein_coding	zinc finger protein 678 [Source:HGNC Symbol;Acc:HGNC:28652]	zf-C2H2
ENSG00000270069	20.4659921262532	18.1203816655451	42.1873508580207	64.1837302938293	105.380836950569	151.632830120763	26.924574883273	107.06579912172	-1.99276743299153	2.90373537808016e-05	0.000889049717771926	MIR222HG	X	45745211	45770274	-	2785	lincRNA	MIR222 host gene [Source:HGNC Symbol;Acc:HGNC:49555]	-
ENSG00000122376	426.064745173817	155.622101362916	472.498329609832	790.996676156346	1022.47893149336	1289.38789102689	351.395058715522	1034.2878328922	-1.55690574894791	3.20422101563211e-05	0.000965924423346719	SHLD2	10	87094161	87191468	+	4242	protein_coding	shieldin complex subunit 2 [Source:HGNC Symbol;Acc:HGNC:28773]	-
ENSG00000043093	232.568092343786	96.9973371508589	223.59295954751	410.414275399979	467.093439456577	699.139290556806	184.386129680718	525.549001804454	-1.50975971904423	3.26903723531945e-05	0.000981141307074167	DCUN1D1	3	182938074	182985953	-	8412	protein_coding	defective in cullin neddylation 1 domain containing 1 [Source:HGNC Symbol;Acc:HGNC:18184]	-
ENSG00000172469	110.702411955642	34.1089537233789	23.2030429719114	206.111133901311	211.711050810603	227.95808018155	56.0048028836442	215.260088297821	-1.93584922069639	3.68249429097498e-05	0.00107459737454762	MANEA	6	95577543	95609457	+	5187	protein_coding	mannosidase endo-alpha [Source:HGNC Symbol;Acc:HGNC:21072]	-
ENSG00000121350	67.9098829643856	24.5158104886786	58.0076074297785	114.807517567835	166.140959156303	224.905070179118	50.1444336276143	168.617848967752	-1.74526306743564	4.12198195995467e-05	0.0011728366965476	PYROXD1	12	21437615	21471252	+	5725	protein_coding	pyridine nucleotide-disulphide oxidoreductase domain 1 [Source:HGNC Symbol;Acc:HGNC:26162]	-
ENSG00000198087	357.224589840056	91.6678131315809	107.577744687953	612.005428294682	617.094991151982	626.884720499261	185.490049219863	618.661713315308	-1.73542522055128	4.33977143097034e-05	0.00121959161815729	CD2AP	6	47477789	47627263	+	6751	protein_coding	CD2 associated protein [Source:HGNC Symbol;Acc:HGNC:14258]	-
ENSG00000177200	126.51704223502	33.0430489195234	46.4060859438228	237.751000947565	249.686127189187	217.781380173445	68.655392366122	235.072836103399	-1.77026695086455	4.54977010038123e-05	0.00126561287792312	CHD9	16	53055033	53329150	+	16504	protein_coding	chromodomain helicase DNA binding protein 9 [Source:HGNC Symbol;Acc:HGNC:25701]	-
ENSG00000096872	40.9319842525064	12.7908576462671	26.367094286263	82.26365432026	111.077098407357	101.767000081049	26.6966453950122	98.3692509362219	-1.87338123709921	4.58260621343711e-05	0.00126899024437766	IFT74	9	26947039	27062930	+	4073	protein_coding	intraflagellar transport 74 [Source:HGNC Symbol;Acc:HGNC:21424]	-
ENSG00000136051	470.717818903824	112.985909208693	181.405608689489	693.36508641362	761.400281390599	1055.32379084048	255.036445600669	836.696386214899	-1.71225211281315	4.61566521703301e-05	0.00127358859194181	WASHC4	12	105107324	105169134	+	7698	protein_coding	WASH complex subunit 4 [Source:HGNC Symbol;Acc:HGNC:29174]	-
ENSG00000152455	133.959221190021	40.5043825465125	111.796479773755	256.734921175317	280.066188292053	333.79576026584	95.4200278367628	290.198956577737	-1.60197442375566	4.90415502746827e-05	0.00133172704189757	SUV39H2	10	14878820	14904315	+	3565	protein_coding	suppressor of variegation 3-9 homolog 2 [Source:HGNC Symbol;Acc:HGNC:17287]	-
ENSG00000153922	370.248403011308	98.0632419547145	158.202565717578	604.773458684109	643.677544616991	673.697540536544	208.838070227867	640.716181279215	-1.61523006026636	4.90421181584376e-05	0.00133172704189757	CHD1	5	98853985	98928957	-	10437	protein_coding	chromodomain helicase DNA binding protein 1 [Source:HGNC Symbol;Acc:HGNC:1915]	-
ENSG00000148516	74.4217895500117	27.7135249002454	33.7498806864166	148.255377016732	132.912767325042	158.756520126436	45.2950650455579	146.641554822737	-1.687973879943	4.96787760938415e-05	0.00134634401905013	ZEB1	10	31318495	31529814	+	8650	protein_coding	zinc finger E-box binding homeobox 1 [Source:HGNC Symbol;Acc:HGNC:11642]	zf-C2H2
ENSG00000197275	27.9081710812544	9.59314323470033	31.6405131435155	84.0716467229031	86.3932987612775	89.554960071323	23.0472758198234	86.6733018518346	-1.90697995410033	5.31265161883653e-05	0.00142287573493927	RAD54B	8	94371960	94475109	-	5313	protein_coding	RAD54 homolog B [Source:HGNC Symbol;Acc:HGNC:17228]	-
ENSG00000115540	182.333384397529	62.8883834274799	213.046121833005	358.886491924651	425.320855440135	629.937730501693	152.755963219338	471.38169262216	-1.6245535506647	5.3974832839136e-05	0.001442772582493	MOB4	2	197515571	197553699	+	4296	protein_coding	MOB family member 4, phocein [Source:HGNC Symbol;Acc:HGNC:17261]	-
ENSG00000198924	196.287469938156	84.2064795045918	263.67094286263	433.918176634339	458.549047271396	700.156960557617	181.388297435126	530.87472815445	-1.54863092540851	5.44108683390264e-05	0.00145078605226554	DCLRE1A	10	113834725	113854383	-	4600	protein_coding	DNA cross-link repair 1A [Source:HGNC Symbol;Acc:HGNC:17660]	-
ENSG00000197841	52.0952526850082	50.0975257812128	53.7888723439764	98.5355859440477	150.001551695405	204.551670162908	51.9938836033991	151.029602600787	-1.53706438544116	5.48332528851677e-05	0.00145718038638137	ZNF181	19	34734155	34745378	+	6266	protein_coding	zinc finger protein 181 [Source:HGNC Symbol;Acc:HGNC:12971]	zf-C2H2
ENSG00000229676	18.6054473875029	12.7908576462671	18.9843078861093	57.8557568845785	74.0513989382379	59.0248600470084	16.7935376399598	63.6440052899416	-1.91966921186003	5.54977764988316e-05	0.00147198172318413	ZNF492	19	22634324	22667670	+	4245	protein_coding	zinc finger protein 492 [Source:HGNC Symbol;Acc:HGNC:23707]	zf-C2H2
ENSG00000187240	134.889493559396	45.8339065657905	34.8045644578671	282.950811013642	259.179896283832	201.498660160477	71.8426548610179	247.876455819317	-1.78183332969365	5.94435374172164e-05	0.00155553394472662	DYNC2H1	11	103109410	103479863	+	15012	protein_coding	dynein cytoplasmic 2 heavy chain 1 [Source:HGNC Symbol;Acc:HGNC:2962]	-
ENSG00000031691	79.0731513968874	19.1862864694007	100.194958287799	187.127213673559	226.901081362036	296.141970235852	66.1514653846958	236.723421757149	-1.83749498934516	6.16206256156154e-05	0.00159120732485908	CENPQ	6	49463378	49493107	+	1733	protein_coding	centromere protein Q [Source:HGNC Symbol;Acc:HGNC:21347]	-
ENSG00000118985	203.729648893157	67.1520026429023	169.804087203533	360.694484327294	394.940794337269	500.693640398761	146.895246246531	418.776306354441	-1.50947039424825	6.20014439081873e-05	0.00159802591587091	ELL2	5	95885098	95962071	-	7328	protein_coding	elongation factor for RNA polymerase II 2 [Source:HGNC Symbol;Acc:HGNC:17064]	-
ENSG00000142556	208.381010740033	68.2179074467579	168.749403432083	345.326548904828	417.725840164419	509.852670406055	148.449440539625	424.301686491767	-1.51314450779683	6.48895238522751e-05	0.00165686198403402	ZNF614	19	52012765	52030240	-	5813	protein_coding	zinc finger protein 614 [Source:HGNC Symbol;Acc:HGNC:24722]	zf-C2H2
ENSG00000129173	47.4438908381324	22.3840008809674	37.9686157722187	121.135490977086	105.380836950569	104.82001008348	35.9321691637728	110.445446003712	-1.61566958423374	6.50441508110302e-05	0.00165771740782078	E2F8	11	19224063	19241620	-	4140	protein_coding	E2F transcription factor 8 [Source:HGNC Symbol;Acc:HGNC:24727]	E2F
ENSG00000100815	148.843579100023	38.3725729388013	55.8982398868775	283.854807214963	269.623042287943	245.258470195328	81.0381306419007	266.245439899411	-1.71145157419953	6.68334505768466e-05	0.0016969992664095	TRIP11	14	91965991	92040896	-	10372	protein_coding	thyroid hormone receptor interactor 11 [Source:HGNC Symbol;Acc:HGNC:12305]	-
ENSG00000198538	235.358909451912	69.2838122506135	100.194958287799	397.758328581477	365.510110143866	445.739460354994	134.945893330108	403.002633026779	-1.57532178632321	7.31442517084892e-05	0.00182144587585204	ZNF28	19	52797409	52857600	-	5974	protein_coding	zinc finger protein 28 [Source:HGNC Symbol;Acc:HGNC:13073]	zf-C2H2
ENSG00000168661	40.0017118831313	23.449905684823	35.8592482293176	98.5355859440477	104.431460041105	95.660980076186	33.103621932424	99.5426753537795	-1.58503631627568	7.31985409702341e-05	0.00182144587585204	ZNF30	19	34926903	34945170	+	2745	protein_coding	zinc finger protein 30 [Source:HGNC Symbol;Acc:HGNC:13090]	zf-C2H2
ENSG00000122862	8.37245132437631	9.59314323470033	3.16405131435155	24.4078974356815	51.2663531110877	49.865830039714	7.04321529114273	41.8466935288277	-2.56554447068897	7.59677236096501e-05	0.00186995371460732	SRGN	10	69088106	69104811	+	1220	protein_coding	serglycin [Source:HGNC Symbol;Acc:HGNC:9361]	-
ENSG00000169288	116.284046171893	38.3725729388013	184.569660003841	242.270981954172	399.687678884591	528.170730420644	113.075426371512	390.043130419803	-1.78568702274558	7.91344740021369e-05	0.00192710749322642	MRPL1	4	77862520	77952790	+	1943	protein_coding	mitochondrial ribosomal protein L1 [Source:HGNC Symbol;Acc:HGNC:14275]	-
ENSG00000135968	233.498364713162	57.558859408202	56.952923658328	386.910374165619	390.193909789946	425.386060338784	116.003382593231	400.830114764783	-1.78517828463771	8.31047369894561e-05	0.00201304677953574	GCC2	2	108448561	108509415	+	13282	protein_coding	GRIP and coiled-coil domain containing 2 [Source:HGNC Symbol;Acc:HGNC:23218]	-
ENSG00000154265	117.214318541268	33.0430489195234	67.4997613728332	199.78316049206	218.356689176855	248.311480197759	72.5857096112083	222.150443288892	-1.60919055950191	8.49513185520273e-05	0.00205051807002301	ABCA5	17	69244311	69327244	-	13158	protein_coding	ATP binding cassette subfamily A member 5 [Source:HGNC Symbol;Acc:HGNC:35]	-
ENSG00000164118	61.3979763787596	34.1089537233789	89.6481205732941	148.255377016732	158.545943880586	248.311480197759	61.7183502251442	185.037600365026	-1.58302136110436	8.75817447511841e-05	0.00209920097839703	CEP44	4	174283677	174333380	+	7132	protein_coding	centrosomal protein 44 [Source:HGNC Symbol;Acc:HGNC:29356]	-
ENSG00000151233	262.336808163791	73.5474314660358	121.28863371681	412.222267802622	490.827862193192	433.527420345268	152.390957782212	445.525850113694	-1.54509201148544	9.2587121059269e-05	0.00218734815035563	GXYLT1	12	42081845	42144879	-	7497	protein_coding	glucoside xylosyltransferase 1 [Source:HGNC Symbol;Acc:HGNC:27482]	-
ENSG00000015568	14.8843579100023	2.13180960771118	11.6015214859557	74.1276885083662	17.0887843703626	96.6786500769965	9.53922966788974	62.6317076519084	-2.70409546619702	9.27044288422054e-05	0.00218734815035563	RGPD5	2	109792758	109857695	+	14175	protein_coding	RANBP2-like and GRIP domain containing 5 [Source:HGNC Symbol;Acc:HGNC:32418]	-
ENSG00000127928	7.44217895500117	6.39542882313355	1.05468377145052	36.1598480528616	28.4813072839376	38.6714600307986	4.96409718319508	34.4375384558659	-2.78133540119895	9.33832826896883e-05	0.00219253069614911	GNGT1	7	93591573	93911265	+	2361	protein_coding	G protein subunit gamma transducin 1 [Source:HGNC Symbol;Acc:HGNC:4411]	-
ENSG00000138587	3.72108947750058	2.13180960771118	2.10936754290104	21.6959088317169	24.6837996460793	29.5124300235042	2.6540888760376	25.2973795004335	-3.23730657087731	9.33980268781915e-05	0.00219253069614911	MNS1	15	56421544	56465137	-	2504	protein_coding	meiosis specific nuclear structural 1 [Source:HGNC Symbol;Acc:HGNC:29636]	-
ENSG00000120837	105.120777739391	33.0430489195234	94.9215394305466	178.087251660343	229.74921209043	307.336340244768	77.6951220298205	238.39093466518	-1.61446978248852	9.67475489868939e-05	0.00225184856366434	NFYB	12	104117077	104138289	-	4956	protein_coding	nuclear transcription factor Y subunit beta [Source:HGNC Symbol;Acc:HGNC:7805]	NF-YB
ENSG00000127989	58.6071592706342	35.1748585272345	90.7028043447446	160.007327633912	140.507782600759	253.399830201812	61.4949407142044	184.638313478828	-1.58551341245696	9.88817842477086e-05	0.00228984111542156	MTERF1	7	91692008	91880720	-	4890	protein_coding	mitochondrial transcription termination factor 1 [Source:HGNC Symbol;Acc:HGNC:21463]	-
ENSG00000133739	7.44217895500117	0	4.21873508580207	34.3518556502185	35.1269456501897	27.4770900218832	3.88697134693441	32.3186304407638	-3.02858581022637	0.000104224540309135	0.00237736176445136	LRRCC1	8	85107147	85146076	+	5065	protein_coding	leucine rich repeat and coiled-coil centrosomal protein 1 [Source:HGNC Symbol;Acc:HGNC:29373]	-
ENSG00000163376	25.1173539731289	9.59314323470033	18.9843078861093	48.8157948713631	75.950152757167	82.4312700656496	17.8982683646462	69.0657392313932	-1.93967393876586	0.000114588522083211	0.00257513713174192	KBTBD8	3	66998307	67011210	+	4736	protein_coding	kelch repeat and BTB domain containing 8 [Source:HGNC Symbol;Acc:HGNC:30691]	-
ENSG00000153975	56.7466145318839	24.5158104886786	47.4607697152733	97.6315897427262	118.672113683073	184.198270146699	42.9077315786119	133.500657857499	-1.63274255157519	0.000117588767991367	0.0026159388607391	ZUP1	6	116635618	116668794	-	2656	protein_coding	zinc finger containing ubiquitin peptidase 1 [Source:HGNC Symbol;Acc:HGNC:21224]	-
ENSG00000198039	28.8384434506295	7.46133362698914	20.0389916575598	58.7597530859	89.2414294896712	74.2899100591657	18.7795895783928	74.0970308782457	-1.97091815661668	0.000119946079039259	0.00264344933612125	ZNF273	7	64870172	64930966	+	8652	protein_coding	zinc finger protein 273 [Source:HGNC Symbol;Acc:HGNC:13067]	zf-C2H2
ENSG00000197472	24.1870816037538	13.8567624501227	31.6405131435155	80.455661917617	72.1526451193087	80.3959300640286	23.2281190657973	77.6680790336514	-1.74019697116877	0.000121464101347842	0.00267177449371593	ZNF695	1	246945547	247008093	-	3756	protein_coding	zinc finger protein 695 [Source:HGNC Symbol;Acc:HGNC:30954]	zf-C2H2
ENSG00000145241	70.7007000725111	23.449905684823	28.476461829164	114.807517567835	135.760898053436	148.579820118331	40.8756891954994	133.049411913201	-1.69473112846024	0.000123557529905454	0.00270561336685767	CENPC	4	67468748	67545606	-	8613	protein_coding	centromere protein C [Source:HGNC Symbol;Acc:HGNC:1854]	-
ENSG00000205670	7.44217895500117	14.9226672539783	27.4217780577135	10.8479544158585	163.292828427909	138.403120110227	16.595541422231	104.181300984665	-2.6546168895465	0.000134582363651605	0.00291025088979766	SMIM11A	21	34375480	34407866	+	4200	protein_coding	small integral membrane protein 11A [Source:HGNC Symbol;Acc:HGNC:1293]	-
ENSG00000166352	38.141167144381	29.8453345079566	63.2810262870311	109.383540359906	104.431460041105	181.145260144267	43.7558426464562	131.653420181759	-1.58919865609671	0.000137893229439596	0.00296264794051853	C11orf74	11	36594493	36659290	+	1474	protein_coding	chromosome 11 open reading frame 74 [Source:HGNC Symbol;Acc:HGNC:25142]	-
ENSG00000186448	62.3282487481348	39.4384777426569	23.2030429719114	113.903521366514	131.963390415578	128.226420102122	41.656589820901	124.697777294738	-1.57613706572805	0.000138272278437728	0.0029661354274275	ZNF197	3	44584888	44648471	+	6767	protein_coding	zinc finger protein 197 [Source:HGNC Symbol;Acc:HGNC:12988]	zf-C2H2
ENSG00000196417	82.794240874388	20.2521912732562	34.8045644578671	122.943483379729	177.533482069878	161.809530128868	45.9503322018371	154.095498526158	-1.73849121800568	0.000155827148873672	0.00327596061364836	ZNF765	19	53389793	53430413	+	12344	protein_coding	zinc finger protein 765 [Source:HGNC Symbol;Acc:HGNC:25092]	zf-C2H2
ENSG00000134982	178.612294920028	36.2407633310901	30.585829372065	324.534636274432	352.218833411362	251.364490200191	81.8129625410611	309.372653295328	-1.91437913553096	0.000172004475173183	0.00351876419614377	APC	5	112707498	112846239	+	12440	protein_coding	APC, WNT signaling pathway regulator [Source:HGNC Symbol;Acc:HGNC:583]	-
ENSG00000160124	65.1190658562602	24.5158104886786	60.1169749726795	97.6315897427262	168.039712975232	193.357300153993	49.9172837725395	153.00953429065	-1.612172317487	0.000183812720662221	0.00367786680553094	CCDC58	3	122359591	122383231	-	1746	protein_coding	coiled-coil domain containing 58 [Source:HGNC Symbol;Acc:HGNC:31136]	-
ENSG00000279192	1.86054473875029	1.06590480385559	0	18.9839202277523	19.9369150987563	18.3180600145888	0.975483180868628	19.0796317803658	-4.2512066203981	0.000188898562908367	0.0037686089387229	PWAR5	15	24985053	24988232	+	3180	TEC	Prader Willi/Angelman region RNA 5 [Source:HGNC Symbol;Acc:HGNC:30090]	-
ENSG00000177683	87.4456027212637	24.5158104886786	70.6638126871847	187.127213673559	170.887843703626	180.127590143457	60.8750752990424	179.38088250688	-1.55546802696924	0.000194761235076568	0.0038799159581629	THAP5	7	108554543	108569750	-	4961	protein_coding	THAP domain containing 5 [Source:HGNC Symbol;Acc:HGNC:23188]	THAP
ENSG00000075407	101.399688261891	40.5043825465125	39.0232995436692	171.759278251092	176.584105160413	170.968560136162	60.3091234506909	173.103981182556	-1.51556504551043	0.000197089588212486	0.00391490290896383	ZNF37A	10	38094334	38150293	+	13190	protein_coding	zinc finger protein 37A [Source:HGNC Symbol;Acc:HGNC:13102]	zf-C2H2
ENSG00000167232	35.3503500362555	22.3840008809674	21.0936754290104	88.5916277295108	74.0513989382379	78.3605900624077	26.2760087820778	80.3345389100521	-1.60703170778806	0.000198778244640324	0.00392565520367601	ZNF91	19	23304991	23395560	-	10397	protein_coding	zinc finger protein 91 [Source:HGNC Symbol;Acc:HGNC:13166]	zf-C2H2
ENSG00000165338	114.423501433143	41.5702873503681	48.5154534867238	144.639392211446	210.761673901138	246.276140196138	68.1697474234116	200.559068769574	-1.55148256966438	0.000205928633688379	0.00405516443260309	HECTD2	10	91409280	91514829	+	11550	protein_coding	HECT domain E3 ubiquitin protein ligase 2 [Source:HGNC Symbol;Acc:HGNC:26736]	-
ENSG00000068885	29.7687158200047	23.449905684823	48.5154534867238	106.671551755942	66.4563836625211	149.597490119142	33.9113583305172	107.575141845868	-1.66569605886881	0.000212993139776194	0.00415245599854273	IFT80	3	160256986	160399880	-	7175	protein_coding	intraflagellar transport 80 [Source:HGNC Symbol;Acc:HGNC:29262]	-
ENSG00000187398	33.4898052975052	11.7249528424115	18.9843078861093	48.8157948713631	90.1908063991358	96.6786500769965	21.399688675342	78.5617504491651	-1.86657612149975	0.000213405651687402	0.00415458001279343	LUZP2	11	24496970	25082631	+	8851	protein_coding	leucine zipper protein 2 [Source:HGNC Symbol;Acc:HGNC:23206]	-
ENSG00000203326	128.37758697377	33.0430489195234	55.8982398868775	188.03120987488	191.774135711847	295.124300235042	72.439625260057	224.976548607256	-1.62979598418601	0.000218713370050396	0.00421593124297143	ZNF525	19	53365693	53392217	+	7193	protein_coding	zinc finger protein 525 [Source:HGNC Symbol;Acc:HGNC:29423]	zf-C2H2
ENSG00000174796	53.0255250543833	20.2521912732562	60.1169749726795	108.479544158585	117.722736773609	184.198270146699	44.4648971001064	136.800183692964	-1.61821864679161	0.000222732145615821	0.00427054293712743	THAP6	4	75513946	75550473	+	7127	protein_coding	THAP domain containing 6 [Source:HGNC Symbol;Acc:HGNC:23189]	THAP
ENSG00000215146	19.5357197568781	2.13180960771118	4.21873508580207	52.4317796766492	55.0638607489461	38.6714600307986	8.62875481679711	48.722366818798	-2.47375830323708	0.000248128639158934	0.00467753244563246	BX322639.1	10	42331866	42367974	-	7208	transcribed_unprocessed_pseudogene	zinc finger protein 91 pseudogene [Source:NCBI gene;Acc:441666]	-
ENSG00000117569	56.7466145318839	17.0544768616895	28.476461829164	94.9196011387616	95.8870678559234	140.438460111847	34.0925177409125	110.415043035511	-1.68707193402892	0.00025853104561947	0.00482893500763524	PTBP2	1	96721665	96823738	+	12937	protein_coding	polypyrimidine tract binding protein 2 [Source:HGNC Symbol;Acc:HGNC:17662]	-
ENSG00000146247	255.824901578165	57.558859408202	45.3514021723723	430.302191829052	414.877709436025	389.767610310417	119.57838771958	411.649170525165	-1.7801049543155	0.000263753213011157	0.00490451966476997	PHIP	6	78935867	79078236	-	13252	protein_coding	pleckstrin homology domain interacting protein [Source:HGNC Symbol;Acc:HGNC:15673]	-
ENSG00000138468	40.9319842525064	19.1862864694007	22.1483592004609	89.4956239308323	76.8995296666316	86.5019500688916	27.4222099741227	84.2990345554518	-1.6128313597507	0.000267173086309443	0.00496137158647358	SENP7	3	101324205	101513241	-	6396	protein_coding	SUMO specific peptidase 7 [Source:HGNC Symbol;Acc:HGNC:30402]	-
ENSG00000260916	33.4898052975052	23.449905684823	15.8202565717578	69.6077075017585	88.2920525802067	70.2192300559237	24.2533225180287	76.0396633792963	-1.64277004417593	0.000286882688584754	0.0052483673659014	CCPG1	15	55340032	55408510	-	8790	protein_coding	cell cycle progression 1 [Source:HGNC Symbol;Acc:HGNC:24227]	-
ENSG00000236751	7.44217895500117	4.26361921542237	4.21873508580207	37.0638442541831	26.5825534650085	27.4770900218832	5.3081777520752	30.3744959136916	-2.50634389106567	0.000296811916716643	0.00540181900556379	LINC01186	X	46325924	46327645	-	626	lincRNA	long intergenic non-protein coding RNA 1186 [Source:HGNC Symbol;Acc:HGNC:49573]	-
ENSG00000101596	457.694005732572	124.710862051104	100.194958287799	735.852907875733	686.399505542897	666.57385053087	227.533275357158	696.2754213165	-1.61169727494768	0.000299472466545609	0.00541424065672813	SMCHD1	18	2655738	2805017	+	12435	protein_coding	structural maintenance of chromosomes flexible hinge domain containing 1 [Source:HGNC Symbol;Acc:HGNC:29090]	-
ENSG00000152422	115.353773802518	34.1089537233789	161.366617031929	204.303141498668	317.091887761172	453.880820361478	103.609781519275	325.091949873773	-1.64859544785763	0.000311050905664689	0.00555749699076623	XRCC4	5	83077498	83353787	+	2676	protein_coding	X-ray repair cross complementing 4 [Source:HGNC Symbol;Acc:HGNC:12831]	-
ENSG00000175315	0.930272369375146	0	6.32810262870311	19.8879164290739	30.3800611028668	23.4064100186412	2.41945833269275	24.5581291835273	-3.35992634431454	0.000311889814341595	0.00556465226474151	CST6	11	66011841	66013505	+	759	protein_coding	cystatin E/M [Source:HGNC Symbol;Acc:HGNC:2478]	-
ENSG00000164187	207.450738370658	43.7020969580793	148.710411774523	326.342628677075	361.712602506008	479.32257038174	133.28774903442	389.125933854941	-1.54344933791743	0.000345431478374322	0.00597670696969781	LMBRD2	5	36098412	36151961	-	8421	protein_coding	LMBR1 domain containing 2 [Source:HGNC Symbol;Acc:HGNC:25287]	-
ENSG00000135541	83.7245132437631	24.5158104886786	36.9139320007681	126.559468185015	122.469621320932	193.357300153993	48.38475191107	147.462129886647	-1.60083276657722	0.000379458552904756	0.00643527850688288	AHI1	6	135283532	135497776	-	8705	protein_coding	Abelson helper integration site 1 [Source:HGNC Symbol;Acc:HGNC:21575]	-
ENSG00000180667	90.2364198293891	25.5817152925342	79.1012828587889	145.543388412768	187.976628073988	225.922740179929	64.9731393269041	186.480918888895	-1.51763951969111	0.000391187539754927	0.00658372372105153	YOD1	1	207043849	207052980	-	6521	protein_coding	YOD1 deubiquitinase [Source:HGNC Symbol;Acc:HGNC:25035]	-
ENSG00000231607	15.8146302793775	7.46133362698914	31.6405131435155	54.2397720792923	60.7601222057336	89.554960071323	18.3054923499607	68.1849514521163	-1.8972424669073	0.000421404122477624	0.00697375372047992	DLEU2	13	49982552	50125720	-	5103	antisense	deleted in lymphocytic leukemia 2 [Source:HGNC Symbol;Acc:HGNC:13748]	-
ENSG00000023287	276.290893704418	63.9542882313355	110.741796002304	365.214465333902	351.269456501897	605.513650482241	150.328992646019	440.665857439347	-1.54880998438485	0.000439551238076935	0.00719581129703461	RB1CC1	8	52622456	52745843	-	7615	protein_coding	RB1 inducible coiled-coil 1 [Source:HGNC Symbol;Acc:HGNC:15574]	-
ENSG00000175548	106.051050108767	27.7135249002454	52.7341885725259	148.255377016732	185.128497345595	205.569340163719	62.1662545271793	179.651071508682	-1.52549933699654	0.000449364480827913	0.00732143129120336	ALG10B	12	38316578	38329728	+	11449	protein_coding	ALG10B, alpha-1,2-glucosyltransferase [Source:HGNC Symbol;Acc:HGNC:31088]	-
ENSG00000182903	37.2108947750058	10.6590480385559	30.585829372065	73.2236923070446	98.7351985843171	79.3782600632181	26.1519240618756	83.7790503181933	-1.67353692459752	0.000497757745560084	0.00795830900202723	ZNF721	4	425815	499156	-	6390	protein_coding	zinc finger protein 721 [Source:HGNC Symbol;Acc:HGNC:29425]	zf-C2H2
ENSG00000171806	40.9319842525064	8.52723843084474	33.7498806864166	88.5916277295108	84.4945449423483	102.784670081859	27.7363677899226	91.9569475845728	-1.72277932316859	0.000517045131014805	0.00820914114045083	METTL18	1	169792529	169794966	-	1578	protein_coding	methyltransferase like 18 [Source:HGNC Symbol;Acc:HGNC:28793]	-
ENSG00000165813	125.586769865645	21.3180960771118	56.952923658328	188.03120987488	189.875381892918	263.576530209917	67.9525965336948	213.827707325905	-1.64879553269657	0.000531623084822781	0.0083726047628131	CCDC186	10	114120862	114174232	-	9003	protein_coding	coiled-coil domain containing 186 [Source:HGNC Symbol;Acc:HGNC:24349]	-
ENSG00000180376	19.5357197568781	2.13180960771118	13.7108890288567	42.4878214621123	46.5194685637648	69.2015600551133	11.7928061311487	52.7362833603301	-2.14787310609907	0.000533359852803716	0.00839030223617432	CCDC66	3	56557161	56621818	+	9267	protein_coding	coiled-coil domain containing 66 [Source:HGNC Symbol;Acc:HGNC:27709]	-
ENSG00000169131	86.5153303518886	15.9885720578339	46.4060859438228	145.543388412768	142.406536419688	169.950890135352	49.6366627845151	152.633604989269	-1.61461862744375	0.000624367362036182	0.00957409089880277	ZNF354A	5	178711592	178730702	-	2947	protein_coding	zinc finger protein 354A [Source:HGNC Symbol;Acc:HGNC:11628]	zf-C2H2
ENSG00000280079	3.72108947750058	2.13180960771118	0	12.6559468185015	23.7344227366147	23.4064100186412	1.95096636173726	19.9322598579192	-3.32168906436897	0.000713414081819204	0.0105724918377726	AC011447.7	19	20220597	20222186	-	1590	TEC	TEC	-
ENSG00000177034	121.865680388144	26.6476200963898	25.3124105148124	185.319221270915	201.267904806493	177.074580141025	57.9419036664488	187.887235406144	-1.69089453381786	0.00073737546434409	0.0108692466848693	MTX3	5	79976731	79991265	-	7919	protein_coding	metaxin 3 [Source:HGNC Symbol;Acc:HGNC:24812]	-
ENSG00000164114	44.653073730007	11.7249528424115	8.43747017160415	65.9917226964723	72.1526451193087	102.784670081859	21.6051655813409	80.3096792992135	-1.88104038473154	0.000849954717922939	0.0120794187637522	MAP9	4	155342658	155376970	-	8857	protein_coding	microtubule associated protein 9 [Source:HGNC Symbol;Acc:HGNC:26118]	-
ENSG00000241343	21.3962644956284	14.9226672539783	9.49215394305467	43.3918176634339	46.5194685637648	65.1308800518713	15.2703618975538	51.6807220930233	-1.75050099712278	0.000914201614778289	0.0127801463737034	RPL36A	X	101390824	101396154	+	3964	protein_coding	ribosomal protein L36a [Source:HGNC Symbol;Acc:HGNC:10359]	-
ENSG00000197008	25.1173539731289	21.3180960771118	37.9686157722187	68.703711300437	59.810745296269	111.943700089154	28.1346886074865	80.1527188952866	-1.51008720995893	0.000955465483695327	0.0131158481543172	ZNF138	7	64794388	64833681	+	2850	protein_coding	zinc finger protein 138 [Source:HGNC Symbol;Acc:HGNC:12922]	zf-C2H2
ENSG00000118482	268.848714749417	55.4270498004908	46.4060859438228	339.902571696899	406.333317250844	414.191690329869	123.560616831244	386.809193092537	-1.64308963779567	0.00100832099879616	0.0137039535149198	PHF3	6	63635820	63779336	+	10378	protein_coding	PHD finger protein 3 [Source:HGNC Symbol;Acc:HGNC:8921]	-
ENSG00000023516	251.173539731289	59.6906690159132	53.7888723439764	348.038537508792	338.927556678858	380.608580303123	121.551027030393	355.858224830258	-1.54632439362163	0.00101517154748533	0.0137518919038203	AKAP11	13	42272153	42323267	+	9920	protein_coding	A-kinase anchoring protein 11 [Source:HGNC Symbol;Acc:HGNC:369]	-
ENSG00000078177	80.0034237662625	7.46133362698914	20.0389916575598	140.119411204839	140.507782600759	118.049720094017	35.8345830169372	132.892304633205	-1.88224866161347	0.00103818923341094	0.0139306628929357	N4BP2	4	40056826	40158252	+	9835	protein_coding	NEDD4 binding protein 2 [Source:HGNC Symbol;Acc:HGNC:29851]	-
ENSG00000276672	9.30272369375146	6.39542882313355	5.27341885725259	28.0238822409677	35.1269456501897	29.5124300235042	6.9905237913792	30.8877526382205	-2.13541529649874	0.00103823441113506	0.0139306628929357	AL161891.1	13	33846190	33850825	+	4636	sense_intronic	novel transcript, sense intronic to RFC3	-
ENSG00000188994	111.632684325017	24.5158104886786	14.7655728003073	144.639392211446	185.128497345595	192.339630153182	50.3046892046678	174.035839903408	-1.783626246659	0.00104883830739642	0.0140454022260542	ZNF292	6	87152833	87264196	+	13128	protein_coding	zinc finger protein 292 [Source:HGNC Symbol;Acc:HGNC:18410]	zf-C2H2
ENSG00000203965	30.6989881893798	17.0544768616895	12.6562052574062	48.8157948713631	86.3932987612775	56.9895200453874	20.1365567694918	64.0662045593427	-1.66169905983404	0.00105401541108722	0.0140871630040427	EFCAB7	1	63523372	63572693	+	5704	protein_coding	EF-hand calcium binding domain 7 [Source:HGNC Symbol;Acc:HGNC:29379]	-
ENSG00000174799	119.074863280019	18.1203816655451	48.5154534867238	188.03120987488	183.229743526665	193.357300153993	61.9035661440959	188.206084518513	-1.59883241379796	0.00106985681716973	0.0142432494161331	CEP135	4	55948871	56033363	+	8640	protein_coding	centrosomal protein 135 [Source:HGNC Symbol;Acc:HGNC:29086]	-
ENSG00000146350	14.8843579100023	5.32952401927796	15.8202565717578	45.1998100660769	40.8232071069773	44.7774800356615	12.011379500346	43.6001657362386	-1.85449249373357	0.00115795241317831	0.0150930825969127	TBC1D32	6	121079494	121334745	-	6912	protein_coding	TBC1 domain family member 32 [Source:HGNC Symbol;Acc:HGNC:21485]	-
ENSG00000175279	16.7449026487526	4.26361921542237	27.4217780577135	41.5838252607908	50.3169762016232	93.625640074565	16.1434333072962	61.842147178993	-1.93462094810552	0.00119378801254643	0.015413379943123	CENPS	1	10430443	10442809	+	1739	protein_coding	centromere protein S [Source:HGNC Symbol;Acc:HGNC:23163]	-
ENSG00000256667	0.930272369375146	0	2.10936754290104	13.5599430198231	13.2912767325042	17.3003900137783	1.01321330409206	14.7172032553685	-3.85957384565186	0.00129411598940362	1	KLRA1P	12	10588063	10599669	-	2457	transcribed_unprocessed_pseudogene	killer cell lectin like receptor A1, pseudogene [Source:HGNC Symbol;Acc:HGNC:6372]	-
ENSG00000151575	14.8843579100023	7.46133362698914	13.7108890288567	39.7758328581477	37.0256994691189	48.8481600389035	12.0188601886161	41.8832307887234	-1.79495812767354	0.00134345114314749	0.0166997932289887	TEX9	15	56244009	56445997	+	8290	protein_coding	testis expressed 9 [Source:HGNC Symbol;Acc:HGNC:29585]	-
ENSG00000280128	16.7449026487526	14.9226672539783	13.7108890288567	42.4878214621123	50.3169762016232	47.830490038093	15.1261529771959	46.8784292339428	-1.62945700084197	0.00135814795479147	0.0168061599541374	AL662795.2	6	30282349	30286054	-	3706	TEC	TEC	-
ENSG00000166200	291.175251614421	40.5043825465125	234.139797262015	752.12483949952	998.744508756746	1427.79101113712	188.606477140983	1059.55345313113	-2.48952675442408	0.00143907556891841	0.0175536437042935	COPS2	15	49106068	49155661	-	7510	protein_coding	COP9 signalosome subunit 2 [Source:HGNC Symbol;Acc:HGNC:30747]	-
ENSG00000224080	3.72108947750058	1.06590480385559	1.05468377145052	6.32797340925077	20.8862920082209	29.5124300235042	1.94722601760223	18.9088984803253	-3.24679534239995	0.00150314784703405	0.0181251818806238	UBE2FP1	3	37143512	37143958	-	447	processed_pseudogene	UBE2F pseudogene 1 [Source:HGNC Symbol;Acc:HGNC:44535]	-
ENSG00000181544	31.629260558755	6.39542882313355	41.1326670865702	84.9756429242246	80.69703730449	82.4312700656496	26.3857854894862	82.7013167647881	-1.64535542085148	0.00177223749942685	0.0206162967147282	FANCB	X	14835961	14873069	-	3593	protein_coding	FA complementation group B [Source:HGNC Symbol;Acc:HGNC:3583]	-
ENSG00000113594	160.006847532525	26.6476200963898	75.9372315444373	167.239297244485	255.382388645974	325.654400259357	87.5305663911174	249.425362049938	-1.50680677204379	0.00184435904923123	0.0211502162450335	LIFR	5	38474963	38608354	-	11864	protein_coding	LIF receptor alpha [Source:HGNC Symbol;Acc:HGNC:6597]	-
ENSG00000204789	16.7449026487526	2.13180960771118	16.8749403432083	45.1998100660769	35.1269456501897	60.0425300478189	11.917217533224	46.7897619213619	-1.9647810261075	0.00185836603060865	0.0212300479924123	ZNF204P	6	27357825	27360221	-	2397	processed_pseudogene	zinc finger protein 204, pseudogene [Source:HGNC Symbol;Acc:HGNC:12995]	-
ENSG00000172260	5.58163421625088	4.26361921542237	2.10936754290104	14.4639392211446	21.8356689176855	30.5301000243147	3.98487365819143	22.2765693877149	-2.4700845043837	0.00223750401847987	0.0242842823131765	NEGR1	1	71395940	72282734	-	13406	protein_coding	neuronal growth regulator 1 [Source:HGNC Symbol;Acc:HGNC:17302]	-
ENSG00000268357	5.58163421625088	1.06590480385559	6.32810262870311	18.9839202277523	19.9369150987563	31.5477700251252	4.32521388293653	23.4895351172113	-2.43050934670461	0.00241794986916598	0.0258030227421634	VN1R81P	19	21123817	21124188	+	372	unprocessed_pseudogene	vomeronasal 1 receptor 81 pseudogene [Source:HGNC Symbol;Acc:HGNC:37401]	-
ENSG00000066279	483.741632075076	107.656385189415	59.062291201229	1666.96899523692	1366.15337271954	1044.12942083156	216.820102821907	1359.08392959601	-2.64744315173735	0.0024244359719824	0.0258030227421634	ASPM	1	197084128	197146694	-	10887	protein_coding	abnormal spindle microtubule assembly [Source:HGNC Symbol;Acc:HGNC:19048]	-
ENSG00000090612	121.865680388144	21.3180960771118	27.4217780577135	178.087251660343	139.558405691294	193.357300153993	56.8685181743231	170.334319168543	-1.57632375571277	0.002482635153773	0.0262087969090186	ZNF268	12	133181409	133214831	+	14095	protein_coding	zinc finger protein 268 [Source:HGNC Symbol;Acc:HGNC:13061]	zf-C2H2
ENSG00000009413	109.772139586267	25.5817152925342	12.6562052574062	166.335301043163	141.457159510224	161.809530128868	49.3366867120692	156.533996894085	-1.65904087893741	0.00275462365755738	0.0279894033607751	REV3L	6	111299028	111483715	-	12425	protein_coding	REV3 like, DNA directed polymerase zeta catalytic subunit [Source:HGNC Symbol;Acc:HGNC:9968]	-
ENSG00000231924	7.44217895500117	11.7249528424115	7.38278640015363	52.4317796766492	15.1900305514334	37.6537900299881	8.8499727325221	35.0918667526903	-1.99181789503125	0.00276178476671373	0.0279894033607751	PSG1	19	42866464	42879822	-	4961	protein_coding	pregnancy specific beta-1-glycoprotein 1 [Source:HGNC Symbol;Acc:HGNC:9514]	-
ENSG00000284606	4.65136184687573	2.13180960771118	1.05468377145052	15.3679354224662	15.1900305514334	22.3887400178308	2.61261840867914	17.6489019972434	-2.73125480725657	0.00316171725818249	0.030754273202193	AC105233.5	8	8059572	8199973	+	7317	processed_transcript	novel transcript	-
ENSG00000269906	5.58163421625088	2.13180960771118	4.21873508580207	14.4639392211446	22.7850458271501	25.4417500202622	3.97739296992138	20.896911689519	-2.38002280630988	0.00340774516761133	0.0324779946824016	AL606834.1	14	50662511	50663178	-	668	sense_intronic	novel transcript, sense intronic to SAV1	-
ENSG00000196757	19.5357197568781	5.32952401927796	11.6015214859557	37.9678404555046	35.1269456501897	49.865830039714	12.1555884207039	40.9868720484695	-1.7412659012005	0.00345335015606322	0.032792074842749	ZNF700	19	11925068	11950773	+	3319	protein_coding	zinc finger protein 700 [Source:HGNC Symbol;Acc:HGNC:25292]	zf-C2H2
ENSG00000171790	26.9778987118792	21.3180960771118	11.6015214859557	94.9196011387616	67.4057605719857	25.4417500202622	19.9658387583156	62.5890372436698	-1.64647785463608	0.00346811447824922	0.0328930109142889	SLFNL1	1	41015597	41023237	-	4310	protein_coding	schlafen like 1 [Source:HGNC Symbol;Acc:HGNC:26313]	-
ENSG00000204584	11.1632684325018	26.6476200963898	52.7341885725259	64.1837302938293	87.3426756707421	103.80234008267	30.1816923671392	85.1095820157471	-1.50100071665317	0.00350152375071471	0.0331180746733114	FLJ45513	17	49845910	49848837	+	2100	antisense	uncharacterized LOC729220 [Source:NCBI gene;Acc:729220]	-
ENSG00000235720	4.65136184687573	4.26361921542237	8.43747017160415	10.8479544158585	48.418222382694	21.3710700170203	5.78415041130075	26.8790822718576	-2.21924850141979	0.0044747449250877	0.039818829027796	GABPAP	7	63893286	63894641	+	1356	processed_pseudogene	GABPA pseudogene [Source:HGNC Symbol;Acc:HGNC:4072]	-
ENSG00000118513	17.6751750181278	7.46133362698914	12.6562052574062	53.3357758779708	37.9750763785835	28.4947600226937	12.597571300841	39.9352040930827	-1.65879444047913	0.00452431502503657	0.0400775245518773	MYB	6	135181315	135219173	+	5493	protein_coding	MYB proto-oncogene, transcription factor [Source:HGNC Symbol;Acc:HGNC:7545]	MYB
ENSG00000145088	12.0935408018769	4.26361921542237	11.6015214859557	15.3679354224662	27.531930374473	68.1838900543028	9.31956050108499	37.0279186170807	-1.98119460239336	0.00481997332505543	0.0418036469751005	EAF2	3	121835183	121886526	+	1770	protein_coding	ELL associated factor 2 [Source:HGNC Symbol;Acc:HGNC:23115]	-
ENSG00000280120	17.6751750181278	10.6590480385559	13.7108890288567	43.3918176634339	39.8738301975127	37.6537900299881	14.0150373618468	40.3064792969782	-1.51937003071508	0.0049182724703787	0.0423342622827691	AC073857.1	12	123152324	123153377	-	1054	TEC	novel transcript	-
ENSG00000255389	0	0	0	3.61598480528616	8.54439218518129	7.12369000567342	0	6.42802233204696	-5.10409740956477	0.0049338534545659	1	Z97989.1	6	111599875	111602295	+	2421	antisense	chromosome 6 open reading frame 3	-
ENSG00000062370	19.5357197568781	6.39542882313355	14.7655728003073	42.4878214621123	35.1269456501897	46.8128200372825	13.5655737934396	41.4758623831949	-1.60365809534908	0.00503640005707399	0.0429621953655217	ZNF112	19	44326555	44367217	-	3848	protein_coding	zinc finger protein 112 [Source:HGNC Symbol;Acc:HGNC:12892]	zf-C2H2
ENSG00000179148	13.023813171252	13.8567624501227	12.6562052574062	49.7197910726846	31.3294380123314	34.6007800275566	13.1789269595937	38.5500030375242	-1.55008430891138	0.00522581914165034	0.0439855847310127	ALOXE3	17	8095900	8119047	-	3760	protein_coding	arachidonate lipoxygenase 3 [Source:HGNC Symbol;Acc:HGNC:13743]	-
ENSG00000197415	6.51190658562602	2.13180960771118	0	8.13596581189385	37.9750763785835	14.2473800113468	2.8812387311124	20.1194740672747	-2.77350837864049	0.00575815652666771	0.0472742232897266	VEPH1	3	157259742	157533619	-	6554	protein_coding	ventricular zone expressed PH domain containing 1 [Source:HGNC Symbol;Acc:HGNC:25735]	-
ENSG00000083535	54.8860697931336	12.7908576462671	6.32810262870311	62.3757378911862	93.0389371275296	80.3959300640286	24.6683433560346	78.6035350275815	-1.66063761042146	0.0059985418977694	0.0486504936342439	PIBF1	13	72782059	73016461	+	4253	protein_coding	progesterone immunomodulatory binding factor 1 [Source:HGNC Symbol;Acc:HGNC:23352]	-
ENSG00000168152	21.3962644956284	7.46133362698914	30.585829372065	39.7758328581477	59.810745296269	69.2015600551133	19.8144758315608	56.26271273651	-1.50262545416494	0.00609998344555155	0.0492394449649992	THAP9	4	82900684	82919969	+	4332	protein_coding	THAP domain containing 9 [Source:HGNC Symbol;Acc:HGNC:23192]	THAP
ENSG00000162711	13.023813171252	21.3180960771118	4.21873508580207	36.1598480528616	51.2663531110877	35.6184500283671	12.8535481113887	41.0148837307721	-1.67485077420446	0.00618306847148249	0.0496604900825759	NLRP3	1	247416156	247449108	+	4757	protein_coding	NLR family pyrin domain containing 3 [Source:HGNC Symbol;Acc:HGNC:16400]	-
ENSG00000117724	1590.7657516315	353.880394880057	335.389439321265	3082.62704650645	2952.56218843487	2927.83659233178	760.011861944274	2987.6752757577	-1.97469892720342	0.00686946784051507	0.0533765923315174	CENPF	1	214603195	214664588	+	11690	protein_coding	centromere protein F [Source:HGNC Symbol;Acc:HGNC:1857]	-
ENSG00000134363	0	3.19771441156678	0	10.8479544158585	17.0887843703626	8.14136000648391	1.06590480385559	12.0260329309017	-3.53858375984054	0.00686992347373615	1	FST	5	53480409	53487134	+	2969	protein_coding	follistatin [Source:HGNC Symbol;Acc:HGNC:3971]	-
ENSG00000198887	189.77556335253	22.3840008809674	36.9139320007681	406.798290594692	390.193909789946	526.135390419023	83.0244987447551	441.042530267887	-2.40759079108935	0.00688340345427116	0.0534049091128997	SMC5	9	70258962	70354888	+	6637	protein_coding	structural maintenance of chromosomes 5 [Source:HGNC Symbol;Acc:HGNC:20465]	-
ENSG00000154678	0	1.06590480385559	0	11.75195061718	1.89875381892918	12.2120400097259	0.355301601285197	8.62091481527835	-4.56659896063385	0.00689847978790851	1	PDE1C	7	31751179	32299329	-	13821	protein_coding	phosphodiesterase 1C [Source:HGNC Symbol;Acc:HGNC:8776]	-
ENSG00000198153	0	0	0	4.51998100660769	0.949376909464588	14.2473800113468	0	6.57224597580638	-5.13342952465213	0.00697711826383404	1	ZNF849P	19	22685167	22686732	+	1566	unprocessed_pseudogene	zinc finger protein 849, pseudogene [Source:HGNC Symbol;Acc:HGNC:34389]	-
ENSG00000260368	0	0	0	8.13596581189385	1.89875381892918	8.14136000648391	0	6.05869321243565	-5.01976137735664	0.00741923453423934	1	AC027373.1	8	100913247	100914388	-	1142	sense_overlapping	novel transcript, overlapping YWHAZ	-
ENSG00000215417	1.86054473875029	0	0	6.32797340925077	15.1900305514334	9.1590300072944	0.620181579583431	10.2256779893262	-3.960874763826	0.00777929685355361	1	MIR17HG	13	91347820	91354579	+	3492	processed_transcript	miR-17-92a-1 cluster host gene [Source:HGNC Symbol;Acc:HGNC:23564]	-
ENSG00000145416	2.79081710812544	0	3.16405131435155	5.42397720792923	20.8862920082209	18.3180600145888	1.98495614082566	14.8761097435797	-2.88959197987301	0.00778347637672809	1	MARCH1	4	163524298	164384050	-	10421	protein_coding	membrane associated ring-CH-type finger 1 [Source:HGNC Symbol;Acc:HGNC:26077]	-
ENSG00000228906	0	0	0	5.42397720792923	4.74688454732294	7.12369000567342	0	5.7648505869752	-4.94742565393233	0.00779929471688433	1	AL353804.1	X	73948973	73949558	+	451	lincRNA	novel transcript	-
ENSG00000245573	1.86054473875029	2.13180960771118	0	11.75195061718	9.49376909464588	14.2473800113468	1.33078478215383	11.8310332410576	-3.13958569727945	0.0079434172644693	1	BDNF-AS	11	27506838	27698174	+	3726	antisense	BDNF antisense RNA [Source:HGNC Symbol;Acc:HGNC:20608]	-
ENSG00000175322	18.6054473875029	11.7249528424115	7.38278640015363	35.25585185154	37.9750763785835	36.6361200291776	12.5710622100227	36.622349419767	-1.53389873337458	0.00821530570161299	0.0602543804031486	ZNF519	18	14057457	14132490	-	15787	protein_coding	zinc finger protein 519 [Source:HGNC Symbol;Acc:HGNC:30574]	zf-C2H2
ENSG00000169282	0.930272369375146	1.06590480385559	2.10936754290104	10.8479544158585	6.64563836625211	17.3003900137783	1.36851490537726	11.5979942652963	-3.0912001616706	0.00870184472078016	1	KCNAB1	3	156037701	156539138	+	6852	protein_coding	potassium voltage-gated channel subfamily A member regulatory beta subunit 1 [Source:HGNC Symbol;Acc:HGNC:6228]	-
ENSG00000151164	5.58163421625088	7.46133362698914	5.27341885725259	15.3679354224662	24.6837996460793	28.4947600226937	6.10546223349754	22.8488316970797	-1.90421188908529	0.00883288493351064	0.0633228981484321	RAD9B	12	110501655	110532086	+	3178	protein_coding	RAD9 checkpoint clamp component B [Source:HGNC Symbol;Acc:HGNC:21700]	-
ENSG00000274468	0	0	0	0.903996201321539	12.3418998230396	5.08835000405245	0	6.11141534280454	-5.03140657927093	0.00908676500760754	1	AL512638.2	1	115479428	115481572	+	298	unprocessed_pseudogene	ethanolamine kinase 2 (ETNK2) pseudogene	-
ENSG00000272800	0.930272369375146	0	0	8.13596581189385	1.89875381892918	14.2473800113468	0.310090789791715	8.09403321405662	-4.47361136026214	0.00913547973763822	1	AC021851.1	2	183214319	183215400	+	1082	lincRNA	novel transcript	-
ENSG00000112425	8.37245132437631	9.59314323470033	12.6562052574062	21.6959088317169	33.2281918312606	37.6537900299881	10.2072666054943	30.8592968976552	-1.59762753944315	0.00974498872937772	0.0680458753827875	EPM2A	6	145382535	145736023	-	18617	protein_coding	EPM2A, laforin glucan phosphatase [Source:HGNC Symbol;Acc:HGNC:3413]	-
ENSG00000267383	5.58163421625088	1.06590480385559	8.43747017160415	13.5599430198231	19.9369150987563	32.5654400259357	5.02833639723687	22.0207660481717	-2.12424747083943	0.00981554077828964	0.0682946065539766	AC011447.3	19	20125377	20321305	-	3684	antisense	novel transcript, antisense to ZNF486 and ZNF90	-
ENSG00000141052	0.930272369375146	0	0	5.42397720792923	8.54439218518129	8.14136000648391	0.310090789791715	7.36990979986481	-4.33987562654063	0.0102071197657949	1	MYOCD	17	12665890	12768949	+	8875	protein_coding	myocardin [Source:HGNC Symbol;Acc:HGNC:16067]	-
ENSG00000197124	5.58163421625088	2.13180960771118	11.6015214859557	16.2719316237877	22.7850458271501	35.6184500283671	6.43832176997259	24.8918091597683	-1.94997140048827	0.0105327265102469	0.0722560877289419	ZNF682	19	19997058	20039506	-	4968	protein_coding	zinc finger protein 682 [Source:HGNC Symbol;Acc:HGNC:28857]	zf-C2H2
ENSG00000226380	4.65136184687573	5.32952401927796	6.32810262870311	15.3679354224662	20.8862920082209	25.4417500202622	5.4363294982856	20.5653258169831	-1.92094215373373	0.0110080557539793	0.0745786200524696	LINC-PINT	7	130876809	130913310	-	6619	lincRNA	long intergenic non-protein coding RNA, p53 induced transcript [Source:NCBI gene;Acc:378805]	-
ENSG00000273055	0	0	4.21873508580207	14.4639392211446	15.1900305514334	7.12369000567342	1.40624502860069	12.2592199260838	-3.15379395943224	0.0119242272328249	1	AC005046.1	7	107942116	107942740	+	625	antisense	novel transcript, antisense to LAMB1	-
ENSG00000162620	0.930272369375146	2.13180960771118	0	2.71198860396462	10.4431460041105	19.3357300153993	1.02069399236211	10.8302882078248	-3.40906640548826	0.0119920909988434	1	LRRIQ3	1	74026015	74198187	-	8759	protein_coding	leucine rich repeats and IQ motif containing 3 [Source:HGNC Symbol;Acc:HGNC:28318]	-
ENSG00000003987	3.72108947750058	0	1.05468377145052	8.13596581189385	13.2912767325042	15.2650500121573	1.59192441631703	12.2307641855185	-2.89752792558612	0.0123408064370625	1	MTMR7	8	17298030	17413528	-	5692	protein_coding	myotubularin related protein 7 [Source:HGNC Symbol;Acc:HGNC:7454]	-
ENSG00000197044	2.79081710812544	0	2.10936754290104	10.8479544158585	6.64563836625211	19.3357300153993	1.63339488367549	12.2764409325033	-2.88379301009483	0.0124750137384163	1	ZNF441	19	11767000	11784078	+	4748	protein_coding	zinc finger protein 441 [Source:HGNC Symbol;Acc:HGNC:20875]	zf-C2H2
ENSG00000243926	0	0	0	3.61598480528616	6.64563836625211	5.08835000405245	0	5.11665772519691	-4.77564567159265	0.0133286093402862	1	TIPARP-AS1	3	156671862	156674378	-	1254	bidirectional_promoter_lncRNA	TIPARP antisense RNA 1 [Source:HGNC Symbol;Acc:HGNC:41028]	-
ENSG00000279342	6.51190658562602	1.06590480385559	2.10936754290104	13.5599430198231	14.2406536419688	20.3534000162098	3.22905964412755	16.0513322260006	-2.28561555472787	0.0140174261347803	0.0888088468727788	AP000866.6	11	124789240	124792818	-	3579	sense_intronic	novel transcript, sense intronic to MSANTD2	-
ENSG00000198416	8.37245132437631	0	2.10936754290104	11.75195061718	21.8356689176855	21.3710700170203	3.49393962242578	18.3195631839619	-2.35710531456015	0.014045974922703	0.0888734224651473	ZNF658B	9	39443815	39508885	-	3897	transcribed_unprocessed_pseudogene	zinc finger protein 658B (pseudogene) [Source:HGNC Symbol;Acc:HGNC:32033]	-
ENSG00000248112	2.79081710812544	0	8.43747017160415	10.8479544158585	18.0381612798272	26.4594200210727	3.74276242657653	18.4485119055861	-2.30260334145147	0.0155052092042737	0.0949459924696597	AC108174.1	5	82919376	82921119	-	745	lincRNA	novel transcript	-
ENSG00000197978	7.44217895500117	5.32952401927796	1.05468377145052	24.4078974356815	13.2912767325042	19.3357300153993	4.60879558190988	19.0116347278617	-2.0320011473327	0.0160534299366322	0.0970290595875738	GOLGA6L9	15	82430018	82439153	+	6576	protein_coding	golgin A6 family-like 9 [Source:HGNC Symbol;Acc:HGNC:37229]	-
ENSG00000163635	3.72108947750058	1.06590480385559	2.10936754290104	15.3679354224662	16.139407460898	7.12369000567342	2.2987872747524	12.8770109630125	-2.47008571001672	0.0167820022407829	1	ATXN7	3	63898399	64003453	+	9183	protein_coding	ataxin 7 [Source:HGNC Symbol;Acc:HGNC:10560]	-
ENSG00000260287	0.930272369375146	1.06590480385559	0	7.23196961057231	12.3418998230396	5.08835000405245	0.665392391076913	8.2207398125548	-3.61470025943157	0.0170799029416775	1	TBC1D3G	17	36323884	36334759	+	2065	protein_coding	TBC1 domain family member 3G [Source:HGNC Symbol;Acc:HGNC:29860]	-
ENSG00000275764	33.4898052975052	3.19771441156678	9.49215394305467	54.2397720792923	55.0638607489461	31.5477700251252	15.3932245507089	46.9504676177879	-1.59593228060304	0.0172216645109454	0.101105181753249	AC092747.4	12	27037100	27038960	+	1861	lincRNA	novel transcript	-
ENSG00000249584	0	0	2.10936754290104	1.80799240264308	10.4431460041105	15.2650500121573	0.703122514300346	9.17206280630363	-3.73507316055003	0.0176409701496505	1	LINC02225	5	57890327	57899162	-	4069	lincRNA	long intergenic non-protein coding RNA 2225 [Source:HGNC Symbol;Acc:HGNC:53094]	-
ENSG00000226053	3.72108947750058	5.32952401927796	2.10936754290104	14.4639392211446	21.8356689176855	11.1943700089154	3.71999367989319	15.8313260492485	-2.09136103470293	0.0180690541361998	0.104255090602036	LINC01776	1	98210747	98272658	+	2229	lincRNA	long intergenic non-protein coding RNA 1776 [Source:HGNC Symbol;Acc:HGNC:52566]	-
ENSG00000280123	8.37245132437631	3.19771441156678	3.16405131435155	12.6559468185015	31.3294380123314	14.2473800113468	4.91140568343155	19.4109216140599	-1.96728679224123	0.018199535107437	0.104742993053147	AC023632.6	8	94427712	94429888	-	2177	TEC	TEC	-
ENSG00000231066	0	0	0	10.8479544158585	0	6.10602000486293	0	5.65132480690713	-4.9211136947834	0.0182986921378826	1	NPM1P9	X	14834476	14835319	-	844	processed_pseudogene	nucleophosmin 1 pseudogene 9 [Source:HGNC Symbol;Acc:HGNC:7929]	-
ENSG00000085224	371.178675380683	62.8883834274799	60.1169749726795	635.509329529042	704.437666822724	603.47831048062	164.728011260281	647.808435610795	-1.9745596635645	0.0188528924947427	0.10750861945127	ATRX	X	77504878	77786233	-	19266	protein_coding	ATRX, chromatin remodeler [Source:HGNC Symbol;Acc:HGNC:886]	-
ENSG00000279838	5.58163421625088	0	2.10936754290104	9.94395821453693	13.2912767325042	19.3357300153993	2.56366725305064	14.1903216541468	-2.43550120378195	0.0190527939860051	1	AL356273.3	1	185292384	185294372	-	1989	TEC	TEC	-
ENSG00000251141	0.930272369375146	0	0	1.80799240264308	4.74688454732294	13.2297100105364	0.310090789791715	6.59486232016746	-4.17537949425069	0.0202036163282617	1	MRPS30-DT	5	44744900	44808777	-	2211	antisense	MRPS30 divergent transcript [Source:HGNC Symbol;Acc:HGNC:53420]	-
ENSG00000162641	2.79081710812544	6.39542882313355	5.27341885725259	17.1759278251092	11.3925229135751	25.4417500202622	4.81988826283719	18.0034002529822	-1.90931704880696	0.0204092095542118	0.112856744225835	AKNAD1	1	108815898	108858228	-	4915	protein_coding	AKNA domain containing 1 [Source:HGNC Symbol;Acc:HGNC:28398]	-
ENSG00000279103	0	1.06590480385559	0	2.71198860396462	4.74688454732294	11.1943700089154	0.355301601285197	6.21774772006764	-4.09124511888724	0.022258325601375	1	AC138470.1	19	44246478	44248374	-	1897	TEC	TEC	-
ENSG00000197140	0	0	0	2.71198860396462	5.69626145678753	5.08835000405245	0	4.4988666882682	-4.58926249534858	0.0225119142003525	1	ADAM32	8	39106990	39284911	+	10044	protein_coding	ADAM metallopeptidase domain 32 [Source:HGNC Symbol;Acc:HGNC:15479]	-
ENSG00000269951	0	0	0	5.42397720792923	10.4431460041105	0	0	5.2890410706799	-4.82682726099742	0.0227868855592348	1	AC090181.2	15	77067654	77068325	-	672	sense_intronic	novel transcript, sense intronic to TSPAN3	-
ENSG00000266402	0.930272369375146	0	0	2.71198860396462	9.49376909464588	6.10602000486293	0.310090789791715	6.10392590115781	-4.06763460979189	0.0230245181302673	1	SNHG25	17	64145970	64146476	+	278	lincRNA	small nucleolar RNA host gene 25 [Source:HGNC Symbol;Acc:HGNC:51534]	-
ENSG00000107018	0	0	0	5.42397720792923	2.84813072839376	5.08835000405245	0	4.45348598012515	-4.57608172595703	0.0231813074480544	1	RLN1	9	5334969	5339873	-	1102	protein_coding	relaxin 1 [Source:HGNC Symbol;Acc:HGNC:10026]	-
ENSG00000197566	50.2347079462579	7.46133362698914	4.21873508580207	46.1038062673985	66.4563836625211	69.2015600551133	20.6382588863497	60.587249995011	-1.54090381839739	0.0234782839132856	0.123123282192893	ZNF624	17	16620737	16653856	-	5090	protein_coding	zinc finger protein 624 [Source:HGNC Symbol;Acc:HGNC:29254]	zf-C2H2
ENSG00000141668	9.30272369375146	0	2.10936754290104	26.2158898383246	23.7344227366147	6.10602000486293	3.8040304122175	18.6854441932674	-2.27041026857464	0.023693697692132	0.124004568495036	CBLN2	18	72536680	72638521	-	5593	protein_coding	cerebellin 2 precursor [Source:HGNC Symbol;Acc:HGNC:1544]	-
ENSG00000224745	0	0	0	5.42397720792923	4.74688454732294	3.05301000243147	0	4.40795725256121	-4.56291160980452	0.0238733752234166	1	AC063965.1	10	87878692	87880427	+	499	sense_intronic	novel transcript, sense intronic to PTEN	-
ENSG00000272750	4.65136184687573	1.06590480385559	0	10.8479544158585	16.139407460898	8.14136000648391	1.90575555024377	11.7095739610801	-2.58145341969232	0.0249629576787922	1	AL592148.3	1	222658867	222661512	-	2646	antisense	novel transcript, antisense to MIA3	-
ENSG00000135838	4.65136184687573	11.7249528424115	7.38278640015363	10.8479544158585	36.0763225596543	26.4594200210727	7.91970036314696	24.4612323321952	-1.6332526412522	0.0268176773905949	0.135085289940258	NPL	1	182789293	182830384	+	4975	protein_coding	N-acetylneuraminate pyruvate lyase [Source:HGNC Symbol;Acc:HGNC:16781]	-
ENSG00000265107	0	1.06590480385559	0	7.23196961057231	5.69626145678753	4.07068000324196	0.355301601285197	5.6663036902006	-3.963658119521	0.0273641613058373	1	GJA5	1	147756199	147773362	-	3292	protein_coding	gap junction protein alpha 5 [Source:HGNC Symbol;Acc:HGNC:4279]	-
ENSG00000279148	4.65136184687573	6.39542882313355	0	7.23196961057231	23.7344227366147	18.3180600145888	3.68226355666976	16.4281507872586	-2.151688589525	0.0276118127395323	0.137973012310254	AC126474.1	12	100026248	100027540	-	1293	TEC	TEC	-
ENSG00000254694	1.86054473875029	1.06590480385559	0	5.42397720792923	12.3418998230396	7.12369000567342	0.975483180868628	8.29652234554743	-3.05811517331335	0.0276192868344985	1	AP001893.1	11	126208611	126209027	-	362	antisense	novel transcript	-
ENSG00000236453	1.86054473875029	0	2.10936754290104	4.51998100660769	10.4431460041105	13.2297100105364	1.32330409388378	9.39761234041817	-2.81019654510178	0.0278889802127207	1	AC003092.1	7	94022833	94066661	+	1064	lincRNA	novel transcript	-
ENSG00000261098	0.930272369375146	0	0	2.71198860396462	9.49376909464588	5.08835000405245	0.310090789791715	5.76470256755431	-3.98565944694152	0.0281073725084117	1	AP000766.1	11	107312132	107316271	-	4140	lincRNA	novel transcript	-
ENSG00000254703	0.930272369375146	4.26361921542237	0	7.23196961057231	14.2406536419688	10.1767000081049	1.7312971949325	10.5497744202153	-2.62286184687824	0.0293095541954095	1	SENCR	11	128691672	128696023	-	1298	antisense	smooth muscle and endothelial cell enriched migration/differentiation-associated lncRNA [Source:HGNC Symbol;Acc:HGNC:44177]	-
ENSG00000220920	0.930272369375146	0	0	6.32797340925077	8.54439218518129	2.03534000162098	0.310090789791715	5.63590186535101	-3.95676017415717	0.0308065775711343	1	AL023807.1	6	17953572	17953930	+	359	unprocessed_pseudogene	ribosomal protein S12 (RPS12) pseudogene	-
ENSG00000256436	0	0	1.05468377145052	3.61598480528616	4.74688454732294	8.14136000648391	0.351561257150173	5.50140978636434	-3.91626306891311	0.0311513574547856	1	TAS2R31	12	11030387	11031407	-	1021	protein_coding	taste 2 receptor member 31 [Source:HGNC Symbol;Acc:HGNC:19113]	-
ENSG00000267476	1.86054473875029	1.06590480385559	0	9.03996201321539	8.54439218518129	6.10602000486293	0.975483180868628	7.89679140108654	-2.9887625573885	0.0318591980912676	1	AC104365.1	18	58672613	58752730	-	670	antisense	novel transcript, antisense to MALT1	-
ENSG00000064489	0	0	0	3.61598480528616	0.949376909464588	8.14136000648391	0	4.23557390707822	-4.50029641325499	0.0331337799922246	1	BORCS8-MEF2B	19	19145567	19192158	-	1931	protein_coding	BORCS8-MEF2B readthrough [Source:HGNC Symbol;Acc:HGNC:39979]	SRF
ENSG00000246560	1.86054473875029	0	0	5.42397720792923	1.89875381892918	15.2650500121573	0.620181579583431	7.52926034633858	-3.52662008225251	0.0336917030742169	1	AC018797.2	4	102828055	102844075	+	883	antisense	uncharacterized LOC105377348 [Source:NCBI gene;Acc:105377348]	-
ENSG00000170381	1.86054473875029	0	0	3.61598480528616	9.49376909464588	8.14136000648391	0.620181579583431	7.08370463547198	-3.43859362446093	0.0342956429108352	1	SEMA3E	7	83363238	83649113	-	8424	protein_coding	semaphorin 3E [Source:HGNC Symbol;Acc:HGNC:10727]	-
ENSG00000250072	0.930272369375146	2.13180960771118	4.21873508580207	9.03996201321539	12.3418998230396	12.2120400097259	2.4269390209628	11.1979672819936	-2.22103805836132	0.0348881432258627	1	SH3TC2-DT	5	149063317	149109787	+	4313	lincRNA	SH3TC2 divergent transcript [Source:HGNC Symbol;Acc:HGNC:52905]	-
ENSG00000137812	346.991593776929	85.2723843084474	31.6405131435155	761.164801512736	543.043592213744	489.499270389845	154.634830409631	597.902554705442	-1.95027638166124	0.0349684884635571	0.160543016810548	KNL1	15	40594020	40664342	+	10250	protein_coding	kinetochore scaffold 1 [Source:HGNC Symbol;Acc:HGNC:24054]	-
ENSG00000226476	7.44217895500117	1.06590480385559	0	3.61598480528616	22.7850458271501	18.3180600145888	2.83602791961892	14.9063635490084	-2.35886272622379	0.0357755177435845	1	LINC01748	1	60515716	60640491	-	10622	lincRNA	long intergenic non-protein coding RNA 1748 [Source:HGNC Symbol;Acc:HGNC:52535]	-
ENSG00000226054	7.44217895500117	13.8567624501227	8.43747017160415	9.03996201321539	14.2406536419688	69.2015600551133	9.91213719224267	30.8273919034325	-1.63606847712072	0.0363625816007188	0.164492746007521	MEMO1P1	21	36130489	36131376	+	888	processed_pseudogene	mediator of cell motility 1 pseudogene 1 [Source:HGNC Symbol;Acc:HGNC:23274]	-
ENSG00000265478	2.79081710812544	0	0	4.51998100660769	7.5950152757167	12.2120400097259	0.930272369375146	8.10901209735009	-3.05706629993499	0.0372685595658148	1	AC107982.3	17	18809956	18810940	+	985	lincRNA	novel transcript	-
ENSG00000200534	3.72108947750058	3.19771441156678	3.16405131435155	7.23196961057231	10.4431460041105	22.3887400178308	3.36095173447297	13.3546185441712	-1.98332472088804	0.0377343927950803	1	SNORA33	6	132817219	132817348	+	130	snoRNA	small nucleolar RNA, H/ACA box 33 [Source:HGNC Symbol;Acc:HGNC:32623]	-
ENSG00000130055	0	0	0	2.71198860396462	3.79750763785835	5.08835000405245	0	3.86594874862514	-4.37007058803311	0.0380901663250962	1	GDPD2	X	70423031	70433390	+	2638	protein_coding	glycerophosphodiester phosphodiesterase domain containing 2 [Source:HGNC Symbol;Acc:HGNC:25974]	-
ENSG00000078795	0	0	0	1.80799240264308	9.49376909464588	1.01767000081049	0	4.10647716603315	-4.46023588385854	0.0389262338241756	1	PKD2L2	5	137887968	137942747	+	4653	protein_coding	polycystin 2 like 2, transient receptor potential cation channel [Source:HGNC Symbol;Acc:HGNC:9012]	-
ENSG00000240970	4.65136184687573	1.06590480385559	0	9.94395821453693	22.7850458271501	2.03534000162098	1.90575555024377	11.5881146811027	-2.57271845419762	0.0402507105457345	1	RPL23AP64	11	119003012	119003446	-	435	processed_pseudogene	ribosomal protein L23a pseudogene 64 [Source:HGNC Symbol;Acc:HGNC:36552]	-
ENSG00000070729	0	0	0	1.80799240264308	6.64563836625211	3.05301000243147	0	3.83554692377555	-4.36002858548838	0.0414142226711229	1	CNGB1	16	57882340	57971116	-	7298	protein_coding	cyclic nucleotide gated channel beta 1 [Source:HGNC Symbol;Acc:HGNC:2151]	-
ENSG00000178809	1.86054473875029	0	0	12.6559468185015	4.74688454732294	3.05301000243147	0.620181579583431	6.81861378941865	-3.39209356062271	0.04175095359688	1	TRIM73	7	75395063	75410996	+	5544	protein_coding	tripartite motif containing 73 [Source:HGNC Symbol;Acc:HGNC:18162]	-
ENSG00000266145	0	0	0	0.903996201321539	5.69626145678753	5.08835000405245	0	3.89620255405384	-4.38039845139958	0.0420411133405158	1	RHOT1P1	18	14222008	14222331	+	324	processed_pseudogene	ras homolog family member T1 pseudogene 1 [Source:HGNC Symbol;Acc:HGNC:23777]	-
ENSG00000180777	0	0	0	5.42397720792923	7.5950152757167	0	0	4.33966416121531	-4.5419377409151	0.0423071570903258	1	ANKRD30B	18	14728272	14852738	+	5982	protein_coding	ankyrin repeat domain 30B [Source:HGNC Symbol;Acc:HGNC:24165]	-
ENSG00000279530	0	0	0	2.71198860396462	6.64563836625211	2.03534000162098	0	3.79765565727924	-4.34719776227406	0.0424782882463473	1	AC092881.1	12	70321542	70324274	-	2733	TEC	TEC	-
ENSG00000260103	0	0	0	5.42397720792923	3.79750763785835	2.03534000162098	0	3.75227494913619	-4.33160712765337	0.0428289102575167	1	AC012435.1	15	74478070	74490286	-	3385	transcribed_processed_pseudogene	uncharacterized LOC101929333 [Source:NCBI gene;Acc:101929333]	-
ENSG00000165949	1.86054473875029	0	0	4.51998100660769	14.2406536419688	2.03534000162098	0.620181579583431	6.93199155006583	-3.41473291586848	0.0431300510888285	1	IFI27	14	94104836	94116698	+	4147	protein_coding	interferon alpha inducible protein 27 [Source:HGNC Symbol;Acc:HGNC:5397]	-
ENSG00000277151	0	0	0	0.903996201321539	6.64563836625211	4.07068000324196	0	3.87343819027187	-4.37282508307628	0.0431542913374975	1	AL138820.1	13	32782874	32788178	+	5305	lincRNA	novel transcript	-
ENSG00000065613	557.233149255712	130.040386070382	72.7731802300858	894.052243107002	904.756194719752	668.609190532491	253.348905185393	822.472542786415	-1.69828978705985	0.0436934937326713	0.184849816143845	SLK	10	103967201	104029233	+	7974	protein_coding	STE20 like kinase [Source:HGNC Symbol;Acc:HGNC:11088]	-
ENSG00000202314	0.930272369375146	0	1.05468377145052	1.80799240264308	1.89875381892918	17.3003900137783	0.661652046941888	7.00237874511686	-3.38045372108461	0.0444071746980766	1	SNORD6	11	93731502	93731574	-	73	snoRNA	small nucleolar RNA, C/D box 6 [Source:HGNC Symbol;Acc:HGNC:32703]	-
ENSG00000237883	0.930272369375146	1.06590480385559	0	1.80799240264308	4.74688454732294	13.2297100105364	0.665392391076913	6.59486232016746	-3.29114101136053	0.0454610487089513	1	DGUOK-AS1	2	73947642	73981441	-	865	antisense	DGUOK antisense RNA 1 [Source:HGNC Symbol;Acc:HGNC:43441]	-
ENSG00000250305	3.72108947750058	1.06590480385559	3.16405131435155	4.51998100660769	9.49376909464588	21.3710700170203	2.65034853190258	11.7949400394246	-2.13822158742348	0.0455396066265151	1	TRMT9B	8	12945642	13031503	+	14668	protein_coding	tRNA methyltransferase 9B (putative) [Source:HGNC Symbol;Acc:HGNC:26725]	-
ENSG00000244513	2.79081710812544	2.13180960771118	2.10936754290104	3.61598480528616	10.4431460041105	18.3180600145888	2.34399808624589	10.7923969413285	-2.19305920673837	0.0459480960926147	1	AC109587.1	3	69013941	69056622	+	3746	antisense	novel transcript	-
ENSG00000219682	4.65136184687573	5.32952401927796	9.49215394305467	12.6559468185015	21.8356689176855	21.3710700170203	6.49101326973612	18.6208952510691	-1.52399095095235	0.0464173646660342	0.192097989966539	AL133268.1	6	25140003	25141403	+	1401	processed_pseudogene	nucleoporin 50kD (NUP50) pseudogene	-
ENSG00000197969	174.891205442527	38.3725729388013	14.7655728003073	245.886966759459	325.636279946354	264.594200210727	76.009783727212	278.705815638846	-1.87284894242777	0.0473963977949371	0.194970574157352	VPS13A	9	77177353	77421541	+	20196	protein_coding	vacuolar protein sorting 13 homolog A [Source:HGNC Symbol;Acc:HGNC:1908]	-
ENSG00000213062	0	0	0	0.903996201321539	8.54439218518129	2.03534000162098	0	3.82790946270794	-4.35753796217516	0.0475928198318987	1	AL021068.1	1	169486076	169486986	+	911	lincRNA	novel transcript	-
ENSG00000047410	855.850579825134	159.885720578339	108.632428459403	1446.39392211446	1297.79823523809	1032.93505082265	374.789576287625	1259.04240272507	-1.74781378671381	0.0487930573936871	0.198626348450328	TPR	1	186311652	186375693	-	12350	protein_coding	translocated promoter region, nuclear basket protein [Source:HGNC Symbol;Acc:HGNC:12017]	-
ENSG00000281344	7.44217895500117	6.39542882313355	0	12.6559468185015	10.4431460041105	27.4770900218832	4.61253592604491	16.8587276148317	-1.85669203827762	0.0494538199682771	0.200200634016221	HELLPAR	12	102197585	102402596	+	205012	macro_lncRNA	HELLP associated long non-coding RNA [Source:HGNC Symbol;Acc:HGNC:43984]	-
ENSG00000182264	1.86054473875029	0	3.16405131435155	9.94395821453693	7.5950152757167	9.1590300072944	1.67486535103395	8.89933449918268	-2.40453047547832	0.0497137019004094	1	IZUMO1	19	48740852	48746909	-	3415	protein_coding	izumo sperm-egg fusion 1 [Source:HGNC Symbol;Acc:HGNC:28539]	-
