# Supplementary material for: Transcriptomic Analysis of PDCoV-Infected HIEC-6 Cells and Enrichment Pathways PI3K-Akt and P38 MAPK
Source: Viruses. 2024 Apr 9;16(4):579. doi: 10.3390/v16040579 (PMC11054366; doi:10.3390/v16040579)
Supplement: Supplementary file 1 [file viruses-16-00579-s001.zip › supplementary materials/Table_S4.xls]

gene_id	HI_PD_24h_1	HI_PD_24h_2	HI_PD_24h_3	HI_12h_1	HI_12h_2	HI_12h_3	HI_PD_24h	HI_12h	log2FoldChange	pvalue	padj	gene_name	gene_chr	gene_start	gene_end	gene_strand	gene_length	gene_biotype	gene_description	tf_family
ENSG00000125740	618.139331355415	550.378444069095	481.813620489403	63.171621421195	59.017601444755	41.845327375884	550.110465304638	54.6781834139447	3.32728512267436	1.12313500022663e-29	1.60495991532386e-25	FOSB	19	45467995	45475179	+	5553	protein_coding	FosB proto-oncogene, AP-1 transcription factor subunit [Source:HGNC Symbol;Acc:HGNC:3797]	TF_bZIP
ENSG00000162552	457.351644008631	274.209900959691	339.054029233284	18.8694453595777	37.8769680914099	23.7757541908432	356.871858067202	26.8407225472769	3.73373999043483	6.09979625961924e-25	2.90553628499863e-21	WNT4	1	22117305	22143969	-	4527	protein_coding	Wnt family member 4 [Source:HGNC Symbol;Acc:HGNC:12783]	-
ENSG00000099194	5465.59034988439	6417.49100353164	6540.17377442097	1439.82072200256	1054.38908849808	889.213206737535	6141.08504261234	1127.80767241273	2.44471563415441	2.11796674412626e-21	4.32367782479489e-18	SCD	10	100347124	100364834	+	5362	protein_coding	stearoyl-CoA desaturase [Source:HGNC Symbol;Acc:HGNC:10571]	-
ENSG00000143878	8233.52061206163	8182.22758042222	9441.09328111759	2071.53693621451	2151.94030342592	1794.59392632484	8618.94715786715	2006.02372198842	2.10310615093288	1.07329813397002e-20	1.70415892604795e-17	RHOB	2	20447074	20449445	+	2372	protein_coding	ras homolog family member B [Source:HGNC Symbol;Acc:HGNC:668]	-
ENSG00000163121	494.273261103078	335.907128675622	381.435782887444	75.4777814383109	51.9707236603066	58.0128402256573	403.872057555381	61.820448441425	2.70512143085258	1.6683519280942e-18	1.98672908770551e-15	NEURL3	2	96497643	96508109	-	2497	protein_coding	neuralized E3 ubiquitin protein ligase 3 [Source:HGNC Symbol;Acc:HGNC:25162]	-
ENSG00000130513	9829.48728646675	10967.4167173128	9840.37401291205	2518.66075016972	3047.77464177391	2421.32280679547	10212.4260055639	2662.58606624637	1.93942655346434	1.50382644939376e-17	1.3431049976148e-14	GDF15	19	18374731	18389176	+	2087	protein_coding	growth differentiation factor 15 [Source:HGNC Symbol;Acc:HGNC:30142]	-
ENSG00000103485	1378.01003155726	1089.98435631477	1496.74508957588	249.404843013549	351.463029499362	336.664679342339	1321.57982581597	312.510850618417	2.08061729536968	2.66260071496696e-15	1.46340631603376e-12	QPRT	16	29679008	29698699	+	3642	protein_coding	quinolinate phosphoribosyltransferase [Source:HGNC Symbol;Acc:HGNC:9755]	-
ENSG00000169242	12379.4609057961	10939.016406142	14078.5493783281	2873.07815866266	3361.36070318186	4092.28281132793	12465.6755634221	3442.24055772415	1.85660176795904	2.71350084143734e-14	1.17502809164059e-11	EFNA1	1	155127460	155134857	+	2539	protein_coding	ephrin A1 [Source:HGNC Symbol;Acc:HGNC:3221]	-
ENSG00000162496	2963.25752680592	1876.37917942417	2354.41794641928	442.201349948365	629.814701985072	687.594811199185	2398.01821754979	586.53695437754	2.03177095024668	2.16130995910509e-13	7.35359983705040e-11	DHRS3	1	12567910	12617731	-	3036	protein_coding	dehydrogenase/reductase 3 [Source:HGNC Symbol;Acc:HGNC:17693]	-
ENSG00000144655	1451.85326574615	1326.00073535508	1285.95163061176	437.278885941519	445.715019866358	328.105407833636	1354.60187723766	403.699771213838	1.74596256794154	1.59857625558713e-12	4.15339176224366e-10	CSRNP1	3	39141855	39154562	-	3214	protein_coding	cysteine and serine rich nuclear protein 1 [Source:HGNC Symbol;Acc:HGNC:14300]	-
ENSG00000105327	672.926247043949	744.284016890591	511.926971769991	146.853509537583	199.955157133722	123.633921792384	643.045745234844	156.814196154563	2.03556364443482	3.00168071058178e-12	7.14900289236894e-10	BBC3	19	47220822	47232766	-	3180	protein_coding	BCL2 binding component 3 [Source:HGNC Symbol;Acc:HGNC:17868]	-
ENSG00000005001	439.486345414544	346.679660499039	392.588875954329	97.6288694691196	118.916062612566	79.8865340812331	392.91829395597	98.8104887209729	1.99000029363174	6.71806281321575e-12	1.50001746251333e-09	PRSS22	16	2852727	2858170	-	2387	protein_coding	serine protease 22 [Source:HGNC Symbol;Acc:HGNC:14368]	-
ENSG00000148346	2520.19812167256	1914.57270134356	2071.12938252042	669.455104931106	743.445606259301	714.223655892929	2168.63340184551	709.041455694445	1.61275249791252	9.84431670067125e-12	2.06875420077341e-09	LCN2	9	128149071	128153455	+	1598	protein_coding	lipocalin 2 [Source:HGNC Symbol;Acc:HGNC:6526]	-
ENSG00000186832	518.093659228527	267.354653435699	392.588875954329	59.0695680821564	52.8515833833626	106.515378774977	392.679062872852	72.8121767468322	2.43312684962491	1.20831409647081e-11	2.50243600558954e-09	KRT16	17	41609778	41615899	-	2475	protein_coding	keratin 16 [Source:HGNC Symbol;Acc:HGNC:6423]	-
ENSG00000196611	543.105077260249	366.266081996159	360.244906060364	102.551333475966	87.2051125825484	119.82980112185	423.205355105591	103.195415726788	2.03604504179221	1.23866767446061e-11	2.52865158114887e-09	MMP1	11	102789920	102798160	-	1970	protein_coding	matrix metallopeptidase 1 [Source:HGNC Symbol;Acc:HGNC:7155]	-
ENSG00000114270	2041.40811935102	1085.08775094049	1388.5600868271	459.429973972327	363.795065622146	289.113170960653	1505.01865237287	370.779403518376	2.02023828746584	1.86586734543807e-11	3.60314113058244e-09	COL7A1	3	48564073	48595267	-	11071	protein_coding	collagen type VII alpha 1 chain [Source:HGNC Symbol;Acc:HGNC:2214]	-
ENSG00000130522	4644.97763446266	3359.07128675622	4445.6228964601	1356.13883388617	1465.75057916526	1295.30308831714	4149.89060589299	1372.39750045619	1.59624840878065	2.44471628922395e-11	4.53701243805327e-09	JUND	19	18279760	18281622	-	1863	protein_coding	JunD proto-oncogene, AP-1 transcription factor subunit [Source:HGNC Symbol;Acc:HGNC:6206]	TF_bZIP
ENSG00000227507	3593.30705722406	2442.42676069097	3386.07905510608	793.337115770073	1109.88325105062	945.323986627924	3140.60429100704	949.514784482871	1.72574875069789	2.90922044838512e-11	5.26237470980043e-09	LTB	6	31580525	31582522	-	1535	protein_coding	lymphotoxin beta [Source:HGNC Symbol;Acc:HGNC:6711]	-
ENSG00000186480	535.958957822614	632.641414357003	765.102184388265	198.53938160947	207.882894641226	156.919977659565	644.567518855961	187.78075130342	1.77873396605938	7.03343054496548e-11	1.14213321008587e-08	INSIG1	7	155297776	155310235	+	3650	protein_coding	insulin induced gene 1 [Source:HGNC Symbol;Acc:HGNC:6083]	-
ENSG00000172893	7638.01065892539	4916.19179577733	6486.63892769993	2165.8841630124	2195.98328957872	1747.99344811079	6346.94712746755	2036.62030023397	1.63974046703724	1.11477662574437e-10	1.71292021310614e-08	DHCR7	11	71428193	71452868	-	4160	protein_coding	7-dehydrocholesterol reductase [Source:HGNC Symbol;Acc:HGNC:2860]	-
ENSG00000104081	298.945996474392	244.83026871401	278.827326672108	82.8614774485805	71.3496375675396	58.9638703932911	274.201197286837	71.0583284698037	1.94542804453706	1.19457481546075e-10	1.81600788435469e-08	BMF	15	40087890	40108892	-	5447	protein_coding	Bcl2 modifying factor [Source:HGNC Symbol;Acc:HGNC:24132]	-
ENSG00000123933	2888.22327271076	1753.96404506717	2269.65443911096	607.924304845526	706.449497890947	798.865340812331	2303.9472522963	704.413047849601	1.70963544987465	1.41535350154735e-10	2.08509294197027e-08	MXD4	4	2247432	2262294	-	7058	protein_coding	MAX dimerization protein 4 [Source:HGNC Symbol;Acc:HGNC:13906]	bHLH
ENSG00000100985	643.150749387137	316.320707178501	407.087896941278	124.702421506775	106.584026489781	74.1803530754307	455.519784502306	101.822267023996	2.15870095675495	1.82639877733325e-10	2.58614449147085e-08	MMP9	20	46008908	46016561	+	2336	protein_coding	matrix metallopeptidase 9 [Source:HGNC Symbol;Acc:HGNC:7176]	-
ENSG00000170345	277.507638161487	258.540763761995	206.33222173736	63.9920320890027	33.4726694761297	64.6700513990934	247.460207886947	54.044917654742	2.19511846264422	2.05979350690828e-10	2.85771351589508e-08	FOS	14	75278774	75282230	+	3238	protein_coding	Fos proto-oncogene, AP-1 transcription factor subunit [Source:HGNC Symbol;Acc:HGNC:3796]	TF_bZIP
ENSG00000101443	1960.4187657245	1417.07759531669	1904.94829582384	511.936256712022	621.006104754511	622.924759800091	1760.81488562168	585.289040422208	1.5890249111256	2.17276288910901e-10	2.9854597774392e-08	WFDC2	20	45469706	45481532	+	1382	protein_coding	WAP four-disulfide core domain 2 [Source:HGNC Symbol;Acc:HGNC:15939]	-
ENSG00000084636	142.922388752697	94.994144261036	86.9941259216978	20.5102666951932	14.0937555688967	13.3144223468722	108.303552978477	15.9728148703207	2.75434490992153	2.54407384427413e-10	3.42969955044126e-08	COL16A1	1	31652247	31704319	-	9269	protein_coding	collagen type XVI alpha 1 chain [Source:HGNC Symbol;Acc:HGNC:2193]	-
ENSG00000173227	226.293782191771	108.704639309021	142.759591256119	24.6123200342318	33.4726694761297	12.3633921792384	159.25267091897	23.4827938965333	2.75502866955139	2.78238979337738e-10	3.71592057451988e-08	SYT12	11	67006778	67050863	+	10830	protein_coding	synaptotagmin 12 [Source:HGNC Symbol;Acc:HGNC:18381]	-
ENSG00000063180	596.700973042511	477.908684529748	575.499602251232	164.902544229353	162.078189042312	196.863244700181	550.036419941163	174.614659323949	1.65557019406291	3.01578302296377e-10	3.95371921083966e-08	CA11	19	48637942	48646312	-	2075	protein_coding	carbonic anhydrase 11 [Source:HGNC Symbol;Acc:HGNC:1370]	-
ENSG00000167552	4852.21509815407	3334.58825988482	5134.88404799355	1425.05332998202	1471.91659722665	1587.26934978069	4440.56246867748	1494.74642566312	1.5707937386074	3.79348415879665e-10	4.84816879264964e-08	TUBA1A	12	49184796	49189324	-	3421	protein_coding	tubulin alpha 1a [Source:HGNC Symbol;Acc:HGNC:20766]	-
ENSG00000130707	862.298412141273	621.868882533586	548.732178890709	149.314741541006	192.908279349274	230.149300567362	677.633157855189	190.790773819214	1.82924148905473	3.87599079900863e-10	4.90158482458702e-08	ASS1	9	130444929	130501274	+	3050	protein_coding	argininosuccinate synthase 1 [Source:HGNC Symbol;Acc:HGNC:758]	-
ENSG00000166546	94.0905725955256	99.8907496353162	108.185002748778	20.5102666951932	15.8554750150088	12.3633921792384	100.72210832654	16.2430446298135	2.62624663542677	4.69633660812058e-10	5.78540087327958e-08	BEAN1	16	66427297	66493529	+	7379	protein_coding	brain expressed associated with NEDD4 1 [Source:HGNC Symbol;Acc:HGNC:24160]	-
ENSG00000162772	351.350872350381	790.312107408825	388.127638727575	73.8369601026955	85.4433931364363	147.409675983228	509.93020616226	102.230009740786	2.32158516868119	5.6442956392239e-10	6.68787025225661e-08	ATF3	1	212565334	212620777	+	4040	protein_coding	activating transcription factor 3 [Source:HGNC Symbol;Acc:HGNC:785]	TF_bZIP
ENSG00000170412	3570.67767900488	2305.32181021112	2642.1677475449	1016.48881741377	1005.94180373	803.620491650499	2839.3890789203	942.017037598092	1.59143849221033	8.3515947213156e-10	9.6245394006129e-08	GPRC5C	17	74424851	74451653	+	8005	protein_coding	G protein-coupled receptor class C group 5 member C [Source:HGNC Symbol;Acc:HGNC:13309]	-
ENSG00000198125	990.9285620187	721.759632168902	977.010952659068	173.106650907431	234.308686332908	340.468800012874	896.566382282223	249.294712417737	1.84754578466195	9.2622295603831e-10	1.058858083343e-07	MB	22	35606764	35637951	-	2168	protein_coding	myoglobin [Source:HGNC Symbol;Acc:HGNC:6915]	-
ENSG00000204620	195.327264628686	82.2629702879074	184.026035603592	11.4857493493082	27.3066514147374	31.383995531913	153.872090173395	23.3921320986528	2.72251212874039	2.88534582770161e-09	2.90363323083493e-07	AC115618.1	X	48568014	48574860	-	549	antisense	novel transcript, antisense to RBM3	-
ENSG00000167508	4830.77673984116	2737.20240422263	4078.6861345596	1173.18725496505	1486.01035279555	1146.94238216627	3882.22175954113	1268.71332997562	1.61336521549119	3.58039982706874e-09	3.48053833529335e-07	MVD	16	88651935	88663161	-	4717	protein_coding	mevalonate diphosphate decarboxylase [Source:HGNC Symbol;Acc:HGNC:7529]	-
ENSG00000100100	108.382811470795	116.539207907869	127.145260962481	24.6123200342318	24.6640722455692	27.5798748613781	117.355760113715	25.6187557137264	2.19710198271749	4.72645926174727e-09	4.47292071856745e-07	PIK3IP1	22	31281593	31292534	-	3805	protein_coding	phosphoinositide-3-kinase interacting protein 1 [Source:HGNC Symbol;Acc:HGNC:24942]	-
ENSG00000171631	843.242093640913	564.08893911708	613.420118678638	219.870058972471	251.045021070973	188.303973191478	673.583717145544	219.73968441164	1.6151285715723	5.40611662506772e-09	4.98409074659469e-07	P2RY6	11	73264505	73298617	+	3976	protein_coding	pyrimidinergic receptor P2Y6 [Source:HGNC Symbol;Acc:HGNC:8543]	-
ENSG00000104368	1236.27866271083	921.541131439535	1042.81420175369	402.001227225787	376.127101744931	227.296210064461	1066.87799863468	335.141513011726	1.66948793153358	5.55840119614401e-09	5.09163801877551e-07	PLAT	8	42175233	42207724	-	6618	protein_coding	plasminogen activator, tissue type [Source:HGNC Symbol;Acc:HGNC:9051]	-
ENSG00000148344	357.305971881743	273.230579884835	247.598666084832	79.5798347773496	88.9668320286604	94.151986595739	292.711739283804	87.566217800583	1.74122165963005	5.91225401703416e-09	5.38128088556803e-07	PTGES	9	129738331	129753047	-	1896	protein_coding	prostaglandin E synthase [Source:HGNC Symbol;Acc:HGNC:9599]	-
ENSG00000167178	133.394229502517	74.4284016890591	91.4553631484515	20.5102666951932	16.7363347380648	12.3633921792384	99.759331446676	16.5366645374988	2.58470765741899	6.172679378364e-09	5.58275875422921e-07	ISLR2	15	74100311	74138540	+	6101	protein_coding	immunoglobulin superfamily containing leucine rich repeat 2 [Source:HGNC Symbol;Acc:HGNC:29286]	-
ENSG00000205220	1373.24595193217	757.994511938576	1077.38879026103	221.510880308086	349.70131005325	371.852795544787	1069.54308471059	314.354995302041	1.76680223127672	7.58093155099319e-09	6.60557999168858e-07	PSMB10	16	67934502	67937087	-	1853	protein_coding	proteasome subunit beta 10 [Source:HGNC Symbol;Acc:HGNC:9538]	-
ENSG00000101670	887.309830172995	881.388967370437	882.209661590551	392.156299212094	276.589953039598	267.239477105077	883.636153044661	311.995243118923	1.50112444108112	7.91910680516576e-09	6.85842643914052e-07	LIPG	18	49560699	49599182	+	13112	protein_coding	lipase G, endothelial type [Source:HGNC Symbol;Acc:HGNC:6623]	-
ENSG00000171346	1193.40194608502	896.078783493277	1220.14838151715	317.498928441591	374.365382298819	460.298601134724	1103.20970369848	384.054303958378	1.52264282846019	9.47154275533499e-09	7.91510795168053e-07	KRT15	17	41513743	41522529	-	7069	protein_coding	keratin 15 [Source:HGNC Symbol;Acc:HGNC:6421]	-
ENSG00000268621	565.734455479426	435.797878310938	547.616869584021	92.7064054622732	145.341854304247	200.667365370716	516.383067791462	146.238541712412	1.82186328954411	1.04615116330294e-08	8.59166673770059e-07	IGFL2-AS1	19	46189166	46203083	-	1751	lincRNA	IGFL2 antisense RNA 1 [Source:HGNC Symbol;Acc:HGNC:52559]	-
ENSG00000167964	153.641567909149	132.208345105566	195.179128670476	39.3797120547709	41.4004069836341	41.845327375884	160.343013895064	40.875148804763	1.97155759530626	1.19094677851759e-08	9.50761422626613e-07	RAB26	16	2140803	2154165	+	2488	protein_coding	RAB26, member RAS oncogene family [Source:HGNC Symbol;Acc:HGNC:14259]	-
ENSG00000166920	18083.255236935	12029.9800835316	15532.9127142498	3718.92155717243	4676.48426970454	6673.37868628586	15215.3826782388	5022.92817105428	1.59897071225956	1.29843279206488e-08	1.02320513722199e-06	C15orf48	15	45430529	45448761	+	1405	protein_coding	chromosome 15 open reading frame 48 [Source:HGNC Symbol;Acc:HGNC:29898]	-
ENSG00000205364	813.466595984101	779.539575585409	840.943217243079	191.976096267008	237.832125225132	357.587343030281	811.31646293753	262.465188174141	1.62935043732002	1.30599344790782e-08	1.02320513722199e-06	MT1M	16	56632233	56633986	+	942	protein_coding	metallothionein 1M [Source:HGNC Symbol;Acc:HGNC:14296]	-
ENSG00000173156	4783.13594359027	2957.54964606524	4496.92712456776	1041.10113744801	1464.8697194422	1593.92656095413	4079.20423807442	1366.63247261478	1.57771903081974	1.31033268097708e-08	1.02320513722199e-06	RHOD	11	67056818	67072013	+	1265	protein_coding	ras homolog family member D [Source:HGNC Symbol;Acc:HGNC:670]	-
ENSG00000042062	292.990896943029	248.747553013434	224.177170644375	89.4247627910423	81.0390945211561	57.0618100580236	255.305206866946	75.8418891234073	1.74837423737278	2.71026895892733e-08	1.89851683446429e-06	RIPOR3	20	50586108	50691528	-	6009	protein_coding	RIPOR family member 3 [Source:HGNC Symbol;Acc:HGNC:16168]	-
ENSG00000100290	553.824256416701	356.472871247599	540.92501374389	121.420778835544	166.482487657592	174.989550844606	483.74071380273	154.297605779247	1.64882965983716	3.01801805353211e-08	2.10377941390117e-06	BIK	22	43110748	43129712	+	953	protein_coding	BCL2 interacting killer [Source:HGNC Symbol;Acc:HGNC:1051]	-
ENSG00000159166	107.191791564523	81.2836492130514	78.0716514681903	18.8694453595777	16.7363347380648	16.1675128497734	88.8490307485882	17.2577643158053	2.36093520791702	3.28270506841575e-08	2.25528151094524e-06	LAD1	1	201373244	201399915	-	3482	protein_coding	ladinin 1 [Source:HGNC Symbol;Acc:HGNC:6472]	-
ENSG00000087076	665.780127606314	455.384299808059	602.267025611754	136.188170856083	206.121175195114	223.492089393926	574.477151008709	188.600478481708	1.6075527951466	5.03920334396687e-08	3.30322090758195e-06	HSD17B14	19	48813017	48836678	-	1281	protein_coding	hydroxysteroid 17-beta dehydrogenase 14 [Source:HGNC Symbol;Acc:HGNC:23238]	-
ENSG00000181444	206.046443785138	104.787355009596	146.105519176185	33.6368373801168	44.0429861528022	26.6288446937444	152.313105990307	34.7695560755545	2.12735221729415	5.6706758972972e-08	3.63380980145188e-06	ZNF467	7	149764182	149773479	-	2734	protein_coding	zinc finger protein 467 [Source:HGNC Symbol;Acc:HGNC:23154]	zf-C2H2
ENSG00000072310	6569.66580299898	3558.85278602685	4569.42222950251	2071.53693621451	1560.00256953225	1319.07884250798	4899.31360617611	1650.20611608492	1.56968978332354	6.55917567355541e-08	4.02277340665695e-06	SREBF1	17	17810399	17837002	-	8030	protein_coding	sterol regulatory element binding transcription factor 1 [Source:HGNC Symbol;Acc:HGNC:11289]	bHLH
ENSG00000167107	353.732912162926	233.078415815738	329.016245473088	100.91051214035	94.2519903669967	104.61331843971	305.27585781725	99.9252736490191	1.6102469865981	6.6291358631151e-08	4.03107878654956e-06	ACSF2	17	50426158	50474845	+	5797	protein_coding	acyl-CoA synthetase family member 2 [Source:HGNC Symbol;Acc:HGNC:26101]	-
ENSG00000245648	120.29301053352	97.9321074856041	124.914642349105	11.4857493493082	34.3535291991857	20.922663687942	114.379920122743	22.2539807454786	2.36451748368896	7.13712266268248e-08	4.19709805965978e-06	AC022075.1	12	10363769	10398506	+	2830	antisense	uncharacterized LOC101928100 [Source:NCBI gene;Acc:101928100]	-
ENSG00000160752	4517.5385044915	2897.81106049903	5565.39344037528	1344.65308453687	1572.33460565504	1668.10691402956	4326.91433512194	1528.36486807382	1.50132963489601	7.66498781675464e-08	4.4151485616481e-06	FDPS	1	155308748	155320666	+	3718	protein_coding	farnesyl diphosphate synthase [Source:HGNC Symbol;Acc:HGNC:3631]	-
ENSG00000259342	114.337911002158	102.828712859884	104.839074828713	18.04903469177	30.8300903069615	24.7267843584769	107.335232896918	24.5353031190695	2.13134045853194	7.69329595416639e-08	4.4151485616481e-06	AC025580.1	15	45430652	45441808	-	729	antisense	novel transcript, antisense to C15orf48	-
ENSG00000007255	516.902639322255	335.907128675622	489.620785636222	119.779957499928	172.648505718985	173.087490509338	447.476851211366	155.171984576084	1.52819193485202	3.08357663400444e-07	1.44473147868602e-05	TRAPPC6A	19	45162928	45178237	-	933	protein_coding	trafficking protein particle complex 6A [Source:HGNC Symbol;Acc:HGNC:23069]	-
ENSG00000244791	52.404875875989	33.2969165451054	30.1133512805877	1.64082133561546	5.28515833833626	0.951030167633727	38.6050479005607	2.62566994719515	3.86984973792746	4.35676821106375e-07	1.93950834068851e-05	AC087667.1	8	126325495	126329535	+	1422	lincRNA	uncharacterized LOC101927657 [Source:NCBI gene;Acc:101927657]	-
ENSG00000273199	34.5395772819018	34.2762376199614	68.0338677079944	4.92246400684637	6.16601806139231	2.85309050290118	45.6165608699526	4.64719085704662	3.28649975728014	4.67497842313299e-07	2.06189634773365e-05	AP000692.2	21	36319792	36320670	-	879	antisense	novel transcript, antisense to MORC3	-
ENSG00000261040	428.767166258091	228.181810441458	341.284647846661	69.7349067636568	95.1328500900528	134.095253636355	332.744541515403	99.6543368300217	1.74058996638923	4.89409811553532e-07	2.145296382546e-05	WFDC21P	17	60083566	60091885	-	1099	transcribed_unitary_pseudogene	WAP four-disulfide core domain 21, pseudogene [Source:HGNC Symbol;Acc:HGNC:50357]	-
ENSG00000168890	290.608857130484	202.7194624952	189.602582137034	82.8614774485805	68.7070583983714	73.229322907797	227.643633920906	74.9326195849163	1.60135860824961	5.26757642193055e-07	2.27412891448301e-05	TMEM150A	2	85598548	85603196	-	3094	protein_coding	transmembrane protein 150A [Source:HGNC Symbol;Acc:HGNC:24677]	-
ENSG00000280649	84.5624133453458	50.9246958925141	92.57067245514	8.20410667807728	20.259773630289	12.3633921792384	76.0192605643333	13.6090908292016	2.48275263845581	7.06551918552882e-07	2.91810026477476e-05	AC245100.8	1	148458814	148459871	+	1058	TEC	TEC	-
ENSG00000002726	346.586792725291	198.802178195776	209.678149657425	81.220656112965	91.6094111978286	48.5025385493201	251.689040192831	73.7775352867046	1.76712277036854	7.83455060280132e-07	3.14482382342783e-05	AOC1	7	150824627	150861504	+	3824	protein_coding	amine oxidase, copper containing 1 [Source:HGNC Symbol;Acc:HGNC:80]	-
ENSG00000088881	101.23669203316	66.5938330902108	102.608456215336	13.9469813527314	17.6171944611209	27.5798748613781	90.1463271129024	19.7146835584101	2.19810597049416	7.99236037833805e-07	3.19024664263829e-05	EBF4	20	2692878	2760108	+	3717	protein_coding	early B cell factor 4 [Source:HGNC Symbol;Acc:HGNC:29278]	COE
ENSG00000196139	91.7085327829807	54.8419801919383	62.4573211745523	10.6653386815005	16.7363347380648	14.2654525145059	69.6692780498237	13.8890419780237	2.32696790029977	1.34712573595847e-06	4.8612188805168e-05	AKR1C3	10	5035354	5107686	+	4532	protein_coding	aldo-keto reductase family 1 member C3 [Source:HGNC Symbol;Acc:HGNC:386]	-
ENSG00000184489	443.059405133361	264.416690211131	273.250780138666	89.4247627910423	132.128958458407	115.074650283681	326.908958494386	112.20945717771	1.54240695887953	1.62094685457879e-06	5.70525383052485e-05	PTP4A3	8	141391993	141432454	+	2877	protein_coding	protein tyrosine phosphatase type IVA, member 3 [Source:HGNC Symbol;Acc:HGNC:9636]	-
ENSG00000160111	191.754204909869	116.539207907869	120.453405122351	44.3021760616173	51.9707236603066	29.4819351966455	142.915605980029	41.9182783061898	1.76534067838387	4.13491799309186e-06	0.000121081922379678	CPAMD8	19	16892947	17026815	-	10199	protein_coding	C3 and PZP like, alpha-2-macroglobulin domain containing 8 [Source:HGNC Symbol;Acc:HGNC:23228]	-
ENSG00000175938	131.012189689972	102.828712859884	100.377837601959	33.6368373801168	36.1152486452978	33.2860558671804	111.406246717272	34.3460472975317	1.69636356873032	4.30743115649401e-06	0.000125618757604693	ORAI3	16	30949066	30956461	+	2643	protein_coding	ORAI calcium release-activated calcium modulator 3 [Source:HGNC Symbol;Acc:HGNC:28185]	-
ENSG00000189143	225.102762285498	172.360509174663	187.371963523657	50.8654614040791	91.6094111978286	49.4535687169538	194.945078327939	63.9761471062872	1.60640214867828	4.89174132355634e-06	0.00013980596702724	CLDN4	7	73799542	73832693	+	4702	protein_coding	claudin 4 [Source:HGNC Symbol;Acc:HGNC:2046]	-
ENSG00000136378	564.543435573154	304.568854280229	392.588875954329	199.359792277278	122.43950150479	81.7885944165005	420.567055269237	134.529296066189	1.64151821045642	5.44649010320012e-06	0.000153209337745531	ADAMTS7	15	78759203	78811431	-	7730	protein_coding	ADAM metallopeptidase with thrombospondin type 1 motif 7 [Source:HGNC Symbol;Acc:HGNC:223]	-
ENSG00000261455	100.045672126888	115.559886833013	98.1472189885821	32.8164267123091	35.2343889222418	28.5309050290118	104.584259316161	32.1939068878542	1.69945157326632	5.55955051319803e-06	0.000155776425163921	LINC01003	7	152463786	152465549	+	1764	lincRNA	long intergenic non-protein coding RNA 1003 [Source:HGNC Symbol;Acc:HGNC:48957]	-
ENSG00000167711	64.3150749387137	50.9246958925141	45.7276815742258	4.10205333903864	9.68945695361649	14.2654525145059	53.6558174684845	9.35232093572034	2.5332293435359	6.56022477639819e-06	0.000178563070580438	SERPINF2	17	1742836	1755268	+	2348	protein_coding	serpin family F member 2 [Source:HGNC Symbol;Acc:HGNC:9075]	-
ENSG00000205436	38.1126370007192	30.3589533205373	31.2286605872761	5.74287467465409	0.880859723056044	2.85309050290118	33.2334169695109	3.15894163353711	3.37749204210608	6.62155181270926e-06	0.000179889687079117	EXOC3L4	14	103100144	103110559	+	3480	protein_coding	exocyst complex component 3 like 4 [Source:HGNC Symbol;Acc:HGNC:20120]	-
ENSG00000196154	116.719950814703	68.5524752399229	139.413663336054	19.6898560273855	29.9492305839055	36.1391463700816	108.22869646356	28.5927443271242	1.92273446787133	7.17545994973799e-06	0.000192377716100855	S100A4	1	153543613	153550136	-	1025	protein_coding	S100 calcium binding protein A4 [Source:HGNC Symbol;Acc:HGNC:10494]	-
ENSG00000159261	20.2473384066321	36.2348797696735	65.8032490946176	6.56328534246182	2.64257916916813	4.75515083816863	40.7618224236411	4.6536717832662	3.12601627671077	7.4764549565971e-06	0.0001989099097682	CLDN14	21	36460621	36576569	-	2853	protein_coding	claudin 14 [Source:HGNC Symbol;Acc:HGNC:2035]	-
ENSG00000221821	134.58524940879	119.477171132437	119.338095815662	36.9184800513477	48.4472847680824	39.9432670406165	124.46683878563	41.7696772866822	1.57519094991345	7.67588049691855e-06	0.000203428015936794	C6orf226	6	42890265	42890816	-	552	protein_coding	chromosome 6 open reading frame 226 [Source:HGNC Symbol;Acc:HGNC:34431]	-
ENSG00000162645	33.3485573756293	56.8006223416504	43.4970629608489	7.38369601026955	8.80859723056044	5.70618100580236	44.5487475593762	7.29949141554412	2.60911708805375	7.75313923919568e-06	0.000204791792473394	GBP2	1	89106132	89150456	-	6276	protein_coding	guanylate binding protein 2 [Source:HGNC Symbol;Acc:HGNC:4183]	-
ENSG00000165272	206.046443785138	172.360509174663	155.027993629692	69.7349067636568	72.2304972905956	43.7473877111514	177.811648863165	61.9042639218013	1.51920550798081	8.11005467556407e-06	0.000210216373871643	AQP3	9	33441154	33447633	-	2950	protein_coding	aquaporin 3 (Gill blood group) [Source:HGNC Symbol;Acc:HGNC:636]	-
ENSG00000137868	150.068508190332	77.3663649136272	42.3817536541605	18.8694453595777	8.80859723056044	23.7757541908432	89.9388755860399	17.1512655936604	2.39118509890108	8.11755792122112e-06	0.000210216373871643	STRA6	15	74179466	74212267	-	7690	protein_coding	stimulated by retinoic acid 6 [Source:HGNC Symbol;Acc:HGNC:30650]	-
ENSG00000162511	103.618731845705	94.994144261036	81.4175793882556	25.4327307020396	22.9023527994571	35.1881162024479	93.343485164999	27.8410665679815	1.74829124038609	1.27898410463276e-05	0.000305630148080303	LAPTM5	1	30732469	30757820	-	3274	protein_coding	lysosomal protein transmembrane 5 [Source:HGNC Symbol;Acc:HGNC:29612]	-
ENSG00000176428	244.159080785858	120.456492207293	158.373921549758	41.8409440581941	66.0644792292033	60.8659307285585	174.329831514303	56.2571180053186	1.63136254679076	1.31647380869152e-05	0.000309924394171364	VPS37D	7	73667825	73672112	+	1626	protein_coding	VPS37D, ESCRT-I subunit [Source:HGNC Symbol;Acc:HGNC:18287]	-
ENSG00000275708	147.686468377787	49.9453748176581	109.300312055466	13.9469813527314	30.8300903069615	26.6288446937444	102.310718416971	23.8019721178124	2.10441582794256	1.43029253899612e-05	0.000329617081491656	MIR3648-1	21	8208473	8208652	+	180	miRNA	microRNA 3648-1 [Source:HGNC Symbol;Acc:HGNC:38941]	-
ENSG00000285820	100.045672126888	50.9246958925141	68.0338677079944	13.9469813527314	17.6171944611209	21.8736938555757	73.0014119091322	17.8126232231427	2.0362602741054	1.55654931218219e-05	0.000352505383059959	AL157829.1	9	116838144	116877264	+	2075	antisense	Novel transcript, antisense to ASTN2	-
ENSG00000213316	26.2024379379945	22.5243847216889	23.4214954404571	0	0	1.90206033526745	24.0494393667135	0.634020111755818	5.3338324500229	1.7316970143418e-05	0.000382472184465909	LTC4S	5	179793980	179796647	+	1192	protein_coding	leukotriene C4 synthase [Source:HGNC Symbol;Acc:HGNC:6719]	-
ENSG00000232187	259.6423395674	319.258670403069	294.441656965746	83.6818881163882	66.0644792292033	158.822037994832	291.114222312072	102.856135113475	1.50388508168058	1.90565154807335e-05	0.000413856544406812	FTH1P7	13	22696023	22696574	-	552	processed_pseudogene	ferritin heavy chain 1 pseudogene 7 [Source:HGNC Symbol;Acc:HGNC:3994]	-
ENSG00000272667	115.52893090843	97.9321074856041	149.45144709625	36.09806938354	36.1152486452978	48.5025385493201	120.970828496761	40.238618859386	1.58935037779866	1.91438442558741e-05	0.000413930169490732	AC012306.2	2	127886556	127887185	+	630	lincRNA	novel transcript	-
ENSG00000188707	60.7420152198963	39.1728429942416	51.3042281076679	9.84492801369273	7.9277375075044	13.3144223468722	50.4063621072686	10.3623626226898	2.28415133587507	1.92047377447414e-05	0.000413930169490732	ZBED6CL	7	150329789	150332721	+	2933	protein_coding	ZBED6 C-terminal like [Source:HGNC Symbol;Acc:HGNC:21720]	-
ENSG00000138606	160.787687346784	80.3043281381954	134.9524261093	35.2776587157323	44.9238458758582	38.0412067053491	125.348147198093	39.4142370989799	1.6669372877988	1.92432998971559e-05	0.000414136680015599	SHF	15	45167214	45201175	-	4894	protein_coding	Src homology 2 domain containing F [Source:HGNC Symbol;Acc:HGNC:25116]	-
ENSG00000256073	122.675050346065	106.745997159308	150.566756402939	33.6368373801168	36.1152486452978	56.1107798903899	126.662601302771	41.9542886386015	1.59712936182906	2.06276491117374e-05	0.000434762692930277	URB1-AS1	21	32393130	32393960	+	831	lincRNA	URB1 antisense RNA 1 (head to head) [Source:HGNC Symbol;Acc:HGNC:23128]	-
ENSG00000185499	275.125598348942	87.1595756621876	132.721807495924	53.3266934075023	48.4472847680824	38.0412067053491	165.002327169018	46.6050616269779	1.81968725785705	2.2770573329765e-05	0.000466176923900202	MUC1	1	155185824	155192916	-	4717	protein_coding	mucin 1, cell surface associated [Source:HGNC Symbol;Acc:HGNC:7508]	-
ENSG00000124102	142.922388752697	97.9321074856041	91.4553631484515	36.9184800513477	29.9492305839055	40.8942972082503	110.769953128918	35.9206692811678	1.62395499650941	2.43455367582226e-05	0.000489307623452885	PI3	20	45174876	45176544	+	577	protein_coding	peptidase inhibitor 3 [Source:HGNC Symbol;Acc:HGNC:8947]	-
ENSG00000002079	40.4946768132642	69.5317963147789	83.6481980016325	15.5878026883468	14.9746152919527	16.1675128497734	64.5582237098919	15.5766436100243	2.05352618273429	2.45047651428459e-05	0.000491126358893784	MYH16	7	99238829	99311130	+	6307	transcribed_unitary_pseudogene	myosin heavy chain 16 pseudogene [Source:HGNC Symbol;Acc:HGNC:31038]	-
ENSG00000128284	38.1126370007192	44.0694483685218	28.9980419738993	2.46123200342318	8.80859723056044	4.75515083816863	37.0600424477135	5.34166002405075	2.8018797688854	2.47400200676831e-05	0.000495146900234163	APOL3	22	36140330	36166177	-	5901	protein_coding	apolipoprotein L3 [Source:HGNC Symbol;Acc:HGNC:14868]	-
ENSG00000161270	117.910970720975	110.663281458733	99.2625282952706	44.3021760616173	17.6171944611209	37.0901765377154	109.278926824993	33.0031823534845	1.72580304769752	3.0530421342666e-05	0.000585610363740534	NPHS1	19	35825964	35869287	-	5459	protein_coding	NPHS1, nephrin [Source:HGNC Symbol;Acc:HGNC:7908]	-
ENSG00000133321	182.226045659689	89.1182178118997	118.222786508974	25.4327307020396	31.7109500300176	57.0618100580236	129.855683326854	38.0684969300269	1.77307409466367	3.22080336592782e-05	0.000613144473418156	RARRES3	11	63536809	63546462	+	1299	protein_coding	retinoic acid receptor responder 3 [Source:HGNC Symbol;Acc:HGNC:9869]	-
ENSG00000254614	106.00077165825	91.0768599616118	120.453405122351	26.2531413698473	44.9238458758582	32.3350256995467	105.843678914071	34.5040043150841	1.61747341714076	3.22662452071696e-05	0.000613144473418156	AP003068.2	11	65177606	65181834	-	1791	antisense	uncharacterized LOC728975 [Source:NCBI gene;Acc:728975]	-
ENSG00000182600	54.7869156885339	71.490438464491	56.8807746411101	22.9714986986164	8.80859723056044	6.65721117343609	61.052709598045	12.812435700871	2.24097852956574	3.46338037254831e-05	0.000645263435772038	SNORC	2	232857270	232878708	+	3698	protein_coding	secondary ossification center associated regulator of chondrocyte maturation [Source:HGNC Symbol;Acc:HGNC:33763]	-
ENSG00000150281	42.8767166258092	32.3175954702494	40.1511350407836	9.84492801369273	5.28515833833626	3.80412067053491	38.4484823789474	6.31140234085463	2.59142969335694	3.48726976676292e-05	0.000648868293841695	CTF1	16	30896607	30903560	+	1664	protein_coding	cardiotrophin 1 [Source:HGNC Symbol;Acc:HGNC:2499]	-
ENSG00000105427	166.742786878147	74.4284016890591	143.874900562808	26.2531413698473	40.519547260578	49.4535687169538	128.348696376671	38.7420857824597	1.72920243720242	3.70459562992209e-05	0.000679572163691741	CNFN	19	42387019	42390287	-	603	protein_coding	cornifelin [Source:HGNC Symbol;Acc:HGNC:30183]	-
ENSG00000280303	158.405647534239	87.1595756621876	95.9166003752053	37.7388907191555	41.4004069836341	33.2860558671804	113.827274523877	37.4751178566567	1.59945358184924	4.62647820744413e-05	0.000805266426119083	ERICD	8	140636281	140638283	+	2003	lincRNA	E2F1-regulated inhibitor of cell death [Source:HGNC Symbol;Acc:HGNC:49404]	-
ENSG00000277147	98.8546522206155	91.0768599616118	131.606498189235	22.9714986986164	36.1152486452978	45.6494480464189	107.179336790487	34.912065130111	1.62232668829242	5.53862690318409e-05	0.000916052991278943	LINC00869	1	149606334	149679523	+	8611	transcribed_unprocessed_pseudogene	long intergenic non-protein coding RNA 869 [Source:HGNC Symbol;Acc:HGNC:29050]	-
ENSG00000085831	122.675050346065	71.490438464491	105.954384135401	22.9714986986164	36.9961083683539	37.0901765377154	100.039957648652	32.3525945348952	1.6294477894082	7.18677688984388e-05	0.00113983398175215	TTC39A	1	51287258	51345116	-	9362	protein_coding	tetratricopeptide repeat domain 39A [Source:HGNC Symbol;Acc:HGNC:18657]	-
ENSG00000265962	25.011418031722	28.4003111708252	32.3439698939646	4.92246400684637	3.52343889222418	3.80412067053491	28.5852330321706	4.08334118986848	2.80341028068811	7.58580478815429e-05	0.00118730723354573	GACAT2	18	8695856	8707621	-	818	antisense	gastric cancer associated transcript 2 [Source:HGNC Symbol;Acc:HGNC:50516]	-
ENSG00000260552	50.022836063444	38.1935219193856	36.8052071207183	9.024517345885	9.68945695361649	8.55927150870354	41.673855034516	9.09108193606834	2.19428486832057	8.53044310436274e-05	0.00130374365734057	AC023043.1	18	36179996	36187448	-	609	antisense	uncharacterized LOC101927809 [Source:NCBI gene;Acc:101927809]	-
ENSG00000102934	97.6636323143431	85.2009335124756	81.4175793882556	31.9960160445014	36.1152486452978	18.0695731850408	88.0940484050248	28.72694595828	1.61199249866162	0.000108737560060308	0.00158073218032737	PLLP	16	57248547	57284687	-	8720	protein_coding	plasmolipin [Source:HGNC Symbol;Acc:HGNC:18553]	-
ENSG00000105499	111.955871189613	86.1802545873316	86.9941259216978	27.073552037655	30.8300903069615	41.845327375884	95.0434172328807	33.2496565735002	1.51754080323043	0.000114706005431742	0.00165570587638342	PLA2G4C	19	48047843	48110817	-	6613	protein_coding	phospholipase A2 group IVC [Source:HGNC Symbol;Acc:HGNC:9037]	-
ENSG00000285410	75.034254095166	90.0975388867558	95.9166003752053	23.7919093664241	38.7578278144659	24.7267843584769	87.0161311190424	29.0921738464556	1.58150488579078	0.000115506242114643	0.00166389536272	GABPB1-IT1	15	50348936	50354861	-	5926	sense_intronic	GABPB1 intronic transcript [Source:HGNC Symbol;Acc:HGNC:25469]	-
ENSG00000142619	133.394229502517	83.2422913627635	69.1491770146829	33.6368373801168	30.8300903069615	34.2370860348142	95.2618992933212	32.9013379072975	1.53180988992026	0.000189139690990948	0.00243715616254341	PADI3	1	17249098	17284233	+	3189	protein_coding	peptidyl arginine deiminase 3 [Source:HGNC Symbol;Acc:HGNC:18337]	-
ENSG00000272449	153.641567909149	94.0148231861799	124.914642349105	24.6123200342318	48.4472847680824	58.0128402256573	124.190344481478	43.6908150093239	1.50977458158626	0.00020948783716933	0.00265859786247755	AL139246.5	1	2530064	2547460	+	1531	lincRNA	novel transcript	-
ENSG00000212993	2.38203981254495	12.7311739731285	17.8449489070149	0	0	0	10.9860542308961	0	6.08415002390766	0.000212681663514598	1	POU5F1B	8	127322183	127420066	+	4964	protein_coding	POU class 5 homeobox 1B [Source:HGNC Symbol;Acc:HGNC:9223]	Pou
ENSG00000137474	116.719950814703	87.1595756621876	70.2644863213713	41.0205333903864	29.9492305839055	15.2164826821396	91.3813375994205	28.7287488854772	1.6620395603115	0.000216376576358554	0.00272905673094769	MYO7A	11	77128264	77215241	+	10147	protein_coding	myosin VIIA [Source:HGNC Symbol;Acc:HGNC:7606]	-
ENSG00000137440	42.8767166258092	31.3382743953933	39.0358257340952	8.20410667807728	11.4511763997286	2.85309050290118	37.7502722517659	7.50279119356901	2.31989665349561	0.000221511647814837	0.00278399423682852	FGFBP1	4	15935569	15938740	-	1359	protein_coding	fibroblast growth factor binding protein 1 [Source:HGNC Symbol;Acc:HGNC:19695]	-
ENSG00000214274	64.3150749387137	36.2348797696735	63.5726304812407	15.5878026883468	13.2128958458407	17.1185430174071	54.7075283965426	15.3064138505315	1.83545143188716	0.000240838453951625	0.00297714663232588	ANG	14	20684177	20698971	+	1430	protein_coding	angiogenin [Source:HGNC Symbol;Acc:HGNC:483]	-
ENSG00000196415	19.0563185003596	28.4003111708252	45.7276815742258	3.28164267123091	8.80859723056044	1.90206033526745	31.0614370818035	4.6641000790196	2.73155088143897	0.000241354489664153	0.00297911640513023	PRTN3	19	840960	848175	+	1146	protein_coding	proteinase 3 [Source:HGNC Symbol;Acc:HGNC:9495]	-
ENSG00000239911	79.7983337202559	62.6765487907866	79.1869607748788	29.5347840410782	14.9746152919527	27.5798748613781	73.8872810953071	24.029758064803	1.61864645176013	0.000255602199543285	0.00313426730576064	PRKAG2-AS1	7	151877042	151879223	+	1163	antisense	PRKAG2 antisense RNA 1 [Source:HGNC Symbol;Acc:HGNC:40468]	-
ENSG00000179954	28.5844777505394	16.6484582725527	20.0755675203918	2.46123200342318	2.64257916916813	2.85309050290118	21.7695011811613	2.6523005584975	3.03628226344688	0.000273070705026903	0.00328190107219045	SSC5D	19	55488404	55519098	+	7314	protein_coding	scavenger receptor cysteine rich family member with 5 domains [Source:HGNC Symbol;Acc:HGNC:26641]	-
ENSG00000130751	89.3264929704357	52.8833380422262	78.0716514681903	16.4082133561546	16.7363347380648	34.2370860348142	73.4271608269508	22.4605447096779	1.71309382122831	0.00027693862286027	0.00331722793015362	NPAS1	19	47019820	47045775	+	2582	protein_coding	neuronal PAS domain protein 1 [Source:HGNC Symbol;Acc:HGNC:7894]	Others
ENSG00000141505	66.6971147512587	64.6351909404987	56.8807746411101	18.04903469177	18.4980541841769	24.7267843584769	62.7376934442892	20.4246244114746	1.62225728213071	0.000279744143002737	0.00334516858006199	ASGR1	17	7173431	7179564	-	3748	protein_coding	asialoglycoprotein receptor 1 [Source:HGNC Symbol;Acc:HGNC:742]	-
ENSG00000268879	32.1575374693569	48.966053742802	11.1530930668843	5.74287467465409	4.40429861528022	3.80412067053491	30.7588947596811	4.65043132015641	2.72349355441956	0.000283147378522263	0.00337462555386417	IGFL1P1	19	46196238	46197323	+	360	unprocessed_pseudogene	IGF like family member 1 pseudogene 1 [Source:HGNC Symbol;Acc:HGNC:32956]	-
ENSG00000107902	72.6522142826211	34.2762376199614	32.3439698939646	15.5878026883468	1.76171944611209	8.55927150870354	46.424140598849	8.63626454772082	2.41577942277656	0.000292193559473685	0.00346210985756205	LHPP	10	124461834	124617888	+	4064	protein_coding	phospholysine phosphohistidine inorganic pyrophosphate phosphatase [Source:HGNC Symbol;Acc:HGNC:30042]	-
ENSG00000276116	23.8203981254495	27.4209900959691	34.5745885073414	5.74287467465409	4.40429861528022	5.70618100580236	28.6053255762534	5.28445143191222	2.4368874735853	0.000320761582503659	0.00370548343894688	FUT8-AS1	14	65411170	65412690	-	1521	antisense	FUT8 antisense RNA 1 [Source:HGNC Symbol;Acc:HGNC:44294]	-
ENSG00000115718	103.618731845705	32.3175954702494	44.6123722675373	13.1265706849236	12.3320361227846	19.9716335203083	60.182899861164	15.1434134426722	1.98995591497798	0.000330787228951051	0.00379979863481553	PROC	2	127418427	127429246	+	2495	protein_coding	protein C, inactivator of coagulation factors Va and VIIIa [Source:HGNC Symbol;Acc:HGNC:9451]	-
ENSG00000139192	98.8546522206155	69.5317963147789	78.0716514681903	20.5102666951932	40.519547260578	22.8247240232094	82.1527000011949	27.9515126596602	1.5541422412752	0.000350231292721389	0.00395636772568272	TAPBPL	12	6451690	6466517	+	3188	protein_coding	TAP binding protein like [Source:HGNC Symbol;Acc:HGNC:30683]	-
ENSG00000169583	39.3036569069917	33.2969165451054	44.6123722675373	8.20410667807728	10.5703166766725	10.461331843971	39.0709819065448	9.74525173290693	2.00485688610849	0.000353593077213858	0.00398068755285297	CLIC3	9	136994635	136996803	-	1177	protein_coding	chloride intracellular channel 3 [Source:HGNC Symbol;Acc:HGNC:2064]	-
ENSG00000247095	64.3150749387137	48.966053742802	44.6123722675373	11.4857493493082	15.8554750150088	19.0206033526745	52.6311669830177	15.4539425723305	1.77150701900937	0.000356784996513251	0.00399754504150983	MIR210HG	11	565660	568457	-	2321	lincRNA	MIR210 host gene [Source:HGNC Symbol;Acc:HGNC:39524]	-
ENSG00000176125	75.034254095166	57.7799434165064	65.8032490946176	20.5102666951932	12.3320361227846	29.4819351966455	66.20581553543	20.7747460048744	1.67476952967816	0.000359107346166863	0.00401537087380632	UFSP1	7	100888723	100889718	-	996	protein_coding	UFM1 specific peptidase 1 (inactive) [Source:HGNC Symbol;Acc:HGNC:33821]	-
ENSG00000248370	63.1240550324412	52.8833380422262	44.6123722675373	18.8694453595777	15.8554750150088	14.2654525145059	53.5399217807349	16.3301242963641	1.70926207635219	0.000388572150696334	0.00427431058529717	LINC02434	4	188160065	188161139	+	677	lincRNA	long intergenic non-protein coding RNA 2434 [Source:HGNC Symbol;Acc:HGNC:53365]	-
ENSG00000135625	59.5509953136238	45.0487694433779	80.3022700815672	27.073552037655	14.9746152919527	10.461331843971	61.6340116128563	17.5031663911929	1.80629756504087	0.000388845609579169	0.00427431058529717	EGR4	2	73290929	73293705	-	2377	protein_coding	early growth response 4 [Source:HGNC Symbol;Acc:HGNC:3241]	zf-C2H2
ENSG00000141497	27.393457844267	43.0901272936658	43.4970629608489	10.6653386815005	7.04687778444835	9.51030167633727	37.9935493662606	9.07417271409536	2.06683019888476	0.000391488507855838	0.00429675174904756	ZMYND15	17	4740015	4746119	+	3303	protein_coding	zinc finger MYND-type containing 15 [Source:HGNC Symbol;Acc:HGNC:20997]	-
ENSG00000205809	39.3036569069917	50.9246958925141	55.7654653344217	9.024517345885	14.9746152919527	17.1185430174071	48.6646060446425	13.7058918850816	1.83553487193936	0.000402379761225942	0.00436267586336777	KLRC2	12	10426854	10442300	-	1499	protein_coding	killer cell lectin like receptor C2 [Source:HGNC Symbol;Acc:HGNC:6375]	-
ENSG00000166592	44.0677365320816	18.6071004222648	34.5745885073414	6.56328534246182	0.880859723056044	8.55927150870354	32.4164751538959	5.33447219140714	2.60474862877664	0.000425799618121458	0.00455530198732946	RRAD	16	66921679	66925644	-	1709	protein_coding	RRAD, Ras related glycolysis inhibitor and calcium channel regulator [Source:HGNC Symbol;Acc:HGNC:10446]	-
ENSG00000105289	108.382811470795	66.5938330902108	75.8410328548135	41.0205333903864	26.4257916916813	18.0695731850408	83.6058924719399	28.5052994223695	1.54443980001916	0.00052165597853754	0.00533605149126804	TJP3	19	3708109	3750813	+	4217	protein_coding	tight junction protein 3 [Source:HGNC Symbol;Acc:HGNC:11829]	-
ENSG00000169231	91.7085327829807	60.7179066410745	55.7654653344217	31.1756053766936	21.1406333533451	16.1675128497734	69.397301586159	22.8279171932707	1.59666343300252	0.000547395239728106	0.00554378311531867	THBS3	1	155195588	155209051	-	4623	protein_coding	thrombospondin 3 [Source:HGNC Symbol;Acc:HGNC:11787]	-
ENSG00000124140	57.1689555010789	56.8006223416504	68.0338677079944	25.4327307020396	17.6171944611209	19.0206033526745	60.6678151835746	20.690176171945	1.54885461882818	0.000600989118320079	0.00593923547772748	SLC12A5	20	46021690	46060152	+	8909	protein_coding	solute carrier family 12 member 5 [Source:HGNC Symbol;Acc:HGNC:13818]	-
ENSG00000171811	20.2473384066321	8.81388967370437	20.0755675203918	2.46123200342318	0.880859723056044	0	16.3789318669094	1.11403057549308	3.82680659187395	0.000652571032648449	0.0063050980774485	CFAP46	10	132808392	132942823	-	10698	protein_coding	cilia and flagella associated protein 46 [Source:HGNC Symbol;Acc:HGNC:25247]	-
ENSG00000118298	34.5395772819018	39.1728429942416	36.8052071207183	14.7673920205391	7.04687778444835	3.80412067053491	36.8392091322873	8.53946349184079	2.09519170398985	0.000788885089903133	0.00728240822656058	CA14	1	150257159	150265078	+	3833	protein_coding	carbonic anhydrase 14 [Source:HGNC Symbol;Acc:HGNC:1372]	-
ENSG00000213626	28.5844777505394	32.3175954702494	30.1133512805877	3.28164267123091	4.40429861528022	11.4123620116047	30.3384748337922	6.36610109937195	2.27018412458996	0.000852656084401156	0.00776574598221321	LBH	2	30231369	30323730	+	4697	protein_coding	limb bud and heart development [Source:HGNC Symbol;Acc:HGNC:29532]	-
ENSG00000179776	22.6293782191771	21.5450636468329	23.4214954404571	2.46123200342318	5.28515833833626	3.80412067053491	22.5319791021557	3.85017033743145	2.55387590012332	0.000862874707084832	0.00784381651669354	CDH5	16	66366622	66404786	+	6082	protein_coding	cadherin 5 [Source:HGNC Symbol;Acc:HGNC:1764]	-
ENSG00000170458	48.8318161571715	35.2555586948175	61.3420118678638	21.3306773630009	11.4511763997286	7.60824134106981	48.4764622399509	13.4633650345998	1.83668508961807	0.000890973996789165	0.0080296066312285	CD14	5	140631728	140633701	-	1886	protein_coding	CD14 molecule [Source:HGNC Symbol;Acc:HGNC:1628]	-
ENSG00000125538	45.2587564383541	43.0901272936658	36.8052071207183	8.20410667807728	16.7363347380648	10.461331843971	41.7180302842461	11.8005910867044	1.82357244529921	0.000898422781368848	0.00807450411683071	IL1B	2	112829751	112836903	-	3096	protein_coding	interleukin 1 beta [Source:HGNC Symbol;Acc:HGNC:5992]	-
ENSG00000281571	65.5060948449862	43.0901272936658	71.3797956280597	13.1265706849236	22.9023527994571	23.7757541908432	59.9920059222372	19.934892558408	1.59172000898546	0.000916068822148614	0.00818163966781481	AC241585.2	1	145214851	145215938	+	1088	TEC	TEC	-
ENSG00000188825	54.7869156885339	33.2969165451054	42.3817536541605	16.4082133561546	11.4511763997286	9.51030167633727	43.4885286292666	12.4565638107401	1.79483334125004	0.000930214473047093	0.00825637566449873	LINC00910	17	43369845	43389199	-	6895	lincRNA	long intergenic non-protein coding RNA 910 [Source:HGNC Symbol;Acc:HGNC:44361]	-
ENSG00000119227	52.404875875989	32.3175954702494	49.0736094942911	18.8694453595777	11.4511763997286	5.70618100580236	44.5986936135098	12.0089342550362	1.87950791748693	0.00105594286260098	0.00907907551538391	PIGZ	3	196946343	196969060	-	3211	protein_coding	phosphatidylinositol glycan anchor biosynthesis class Z [Source:HGNC Symbol;Acc:HGNC:30596]	-
ENSG00000165795	57.1689555010789	36.2348797696735	49.0736094942911	17.2286240239623	9.68945695361649	17.1185430174071	47.4924815883478	14.6788746649953	1.69131066031395	0.00114385723517045	0.0096834833475034	NDRG2	14	21016763	21070872	-	7550	protein_coding	NDRG family member 2 [Source:HGNC Symbol;Acc:HGNC:14460]	-
ENSG00000183628	20.2473384066321	2.93796322456812	103.723765522024	4.92246400684637	6.16601806139231	6.65721117343609	42.3030223844082	5.91523108055825	2.83872791795857	0.00116551570798319	0.00983188870547801	DGCR6	22	18906028	18914238	+	5262	protein_coding	DiGeorge syndrome critical region gene 6 [Source:HGNC Symbol;Acc:HGNC:2846]	-
ENSG00000271737	27.393457844267	24.483026871401	21.1908768270802	4.10205333903864	0.880859723056044	7.60824134106981	24.3557871809161	4.1970514677215	2.54880423454502	0.00118459077577444	0.00993998953952833	AC008608.2	5	134005147	134005562	+	416	lincRNA	novel transcript	-
ENSG00000273117	40.4946768132642	38.1935219193856	49.0736094942911	7.38369601026955	20.259773630289	6.65721117343609	42.5872694089803	11.4335602713316	1.89555677894825	0.00120926371226204	0.0100819010783107	AC144652.1	7	155295918	155297541	-	1624	lincRNA	novel transcript	-
ENSG00000231351	71.4611943763486	46.0280905182339	75.8410328548135	15.5878026883468	30.8300903069615	20.922663687942	64.4434392497987	22.4468522277501	1.52090229912445	0.00122262179620789	0.0101459149058135	AC111200.2	2	86930250	86930754	-	505	processed_pseudogene	WW domain binding protein 1 (WBP1) pseudogene	-
ENSG00000278611	21.4383583129046	12.7311739731285	11.1530930668843	0.820410667807728	0	2.85309050290118	15.1075417843058	1.2245003902363	3.65787607095588	0.00122806121968377	0.0101615488299253	ZNF426-DT	19	9538733	9539734	+	865	lincRNA	ZNF426 divergent transcript [Source:HGNC Symbol;Acc:HGNC:53777]	-
ENSG00000110446	54.7869156885339	38.1935219193856	31.2286605872761	11.4857493493082	16.7363347380648	4.75515083816863	41.4030327317319	10.9924116418472	1.90498505192321	0.0013377320088178	0.0107940092636964	SLC15A3	11	60937084	60952530	-	6118	protein_coding	solute carrier family 15 member 3 [Source:HGNC Symbol;Acc:HGNC:18068]	-
ENSG00000279491	8.33713934390734	6.85524752399229	6.6918558401306	0	0	0	7.29474756934341	0	5.48887056828195	0.00154327441969762	1	AP003733.4	11	61967794	61969490	+	1697	TEC	uncharacterized LOC399900 [Source:NCBI gene;Acc:399900]	-
ENSG00000168062	16.6742786878147	10.7725318234165	17.8449489070149	2.46123200342318	1.76171944611209	0	15.0972531394154	1.40765048317842	3.38579723956054	0.00156742609225135	0.0121532929236418	BATF2	11	64987943	64997045	-	2844	protein_coding	basic leucine zipper ATF-like transcription factor 2 [Source:HGNC Symbol;Acc:HGNC:25163]	TF_bZIP
ENSG00000105523	14.2922388752697	15.6691371976967	11.1530930668843	0	2.64257916916813	0	13.7048230466169	0.880859723056044	3.95922081425697	0.00160623404227708	0.0123536514876961	FAM83E	19	48600810	48614854	-	2529	protein_coding	family with sequence similarity 83 member E [Source:HGNC Symbol;Acc:HGNC:25972]	-
ENSG00000237330	8.33713934390734	11.7518528982725	2.23061861337687	0	0	0	7.43987028518556	0	5.52168589137802	0.00185163612163966	1	RNF223	1	1070966	1074307	-	1902	protein_coding	ring finger protein 223 [Source:HGNC Symbol;Acc:HGNC:40020]	-
ENSG00000129009	16.6742786878147	13.7104950479846	14.4990209869496	1.64082133561546	2.64257916916813	0.951030167633727	14.961264907583	1.7448102241391	3.09090734175953	0.00194630931442803	0.0142410445996808	ISLR	15	74173671	74176872	+	2671	protein_coding	immunoglobulin superfamily containing leucine rich repeat [Source:HGNC Symbol;Acc:HGNC:6133]	-
ENSG00000267394	17.8652985940871	13.7104950479846	30.1133512805877	6.56328534246182	0	0.951030167633727	20.5630483075531	2.50477183669852	3.00360319422791	0.00201666786710835	0.0145326191734636	AC004596.1	17	44198882	44216565	+	528	antisense	novel transcript, antisense to ATXN7L3	-
ENSG00000221953	11.9101990627248	7.83456859884833	8.92247445350747	0.820410667807728	0	0	9.55574737169352	0.273470222602576	4.91514130086625	0.00203558738410114	1	C1orf229	1	247110160	247112417	-	2258	lincRNA	chromosome 1 open reading frame 229 [Source:HGNC Symbol;Acc:HGNC:33759]	-
ENSG00000221883	32.1575374693569	38.1935219193856	27.8827326672108	4.92246400684637	7.9277375075044	13.3144223468722	32.7445973519844	8.72154128707431	1.92123023730791	0.00206063240974215	0.0147940647319182	ARIH2OS	3	48917782	48919385	-	1604	protein_coding	ariadne RBR E3 ubiquitin protein ligase 2 opposite strand [Source:HGNC Symbol;Acc:HGNC:34425]	-
ENSG00000277745	50.022836063444	26.4416690211131	36.8052071207183	9.024517345885	12.3320361227846	12.3633921792384	37.7565707350918	11.239981882636	1.74724160299278	0.00216988671671385	0.0153807942370243	H2AFB3	X	155459415	155460005	-	591	protein_coding	H2A histone family member B3 [Source:HGNC Symbol;Acc:HGNC:14455]	-
ENSG00000124159	26.2024379379945	6.85524752399229	22.3061861337687	3.28164267123091	2.64257916916813	1.90206033526745	18.4546238652518	2.60876072522217	2.80747053227308	0.00220567653047438	0.0155649963557921	MATN4	20	45293445	45308529	-	2467	protein_coding	matrilin 4 [Source:HGNC Symbol;Acc:HGNC:6910]	-
ENSG00000006210	7.14611943763486	20.5657425719769	30.1133512805877	1.64082133561546	5.28515833833626	0.951030167633727	19.2750710967331	2.62566994719515	2.87410347929214	0.00234976379587784	0.0163079770000458	CX3CL1	16	57372458	57385048	+	5983	protein_coding	C-X3-C motif chemokine ligand 1 [Source:HGNC Symbol;Acc:HGNC:10647]	-
ENSG00000235919	41.6856967195367	33.2969165451054	37.9205164274067	11.4857493493082	14.9746152919527	8.55927150870354	37.6343765640163	11.6732120499882	1.68441397850675	0.00241516160241904	0.016560777014668	ASH1L-AS1	1	155562042	155563944	+	1209	antisense	ASH1L antisense RNA 1 [Source:HGNC Symbol;Acc:HGNC:44146]	-
ENSG00000275215	42.8767166258092	15.6691371976967	18.9602582137034	4.92246400684637	5.28515833833626	6.65721117343609	25.8353706790697	5.62161117287291	2.19830299012108	0.00256502586821674	0.0172931196803831	RNA5-8SN2	21	8395607	8395759	+	153	rRNA	RNA, 5.8S ribosomal N2 [Source:HGNC Symbol;Acc:HGNC:53521]	-
ENSG00000182326	22.6293782191771	41.1314851439537	30.1133512805877	11.4857493493082	4.40429861528022	8.55927150870354	31.2914048812395	8.14977315776398	1.94082667302835	0.00258773152146433	0.0174181269155559	C1S	12	6988259	7071032	+	6462	protein_coding	complement C1s [Source:HGNC Symbol;Acc:HGNC:1247]	-
ENSG00000265185	22.6293782191771	9.79321074856041	23.4214954404571	2.46123200342318	1.76171944611209	4.75515083816863	18.6146948027315	2.99270076256797	2.64439359995948	0.00262759993270473	0.0176010974511406	SNORD3B-1	17	19061912	19062669	+	758	snoRNA	small nucleolar RNA, C/D box 3B-1 [Source:HGNC Symbol;Acc:HGNC:10168]	-
ENSG00000266947	32.1575374693569	18.6071004222648	5.57654653344217	3.28164267123091	3.52343889222418	0.951030167633727	18.7803948083546	2.5853705770296	2.84425316433946	0.00283295159942524	0.0186299486220832	AC022916.1	17	35231450	35242963	-	2814	antisense	novel transcript, antisense SLFN5	-
ENSG00000228801	39.3036569069917	28.4003111708252	37.9205164274067	7.38369601026955	15.8554750150088	7.60824134106981	35.2081615017412	10.2824707887827	1.77353640158654	0.00290286406198229	0.0189345766978773	AC064807.1	8	51899325	51947173	+	2055	antisense	novel transcript	-
ENSG00000178372	9.52815925017981	6.85524752399229	3.3459279200653	0	0	0	6.57644489807913	0	5.33890146851782	0.00305215310389949	1	CALML5	10	5498697	5499555	-	859	protein_coding	calmodulin like 5 [Source:HGNC Symbol;Acc:HGNC:18180]	-
ENSG00000168899	26.2024379379945	11.7518528982725	11.1530930668843	4.10205333903864	1.76171944611209	0	16.3691279677171	1.95459092838358	3.02738560505028	0.00314619661927895	0.019955237323345	VAMP5	2	85584408	85593412	+	819	protein_coding	vesicle associated membrane protein 5 [Source:HGNC Symbol;Acc:HGNC:12646]	-
ENSG00000239467	8.33713934390734	7.83456859884833	3.3459279200653	0	0	0	6.50587862094032	0	5.32512565885313	0.00317392821275357	1	AC007405.3	2	170771113	170778148	+	967	lincRNA	glutamate rich 2 [Source:NCBI gene;Acc:285141]	-
ENSG00000162520	23.8203981254495	23.503705796545	16.7296396003265	4.92246400684637	4.40429861528022	4.75515083816863	21.3512478407737	4.69397115343174	2.18532742751142	0.00332380902372456	0.0207230501522792	SYNC	1	32680360	32703596	-	3487	protein_coding	syncoilin, intermediate filament protein [Source:HGNC Symbol;Acc:HGNC:28897]	-
ENSG00000237840	28.5844777505394	35.2555586948175	27.8827326672108	0.820410667807728	7.9277375075044	12.3633921792384	30.5742563708559	7.03718011818352	2.13770814119617	0.00340052506893558	0.0210815414811445	FAM21FP	10	45706431	45727231	-	2087	transcribed_unprocessed_pseudogene	family with sequence similarity 21 member F, pseudogene [Source:HGNC Symbol;Acc:HGNC:45011]	-
ENSG00000205143	7.14611943763486	8.81388967370437	20.0755675203918	0	0.880859723056044	1.90206033526745	12.0118588772437	0.927640019441166	3.73915953346898	0.00342383030488943	0.0211803182064372	ARID3C	9	34621379	34628107	-	1411	protein_coding	AT-rich interaction domain 3C [Source:HGNC Symbol;Acc:HGNC:21209]	ARID
ENSG00000068976	15.4832587815422	25.4623479462571	18.9602582137034	4.10205333903864	3.52343889222418	4.75515083816863	19.9686216471675	4.12688102314382	2.2806674079062	0.00349697937774762	0.0215581688127755	PYGM	11	64746389	64760297	-	4981	protein_coding	glycogen phosphorylase, muscle associated [Source:HGNC Symbol;Acc:HGNC:9726]	-
ENSG00000279691	7.14611943763486	5.87592644913625	12.2684023735728	0	0	0.951030167633727	8.43014942011462	0.317010055877909	4.73507006783945	0.00393429306281344	1	AC113410.3	5	133052769	133052971	+	203	TEC	TEC	-
ENSG00000088002	61.9330351261688	43.0901272936658	78.0716514681903	19.6898560273855	9.68945695361649	35.1881162024479	61.0316046293416	21.5224763944833	1.50722618870435	0.00401974407278762	0.0238646210220752	SULT2B1	19	48552075	48599425	+	2822	protein_coding	sulfotransferase family 2B member 1 [Source:HGNC Symbol;Acc:HGNC:11459]	-
ENSG00000205593	73.8432341888935	51.9040169673702	36.8052071207183	27.073552037655	20.259773630289	9.51030167633727	54.184152758994	18.9478757814271	1.50709653351948	0.00424942986574643	0.0249483782997192	DENND6B	22	50309030	50327060	-	5935	protein_coding	DENN domain containing 6B [Source:HGNC Symbol;Acc:HGNC:32690]	-
ENSG00000110944	36.9216170944468	13.7104950479846	25.652114053834	7.38369601026955	4.40429861528022	6.65721117343609	25.4280753987551	6.14840193299529	2.04105053236432	0.00428041120908605	0.025079122859271	IL23A	12	56334174	56340410	+	1187	protein_coding	interleukin 23 subunit alpha [Source:HGNC Symbol;Acc:HGNC:15488]	-
ENSG00000096996	8.33713934390734	10.7725318234165	5.57654653344217	0.820410667807728	0	0	8.22873923358865	0.273470222602576	4.7042606555231	0.0043275960177194	1	IL12RB1	19	18058995	18098944	-	4298	protein_coding	interleukin 12 receptor subunit beta 1 [Source:HGNC Symbol;Acc:HGNC:5971]	-
ENSG00000271646	40.4946768132642	29.3796322456812	23.4214954404571	9.84492801369273	8.80859723056044	9.51030167633727	31.0986014998008	9.38794230686348	1.72560706623239	0.00435316383334774	0.0253658705447471	AC099343.3	4	184474802	184477304	+	2503	bidirectional_promoter_lncRNA	novel transcript	-
ENSG00000170152	9.52815925017981	6.85524752399229	2.23061861337687	0	0	0	6.20467512918299	0	5.25509006442835	0.00446539099698449	1	AL391987.1	9	61861853	61862567	-	200	processed_pseudogene	novel pseudogene	-
ENSG00000275964	20.2473384066321	26.4416690211131	24.5368047471455	9.024517345885	3.52343889222418	4.75515083816863	23.7419373916302	5.76770235875927	2.03387820496754	0.00452467631379955	0.0260716227920143	AL355001.2	13	19863858	19865048	+	1191	lincRNA	novel transcript	-
ENSG00000204044	35.7305971881743	16.6484582725527	14.4990209869496	4.92246400684637	4.40429861528022	5.70618100580236	22.2926921492255	5.01098120930965	2.15061321105142	0.00464572740289599	0.0264808315067346	SLC12A5-AS1	20	46013500	46022073	-	2244	antisense	SLC12A5 and MMP9 antisense RNA 1 [Source:HGNC Symbol;Acc:HGNC:53143]	-
ENSG00000285796	46.4497763446266	28.4003111708252	36.8052071207183	6.56328534246182	16.7363347380648	12.3633921792384	37.21843154539	11.887670753255	1.64819134621132	0.00467822105151187	0.026602379158816	AL162458.1	20	45926518	45935055	-	8538	antisense	novel transcript	-
ENSG00000142611	15.4832587815422	8.81388967370437	6.6918558401306	1.64082133561546	0	0	10.3296680984591	0.546940445205152	4.16697492559942	0.00482926465005217	1	PRDM16	1	3069168	3438621	+	9767	protein_coding	PR/SET domain 16 [Source:HGNC Symbol;Acc:HGNC:14000]	zf-C2H2
ENSG00000101198	9.52815925017981	14.6898161228406	21.1908768270802	0.820410667807728	0.880859723056044	4.75515083816863	15.1362840667002	2.15214040967747	2.84598076300714	0.00496817245035368	0.027754176823907	NKAIN4	20	63240784	63272694	-	2668	protein_coding	sodium/potassium transporting ATPase interacting 4 [Source:HGNC Symbol;Acc:HGNC:16191]	-
ENSG00000272267	7.14611943763486	9.79321074856041	12.2684023735728	0.820410667807728	0.880859723056044	0	9.73591085325601	0.567090130287924	4.06789479471544	0.00504373486082461	1	AC021242.3	8	9555144	9556520	-	1377	antisense	novel transcript, antisense to TNKS	-
ENSG00000120915	59.5509953136238	30.3589533205373	36.8052071207183	11.4857493493082	17.6171944611209	15.2164826821396	42.2383852516265	14.7731421641896	1.51374825123779	0.00509659533619098	0.0282982925161417	EPHX2	8	27490779	27545564	+	4473	protein_coding	epoxide hydrolase 2 [Source:HGNC Symbol;Acc:HGNC:3402]	-
ENSG00000187556	15.4832587815422	4.89660537428021	15.6143302936381	0	0	2.85309050290118	11.9980648164868	0.951030167633727	3.71454721436615	0.0051346673737038	0.0284396886706307	NANOS3	19	13862063	13880757	+	988	protein_coding	nanos C2HC-type zinc finger 3 [Source:HGNC Symbol;Acc:HGNC:22048]	-
ENSG00000197238	45.2587564383541	27.4209900959691	37.9205164274067	4.92246400684637	6.16601806139231	20.922663687942	36.8667543205767	10.6703819187269	1.80007857520547	0.00532713454042686	0.0292113402082502	HIST1H4J	6	27824108	27824480	+	373	protein_coding	histone cluster 1 H4 family member j [Source:HGNC Symbol;Acc:HGNC:4785]	-
ENSG00000260018	53.5958957822614	23.503705796545	30.1133512805877	9.84492801369273	12.3320361227846	12.3633921792384	35.7376509531314	11.5134521052386	1.63123953178876	0.00559207970070801	0.0301436510460647	AC040169.1	16	84117051	84117571	+	521	antisense	novel transcript, antisense to MBTPS1	-
ENSG00000253978	23.8203981254495	3.91728429942416	24.5368047471455	0	4.40429861528022	2.85309050290118	17.4248290573397	2.41912970606047	2.85869753610509	0.00635411897702796	0.0331146463098941	CTB-178M22.2	5	168229583	168232357	-	503	antisense	uncharacterized LOC101927862 [Source:NCBI gene;Acc:101927862]	-
ENSG00000196388	59.5509953136238	44.0694483685218	23.4214954404571	18.8694453595777	14.9746152919527	9.51030167633727	42.3473130408676	14.4514541092893	1.54409968680284	0.00641419774106895	0.0333654946831404	INCA1	17	4988130	4997610	-	1553	protein_coding	inhibitor of CDK, cyclin A1 interacting protein 1 [Source:HGNC Symbol;Acc:HGNC:32224]	-
ENSG00000131910	5.95509953136238	7.83456859884833	16.7296396003265	0.820410667807728	0.880859723056044	0.951030167633727	10.1731025768457	0.884100186165833	3.52752150536445	0.00654033745111629	1	NR0B2	1	26911489	26913966	-	1156	protein_coding	nuclear receptor subfamily 0 group B member 2 [Source:HGNC Symbol;Acc:HGNC:7961]	Miscellaneous
ENSG00000223855	17.8652985940871	11.7518528982725	10.0377837601959	0.820410667807728	0.880859723056044	3.80412067053491	13.2183117508518	1.83513035379956	2.87474472272557	0.00655257819120038	0.0337793442829197	HRAT92	7	520391	525232	+	3506	lincRNA	heart tissue-associated transcript 92 [Source:NCBI gene;Acc:441307]	-
ENSG00000273693	25.011418031722	10.7725318234165	18.9602582137034	4.92246400684637	0.880859723056044	4.75515083816863	18.2480693562806	3.51949152269035	2.36923642715086	0.00673535133813113	0.0344975521942272	C2orf27AP1	Y	11085476	11086061	-	586	processed_pseudogene	chromosome 2 open reading frame 27A pseudogene 1 [Source:HGNC Symbol;Acc:HGNC:38413]	-
ENSG00000159958	23.8203981254495	14.6898161228406	3.3459279200653	0.820410667807728	0	3.80412067053491	13.9520473894518	1.54151044611421	3.20877243291436	0.00682426686161312	0.0347908574571714	TNFRSF13C	22	41922023	41926818	-	3944	protein_coding	TNF receptor superfamily member 13C [Source:HGNC Symbol;Acc:HGNC:17755]	-
ENSG00000142347	36.9216170944468	41.1314851439537	28.9980419738993	4.92246400684637	7.04687778444835	20.922663687942	35.6837147374332	10.9640018264122	1.7169116062216	0.00706025707552462	0.0357389562909128	MYO1F	19	8520790	8577577	-	8549	protein_coding	myosin IF [Source:HGNC Symbol;Acc:HGNC:7600]	-
ENSG00000213757	25.011418031722	5.87592644913625	21.1908768270802	0.820410667807728	0.880859723056044	6.65721117343609	17.3594071026462	2.78616052143329	2.66237983556774	0.00799731105627614	0.0392046569448323	AC020898.1	5	79284132	79284918	-	787	processed_pseudogene	ribosomal protein S3A (RPS3A) pseudogene	-
ENSG00000266392	44.0677365320816	14.6898161228406	20.0755675203918	8.20410667807728	0	8.55927150870354	26.2777067251047	5.58779272892694	2.23015283730827	0.00825079330304737	0.0399577089450704	MIR4740	17	81400716	81400778	-	63	miRNA	microRNA 4740 [Source:HGNC Symbol;Acc:HGNC:41711]	-
ENSG00000254910	19.0563185003596	13.7104950479846	5.57654653344217	0.820410667807728	0	3.80412067053491	12.7811200272621	1.54151044611421	3.08394534729992	0.00826716449064646	0.0399924781893493	AC136475.2	11	310139	311141	-	392	antisense	novel transcript	-
ENSG00000205795	20.2473384066321	20.5657425719769	35.6898978140299	11.4857493493082	6.16601806139231	2.85309050290118	25.5009929308796	6.83495263786723	1.88515352150251	0.00863638014642452	0.0412755425727112	CYS1	2	10056780	10080944	-	2847	protein_coding	cystin 1 [Source:HGNC Symbol;Acc:HGNC:18525]	-
ENSG00000276791	25.011418031722	19.5864214971208	8.92247445350747	5.74287467465409	2.64257916916813	2.85309050290118	17.8401046607834	3.7461814489078	2.24038751712169	0.00879991574983284	0.0418672812341463	AC092117.1	16	2777319	2780568	+	3250	lincRNA	novel transcript	-
ENSG00000261371	23.8203981254495	20.5657425719769	18.9602582137034	6.56328534246182	7.04687778444835	2.85309050290118	21.1154663037099	5.48775120993712	1.93440285181534	0.00885230491579764	0.0420683196696868	PECAM1	17	64319415	64413776	-	7759	protein_coding	platelet and endothelial cell adhesion molecule 1 [Source:HGNC Symbol;Acc:HGNC:8823]	-
ENSG00000257108	11.9101990627248	7.83456859884833	14.4990209869496	3.28164267123091	0	0	11.4145962161742	1.0938808904103	3.32764638763224	0.00887428659217643	0.0421200135783948	NHLRC4	16	566996	569495	+	2105	protein_coding	NHL repeat containing 4 [Source:HGNC Symbol;Acc:HGNC:26700]	-
ENSG00000122877	9.52815925017981	29.3796322456812	23.4214954404571	8.20410667807728	1.76171944611209	3.80412067053491	20.7764289787727	4.58998226490809	2.17255466917064	0.00890263005099255	0.0421887357624848	EGR2	10	62811996	62919900	-	3689	protein_coding	early growth response 2 [Source:HGNC Symbol;Acc:HGNC:3239]	zf-C2H2
ENSG00000226510	34.5395772819018	21.5450636468329	54.6501560277332	16.4082133561546	10.5703166766725	11.4123620116047	36.9115989854893	12.7969640148106	1.52178229301388	0.00941746216948332	0.0441520782158519	UPK1A-AS1	19	35667948	35673291	-	795	antisense	UPK1A antisense RNA 1 [Source:HGNC Symbol;Acc:HGNC:40603]	-
ENSG00000267922	5.95509953136238	9.79321074856041	14.4990209869496	2.46123200342318	0	0	10.0824437556241	0.820410667807728	3.56248985510019	0.00970965050990021	1	AC007785.1	19	46101122	46196218	+	332	lincRNA	novel transcript	-
ENSG00000272482	17.8652985940871	19.5864214971208	13.3837116802612	0.820410667807728	0	7.60824134106981	16.9451439238231	2.80955066962585	2.62583100144125	0.00978173730906564	0.0453539993986204	AC254633.1	1	12618900	12619244	-	345	lincRNA	novel transcript	-
ENSG00000142920	38.1126370007192	21.5450636468329	34.5745885073414	9.024517345885	8.80859723056044	14.2654525145059	31.4107630516312	10.6995223636504	1.5550374759305	0.00986611322453958	0.0456563335423156	AZIN2	1	33081104	33120530	+	6559	protein_coding	antizyme inhibitor 2 [Source:HGNC Symbol;Acc:HGNC:29957]	-
ENSG00000245330	13.1012189689972	11.7518528982725	10.0377837601959	0.820410667807728	3.52343889222418	0	11.6302852091552	1.44794985334397	2.99451017136718	0.00995197577325786	0.0459346685400048	AP005717.1	8	119867419	119874488	-	1945	lincRNA	novel transcript	-
ENSG00000263004	10.7191791564523	5.87592644913625	16.7296396003265	1.64082133561546	1.76171944611209	0.951030167633727	11.1082484019717	1.45119031645376	2.92360431786067	0.0101378837588131	0.0466120845924835	AC007114.1	17	57078298	57085024	-	855	lincRNA	novel transcript	-
ENSG00000257038	41.6856967195367	18.6071004222648	26.7674233605224	10.6653386815005	7.04687778444835	10.461331843971	29.0200735007746	9.39118276997327	1.62240261659874	0.0107696135150422	0.0487790101838202	AP002761.3	11	73307235	73309361	-	1695	antisense	novel transcript	-
ENSG00000273084	20.2473384066321	12.7311739731285	8.92247445350747	2.46123200342318	2.64257916916813	2.85309050290118	13.9669956110894	2.6523005584975	2.39590640310946	0.0109985866843551	0.0493778836693163	AC092171.5	7	5428731	5429672	+	942	lincRNA	novel transcript	-
ENSG00000100968	75.034254095166	42.1108062188098	23.4214954404571	20.5102666951932	21.1406333533451	3.80412067053491	46.855518584811	15.1516735730244	1.61905636106213	0.0110209049489361	0.0494420711640116	NFATC4	14	24365673	24379604	+	8437	protein_coding	nuclear factor of activated T cells 4 [Source:HGNC Symbol;Acc:HGNC:7778]	RHD
ENSG00000187134	41.6856967195367	13.7104950479846	3.3459279200653	1.64082133561546	3.52343889222418	5.70618100580236	19.5807065625288	3.623480411214	2.44148592773713	0.0111819483282203	0.0500125325853733	AKR1C1	10	4963253	4983283	+	8765	protein_coding	aldo-keto reductase family 1 member C1 [Source:HGNC Symbol;Acc:HGNC:384]	-
ENSG00000277437	8.33713934390734	7.83456859884833	15.6143302936381	0	0.880859723056044	2.85309050290118	10.5953460787979	1.24465007531908	3.13119625784768	0.0114452183051368	1	MIR3687-1	21	8208844	8208904	+	61	miRNA	microRNA 3687-1 [Source:HGNC Symbol;Acc:HGNC:38946]	-
ENSG00000255100	7.14611943763486	6.85524752399229	5.57654653344217	0	0	0.951030167633727	6.5259711650231	0.317010055877909	4.36741164509619	0.0114780344613825	1	AP003119.2	11	76782581	76783062	-	354	antisense	uncharacterized LOC101928837 [Source:NCBI gene;Acc:101928837]	-
ENSG00000234292	2.38203981254495	6.85524752399229	11.1530930668843	0.820410667807728	0	0	6.79679346780719	0.273470222602576	4.42879052255461	0.0115146648416159	1	AC123595.1	5	91280097	91281142	-	1046	lincRNA	uncharacterized LOC729040 [Source:NCBI gene;Acc:729040]	-
ENSG00000267927	15.4832587815422	8.81388967370437	17.8449489070149	0	0	5.70618100580236	14.0473657874205	1.90206033526745	2.92670748964161	0.0119489202104037	0.052409475078781	AC010320.1	19	52171158	52177002	+	578	antisense	novel transcript, antisense to ZNF836	-
ENSG00000233325	14.2922388752697	13.7104950479846	7.80716514681903	3.28164267123091	1.76171944611209	0	11.9366330233578	1.681120705781	2.79639950378237	0.0121524523766283	0.0531228340354907	MIPEPP3	13	21298139	21306373	+	617	transcribed_unprocessed_pseudogene	mitochondrial intermediate peptidase pseudogene 3 [Source:HGNC Symbol;Acc:HGNC:39458]	-
ENSG00000183929	10.7191791564523	9.79321074856041	12.2684023735728	2.46123200342318	0	1.90206033526745	10.9269307595285	1.45443077956355	2.90248014262066	0.0122362916512164	0.0533424672653698	DUSP5P1	1	228650241	228651379	+	1139	processed_pseudogene	dual specificity phosphatase 5 pseudogene 1 [Source:HGNC Symbol;Acc:HGNC:32020]	-
ENSG00000234667	5.95509953136238	8.81388967370437	10.0377837601959	1.64082133561546	0	0	8.26892432175422	0.546940445205152	3.85444176538014	0.0126529794227848	1	ACTBP13	3	49873347	49877305	-	3959	unitary_pseudogene	actin, beta pseudogene 13 [Source:HGNC Symbol;Acc:HGNC:44626]	-
ENSG00000227477	13.1012189689972	9.79321074856041	31.2286605872761	6.56328534246182	0.880859723056044	3.80412067053491	18.0410301016113	3.74942191201759	2.25573218102242	0.0126606076611569	0.0545022146912598	STK4-AS1	20	44963794	44966402	-	2065	lincRNA	STK4 antisense RNA 1 (head to head) [Source:HGNC Symbol;Acc:HGNC:43811]	-
ENSG00000153234	16.6742786878147	51.9040169673702	23.4214954404571	10.6653386815005	7.9277375075044	11.4123620116047	30.6665970318806	10.0018127335365	1.62441734691476	0.0126625159394669	0.0545022146912598	NR4A2	2	156324432	156342348	-	3967	protein_coding	nuclear receptor subfamily 4 group A member 2 [Source:HGNC Symbol;Acc:HGNC:7981]	NGFIB-like
ENSG00000189334	16.6742786878147	5.87592644913625	10.0377837601959	3.28164267123091	0	0	10.8626629657156	1.0938808904103	3.25544406240549	0.0127379128070583	0.054678514272413	S100A14	1	153614255	153616986	-	1277	protein_coding	S100 calcium binding protein A14 [Source:HGNC Symbol;Acc:HGNC:18901]	-
ENSG00000230804	7.14611943763486	1.95864214971208	5.57654653344217	0	0	0	4.89376937359637	0	4.90792067133281	0.0127600067423674	1	C2orf27AP3	9	40121962	40122540	+	579	unprocessed_pseudogene	chromosome 2 open reading frame 27A pseudogene 3 [Source:HGNC Symbol;Acc:HGNC:50418]	-
ENSG00000227486	4.76407962508991	3.91728429942416	20.0755675203918	0.820410667807728	1.76171944611209	0	9.58564381496862	0.860710037973272	3.45593419203521	0.0133212169608447	1	AL445472.1	X	55908123	56015173	+	1007	lincRNA	novel transcript	-
ENSG00000233411	8.33713934390734	0.979321074856041	5.57654653344217	0	0	0	4.96433565073518	0	4.92676758738095	0.0139289490271075	1	AL359962.1	1	167457383	167458661	-	303	sense_intronic	novel transcript	-
ENSG00000224172	8.33713934390734	0.979321074856041	5.57654653344217	0	0	0	4.96433565073518	0	4.92676758738095	0.0139289490271075	1	AC091799.1	7	64735933	64736743	-	811	processed_pseudogene	myelin protein zero-like 1 (MPZL1) pseudogene	-
ENSG00000262202	44.0677365320816	13.7104950479846	31.2286605872761	4.92246400684637	14.9746152919527	7.60824134106981	29.6689640557808	9.16844021328964	1.69084369192753	0.0142594006397413	0.0591314089210396	AC007952.4	17	19112000	19112636	-	637	lincRNA	novel transcript	-
ENSG00000281912	2.38203981254495	7.83456859884833	8.92247445350747	0.820410667807728	0	0	6.37969428830025	0.273470222602576	4.33906996061632	0.0142957328097381	1	LINC01144	1	45303910	45305619	+	1710	lincRNA	long intergenic non-protein coding RNA 1144 [Source:HGNC Symbol;Acc:HGNC:49460]	-
ENSG00000049769	28.5844777505394	28.4003111708252	15.6143302936381	9.024517345885	8.80859723056044	0	24.1997064050009	5.94437152548181	2.01090751238013	0.0143130390345062	0.0592850225516212	PPP1R3F	X	49269843	49301461	+	4173	protein_coding	protein phosphatase 1 regulatory subunit 3F [Source:HGNC Symbol;Acc:HGNC:14944]	-
ENSG00000225950	33.3485573756293	17.6277793474087	25.652114053834	10.6653386815005	3.52343889222418	9.51030167633727	25.542816925624	7.89969308335397	1.68779862280489	0.0143422554637195	0.0593200667370626	NTF4	19	49061066	49065054	-	1469	protein_coding	neurotrophin 4 [Source:HGNC Symbol;Acc:HGNC:8024]	-
ENSG00000187634	34.5395772819018	20.5657425719769	30.1133512805877	9.84492801369273	3.52343889222418	14.2654525145059	28.4062237114888	9.21127314014094	1.62661384999197	0.014765751954411	0.0604242146735358	SAMD11	1	923928	944581	+	4166	protein_coding	sterile alpha motif domain containing 11 [Source:HGNC Symbol;Acc:HGNC:28706]	-
ENSG00000172058	4.76407962508991	84.2216124376195	12.2684023735728	9.84492801369273	7.04687778444835	7.60824134106981	33.7513648120941	8.16668237973697	2.0532921858036	0.0148199552632181	0.0605077602032532	SERF1A	5	70900665	70918530	+	3285	protein_coding	small EDRK-rich factor 1A [Source:HGNC Symbol;Acc:HGNC:10755]	-
ENSG00000204257	13.1012189689972	14.6898161228406	11.1530930668843	0.820410667807728	1.76171944611209	4.75515083816863	12.9813760529074	2.44576031736282	2.43391910293926	0.0149355273208262	0.0608752668039381	HLA-DMA	6	32948613	32969094	-	2534	protein_coding	major histocompatibility complex, class II, DM alpha [Source:HGNC Symbol;Acc:HGNC:4934]	-
ENSG00000049089	11.9101990627248	7.83456859884833	4.46123722675373	1.64082133561546	0	0	8.06866829610894	0.546940445205152	3.8164180942704	0.0149861959164389	1	COL9A2	1	40300487	40317813	-	4217	protein_coding	collagen type IX alpha 2 chain [Source:HGNC Symbol;Acc:HGNC:2218]	-
ENSG00000260563	50.022836063444	22.5243847216889	12.2684023735728	8.20410667807728	12.3320361227846	4.75515083816863	28.2718743862352	8.43043121301018	1.73732624589981	0.0151317642426829	0.0614030290782901	AC132872.1	17	82293716	82294910	+	1195	lincRNA	novel transcript	-
ENSG00000259605	8.33713934390734	3.91728429942416	12.2684023735728	0	1.76171944611209	0	8.17427533896809	0.587239815370696	3.79378281986622	0.0152458315881428	1	AC074212.1	19	45764785	45769806	+	2600	processed_transcript	novel transcript, antisense to SIX5	-
ENSG00000141540	13.1012189689972	8.81388967370437	5.57654653344217	2.46123200342318	0	0	9.16388505871459	0.820410667807728	3.42310753472282	0.0152834058866723	1	TTYH2	17	74213514	74262020	+	5375	protein_coding	tweety family member 2 [Source:HGNC Symbol;Acc:HGNC:13877]	-
ENSG00000225969	10.7191791564523	8.81388967370437	5.57654653344217	0.820410667807728	0.880859723056044	0.951030167633727	8.36987178786628	0.884100186165833	3.2450484804845	0.0153209916911743	1	ABHD11-AS1	7	73735038	73736158	+	662	transcribed_unitary_pseudogene	ABHD11 antisense RNA 1 (tail to tail) [Source:HGNC Symbol;Acc:HGNC:18289]	-
ENSG00000179388	7.14611943763486	18.6071004222648	8.92247445350747	2.46123200342318	2.64257916916813	0	11.5585647711357	1.70127039086377	2.74746481423968	0.0154809489075638	0.062517123391015	EGR3	8	22687659	22693302	-	4855	protein_coding	early growth response 3 [Source:HGNC Symbol;Acc:HGNC:3240]	zf-C2H2
ENSG00000196136	16.6742786878147	6.85524752399229	2.23061861337687	0	0	1.90206033526745	8.58671494172794	0.634020111755818	3.81943750232602	0.0159161751401251	1	SERPINA3	14	94612377	94624055	+	5007	protein_coding	serpin family A member 3 [Source:HGNC Symbol;Acc:HGNC:16]	-
ENSG00000228288	17.8652985940871	9.79321074856041	13.3837116802612	1.64082133561546	0	5.70618100580236	13.6807403409696	2.44900078047261	2.5023885336765	0.0171835297061317	0.0672562693784228	PCAT6	1	202810954	202812156	+	890	antisense	prostate cancer associated transcript 6 [Source:HGNC Symbol;Acc:HGNC:43714]	-
ENSG00000264148	7.14611943763486	1.95864214971208	4.46123722675373	0	0	0	4.52199960470023	0	4.793660654289	0.0174951165252945	1	AC138207.3	17	31008154	31008319	-	166	processed_pseudogene	tyrosine 3-monooxygenase/tryptophan 5-monooxygenase activation protein, epsilon polypeptide (YWHAE) pseudogene	-
ENSG00000206417	13.1012189689972	11.7518528982725	15.6143302936381	1.64082133561546	0	5.70618100580236	13.4891340536359	2.44900078047261	2.48470436255007	0.0175378741036596	0.0683436653780464	H1FX-AS1	3	129315392	129326225	+	3420	antisense	H1FX antisense RNA 1 [Source:HGNC Symbol;Acc:HGNC:27953]	-
ENSG00000263325	3.57305971881743	9.79321074856041	4.46123722675373	0	0.880859723056044	0	5.94250256471052	0.293619907685348	4.23910962268542	0.0179159688725088	1	AC003965.2	16	2857898	2859726	+	265	antisense	novel transcript, antisense to PRSS22	-
ENSG00000221866	1.19101990627248	1.95864214971208	11.1530930668843	0	0	0	4.7675850409563	0	4.87512682875015	0.0179588621344712	1	PLXNA4	7	132123332	132648688	-	16372	protein_coding	plexin A4 [Source:HGNC Symbol;Acc:HGNC:9102]	-
ENSG00000206341	2.38203981254495	21.5450636468329	6.6918558401306	1.64082133561546	0	1.90206033526745	10.2063197665028	1.18096055696097	3.12625617143179	0.0180172696972937	1	HLA-H	6	29887752	29890482	+	1096	unprocessed_pseudogene	major histocompatibility complex, class I, H (pseudogene) [Source:HGNC Symbol;Acc:HGNC:4965]	-
ENSG00000115221	17.8652985940871	41.1314851439537	17.8449489070149	9.84492801369273	8.80859723056044	6.65721117343609	25.6139108816853	8.43691213922975	1.60482377941013	0.0180394218572569	0.0695264900875678	ITGB6	2	160099666	160200313	-	4687	protein_coding	integrin subunit beta 6 [Source:HGNC Symbol;Acc:HGNC:6161]	-
ENSG00000175877	30.9665175630844	21.5450636468329	26.7674233605224	2.46123200342318	9.68945695361649	13.3144223468722	26.4263348568132	8.48837043463728	1.64866689500849	0.0181316943535068	0.0697072672347625	TMEM270	7	73861159	73865893	+	977	protein_coding	transmembrane protein 270 [Source:HGNC Symbol;Acc:HGNC:23018]	-
ENSG00000213397	27.393457844267	16.6484582725527	32.3439698939646	4.92246400684637	5.28515833833626	14.2654525145059	25.4619620035947	8.15769161989618	1.65070606423475	0.0182318276797179	0.070016881898191	HAUS7	X	153447666	153495516	-	3968	protein_coding	HAUS augmin like complex subunit 7 [Source:HGNC Symbol;Acc:HGNC:32979]	-
ENSG00000124391	5.95509953136238	13.7104950479846	5.57654653344217	1.64082133561546	0	0.951030167633727	8.41404703759637	0.863950501083061	3.27534438373665	0.0184169426387861	1	IL17C	16	88638591	88640473	+	1379	protein_coding	interleukin 17C [Source:HGNC Symbol;Acc:HGNC:5983]	-
ENSG00000230479	4.76407962508991	12.7311739731285	11.1530930668843	0	2.64257916916813	0.951030167633727	9.54944888836759	1.19786977893395	3.01296823668294	0.018769523243048	1	AP000695.1	21	36430360	36481070	+	893	antisense	novel transcript	-
ENSG00000088340	25.011418031722	15.6691371976967	18.9602582137034	4.92246400684637	8.80859723056044	3.80412067053491	19.8802711477073	5.84506063598057	1.7601854030794	0.0187736133276955	0.0714801434518851	FER1L4	20	35558737	35607562	-	9067	transcribed_unitary_pseudogene	fer-1 like family member 4, pseudogene [Source:HGNC Symbol;Acc:HGNC:15801]	-
ENSG00000260805	10.7191791564523	10.7725318234165	11.1530930668843	3.28164267123091	0	1.90206033526745	10.8816013489177	1.72790100216612	2.64274237350963	0.019597190404086	0.0738132007669884	AC092803.2	1	212557833	212559731	-	1899	lincRNA	novel transcript	-
ENSG00000136383	7.14611943763486	8.81388967370437	17.8449489070149	0	2.64257916916813	2.85309050290118	11.2683193394514	1.83188989068977	2.64452148320486	0.0203816061643672	0.0759064769582505	ALPK3	15	84816680	84873482	+	10940	protein_coding	alpha kinase 3 [Source:HGNC Symbol;Acc:HGNC:17574]	-
ENSG00000277581	8.33713934390734	4.89660537428021	22.3061861337687	1.64082133561546	3.52343889222418	0.951030167633727	11.8466436173187	2.03843013182445	2.53007160901044	0.0211664107266661	0.0781132555482481	AL023803.3	20	38962472	38962993	+	522	sense_intronic	novel transcript, sense intronic to DHX35	-
ENSG00000197320	33.3485573756293	11.7518528982725	7.80716514681903	6.56328534246182	4.40429861528022	0	17.6358584735736	3.65586131924735	2.2454751734899	0.0214230982967475	0.0786375737632986	AC060834.1	7	9726241	9728272	+	2032	processed_pseudogene	C3 and PZP-like, alpha-2-macroglobulin domain containing 8 (CPAMD8) pseudogene	-
ENSG00000099953	15.4832587815422	5.87592644913625	7.80716514681903	3.28164267123091	0	0	9.72211679249916	1.0938808904103	3.09764082298604	0.0214452992862098	1	MMP11	22	23768226	23784316	+	5176	protein_coding	matrix metallopeptidase 11 [Source:HGNC Symbol;Acc:HGNC:7157]	-
ENSG00000271918	17.8652985940871	24.483026871401	5.57654653344217	4.10205333903864	5.28515833833626	1.90206033526745	15.9749573329768	3.76309067088079	2.08220646551572	0.0217631097353026	0.0794168556516705	AC034236.2	5	116083807	116085416	-	1610	antisense	novel transcript, antisense to COMMD10	-
ENSG00000235618	32.1575374693569	11.7518528982725	14.4990209869496	1.64082133561546	4.40429861528022	9.51030167633727	19.4694704515263	5.18514054241098	1.9196341989305	0.0223557373393609	0.0809679206150293	FAM21EP	10	50021182	50067803	-	2549	transcribed_unprocessed_pseudogene	family with sequence similarity 21 member E, pseudogene [Source:HGNC Symbol;Acc:HGNC:45010]	-
ENSG00000269321	1.19101990627248	0	14.4990209869496	0	0	0	5.23001363107404	0	5.00700716733527	0.02267426242929	1	AC011466.2	19	48145908	48147413	+	359	antisense	novel transcript, antisense to LIG1	-
ENSG00000228201	1.19101990627248	3.91728429942416	7.80716514681903	0	0	0	4.30515645083856	0	4.73116230465875	0.0227200832276747	1	AL022341.1	16	648473	649200	-	389	antisense	uncharacterized LOC105371038 [Source:NCBI gene;Acc:105371038]	-
ENSG00000105519	38.1126370007192	12.7311739731285	22.3061861337687	13.9469813527314	2.64257916916813	4.75515083816863	24.3833323692055	7.11490378668938	1.7599187279492	0.0230513518447038	0.0827647783569893	CAPS	19	5911707	5915877	+	4097	protein_coding	calcyphosine [Source:HGNC Symbol;Acc:HGNC:1487]	-
ENSG00000163803	9.52815925017981	12.7311739731285	14.4990209869496	4.10205333903864	0	2.85309050290118	12.2527847367527	2.31838128064661	2.39624511934536	0.0234189775821869	0.0836927529013805	PLB1	2	28457145	28643788	+	8238	protein_coding	phospholipase B1 [Source:HGNC Symbol;Acc:HGNC:30041]	-
ENSG00000273391	14.2922388752697	18.6071004222648	30.1133512805877	4.92246400684637	8.80859723056044	6.65721117343609	21.0042301927074	6.7960908036143	1.63111210475444	0.0242452813377415	0.0855680588580701	AC083880.1	7	139359032	139359566	-	535	antisense	novel transcript, antisense to LUC7L2	-
ENSG00000135100	5.95509953136238	1.95864214971208	4.46123722675373	0	0	0	4.12499296927607	0	4.66184075675088	0.0242465338211064	1	HNF1A	12	120978543	121002512	+	5028	protein_coding	HNF1 homeobox A [Source:HGNC Symbol;Acc:HGNC:11621]	Homeobox
ENSG00000269961	3.57305971881743	5.87592644913625	6.6918558401306	0.820410667807728	0	0	5.38028066936143	0.273470222602576	4.09116370545344	0.0246842895874599	1	AC010359.1	5	65924629	65925135	-	507	lincRNA	novel transcript	-
ENSG00000197536	13.1012189689972	41.1314851439537	31.2286605872761	9.84492801369273	4.40429861528022	15.2164826821396	28.4871215667424	9.82190310370419	1.54663756794361	0.0249262567652241	0.0870682496150212	C5orf56	5	132410636	132488702	+	9728	processed_transcript	chromosome 5 open reading frame 56 [Source:HGNC Symbol;Acc:HGNC:33838]	-
ENSG00000145040	35.7305971881743	12.7311739731285	27.8827326672108	7.38369601026955	13.2128958458407	0	25.4481679428379	6.8655306187034	1.87683589553057	0.0255460046126663	0.0886113519727923	UCN2	3	48561727	48563773	-	1481	protein_coding	urocortin 2 [Source:HGNC Symbol;Acc:HGNC:18414]	-
ENSG00000205078	22.6293782191771	10.7725318234165	17.8449489070149	6.56328534246182	4.40429861528022	3.80412067053491	17.0822863165361	4.92390154275898	1.78265830104228	0.0262754871949386	0.0903239624767073	SYCE1L	16	77199397	77213215	+	1244	protein_coding	synaptonemal complex central element protein 1 like [Source:HGNC Symbol;Acc:HGNC:37236]	-
ENSG00000274849	15.4832587815422	10.7725318234165	23.4214954404571	6.56328534246182	5.28515833833626	0.951030167633727	16.5590953484719	4.2664912828106	1.93838197306987	0.0265282124164822	0.0909084305591201	AC023043.4	18	36189824	36190272	+	449	sense_intronic	novel transcript, sense intronic to MOCOS	-
ENSG00000175730	30.9665175630844	15.6691371976967	26.7674233605224	5.74287467465409	13.2128958458407	6.65721117343609	24.4676927071012	8.53766056464361	1.51529106166752	0.0266198492620247	0.091091390314735	BAK1P1	20	32690180	32690815	-	636	processed_pseudogene	BCL2 antagonist/killer 1 pseudogene 1 [Source:HGNC Symbol;Acc:HGNC:996]	-
ENSG00000267073	3.57305971881743	9.79321074856041	10.0377837601959	0	1.76171944611209	0.951030167633727	7.80135140919125	0.904249871248605	3.13278160040136	0.0267081926455351	1	AC005256.1	19	1748056	1748745	+	458	lincRNA	novel transcript	-
ENSG00000259438	5.95509953136238	7.83456859884833	0	0	0	0	4.59655604340357	0	4.82661928715504	0.0267855465247896	1	MAPK6-DT	15	52010999	52019095	-	865	lincRNA	MAPK6 divergent transcript [Source:HGNC Symbol;Acc:HGNC:53900]	-
ENSG00000273143	10.7191791564523	8.81388967370437	11.1530930668843	1.64082133561546	3.52343889222418	0	10.228720632347	1.72142007594654	2.55414111565637	0.0268930868015757	0.0916532817539989	AL355512.1	10	110428840	110496204	-	628	lincRNA	novel transcript	-
ENSG00000271966	3.57305971881743	4.89660537428021	3.3459279200653	0	0	0	3.93853100438765	0	4.60285092213423	0.02697352440392	1	AC021321.1	8	67343975	67345087	+	1113	lincRNA	novel transcript	-
ENSG00000073067	10.7191791564523	0	3.3459279200653	0	0	0	4.68836902550586	0	4.8427821679835	0.0275023171961587	1	CYP2W1	7	983199	989640	+	2773	protein_coding	cytochrome P450 family 2 subfamily W member 1 [Source:HGNC Symbol;Acc:HGNC:20243]	-
ENSG00000252061	8.33713934390734	10.7725318234165	10.0377837601959	0.820410667807728	0	3.80412067053491	9.71581830917323	1.54151044611421	2.68921954399588	0.0275433207979432	1	RNU6-415P	15	78898840	78898936	-	97	snRNA	RNA, U6 small nuclear 415, pseudogene [Source:HGNC Symbol;Acc:HGNC:47378]	-
ENSG00000172382	11.9101990627248	16.6484582725527	20.0755675203918	8.20410667807728	1.76171944611209	2.85309050290118	16.2114082852231	4.27297220903018	1.91069488013248	0.0276590352184779	0.0935054680085283	PRSS27	16	2712418	2720551	-	5921	protein_coding	serine protease 27 [Source:HGNC Symbol;Acc:HGNC:15475]	-
ENSG00000207547	10.7191791564523	16.6484582725527	15.6143302936381	2.46123200342318	4.40429861528022	4.75515083816863	14.3273225742144	3.87356048562401	1.89770770656397	0.0287080852316607	0.0958949364096379	MIR25	7	100093560	100093643	-	84	miRNA	microRNA 25 [Source:HGNC Symbol;Acc:HGNC:31609]	-
ENSG00000099338	39.3036569069917	27.4209900959691	42.3817536541605	10.6653386815005	1.76171944611209	25.6778145261106	36.3688002190404	12.7016242179077	1.52439940374479	0.0287759579031199	0.0960921950266263	CATSPERG	19	38335775	38370943	+	9190	protein_coding	cation channel sperm associated auxiliary subunit gamma [Source:HGNC Symbol;Acc:HGNC:25243]	-
ENSG00000164674	16.6742786878147	17.6277793474087	11.1530930668843	4.92246400684637	1.76171944611209	5.70618100580236	15.1517170340359	4.13012148625361	1.87898701086081	0.0291121968191978	0.0969608038462589	SYTL3	6	158650014	158764876	+	2896	protein_coding	synaptotagmin like 3 [Source:HGNC Symbol;Acc:HGNC:15587]	-
ENSG00000236643	4.76407962508991	2.93796322456812	7.80716514681903	0	0	0.951030167633727	5.16973599882569	0.317010055877909	4.02811925657894	0.0291229556903523	1	AL354928.1	9	124770123	124772927	+	617	antisense	novel transcript	-
ENSG00000111432	5.95509953136238	1.95864214971208	7.80716514681903	0	0	0.951030167633727	5.2403022759645	0.317010055877909	4.04527202303273	0.0292547824251522	1	FZD10	12	130162459	130165740	+	3282	protein_coding	frizzled class receptor 10 [Source:HGNC Symbol;Acc:HGNC:4039]	-
ENSG00000170965	5.95509953136238	5.87592644913625	26.7674233605224	4.10205333903864	2.64257916916813	0.951030167633727	12.8661497803403	2.56522089194683	2.30873052033629	0.0293161723596028	0.097411880153644	PLAC1	X	134565838	134764322	-	1916	protein_coding	placenta specific 1 [Source:HGNC Symbol;Acc:HGNC:9044]	-
ENSG00000227896	5.95509953136238	12.7311739731285	30.1133512805877	0.820410667807728	6.16601806139231	4.75515083816863	16.2665415950262	3.91385985578956	2.0669783156408	0.0295375616207921	0.0978196420767367	AL731569.1	10	86521945	86525101	+	3058	antisense	novel transcript	-
ENSG00000186081	4.76407962508991	5.87592644913625	4.46123722675373	0	0	0.951030167633727	5.0337477669933	0.317010055877909	3.99451623012489	0.0301921298345511	1	KRT5	12	52514575	52520687	-	4292	protein_coding	keratin 5 [Source:HGNC Symbol;Acc:HGNC:6442]	-
ENSG00000186994	41.6856967195367	10.7725318234165	18.9602582137034	4.92246400684637	1.76171944611209	14.2654525145059	23.8061622522188	6.98321198915479	1.7753100085841	0.0303469646702323	0.0994856905569213	KANK3	19	8322584	8343262	-	3594	protein_coding	KN motif and ankyrin repeat domains 3 [Source:HGNC Symbol;Acc:HGNC:24796]	-
ENSG00000188603	4.76407962508991	1.95864214971208	8.92247445350747	0	0.880859723056044	0	5.21506540943648	0.293619907685348	4.03935001445053	0.0303549917976356	1	CLN3	16	28474111	28495575	-	9858	protein_coding	CLN3, battenin [Source:HGNC Symbol;Acc:HGNC:2074]	-
ENSG00000215217	3.57305971881743	2.93796322456812	8.92247445350747	0.820410667807728	0	0	5.14449913229767	0.273470222602576	4.02214626112739	0.0308079514822687	1	C5orf49	5	7830378	7851490	-	2385	protein_coding	chromosome 5 open reading frame 49 [Source:HGNC Symbol;Acc:HGNC:27028]	-
ENSG00000229848	4.76407962508991	2.93796322456812	13.3837116802612	0	0	1.90206033526745	7.02858484330641	0.634020111755818	3.52944892337273	0.031316528526018	1	AC139149.1	17	81514047	81527776	+	957	antisense	novel transcript, antisense to ACTG1	-
ENSG00000180535	10.7191791564523	17.6277793474087	14.4990209869496	6.56328534246182	2.64257916916813	1.90206033526745	14.2819931636036	3.70264161563247	1.93529431005993	0.03133884819289	0.101656122504709	BHLHA15	7	98211427	98212979	+	798	protein_coding	basic helix-loop-helix family member a15 [Source:HGNC Symbol;Acc:HGNC:22265]	bHLH
ENSG00000127578	11.9101990627248	5.87592644913625	17.8449489070149	0.820410667807728	0	5.70618100580236	11.877024806292	2.17553055787003	2.47558375391434	0.0320616424991388	0.103492403729996	WFIKKN1	16	629239	634116	+	4878	protein_coding	WAP, follistatin/kazal, immunoglobulin, kunitz and netrin domain containing 1 [Source:HGNC Symbol;Acc:HGNC:30912]	-
ENSG00000260274	13.1012189689972	11.7518528982725	24.5368047471455	1.64082133561546	3.52343889222418	8.55927150870354	16.4632922048051	4.57451057884772	1.86353791859117	0.0321813100554679	0.103691301170831	AC068338.2	15	75368155	75369584	+	1430	lincRNA	novel transcript	-
ENSG00000227533	13.1012189689972	3.91728429942416	5.57654653344217	0.820410667807728	0	1.90206033526745	7.53168326728786	0.907490334358394	3.06846061022121	0.0325587522749208	1	SLC2A1-AS1	1	42959049	42983358	+	3364	lincRNA	SLC2A1 antisense RNA 1 [Source:HGNC Symbol;Acc:HGNC:44187]	-
ENSG00000232043	1.19101990627248	5.87592644913625	4.46123722675373	0	0	0	3.84272786072082	0	4.57148062333645	0.0325833430825285	1	AL133230.1	20	50570975	50578041	-	4587	antisense	novel transcript, antisense to PTPN1	-
ENSG00000178412	9.52815925017981	3.91728429942416	6.6918558401306	0	0	1.90206033526745	6.71243312991153	0.634020111755818	3.46198625770809	0.0329459046314707	1	AC068473.1	18	79638928	79679745	-	1111	lincRNA	uncharacterized LOC284241 [Source:NCBI gene;Acc:284241]	-
ENSG00000111732	1.19101990627248	9.79321074856041	1.11530930668843	0	0	0	4.03317998717377	0	4.6463895427935	0.033020227557148	1	AICDA	12	8602166	8612871	-	3115	protein_coding	activation induced cytidine deaminase [Source:HGNC Symbol;Acc:HGNC:13203]	-
ENSG00000231952	14.2922388752697	15.6691371976967	17.8449489070149	4.10205333903864	2.64257916916813	7.60824134106981	15.9354416599938	4.78429128309219	1.7454087731157	0.0335932923154407	0.107010286934384	DPY19L1P2	7	32812757	32838570	+	915	unprocessed_pseudogene	DPY19L1 pseudogene 2 [Source:HGNC Symbol;Acc:HGNC:22851]	-
ENSG00000159247	9.52815925017981	4.89660537428021	8.92247445350747	1.64082133561546	0.880859723056044	0.951030167633727	7.78241302598916	1.15757040876841	2.73390913470439	0.0337647669950608	1	TUBBP5	9	138150075	138177433	+	2814	transcribed_unprocessed_pseudogene	tubulin beta pseudogene 5 [Source:HGNC Symbol;Acc:HGNC:23674]	-
ENSG00000064886	4.76407962508991	1.95864214971208	4.46123722675373	0	0	0	3.72798633385191	0	4.51681054213519	0.0340951114053915	1	CHI3L2	1	111200771	111243440	+	3295	protein_coding	chitinase 3 like 2 [Source:HGNC Symbol;Acc:HGNC:1933]	-
ENSG00000164898	20.2473384066321	23.503705796545	11.1530930668843	4.92246400684637	8.80859723056044	3.80412067053491	18.3013790900205	5.84506063598057	1.64634343250109	0.0341134100742652	0.10820879688374	FMC1	7	139339457	139346319	+	1524	protein_coding	formation of mitochondrial complex V assembly factor 1 homolog [Source:HGNC Symbol;Acc:HGNC:26946]	-
ENSG00000161860	4.76407962508991	2.93796322456812	3.3459279200653	0	0	0	3.68265692324111	0	4.50106599918996	0.0344729242269041	1	SYCE2	19	12898786	12919276	-	1458	protein_coding	synaptonemal complex central element protein 2 [Source:HGNC Symbol;Acc:HGNC:27411]	-
ENSG00000277383	16.6742786878147	10.7725318234165	17.8449489070149	3.28164267123091	6.16601806139231	3.80412067053491	15.0972531394154	4.41726046771937	1.77088006485541	0.0346151389307189	0.10919433450772	AC010331.1	19	47607873	47608454	-	582	antisense	novel transcript, antisense to GLTSCR1	-
ENSG00000271109	13.1012189689972	5.87592644913625	7.80716514681903	1.64082133561546	2.64257916916813	0	8.92810352165084	1.4278001682612	2.62060848034986	0.0347499871161525	1	AC008555.5	19	34849278	34860576	-	842	lincRNA	uncharacterized LOC102723540 [Source:NCBI gene;Acc:102723540]	-
ENSG00000008516	14.2922388752697	7.83456859884833	3.3459279200653	0	2.64257916916813	0.951030167633727	8.49091179806111	1.19786977893395	2.83420282681511	0.0348016639178777	1	MMP25	16	3046681	3060726	+	4126	protein_coding	matrix metallopeptidase 25 [Source:HGNC Symbol;Acc:HGNC:14246]	-
ENSG00000231663	14.2922388752697	5.87592644913625	2.23061861337687	1.64082133561546	0.880859723056044	0	7.46626131259428	0.8405603528905	3.11031943927592	0.0348662216610392	1	AL355472.1	1	234372807	234373593	-	575	antisense	uncharacterized LOC101927765 [Source:NCBI gene;Acc:101927765]	-
ENSG00000149043	36.9216170944468	11.7518528982725	22.3061861337687	3.28164267123091	1.76171944611209	16.1675128497734	23.659885375496	7.07029165570545	1.75329251987712	0.0348847358322351	0.109729886648171	SYT8	11	1828307	1837521	+	4704	protein_coding	synaptotagmin 8 [Source:HGNC Symbol;Acc:HGNC:19264]	-
ENSG00000062038	9.52815925017981	5.87592644913625	12.2684023735728	1.64082133561546	1.76171944611209	1.90206033526745	9.22416269096294	1.76820037233167	2.38172808969932	0.0349668767997051	1	CDH3	16	68636189	68722616	+	6236	protein_coding	cadherin 3 [Source:HGNC Symbol;Acc:HGNC:1762]	-
ENSG00000223935	8.33713934390734	7.83456859884833	8.92247445350747	1.64082133561546	0.880859723056044	1.90206033526745	8.36472746542104	1.47458046464632	2.50665063967134	0.0359554530850372	1	LGALSL-DT	2	64395220	64453897	-	895	bidirectional_promoter_lncRNA	LGALSL divergent transcript [Source:HGNC Symbol;Acc:HGNC:53951]	-
ENSG00000282386	14.2922388752697	24.483026871401	18.9602582137034	6.56328534246182	9.68945695361649	2.85309050290118	19.245174653458	6.36861093299316	1.59266997914486	0.0360531610561922	0.112735157875927	AL358472.4	1	153964361	153965070	+	710	antisense	novel transcript, antisense to SLC39A1	-
ENSG00000166046	17.8652985940871	15.6691371976967	22.3061861337687	7.38369601026955	7.04687778444835	4.75515083816863	18.6135406418508	6.39524154429551	1.53512232194277	0.036305106126474	0.113374118563661	TCP11L2	12	106301929	106347015	+	6558	protein_coding	t-complex 11 like 2 [Source:HGNC Symbol;Acc:HGNC:28627]	-
ENSG00000167874	3.57305971881743	8.81388967370437	10.0377837601959	2.46123200342318	0	0	7.4749110509059	0.820410667807728	3.13927159833955	0.0364244328267723	1	TMEM88	17	7855065	7856099	+	875	protein_coding	transmembrane protein 88 [Source:HGNC Symbol;Acc:HGNC:32371]	-
ENSG00000183128	16.6742786878147	16.6484582725527	17.8449489070149	6.56328534246182	7.04687778444835	2.85309050290118	17.0558952891274	5.48775120993712	1.62782139516462	0.0369162533242075	0.114506893857809	CALHM3	10	103472804	103479240	-	1652	protein_coding	calcium homeostasis modulator 3 [Source:HGNC Symbol;Acc:HGNC:23458]	-
ENSG00000237232	9.52815925017981	3.91728429942416	5.57654653344217	1.64082133561546	0	0	6.34066336101538	0.546940445205152	3.4703298585059	0.0369563948671133	1	ZNF295-AS1	21	42009194	42024924	+	1363	lincRNA	ZNF295 antisense RNA 1 [Source:HGNC Symbol;Acc:HGNC:23130]	-
ENSG00000256196	13.1012189689972	8.81388967370437	12.2684023735728	4.92246400684637	1.76171944611209	0.951030167633727	11.3945036720915	2.54507120686406	2.13856618449487	0.0369990251039779	0.114656126115172	AP003721.1	11	60918469	60925397	-	864	antisense	novel transcript	-
ENSG00000275714	10.7191791564523	30.3589533205373	21.1908768270802	6.56328534246182	2.64257916916813	11.4123620116047	20.7563364346899	6.87274217441156	1.60757628618326	0.0384212226764604	0.117617667533552	HIST1H3A	6	26020490	26020900	+	411	protein_coding	histone cluster 1 H3 family member a [Source:HGNC Symbol;Acc:HGNC:4766]	-
ENSG00000250220	3.57305971881743	0	8.92247445350747	0	0	0	4.16517805744163	0	4.6762081233938	0.0390249040543507	1	AC053527.1	4	73259209	73317953	+	685	antisense	novel transcript	-
ENSG00000285685	7.14611943763486	4.89660537428021	2.23061861337687	0.820410667807728	0	0	4.75778114176398	0.273470222602576	3.90952884950502	0.0391826243302058	1	AC115284.3	3	52046763	52048657	+	928	lincRNA		-
ENSG00000235545	9.52815925017981	2.93796322456812	0	0	0	0	4.15537415824931	0	4.67236271899778	0.0392916278055737	1	AC103923.1	1	62688482	62710694	+	1228	antisense	novel transcript	-
ENSG00000168427	33.3485573756293	18.6071004222648	7.80716514681903	9.84492801369273	5.28515833833626	3.80412067053491	19.9209409815711	6.31140234085463	1.64554161686422	0.0396891044687455	0.120466716834829	KLHL30	2	238138722	238152947	+	3726	protein_coding	kelch like family member 30 [Source:HGNC Symbol;Acc:HGNC:24770]	-
ENSG00000131969	4.76407962508991	19.5864214971208	10.0377837601959	1.64082133561546	3.52343889222418	2.85309050290118	11.4627616274689	2.67245024358027	2.11566555727591	0.0399380905647354	0.12101681810222	ABHD12B	14	50872160	50904970	+	4444	protein_coding	abhydrolase domain containing 12B [Source:HGNC Symbol;Acc:HGNC:19837]	-
ENSG00000273456	13.1012189689972	9.79321074856041	13.3837116802612	0.820410667807728	0.880859723056044	6.65721117343609	12.092713799273	2.78616052143329	2.14316656209133	0.0401477964632482	0.121446234432646	AC064836.3	2	202374932	202375604	-	673	lincRNA	novel transcript	-
ENSG00000182175	5.95509953136238	1.95864214971208	11.1530930668843	1.64082133561546	0	0	6.35561158265293	0.546940445205152	3.47587228906394	0.0408446167806398	1	RGMA	15	93035273	93089204	-	13221	protein_coding	repulsive guidance molecule BMP co-receptor a [Source:HGNC Symbol;Acc:HGNC:30308]	-
ENSG00000186940	5.95509953136238	5.87592644913625	7.80716514681903	0.820410667807728	0.880859723056044	0.951030167633727	6.54606370910589	0.884100186165833	2.89063763470865	0.0408454204333237	1	CHCHD2P9	9	79391304	79391759	+	456	processed_pseudogene	coiled-coil-helix-coiled-coil-helix domain containing 2 pseudogene 9 [Source:HGNC Symbol;Acc:HGNC:23676]	-
ENSG00000259017	4.76407962508991	3.91728429942416	12.2684023735728	1.64082133561546	0	0.951030167633727	6.98325543269561	0.863950501083061	2.99884377251759	0.0408927349767801	1	AL133163.3	14	35447003	35447625	-	504	lincRNA	novel transcript	-
ENSG00000177989	17.8652985940871	15.6691371976967	17.8449489070149	6.56328534246182	4.40429861528022	6.65721117343609	17.1264615662662	5.87493171039271	1.54277789530184	0.0414725561661714	0.123802554337704	ODF3B	22	50529710	50532580	-	2301	protein_coding	outer dense fiber of sperm tails 3B [Source:HGNC Symbol;Acc:HGNC:34388]	-
ENSG00000183914	3.57305971881743	6.85524752399229	3.3459279200653	0	0.880859723056044	0	4.59141172095834	0.293619907685348	3.86526675841099	0.0420336449679154	1	DNAH2	17	7717354	7833744	+	17231	protein_coding	dynein axonemal heavy chain 2 [Source:HGNC Symbol;Acc:HGNC:2948]	-
ENSG00000197813	16.6742786878147	2.93796322456812	11.1530930668843	1.64082133561546	3.52343889222418	0.951030167633727	10.2551116597557	2.03843013182445	2.31677813968436	0.0421102583191601	0.125131127340569	AC011450.1	19	49331617	49340303	-	615	lincRNA	novel transcript	-
ENSG00000251161	9.52815925017981	0.979321074856041	8.92247445350747	1.64082133561546	0	0	6.47665159284777	0.546940445205152	3.50139003755334	0.0422314252347334	1	AC020661.1	15	40906811	40910337	+	1584	lincRNA	novel transcript	-
ENSG00000250790	5.95509953136238	9.79321074856041	0	0.820410667807728	0	0	5.24943675997426	0.273470222602576	4.0583499147634	0.0427787106946743	1	AC127070.2	12	132911470	132914732	+	3263	lincRNA	novel transcript	-
ENSG00000089847	15.4832587815422	8.81388967370437	11.1530930668843	5.74287467465409	0	1.90206033526745	11.8167471740436	2.54831166997385	2.19175464514084	0.0429639958385546	0.126745561629427	ANKRD24	19	4183354	4224814	+	4474	protein_coding	ankyrin repeat domain 24 [Source:HGNC Symbol;Acc:HGNC:29424]	-
ENSG00000121361	19.0563185003596	1.95864214971208	10.0377837601959	0	3.52343889222418	1.90206033526745	10.3509148034225	1.80849974249721	2.52155677300162	0.0433046526697729	0.127451293181707	KCNJ8	12	21764955	21775581	-	2484	protein_coding	potassium voltage-gated channel subfamily J member 8 [Source:HGNC Symbol;Acc:HGNC:6269]	-
ENSG00000263412	4.76407962508991	9.79321074856041	14.4990209869496	3.28164267123091	1.76171944611209	0.951030167633727	9.68543712019998	1.99813076165891	2.26301923442324	0.0435641942109899	1	AC004477.1	17	48045141	48048073	-	2933	processed_transcript	novel transcript, antisense to NFE2L1	-
ENSG00000223461	11.9101990627248	9.79321074856041	14.4990209869496	0.820410667807728	6.16601806139231	1.90206033526745	12.0674769327449	2.96282968815583	2.0284727934856	0.0437057721581678	0.128298168475805	AC004471.1	22	19121529	19124503	+	582	antisense	novel transcript	-
ENSG00000231871	7.14611943763486	5.87592644913625	6.6918558401306	1.64082133561546	0.880859723056044	0	6.5713005756339	0.8405603528905	2.92958397093717	0.0445926809921184	1	IPO9-AS1	1	201688259	201829559	-	1274	antisense	IPO9 antisense RNA 1 [Source:HGNC Symbol;Acc:HGNC:40892]	-
ENSG00000229915	25.011418031722	10.7725318234165	16.7296396003265	9.84492801369273	4.40429861528022	0	17.5045298184883	4.74974220965765	1.85793799746182	0.0451470210432205	0.131529241734479	AC016999.1	2	238427077	238427729	-	452	antisense	novel transcript	-
ENSG00000275494	20.2473384066321	10.7725318234165	24.5368047471455	1.64082133561546	9.68945695361649	6.65721117343609	18.5188916590647	5.99582982088934	1.63118702437634	0.0456205626675235	0.132449784745817	AC133552.5	16	25106569	25107102	-	534	sense_intronic	novel transcript	-
ENSG00000234869	5.95509953136238	4.89660537428021	10.0377837601959	2.46123200342318	0	0	6.96316288861283	0.820410667807728	3.03259874873883	0.0458312954334592	1	AL021392.1	22	46541495	46548196	+	2949	antisense	novel transcript	-
ENSG00000260992	7.14611943763486	2.93796322456812	3.3459279200653	0.820410667807728	0	0	4.47667019408943	0.273470222602576	3.81808739697655	0.0468554336220752	1	DOCK9-DT	13	99087819	99088625	+	807	antisense	DOCK9 divergent transcript [Source:HGNC Symbol;Acc:HGNC:43696]	-
ENSG00000234290	3.57305971881743	13.7104950479846	14.4990209869496	1.64082133561546	0	4.75515083816863	10.5941919179172	2.1319907245947	2.33741586592625	0.0469920107948017	0.135358966792525	AC116366.1	5	132468890	132473043	-	3730	antisense	novel transcript	-
ENSG00000268412	14.2922388752697	13.7104950479846	23.4214954404571	4.10205333903864	6.16601806139231	7.60824134106981	17.1414097879038	5.95877091383359	1.52988151942634	0.0474144818526582	0.13623210425043	TRMT112P6	2	26028208	26028612	-	372	processed_pseudogene	tRNA methyltransferase subunit 11-2 pseudogene 6 [Source:HGNC Symbol;Acc:HGNC:44025]	-
ENSG00000186056	9.52815925017981	6.85524752399229	3.3459279200653	1.64082133561546	0.880859723056044	0	6.57644489807913	0.8405603528905	2.93111175999892	0.0475650968109534	1	MATN1-AS1	1	30718504	30726827	+	4024	antisense	MATN1 antisense RNA 1 [Source:HGNC Symbol;Acc:HGNC:40364]	-
ENSG00000187997	0	0.979321074856041	11.1530930668843	0	0	0	4.04413804724679	0	4.63773225539219	0.0477827515339693	1	C17orf99	17	78146353	78166177	+	2763	protein_coding	chromosome 17 open reading frame 99 [Source:HGNC Symbol;Acc:HGNC:34490]	-
ENSG00000251867	4.76407962508991	2.93796322456812	2.23061861337687	0	0	0	3.31088715434497	0	4.34762410800214	0.0494493799239893	1	AC009812.1	8	80484561	80486699	-	1672	antisense	novel transcript, antisense to ZBTB10	-
ENSG00000279873	3.57305971881743	2.93796322456812	3.3459279200653	0	0	0	3.28565028781695	0	4.33804262140787	0.0494657371427394	1	LINC01126	2	43227210	43228855	+	1646	lincRNA	long intergenic non-protein coding RNA 1126 [Source:HGNC Symbol;Acc:HGNC:49275]	-
ENSG00000196196	10.7191791564523	4.89660537428021	14.4990209869496	2.46123200342318	1.76171944611209	2.85309050290118	10.038268505894	2.35868065081215	2.08660710297612	0.0497108868108858	0.140994061052062	HRCT1	9	35906192	35907141	+	950	protein_coding	histidine rich carboxyl terminus 1 [Source:HGNC Symbol;Acc:HGNC:33872]	-
