# Supplementary material for: Transcriptomic Analysis of PDCoV-Infected HIEC-6 Cells and Enrichment Pathways PI3K-Akt and P38 MAPK
Source: Viruses. 2024 Apr 9;16(4):579. doi: 10.3390/v16040579 (PMC11054366; doi:10.3390/v16040579)
Supplement: Supplementary file 1 [file viruses-16-00579-s001.zip › supplementary materials/Table_S5.xls]

gene_id	HI_PD_24h_1	HI_PD_24h_2	HI_PD_24h_3	HI_12h_1	HI_12h_2	HI_12h_3	HI_PD_24h	HI_12h	log2FoldChange	pvalue	padj	gene_name	gene_chr	gene_start	gene_end	gene_strand	gene_length	gene_biotype	gene_description	tf_family
ENSG00000139618	3.57305971881743	8.81388967370437	3.3459279200653	227.253754982741	181.457102949545	207.324576544152	5.24429243752903	205.345144825479	-5.25369254861117	2.01029161077196e-25	1.43635335589657e-21	BRCA2	13	32315474	32400266	+	12273	protein_coding	BRCA2, DNA repair associated [Source:HGNC Symbol;Acc:HGNC:1101]	-
ENSG00000066279	161.978707253057	146.898161228406	71.3797956280597	1512.83727143745	1267.55714147765	975.756951992204	126.752221369841	1252.0504549691	-3.30431130368657	2.40169057103586e-24	8.58003956502562e-21	ASPM	1	197084128	197146694	-	10887	protein_coding	abnormal spindle microtubule assembly [Source:HGNC Symbol;Acc:HGNC:19048]	-
ENSG00000163535	65.5060948449862	59.7385855662185	31.2286605872761	445.482992619596	489.758006019161	548.74440672466	52.1577803328269	494.661801787806	-3.24514248973553	1.08090746456098e-23	3.08923353371528e-20	SGO2	2	200510008	200583782	+	6022	protein_coding	shugoshin 2 [Source:HGNC Symbol;Acc:HGNC:30812]	-
ENSG00000138778	50.022836063444	39.1728429942416	11.1530930668843	459.429973972327	512.660358818618	425.110484932276	33.44959070819	465.73360590774	-3.80095978308724	2.02960837663075e-22	4.83385061700891e-19	CENPE	4	103105806	103198409	-	9444	protein_coding	centromere protein E [Source:HGNC Symbol;Acc:HGNC:1856]	-
ENSG00000080345	150.068508190332	204.678104644913	85.8788166150094	1127.24425756782	1146.87935941897	1118.41147713726	146.875143150085	1130.84503137468	-2.94239154202678	2.52158501239174e-21	4.50418122838475e-18	RIF1	2	151409883	151508013	+	18166	protein_coding	replication timing regulatory factor 1 [Source:HGNC Symbol;Acc:HGNC:23207]	-
ENSG00000145734	61.9330351261688	85.2009335124756	37.9205164274067	434.817653938096	458.047055989143	461.249631302357	61.6848283553504	451.371447076532	-2.86640301384488	9.86417748847189e-19	1.40959096310263e-15	BDP1	5	71455615	71567820	+	12436	protein_coding	B double prime 1, subunit of RNA polymerase III transcription initiation factor IIIB [Source:HGNC Symbol;Acc:HGNC:13652]	-
ENSG00000085224	88.1354730641633	101.849391785028	39.0358257340952	576.748699468832	653.597914507585	563.9608894068	76.3402301944289	598.102501127739	-2.96742585803626	1.11947384518006e-18	1.45429829523846e-15	ATRX	X	77504878	77786233	-	19266	protein_coding	ATRX, chromatin remodeler [Source:HGNC Symbol;Acc:HGNC:886]	-
ENSG00000121621	70.2701744700761	124.373776506717	41.266444347472	621.05087553045	631.576421431184	709.46850505476	78.6367984414218	654.031934005465	-3.05037500439473	3.64784296798872e-18	4.00982123173529e-15	KIF18A	11	28020620	28108308	-	4668	protein_coding	kinesin family member 18A [Source:HGNC Symbol;Acc:HGNC:29441]	-
ENSG00000144674	58.3599754073513	39.1728429942416	21.1908768270802	358.519461831977	354.10560866853	291.966261463554	39.5745650762244	334.863777321354	-3.08535526175219	9.95450643704171e-18	1.00484880201489e-14	GOLGA4	3	37243177	37366751	+	10737	protein_coding	golgin A4 [Source:HGNC Symbol;Acc:HGNC:4427]	-
ENSG00000047410	144.11340865897	244.83026871401	93.6859817618284	1312.65706849236	1204.13524141761	965.295620148233	160.876553044936	1160.69597668607	-2.84821178917063	1.05477480967273e-17	1.00484880201489e-14	TPR	1	186311652	186375693	-	12350	protein_coding	translocated promoter region, nuclear basket protein [Source:HGNC Symbol;Acc:HGNC:12017]	-
ENSG00000127914	25.011418031722	42.1108062188098	20.0755675203918	296.16825107859	280.113391931822	202.569425705984	29.0659305903079	259.617022905465	-3.14925141340483	2.14879533867372e-17	1.80625208174397e-14	AKAP9	7	91940867	92110673	+	18210	protein_coding	A-kinase anchoring protein 9 [Source:HGNC Symbol;Acc:HGNC:379]	-
ENSG00000198887	19.0563185003596	66.5938330902108	17.8449489070149	369.184800513477	362.033346176034	491.682596666637	34.4983668325284	407.633581118716	-3.5470758062342	6.36973461247375e-17	5.05686153401389e-14	SMC5	9	70258962	70354888	+	6637	protein_coding	structural maintenance of chromosomes 5 [Source:HGNC Symbol;Acc:HGNC:20465]	-
ENSG00000146247	45.2587564383541	83.2422913627635	59.111393254487	390.515477876478	384.935698975491	364.244554203717	62.5374803518682	379.898577018562	-2.59639715457755	8.80127658916013e-17	6.6194864452157e-14	PHIP	6	78935867	79078236	-	13252	protein_coding	pleckstrin homology domain interacting protein [Source:HGNC Symbol;Acc:HGNC:15673]	-
ENSG00000135968	65.5060948449862	71.490438464491	35.6898978140299	351.135765821707	362.033346176034	397.530610070898	57.5621437078357	370.233240689546	-2.6827664026629	1.27888390805165e-16	9.13762552302905e-14	GCC2	2	108448561	108509415	+	13282	protein_coding	GRIP and coiled-coil domain containing 2 [Source:HGNC Symbol;Acc:HGNC:23218]	-
ENSG00000189057	55.9779355948064	174.319151324375	30.1133512805877	1009.1051214035	1095.78949548172	1006.18991735648	86.8034793999231	1037.02817808057	-3.57224698878492	3.11089856474921e-16	2.11689240429839e-13	FAM111B	11	59107185	59127410	+	3863	protein_coding	family with sequence similarity 111 member B [Source:HGNC Symbol;Acc:HGNC:24200]	-
ENSG00000117724	157.214627627967	532.750664721686	126.029951655793	2797.60037722435	2739.4737387043	2736.11379228223	271.998414668482	2757.72930273696	-3.33949269680924	4.46155689019091e-16	2.89798399821946e-13	CENPF	1	214603195	214664588	+	11690	protein_coding	centromere protein F [Source:HGNC Symbol;Acc:HGNC:1857]	-
ENSG00000151835	120.29301053352	176.277793474087	150.566756402939	666.173462259875	684.428004814546	648.602574326202	149.045853470182	666.401347133541	-2.15831394502094	5.48469128038704e-16	3.4076625389883e-13	SACS	13	23328826	23433740	-	15918	protein_coding	sacsin molecular chaperone [Source:HGNC Symbol;Acc:HGNC:10519]	-
ENSG00000115355	108.382811470795	142.980876928982	49.0736094942911	677.659211609183	671.215108968706	650.504634661469	100.145765964689	666.459651746453	-2.73162067327382	1.54292613223872e-15	9.18683934570469e-13	CCDC88A	2	55287842	55419895	-	33942	protein_coding	coiled-coil domain containing 88A [Source:HGNC Symbol;Acc:HGNC:25523]	-
ENSG00000118193	51.2138559697165	146.898161228406	43.4970629608489	662.071408920836	744.326465982357	651.455664829103	80.5363600529905	685.951179910765	-3.08314162355052	1.91425352317144e-15	1.09418731384479e-12	KIF14	1	200551497	200620734	-	7277	protein_coding	kinesin family member 14 [Source:HGNC Symbol;Acc:HGNC:19181]	-
ENSG00000102189	20.2473384066321	23.503705796545	6.6918558401306	181.310757585508	155.031311257864	181.646762018042	16.8143000144359	172.662943620471	-3.35287202866883	3.08479688913138e-15	1.63265731650694e-12	EEA1	12	92770637	92929331	-	10150	protein_coding	early endosome antigen 1 [Source:HGNC Symbol;Acc:HGNC:3185]	-
ENSG00000129534	127.439129971155	172.360509174663	50.1889188009795	702.271531643415	824.484700780457	1042.32906372656	116.662852648933	856.361765383479	-2.87337403740875	7.51156360873357e-15	3.83358014174295e-12	MIS18BP1	14	45203190	45253540	-	6250	protein_coding	MIS18 binding protein 1 [Source:HGNC Symbol;Acc:HGNC:20190]	-
ENSG00000112742	156.023607721694	179.215756698655	69.1491770146829	689.144960958491	823.603841057401	1019.50433970336	134.796180478344	844.084380573083	-2.64505921716838	7.87700811275693e-15	3.88146365280333e-12	TTK	6	80003887	80042527	+	4579	protein_coding	TTK protein kinase [Source:HGNC Symbol;Acc:HGNC:12401]	-
ENSG00000138398	142.922388752697	166.484582725527	81.4175793882556	572.646646129794	767.228818781814	710.419535222394	130.274850288827	683.431666711334	-2.38954245196539	1.36233262367793e-14	6.48924439745252e-12	PPIG	2	169584340	169641406	+	7368	protein_coding	peptidylprolyl isomerase G [Source:HGNC Symbol;Acc:HGNC:14650]	-
ENSG00000162601	51.2138559697165	91.0768599616118	37.9205164274067	347.033712482669	354.10560866853	451.73932962602	60.070410786245	384.292883592406	-2.67035991649023	1.98771921070591e-14	9.16274436160884e-12	MYSM1	1	58654739	58700092	-	8938	protein_coding	Myb like, SWIRM and MPN domains 1 [Source:HGNC Symbol;Acc:HGNC:29401]	MYB
ENSG00000108055	90.5175128767082	246.788910863722	57.9960839477985	1151.03616693424	1100.193794097	1068.95790842031	131.767502562743	1106.72928981718	-3.06591536479814	2.10275110799066e-14	9.39009791662078e-12	SMC3	10	110567691	110604636	+	4275	protein_coding	structural maintenance of chromosomes 3 [Source:HGNC Symbol;Acc:HGNC:2468]	-
ENSG00000164031	95.2815925017981	124.373776506717	53.5348467210448	481.581062003136	465.093933773591	605.806216782684	91.0634052431867	517.493737519804	-2.50342342910864	2.80705295572358e-14	1.17978784521441e-11	DNAJB14	4	99896248	99946726	-	13078	protein_coding	DnaJ heat shock protein family (Hsp40) member B14 [Source:HGNC Symbol;Acc:HGNC:25881]	-
ENSG00000137812	42.8767166258092	113.601244683301	26.7674233605224	690.785782294107	503.851761588057	457.445510631823	61.0817948898774	550.694351504662	-3.16440500099907	3.05889755621562e-14	1.24890417366632e-11	KNL1	15	40594020	40664342	+	10250	protein_coding	kinetochore scaffold 1 [Source:HGNC Symbol;Acc:HGNC:24054]	-
ENSG00000170312	686.027466012946	984.217680230321	608.958881451885	2509.63623282384	3711.94287295817	4922.53214767217	759.734675898384	3714.70375115139	-2.28914137407916	3.41744740586937e-14	1.35653676194092e-11	CDK1	10	60778331	60794852	+	3931	protein_coding	cyclin dependent kinase 1 [Source:HGNC Symbol;Acc:HGNC:1722]	-
ENSG00000176208	11.9101990627248	24.483026871401	11.1530930668843	167.363776232776	159.435609873144	124.584951960018	15.8487730003367	150.46144602198	-3.23015487013396	3.67885420826782e-14	1.4208331523283e-11	ATAD5	17	30831970	30895869	+	7075	protein_coding	ATPase family, AAA domain containing 5 [Source:HGNC Symbol;Acc:HGNC:25752]	-
ENSG00000203668	98.8546522206155	178.236435623799	110.415621362155	649.76524890372	598.98461167811	583.932522927108	129.168903068857	610.894127836313	-2.23787937550027	4.19308007572708e-14	1.54590334163868e-11	CHML	1	241628853	241640254	-	7661	protein_coding	CHM like, Rab escort protein 2 [Source:HGNC Symbol;Acc:HGNC:1941]	-
ENSG00000138182	127.439129971155	86.1802545873316	36.8052071207183	629.254982208527	510.01777964945	567.765010077335	83.4748638930683	569.012590645104	-2.77106685694067	4.21905040755132e-14	1.54590334163868e-11	KIF20B	10	89701610	89774939	+	6851	protein_coding	kinesin family member 20B [Source:HGNC Symbol;Acc:HGNC:7212]	-
ENSG00000101745	16.6742786878147	21.5450636468329	3.3459279200653	149.314741541006	167.363347380648	155.968947491931	13.8550900849043	157.549012137862	-3.49590619057282	5.15901950668814e-14	1.84305971876434e-11	ANKRD12	18	9136228	9285985	+	12252	protein_coding	ankyrin repeat domain 12 [Source:HGNC Symbol;Acc:HGNC:29135]	-
ENSG00000174799	15.4832587815422	34.2762376199614	13.3837116802612	170.645418904007	170.005926549817	180.695731850408	21.0477360272549	173.782359101411	-3.02863098524632	1.24773677880797e-13	4.34881916321118e-11	CEP135	4	55948871	56033363	+	8640	protein_coding	centrosomal protein 135 [Source:HGNC Symbol;Acc:HGNC:29086]	-
ENSG00000177888	23.8203981254495	35.2555586948175	5.57654653344217	173.927061575238	226.380948825403	233.002391070263	21.5508344512364	211.103467156968	-3.28130974018181	3.85993219167371e-13	1.28275420974459e-10	ZBTB41	1	197153680	197200542	-	8562	protein_coding	zinc finger and BTB domain containing 41 [Source:HGNC Symbol;Acc:HGNC:24819]	ZBTB
ENSG00000197961	59.5509953136238	47.986732667946	21.1908768270802	264.992645701896	244.87900300958	310.035834648595	42.9095349362167	273.302494453357	-2.67215146651151	5.07770230537499e-13	1.63855227221648e-10	ZNF121	19	9560353	9584533	-	7251	protein_coding	zinc finger protein 121 [Source:HGNC Symbol;Acc:HGNC:12904]	zf-C2H2
ENSG00000163507	122.675050346065	243.850947639154	109.300312055466	707.193995650261	807.748366042392	938.666775454488	158.608770013562	817.869712382381	-2.36283195438679	5.15989168997493e-13	1.63855227221648e-10	CIP2A	3	108549869	108589644	-	4579	protein_coding	cell proliferation regulating inhibitor of protein phosphatase 2A [Source:HGNC Symbol;Acc:HGNC:29302]	-
ENSG00000143228	148.87748828406	215.450636468329	94.8012910685168	653.046891574951	724.947552075124	851.172000032186	153.043138606968	743.05548122742	-2.27695990860672	6.88182992354473e-13	2.137855426249e-10	NUF2	1	163266576	163355764	+	3362	protein_coding	NUF2, NDC80 kinetochore complex component [Source:HGNC Symbol;Acc:HGNC:14621]	-
ENSG00000251562	46.4497763446266	75.4077227639152	31.2286605872761	297.809072414205	339.130993376577	261.533296099275	51.028719898606	299.491120630019	-2.54647975388417	7.09262299408474e-13	2.15645920394619e-10	MALAT1	11	65497688	65506516	+	8829	lincRNA	metastasis associated lung adenocarcinoma transcript 1 [Source:HGNC Symbol;Acc:HGNC:29665]	-
ENSG00000124795	325.148434412386	596.406534587329	139.413663336054	2090.40638157409	2431.17283563468	2690.46434423581	353.65621077859	2404.01452048153	-2.76374811883913	7.57480203017793e-13	2.25508168773422e-10	DEK	6	18223868	18264823	-	4361	protein_coding	DEK proto-oncogene [Source:HGNC Symbol;Acc:HGNC:2768]	-
ENSG00000165813	21.4383583129046	41.1314851439537	14.4990209869496	170.645418904007	176.171944611209	246.316813417135	25.6896214812693	197.711392310784	-2.93083734239592	8.29009206858677e-13	2.41766154408378e-10	CCDC186	10	114120862	114174232	-	9003	protein_coding	coiled-coil domain containing 186 [Source:HGNC Symbol;Acc:HGNC:24349]	-
ENSG00000177853	32.1575374693569	36.2348797696735	20.0755675203918	144.39227753416	197.312577964554	245.365783249502	29.4893282531407	195.690212916072	-2.72598263698162	9.21667834359605e-13	2.63412667059975e-10	ZNF518A	10	96129715	96205288	+	10891	protein_coding	zinc finger protein 518A [Source:HGNC Symbol;Acc:HGNC:29009]	-
ENSG00000174718	36.9216170944468	81.2836492130514	26.7674233605224	370.825621849093	292.445428054607	307.182744145694	48.3242298893402	323.484598016464	-2.73357149752911	1.04988005849066e-12	2.94172275212383e-10	KIAA1551	12	31959370	31993107	+	6646	protein_coding	KIAA1551 [Source:HGNC Symbol;Acc:HGNC:25559]	-
ENSG00000152193	14.2922388752697	33.2969165451054	30.1133512805877	137.008581523891	214.048912702619	210.177667047054	25.9008355669876	187.078387091188	-2.84190883083844	1.11596583287107e-12	3.06675995225531e-10	RNF219	13	78614291	78659179	-	3529	protein_coding	ring finger protein 219 [Source:HGNC Symbol;Acc:HGNC:20308]	-
ENSG00000173559	85.7534332516183	74.4284016890591	76.9563421615019	347.033712482669	278.35167248571	427.963575435177	79.0460590340598	351.116320134519	-2.15204143138705	1.14990577411755e-12	3.10040632304526e-10	NABP1	2	191678068	191696659	+	13806	protein_coding	nucleic acid binding protein 1 [Source:HGNC Symbol;Acc:HGNC:26232]	-
ENSG00000134318	19.0563185003596	77.3663649136272	23.4214954404571	316.678517773783	336.488414207409	338.566739677607	39.948059618148	330.577890552933	-3.03487957803095	1.27668161827356e-12	3.37847783798688e-10	ROCK2	2	11179761	11348330	-	10145	protein_coding	Rho associated coiled-coil containing protein kinase 2 [Source:HGNC Symbol;Acc:HGNC:10252]	-
ENSG00000144747	48.8318161571715	94.0148231861799	28.9980419738993	357.699051164169	333.845835038241	398.481640238532	57.2815604390836	363.342175480314	-2.65758610493689	1.752708790779e-12	4.47253725361285e-10	TMF1	3	69019827	69052339	-	7911	protein_coding	TATA element modulatory factor 1 [Source:HGNC Symbol;Acc:HGNC:11870]	Others
ENSG00000078177	17.8652985940871	16.6484582725527	5.57654653344217	127.163653510198	130.367239012295	110.319499445512	13.363434466694	122.616797322668	-3.19611556664012	2.08402717833126e-12	5.22469269795679e-10	N4BP2	4	40056826	40158252	+	9835	protein_coding	NEDD4 binding protein 2 [Source:HGNC Symbol;Acc:HGNC:29851]	-
ENSG00000051341	35.7305971881743	42.1108062188098	23.4214954404571	190.335274931393	196.431718241498	180.695731850408	33.7542996158137	189.154241674433	-2.48241661650181	2.44820224190919e-12	6.03186379946248e-10	POLQ	3	121431427	121546641	-	9400	protein_coding	DNA polymerase theta [Source:HGNC Symbol;Acc:HGNC:9186]	-
ENSG00000172469	21.4383583129046	47.00741159309	16.7296396003265	187.053632260162	196.431718241498	213.030757549955	28.3918031687737	198.838702683872	-2.79404499663473	2.96846431704238e-12	7.14900289236894e-10	MANEA	6	95577543	95609457	+	5187	protein_coding	mannosidase endo-alpha [Source:HGNC Symbol;Acc:HGNC:21072]	-
ENSG00000122482	95.2815925017981	168.443224875239	71.3797956280597	465.172848646982	566.392801925036	664.770087175975	111.701537668366	565.445245915998	-2.3354600931488	4.25606143008772e-12	9.97034718622188e-10	ZNF644	1	90915298	91022272	-	7604	protein_coding	zinc finger protein 644 [Source:HGNC Symbol;Acc:HGNC:29222]	-
ENSG00000133302	16.6742786878147	71.490438464491	16.7296396003265	251.045664349165	318.871219746288	394.677519567997	34.9647855842107	321.531467887816	-3.18587048210695	5.08458599276380e-12	1.17191506188056e-09	SLF1	5	94618347	94739436	+	7185	protein_coding	SMC5-SMC6 complex localization factor 1 [Source:HGNC Symbol;Acc:HGNC:25408]	-
ENSG00000139324	44.0677365320816	79.3250070633393	20.0755675203918	300.270304417628	293.326287777663	384.216187724026	47.8227703719376	325.937593306439	-2.76092602629932	6.00447174516579e-12	1.36196668632411e-09	TMTC3	12	88142296	88199887	+	7327	protein_coding	transmembrane and tetratricopeptide repeat containing 3 [Source:HGNC Symbol;Acc:HGNC:26899]	-
ENSG00000167635	119.101990627248	271.271937735123	55.7654653344217	1039.46031611239	990.086328714994	1046.1331843971	148.713131232264	1025.22660974149	-2.78198740865787	8.48800042773074e-12	1.86605424788111e-09	ZNF146	19	36214602	36238774	+	4146	protein_coding	zinc finger protein 146 [Source:HGNC Symbol;Acc:HGNC:12931]	zf-C2H2
ENSG00000138658	23.8203981254495	28.4003111708252	10.0377837601959	121.420778835544	174.410225165097	165.479249168268	20.7528310188235	153.770084389636	-2.88267074768007	8.87614544974795e-12	1.9218199769227e-09	ZGRF1	4	112539333	112636995	-	9103	protein_coding	zinc finger GRF-type containing 1 [Source:HGNC Symbol;Acc:HGNC:25654]	-
ENSG00000087502	175.079926222054	222.305883992321	160.604540163134	554.597611438024	715.258095121508	866.388482714325	185.99678345917	712.081396424619	-1.93508359314141	9.01332863984447e-12	1.92239501885638e-09	ERGIC2	12	29337352	29381189	-	5826	protein_coding	ERGIC and golgi 2 [Source:HGNC Symbol;Acc:HGNC:30208]	-
ENSG00000009413	10.7191791564523	31.3382743953933	13.3837116802612	150.955562876622	131.248098735351	151.213796653763	18.4803884107023	144.472486088578	-2.94663226668171	1.28597820072556e-11	2.58825753357299e-09	REV3L	6	111299028	111483715	-	12425	protein_coding	REV3 like, DNA directed polymerase zeta catalytic subunit [Source:HGNC Symbol;Acc:HGNC:9968]	-
ENSG00000110172	273.93457844267	379.976577044144	373.628617740625	1023.05210275624	1122.2152871734	1462.68439782067	342.51325774248	1202.65059591677	-1.81099799987412	1.33842450649068e-11	2.65640086079886e-09	CHORDC1	11	90201160	90223364	-	10655	protein_coding	cysteine and histidine rich domain containing 1 [Source:HGNC Symbol;Acc:HGNC:14525]	-
ENSG00000066557	79.7983337202559	152.774087677542	44.6123722675373	410.205333903864	616.601806139231	662.868026840708	92.3949312217785	563.225055627934	-2.60298191304421	1.51625960463256e-11	2.96813010276702e-09	LRRC40	1	70144805	70205620	-	2884	protein_coding	leucine rich repeat containing 40 [Source:HGNC Symbol;Acc:HGNC:26004]	-
ENSG00000168116	16.6742786878147	30.3589533205373	12.2684023735728	113.216672157466	159.435609873144	160.7240983301	19.7672114606416	144.45879345357	-2.85540550247755	1.90867379162241e-11	3.63665979763789e-09	KIAA1586	6	57046532	57055239	+	3109	protein_coding	KIAA1586 [Source:HGNC Symbol;Acc:HGNC:21360]	-
ENSG00000108848	213.192563222773	336.886449750478	167.296396003265	780.210545085149	1035.01017459085	1475.04778999991	239.125136325505	1096.75616989197	-2.19555113717539	2.34760315570411e-11	4.41411172302786e-09	LUC7L3	17	50719544	50756213	+	8151	protein_coding	LUC7 like 3 pre-mRNA splicing factor [Source:HGNC Symbol;Acc:HGNC:24309]	-
ENSG00000126777	865.87147186009	1424.91216391554	398.165422487771	3829.67699732647	4693.2206044426	6733.29358684679	896.316352754467	5085.39706287195	-2.50381153852482	2.71265663550929e-11	4.96972606684971e-09	KTN1	14	55559072	55701526	+	17575	protein_coding	kinectin 1 [Source:HGNC Symbol;Acc:HGNC:6467]	-
ENSG00000197969	17.8652985940871	63.6558698656427	15.6143302936381	223.151701643702	302.134885008223	247.267843584769	32.378499584456	257.518143412231	-2.97619806900853	3.03926017061085e-11	5.42887847975363e-09	VPS13A	9	77177353	77421541	+	20196	protein_coding	vacuolar protein sorting 13 homolog A [Source:HGNC Symbol;Acc:HGNC:1908]	-
ENSG00000187790	11.9101990627248	33.2969165451054	7.80716514681903	123.061600171159	142.699275135079	235.855481573164	17.6714269182164	167.205452293134	-3.22137250320411	3.27704156811817e-11	5.78134864301341e-09	FANCM	14	45135940	45200890	+	8468	protein_coding	FA complementation group M [Source:HGNC Symbol;Acc:HGNC:23168]	-
ENSG00000067334	283.462737692849	443.632446909787	237.560882324636	1002.54183606104	1302.79153039989	1484.55809167625	321.552022309091	1263.29715271239	-1.97253220704789	3.69610113206676e-11	6.44113233868708e-09	DNTTIP2	1	93866283	93879918	-	7519	protein_coding	deoxynucleotidyltransferase terminal interacting protein 2 [Source:HGNC Symbol;Acc:HGNC:24013]	-
ENSG00000092140	58.3599754073513	182.153719923224	33.459279200653	579.209931472256	684.428004814546	817.885944165005	91.3243248437427	693.841293483936	-2.91960760833107	4.58281925424014e-11	7.89017917386647e-09	G2E3	14	30559123	30620063	+	9353	protein_coding	G2/M-phase specific E3 ubiquitin protein ligase [Source:HGNC Symbol;Acc:HGNC:20338]	-
ENSG00000173230	55.9779355948064	107.725318234165	55.7654653344217	323.241803116245	345.297011437969	328.105407833636	73.1562397211309	332.21474079595	-2.17671441066024	5.07547102758112e-11	8.6343429743017e-09	GOLGB1	3	121663199	121749767	-	11865	protein_coding	golgin B1 [Source:HGNC Symbol;Acc:HGNC:4429]	-
ENSG00000171320	54.7869156885339	175.298472399231	53.5348467210448	470.915723321636	591.937733893662	769.383405615685	94.5400782696034	610.745620943661	-2.68537204893359	5.14710491154864e-11	8.65319166894472e-09	ESCO2	8	27771949	27812640	+	7973	protein_coding	establishment of sister chromatid cohesion N-acetyltransferase 2 [Source:HGNC Symbol;Acc:HGNC:27230]	-
ENSG00000137955	119.101990627248	182.153719923224	117.107477202286	447.123813955212	568.154521371148	559.205738568631	139.454395917586	524.828024631664	-1.90900508566455	5.79614151901502e-11	9.63103050078193e-09	RABGGTB	1	75786197	75795079	+	5913	protein_coding	Rab geranylgeranyltransferase subunit beta [Source:HGNC Symbol;Acc:HGNC:9796]	-
ENSG00000118596	48.8318161571715	91.0768599616118	43.4970629608489	286.323323064897	259.853618301533	345.223950851043	61.1352463598774	297.133630739158	-2.27395322432898	6.53248206027373e-11	1.07297894990013e-08	SLC16A7	12	59596067	59789855	+	13665	protein_coding	solute carrier family 16 member 7 [Source:HGNC Symbol;Acc:HGNC:10928]	-
ENSG00000072571	244.159080785858	445.591089059499	186.256654216968	995.978550718581	1298.38723178461	2046.61692074778	292.002274687442	1446.99423441699	-2.30732853224828	7.69170201277685e-11	1.23499350295035e-08	HMMR	5	163460203	163491945	+	3936	protein_coding	hyaluronan mediated motility receptor [Source:HGNC Symbol;Acc:HGNC:5012]	-
ENSG00000116266	59.5509953136238	125.353097581573	36.8052071207183	379.02972852717	465.093933773591	395.62854973563	73.9031000053051	413.250737345464	-2.47691646232485	9.70711628052872e-11	1.54127435165284e-08	STXBP3	1	108746674	108809526	+	5895	protein_coding	syntaxin binding protein 3 [Source:HGNC Symbol;Acc:HGNC:11446]	-
ENSG00000089048	34.5395772819018	30.3589533205373	3.3459279200653	157.518848219084	229.023527994571	228.247240232094	22.7481528408348	204.929872148583	-3.17007640003728	1.04357192747173e-10	1.63875196083198e-08	ESF1	20	13714322	13784886	-	3216	protein_coding	ESF1 nucleolar pre-rRNA processing protein homolog [Source:HGNC Symbol;Acc:HGNC:15898]	-
ENSG00000173041	19.0563185003596	17.6277793474087	7.80716514681903	91.0655841266578	110.988325105062	135.997313971623	14.8304209981958	112.683741067781	-2.92361853237604	1.09994753342675e-10	1.70850546224656e-08	ZNF680	7	64519884	64563106	-	5586	protein_coding	zinc finger protein 680 [Source:HGNC Symbol;Acc:HGNC:26897]	zf-C2H2
ENSG00000185697	42.8767166258092	127.311739731285	36.8052071207183	393.797120547709	394.625155929108	471.710963146329	68.9978878259376	420.044413207715	-2.59778080696059	1.3253959097267e-10	1.99367447894679e-08	MYBL1	8	66562175	66614247	-	7239	protein_coding	MYB proto-oncogene like 1 [Source:HGNC Symbol;Acc:HGNC:7547]	MYB
ENSG00000166004	7.14611943763486	41.1314851439537	8.92247445350747	163.261722893738	197.312577964554	177.842641347507	19.0666930116987	179.4723140686	-3.20983964728256	1.37925176759201e-10	2.05307372488435e-08	CEP295	11	93661639	93730358	+	9495	protein_coding	centrosomal protein 295 [Source:HGNC Symbol;Acc:HGNC:29366]	-
ENSG00000196437	29.7754976568119	46.0280905182339	31.2286605872761	177.208704246469	151.50787236564	194.01015419728	35.6774162541073	174.24224360313	-2.28102858747221	1.60301371682254e-10	2.33745571565246e-08	ZNF569	19	37411155	37469275	-	5016	protein_coding	zinc finger protein 569 [Source:HGNC Symbol;Acc:HGNC:24737]	zf-C2H2
ENSG00000024526	128.630149877427	301.630891055661	60.2267025611754	909.015019930962	1006.82266345306	1181.17946820109	163.495914498088	1032.33905052837	-2.65549588261362	1.6395861888252e-10	2.36663501397092e-08	DEPDC1	1	68474152	68497221	-	5904	protein_coding	DEP domain containing 1 [Source:HGNC Symbol;Acc:HGNC:22949]	-
ENSG00000168078	175.079926222054	388.790466717848	200.755675203918	892.606806574808	1033.24845514474	1324.78502351378	254.87535604794	1083.54676174444	-2.08546695726558	1.82785579873027e-10	2.58614449147085e-08	PBK	8	27809620	27838095	-	2165	protein_coding	PDZ binding kinase [Source:HGNC Symbol;Acc:HGNC:18282]	-
ENSG00000113810	273.93457844267	643.413946180419	194.063819363787	1802.44223717358	1725.60419746679	2048.51898108305	370.470781328959	1858.85513857447	-2.32536361302104	2.02666997771357e-10	2.8393249001497e-08	SMC4	3	160399274	160434962	+	8457	protein_coding	structural maintenance of chromosomes 4 [Source:HGNC Symbol;Acc:HGNC:14013]	-
ENSG00000039319	57.1689555010789	164.525940575815	52.4195374143564	465.993259314789	463.332214327479	621.022699464824	91.3714778304167	516.782724369031	-2.49339069196653	2.37005747369927e-10	3.22553536182501e-08	ZFYVE16	5	80408013	80479350	+	11461	protein_coding	zinc finger FYVE-type containing 16 [Source:HGNC Symbol;Acc:HGNC:20756]	-
ENSG00000134982	19.0563185003596	77.3663649136272	17.8449489070149	294.527429742974	326.798957253792	234.904451405531	38.0892107736673	285.410279467432	-2.89218218402834	2.98831436692203e-10	3.95371921083966e-08	APC	5	112707498	112846239	+	12440	protein_coding	APC, WNT signaling pathway regulator [Source:HGNC Symbol;Acc:HGNC:583]	-
ENSG00000122565	558.588336041791	940.148231861799	536.463776517136	1959.96108539266	2354.53803972881	3101.30937665358	678.400114806909	2471.93616725835	-1.86460866046433	3.14069164526551e-10	4.08004396462219e-08	CBX3	7	26201162	26213356	+	4641	protein_coding	chromobox 3 [Source:HGNC Symbol;Acc:HGNC:1553]	-
ENSG00000163029	54.7869156885339	99.8907496353162	32.3439698939646	303.551947088859	279.232532208766	401.334730741433	62.3405450726049	328.039736679686	-2.38904250731531	3.79982438612148e-10	4.84816879264964e-08	SMC6	2	17663812	17800242	-	9824	protein_coding	structural maintenance of chromosomes 6 [Source:HGNC Symbol;Acc:HGNC:20466]	-
ENSG00000011405	41.6856967195367	112.621923608445	16.7296396003265	378.209317859362	440.429861528022	432.718726273346	57.0124199761026	417.11930188691	-2.86296010141326	3.96594263053916e-10	4.92811479916562e-08	PIK3C2A	11	17077730	17207983	-	9204	protein_coding	phosphatidylinositol-4-phosphate 3-kinase catalytic subunit type 2 alpha [Source:HGNC Symbol;Acc:HGNC:8971]	-
ENSG00000122008	23.8203981254495	80.3043281381954	17.8449489070149	216.58841630124	301.254025285167	364.244554203717	40.6565583902199	294.028998596708	-2.84210933837285	4.93585090776194e-10	6.02848798905283e-08	POLK	5	75511756	75601144	+	9105	protein_coding	DNA polymerase kappa [Source:HGNC Symbol;Acc:HGNC:9183]	-
ENSG00000104320	134.58524940879	442.653125834931	105.954384135401	1151.03616693424	1380.30718602882	1588.22037994832	227.73091979304	1373.18791097046	-2.58942500130016	5.12180468277005e-10	6.20259228108339e-08	NBN	8	89933336	90003228	-	6156	protein_coding	nibrin [Source:HGNC Symbol;Acc:HGNC:7652]	-
ENSG00000115602	54.7869156885339	66.5938330902108	68.0338677079944	194.437328270431	258.972758578477	318.595106157299	63.1382054955797	257.335064335402	-2.02464119100407	5.48976852998777e-10	6.59233548685086e-08	IL1RL1	2	102311502	102352037	+	5746	protein_coding	interleukin 1 receptor like 1 [Source:HGNC Symbol;Acc:HGNC:5998]	-
ENSG00000197275	3.57305971881743	13.7104950479846	5.57654653344217	76.2981921061187	80.1582347981	83.690654751768	7.62003376674806	80.0490272186622	-3.35933193054488	5.6629272254937e-10	6.68787025225661e-08	RAD54B	8	94371960	94475109	-	5313	protein_coding	RAD54 homolog B [Source:HGNC Symbol;Acc:HGNC:17228]	-
ENSG00000163510	51.2138559697165	122.415134357005	51.3042281076679	358.519461831977	297.730586392943	455.543450296555	74.9777394781298	370.597832840492	-2.29838943554974	6.1747917166187e-10	7.23260439594109e-08	CWC22	2	179944876	180007113	-	3324	protein_coding	CWC22 spliceosome associated protein homolog [Source:HGNC Symbol;Acc:HGNC:29322]	-
ENSG00000180667	21.4383583129046	47.00741159309	18.9602582137034	132.086117517044	174.410225165097	211.128697214687	29.135342706566	172.541679965609	-2.55311881708877	7.2718106168089e-10	8.44830680603245e-08	YOD1	1	207043849	207052980	-	6521	protein_coding	YOD1 deubiquitinase [Source:HGNC Symbol;Acc:HGNC:25035]	-
ENSG00000065613	88.1354730641633	225.243847216889	37.9205164274067	811.386150461843	839.45931607241	624.826820135359	117.099945569486	758.55742888987	-2.69148270840068	1.01601251544039e-09	1.15228720997168e-07	SLK	10	103967201	104029233	+	7974	protein_coding	STE20 like kinase [Source:HGNC Symbol;Acc:HGNC:11088]	-
ENSG00000092108	106.00077165825	202.7194624952	115.992167895597	450.405456626442	528.515833833627	684.741720696283	141.570800683016	554.554337052117	-1.96607238173982	1.02910444104214e-09	1.15794507578678e-07	SCFD1	14	30622112	30735812	+	6571	protein_coding	sec1 family domain containing 1 [Source:HGNC Symbol;Acc:HGNC:20726]	-
ENSG00000175305	26.2024379379945	78.3456859884833	33.459279200653	204.282256284124	239.593844671244	332.860558671804	46.0024677090436	258.912219875724	-2.48179850171572	1.04864496120405e-09	1.17071378871921e-07	CCNE2	8	94879770	94896678	-	4397	protein_coding	cyclin E2 [Source:HGNC Symbol;Acc:HGNC:1590]	-
ENSG00000067900	114.337911002158	239.93366333973	49.0736094942911	845.843398509767	726.709271521236	714.223655892929	134.44839461206	762.258775307977	-2.49989600111313	1.06952711107887e-09	1.18477073002458e-07	ROCK1	18	20946906	21111851	-	11113	protein_coding	Rho associated coiled-coil containing protein kinase 1 [Source:HGNC Symbol;Acc:HGNC:10251]	-
ENSG00000146587	21.4383583129046	40.1521640690977	18.9602582137034	147.673920205391	144.460994581191	138.850404474524	26.8502601985685	143.661773087035	-2.40838115264824	1.16070314948025e-09	1.26670727612277e-07	RBAK	7	5045821	5069488	+	6960	protein_coding	RB associated KRAB zinc finger [Source:HGNC Symbol;Acc:HGNC:17680]	zf-C2H2
ENSG00000118412	54.7869156885339	58.7592644913625	8.92247445350747	228.894576318356	295.088007223775	322.399226827833	40.8228848778013	282.127270123321	-2.78609746934733	1.16122220554292e-09	1.26670727612277e-07	CASP8AP2	6	89829894	89874436	+	8171	protein_coding	caspase 8 associated protein 2 [Source:HGNC Symbol;Acc:HGNC:1510]	-
ENSG00000181450	26.2024379379945	68.5524752399229	23.4214954404571	195.257738938239	192.027419626218	317.644075989665	39.3921362061248	234.976411518041	-2.56501296842854	1.29980823918238e-09	1.39656088255009e-07	ZNF678	1	227563543	227677443	+	8915	protein_coding	zinc finger protein 678 [Source:HGNC Symbol;Acc:HGNC:28652]	zf-C2H2
ENSG00000165525	58.3599754073513	122.415134357005	21.1908768270802	346.213301814861	481.830268511656	452.690359793654	67.3219955304789	426.911310040057	-2.65869064894318	1.33982020833446e-09	1.42880826694772e-07	NEMF	14	49782083	49853203	-	9426	protein_coding	nuclear export mediator factor [Source:HGNC Symbol;Acc:HGNC:10663]	-
ENSG00000198464	53.5958957822614	82.2629702879074	33.459279200653	210.025130958778	247.521582178748	364.244554203717	56.4393817569406	273.930422447081	-2.27321039531971	1.64695848009449e-09	1.74333605041113e-07	ZNF480	19	52297177	52325922	+	4836	protein_coding	zinc finger protein 480 [Source:HGNC Symbol;Acc:HGNC:23305]	zf-C2H2
ENSG00000172795	125.05709015861	225.243847216889	134.9524261093	539.830219417485	506.494340757225	742.754560921941	161.7511211616	596.359707032217	-1.87925550325087	1.77474824508487e-09	1.86479061928403e-07	DCP2	5	112976702	113020970	+	9951	protein_coding	decapping mRNA 2 [Source:HGNC Symbol;Acc:HGNC:24452]	-
ENSG00000142731	20.2473384066321	107.725318234165	21.1908768270802	292.886608407359	416.646649005509	431.767696105712	49.7211778226256	380.43365117286	-2.92468865688243	1.87371783292026e-09	1.95441079068836e-07	PLK4	4	127880861	127899195	+	4482	protein_coding	polo like kinase 4 [Source:HGNC Symbol;Acc:HGNC:11397]	-
ENSG00000164190	63.1240550324412	221.326562917465	39.0358257340952	703.91235297903	756.658502105142	657.161845834905	107.828814561334	705.910900306359	-2.70562052962277	1.97776549700047e-09	2.03325675914653e-07	NIPBL	5	36876759	37066413	+	12529	protein_coding	NIPBL, cohesin loading factor [Source:HGNC Symbol;Acc:HGNC:28862]	-
ENSG00000148943	121.484030439793	322.196633627637	152.797375016315	692.426603629722	813.033524380729	1123.16662797543	198.826013027915	876.208918661961	-2.13664667567447	2.16909761953895e-09	2.21402892737226e-07	LIN7C	11	27494576	27506773	-	4688	protein_coding	lin-7 homolog C, crumbs cell polarity complex component [Source:HGNC Symbol;Acc:HGNC:17789]	-
ENSG00000173588	23.8203981254495	52.8833380422262	26.7674233605224	165.722954897161	152.388732088696	200.667365370716	34.4903865093994	172.926350785524	-2.31453207976348	2.54212528818375e-09	2.57638087717346e-07	CEP83	12	94306449	94459988	-	6925	protein_coding	centrosomal protein 83 [Source:HGNC Symbol;Acc:HGNC:17966]	-
ENSG00000137831	136.967289221335	273.230579884835	93.6859817618284	635.818267550989	693.236602045107	852.123030199819	167.961283622666	727.059299931972	-2.11077037140489	3.00394580974843e-09	2.96498995071608e-07	UACA	15	70654554	70763593	-	11031	protein_coding	uveal autoantigen with coiled-coil domains and ankyrin repeats [Source:HGNC Symbol;Acc:HGNC:15947]	-
ENSG00000153914	115.52893090843	301.630891055661	103.723765522024	757.239046386533	757.539361828198	839.759638020581	173.627862495372	784.84601541177	-2.17286494173483	3.00856223130743e-09	2.96498995071608e-07	SREK1	5	66139971	66183615	+	18240	protein_coding	splicing regulatory glutamic acid and lysine rich protein 1 [Source:HGNC Symbol;Acc:HGNC:17882]	-
ENSG00000173542	35.7305971881743	122.415134357005	47.9583001876026	328.984677790899	343.535291991857	378.510006718223	68.7013439109273	350.343325500326	-2.34194160966363	3.46532695046086e-09	3.39174809055382e-07	MOB1B	4	70902326	71022449	+	8801	protein_coding	MOB kinase activator 1B [Source:HGNC Symbol;Acc:HGNC:29801]	-
ENSG00000040275	166.742786878147	448.529052284067	202.986293817295	968.904998680926	1082.57659963588	1390.40610508051	272.752710993169	1147.29590113244	-2.07017235970577	3.63126755963271e-09	3.5061360423751e-07	SPDL1	5	169583634	169604778	+	4777	protein_coding	spindle apparatus coiled-coil protein 1 [Source:HGNC Symbol;Acc:HGNC:26010]	-
ENSG00000119969	202.473384066321	406.418246065257	238.676191631325	940.190625307656	902.881216132445	1027.11258104443	282.522607254301	956.728140828175	-1.75759709680754	4.07444714711036e-09	3.90764092162464e-07	HELLS	10	94501434	94613905	+	10148	protein_coding	helicase, lymphoid specific [Source:HGNC Symbol;Acc:HGNC:4861]	-
ENSG00000055044	200.091344253776	484.76393205374	182.910726296903	963.162124006272	1283.41261649266	1485.50912184388	289.255334201473	1244.02795411427	-2.10245259721597	4.47498615803846e-09	4.26317014655797e-07	NOP58	2	202265716	202303666	+	3299	protein_coding	NOP58 ribonucleoprotein [Source:HGNC Symbol;Acc:HGNC:29926]	-
ENSG00000123219	123.866070252338	134.166987255278	44.6123722675373	333.086731129937	485.35370740388	638.141242482231	100.881809925051	485.527227005349	-2.26529946844249	4.76620597702629e-09	4.48086075077011e-07	CENPK	5	65517766	65563171	-	4312	protein_coding	centromere protein K [Source:HGNC Symbol;Acc:HGNC:29479]	-
ENSG00000103995	14.2922388752697	55.8213012667943	14.4990209869496	187.87404292797	174.410225165097	192.108093862013	28.2041870430046	184.797453985026	-2.69496425994342	5.10519915473292e-09	4.76818927589107e-07	CEP152	15	48712928	48811146	-	8168	protein_coding	centrosomal protein 152 [Source:HGNC Symbol;Acc:HGNC:29298]	-
ENSG00000174442	115.52893090843	302.610212130517	131.606498189235	666.993872927683	733.756149305685	897.772478246238	183.248547076061	766.174166826535	-2.06041083985301	5.24780994890601e-09	4.86955871232902e-07	ZWILCH	15	66504959	66550128	+	4849	protein_coding	zwilch kinetochore protein [Source:HGNC Symbol;Acc:HGNC:25468]	-
ENSG00000198554	122.675050346065	327.093239001918	131.606498189235	803.182043783765	748.730764597638	880.653935228831	193.791595845739	810.855581203411	-2.06166264593336	6.3127834221289e-09	5.67356447183786e-07	WDHD1	14	54938950	55027105	-	6385	protein_coding	WD repeat and HMG-box DNA binding protein 1 [Source:HGNC Symbol;Acc:HGNC:23170]	HMG
ENSG00000122483	35.7305971881743	31.3382743953933	11.1530930668843	110.755440154043	151.50787236564	190.206033526745	26.0739882168173	150.823115348809	-2.53115111554877	6.62813256775537e-09	5.91975089957651e-07	CCDC18	1	93179919	93278730	+	5633	protein_coding	coiled-coil domain containing 18 [Source:HGNC Symbol;Acc:HGNC:30370]	-
ENSG00000187240	22.6293782191771	70.5111173896349	14.4990209869496	256.788539023819	240.4747043943	188.303973191478	35.8798388652539	228.522405536532	-2.65851850506402	7.07962553911265e-09	6.28371732633042e-07	DYNC2H1	11	103109410	103479863	+	15012	protein_coding	dynein cytoplasmic 2 heavy chain 1 [Source:HGNC Symbol;Acc:HGNC:2962]	-
ENSG00000164187	52.404875875989	129.270381880997	45.7276815742258	296.16825107859	335.607554484353	447.935208955485	75.8009797770707	359.903671506143	-2.2403340733487	7.39927912961101e-09	6.52689498531737e-07	LMBRD2	5	36098412	36151961	-	8421	protein_coding	LMBR1 domain containing 2 [Source:HGNC Symbol;Acc:HGNC:25287]	-
ENSG00000080824	4354.36877733217	13809.406476545	7849.54690047319	27587.1291157026	34260.1580685418	48902.9222498939	8671.10738478347	36916.7364780461	-2.08991259662682	7.45641171198289e-09	6.53694008369543e-07	HSP90AA1	14	102080738	102139699	-	5248	protein_coding	heat shock protein 90 alpha family class A member 1 [Source:HGNC Symbol;Acc:HGNC:5253]	-
ENSG00000213799	29.7754976568119	87.1595756621876	32.3439698939646	201.821024280701	274.828233593486	287.211110625386	49.759681070988	254.620122833191	-2.34497704714838	8.14115341180015e-09	7.00825796714603e-07	ZNF845	19	53333746	53356906	+	6453	protein_coding	zinc finger protein 845 [Source:HGNC Symbol;Acc:HGNC:25112]	zf-C2H2
ENSG00000138385	272.743558536397	516.102206449134	302.248822112565	977.109105359004	1203.25438169456	1597.73068162466	363.698195699365	1259.36472289274	-1.79028469980657	8.53168058811591e-09	7.30046201222613e-07	SSB	2	169791933	169812064	+	5113	protein_coding	Sjogren syndrome antigen B [Source:HGNC Symbol;Acc:HGNC:11316]	-
ENSG00000276550	46.4497763446266	86.1802545873316	60.2267025611754	238.739504332049	229.023527994571	251.071964255304	64.2855778310445	239.611665527308	-1.89208225664941	8.77218126071772e-09	7.46157560807478e-07	HERC2P2	15	22495570	22590815	+	6965	transcribed_unprocessed_pseudogene	hect domain and RLD 2 pseudogene 2 [Source:HGNC Symbol;Acc:HGNC:4870]	-
ENSG00000178691	91.7085327829807	249.72687408829	47.9583001876026	678.479622276991	663.287371461201	818.836974332639	129.797902352958	720.201322690277	-2.46805887043111	9.24558128331515e-09	7.81410091425535e-07	SUZ12	17	31937018	32001045	+	6547	protein_coding	SUZ12, polycomb repressive complex 2 subunit [Source:HGNC Symbol;Acc:HGNC:17101]	-
ENSG00000060339	222.720722472953	371.16268737044	103.723765522024	971.366230684349	941.639043946911	1078.46821009665	232.535725121806	997.157828242636	-2.09855323069215	9.29599129057669e-09	7.81410091425535e-07	CCAR1	10	68721012	68792377	+	6059	protein_coding	cell division cycle and apoptosis regulator 1 [Source:HGNC Symbol;Acc:HGNC:24236]	-
ENSG00000149231	86.9444531578908	84.2216124376195	22.3061861337687	270.73552037655	330.322396146017	376.607946382956	64.4907505764263	325.888620968507	-2.33599204436822	9.97781215074343e-09	8.28970556012347e-07	CCDC82	11	96352769	96389956	-	17313	protein_coding	coiled-coil domain containing 82 [Source:HGNC Symbol;Acc:HGNC:26282]	-
ENSG00000151914	91.7085327829807	206.636746794625	71.3797956280597	621.05087553045	550.537326910028	436.522846943881	123.241691735222	536.037016461453	-2.11679310044328	1.00729571110239e-08	8.32037902407697e-07	DST	6	56457987	56954628	-	42341	protein_coding	dystonin [Source:HGNC Symbol;Acc:HGNC:1090]	-
ENSG00000169607	290.608857130484	932.313663262951	333.477482699842	2096.14925624874	2113.18247561145	2724.70143027063	518.800001031092	2311.34438737694	-2.15417208826823	1.07554150575895e-08	8.78256463845447e-07	CKAP2L	2	112736607	112764677	-	5219	protein_coding	cytoskeleton associated protein 2 like [Source:HGNC Symbol;Acc:HGNC:26877]	-
ENSG00000178966	11.9101990627248	56.8006223416504	13.3837116802612	153.416794880045	203.478596025946	213.981787717589	27.3648443615454	190.292392874527	-2.77998268984829	1.11082296147076e-08	9.01912506785065e-07	RMI1	9	83980711	84004074	+	3507	protein_coding	RecQ mediated genome instability 1 [Source:HGNC Symbol;Acc:HGNC:25764]	-
ENSG00000156802	337.058633475111	1471.91957550863	404.857278327901	3581.09256498073	3822.93119806323	4341.45271524796	737.945162437214	3915.15882609731	-2.40658049075057	1.13394973238061e-08	9.15488230266604e-07	ATAD2	8	123319850	123416350	-	7118	protein_coding	ATPase family, AAA domain containing 2 [Source:HGNC Symbol;Acc:HGNC:30123]	-
ENSG00000113356	66.6971147512587	110.663281458733	39.0358257340952	213.306773630009	383.173979529379	438.424907279148	72.1320739813622	344.968553479512	-2.2527756582951	1.16143861313659e-08	9.324133585237e-07	POLR3G	5	90471748	90514553	+	4019	protein_coding	RNA polymerase III subunit G [Source:HGNC Symbol;Acc:HGNC:30075]	-
ENSG00000159086	86.9444531578908	167.463903800383	92.57067245514	375.748085855939	389.339997590771	465.053751972892	115.659676471138	410.047278473201	-1.82140998694767	1.40762806188804e-08	1.09320679371631e-06	PAXBP1	21	32733899	32771858	-	7212	protein_coding	PAX3 and PAX7 binding protein 1 [Source:HGNC Symbol;Acc:HGNC:13579]	Others
ENSG00000122545	631.240550324413	1169.30936337811	527.541302063629	2269.25590715617	2602.94048163061	3029.03108391342	776.030405255385	2633.74249090007	-1.76214706028023	1.4703582338301e-08	1.13575238710444e-06	SEPT7	7	35800932	35907105	+	10906	protein_coding	septin 7 [Source:HGNC Symbol;Acc:HGNC:1717]	-
ENSG00000197020	3.57305971881743	31.3382743953933	10.0377837601959	117.318725496505	118.916062612566	125.535982127652	14.9830392914689	120.590256745574	-2.98063714162334	1.52382586818632e-08	1.17072428260121e-06	ZNF100	19	21722766	21767628	-	6612	protein_coding	zinc finger protein 100 [Source:HGNC Symbol;Acc:HGNC:12880]	zf-C2H2
ENSG00000196417	26.2024379379945	41.1314851439537	27.8827326672108	111.575850821851	164.72076821148	151.213796653763	31.7388852497197	142.503471895698	-2.15919435956466	1.54007643220313e-08	1.17688193669426e-06	ZNF765	19	53389793	53430413	+	12344	protein_coding	zinc finger protein 765 [Source:HGNC Symbol;Acc:HGNC:25092]	zf-C2H2
ENSG00000117155	115.52893090843	350.596944798463	114.876858588909	692.426603629722	855.314791087419	1235.38818775621	193.667578098601	927.709860824451	-2.25693684105725	1.59079188850152e-08	1.20917106844079e-06	SSX2IP	1	84643707	84690803	-	8639	protein_coding	SSX family member 2 interacting protein [Source:HGNC Symbol;Acc:HGNC:16509]	-
ENSG00000100815	78.6073138139834	81.2836492130514	73.6104142414366	257.608949691626	250.164161347917	229.198270399728	77.8337924228238	245.657127146424	-1.65794585812367	1.75432523460885e-08	1.31943724224003e-06	TRIP11	14	91965991	92040896	-	10372	protein_coding	thyroid hormone receptor interactor 11 [Source:HGNC Symbol;Acc:HGNC:12305]	-
ENSG00000004700	171.506866503237	345.700339424182	69.1491770146829	877.019003886461	998.894925945554	1029.01464137969	195.452127647367	968.309523737236	-2.30633450619316	1.76403992413038e-08	1.3197974092054e-06	RECQL	12	21468911	21501669	-	3778	protein_coding	RecQ like helicase [Source:HGNC Symbol;Acc:HGNC:9948]	-
ENSG00000023516	28.5844777505394	102.828712859884	13.3837116802612	315.858107105975	314.466921131008	355.685282695014	48.265634096895	328.670103643999	-2.75749794964117	1.87697008131819e-08	1.39697408656443e-06	AKAP11	13	42272153	42323267	+	9920	protein_coding	A-kinase anchoring protein 11 [Source:HGNC Symbol;Acc:HGNC:369]	-
ENSG00000107949	188.181145191051	318.279349328213	210.793458964114	592.336502157179	763.70537988959	976.707982159837	239.084651161126	777.583288068869	-1.69935870318582	2.15294776915538e-08	1.57431003000804e-06	BCCIP	10	125823546	125853695	+	4498	protein_coding	BRCA2 and CDKN1A interacting protein [Source:HGNC Symbol;Acc:HGNC:978]	-
ENSG00000178295	47.6407962508991	99.8907496353162	37.9205164274067	234.63745099301	257.211039132365	308.133774313327	61.8173541045407	266.660754812901	-2.10132734481168	2.15930556950018e-08	1.57431003000804e-06	GEN1	2	17753858	17788941	+	11827	protein_coding	GEN1, Holliday junction 5' flap endonuclease [Source:HGNC Symbol;Acc:HGNC:26881]	-
ENSG00000117500	229.866841910588	451.467015508635	221.946552030998	950.035553321349	927.545288378014	1167.86504585422	301.09346981674	1015.14862918453	-1.75140453110256	2.20674428139391e-08	1.60072973508218e-06	TMED5	1	93149742	93180728	-	9423	protein_coding	transmembrane p24 trafficking protein 5 [Source:HGNC Symbol;Acc:HGNC:24251]	-
ENSG00000197372	5.95509953136238	23.503705796545	6.6918558401306	91.8859947944655	73.9922167367077	120.780831289483	12.050220389346	95.5530142735522	-2.95928726366832	2.24304566566765e-08	1.61884457385811e-06	ZNF675	19	23525631	23687220	-	6785	protein_coding	zinc finger protein 675 [Source:HGNC Symbol;Acc:HGNC:30768]	zf-C2H2
ENSG00000138468	15.4832587815422	11.7518528982725	11.1530930668843	81.220656112965	71.3496375675396	80.8375642488668	12.7960682488997	77.8026193097905	-2.609295705997	2.35128819357215e-08	1.68843760231889e-06	SENP7	3	101324205	101513241	-	6396	protein_coding	SUMO specific peptidase 7 [Source:HGNC Symbol;Acc:HGNC:30402]	-
ENSG00000102780	104.809751751978	227.202489366601	127.145260962481	511.115846044214	561.988503309756	510.703200019311	153.052500693687	527.935849791094	-1.78264381718916	2.38138146633423e-08	1.70149705769581e-06	DGKH	13	42040036	42256578	+	19637	protein_coding	diacylglycerol kinase eta [Source:HGNC Symbol;Acc:HGNC:2854]	-
ENSG00000136866	9.52815925017981	12.7311739731285	3.3459279200653	62.3512107533873	60.779320890867	94.151986595739	8.53508704779122	72.4275060799978	-3.07151448012156	2.41313125404269e-08	1.71560425971493e-06	ZFP37	9	113038380	113056759	-	6354	protein_coding	ZFP37 zinc finger protein [Source:HGNC Symbol;Acc:HGNC:12863]	zf-C2H2
ENSG00000139116	51.2138559697165	142.001555854126	21.1908768270802	384.772603201824	436.906422635798	453.641389961288	71.4687628836409	425.106805266303	-2.56580514124672	2.5789290631131e-08	1.82440080751912e-06	KIF21A	12	39293228	39443390	-	10117	protein_coding	kinesin family member 21A [Source:HGNC Symbol;Acc:HGNC:19349]	-
ENSG00000119397	33.3485573756293	73.4490806142031	30.1133512805877	204.282256284124	190.265700180106	207.324576544152	45.6369964234734	200.624177669461	-2.12671881845552	2.60812529038289e-08	1.83596602953554e-06	CNTRL	9	121074863	121177610	+	9417	protein_coding	centriolin [Source:HGNC Symbol;Acc:HGNC:1858]	-
ENSG00000151725	91.7085327829807	160.608656276391	60.2267025611754	317.498928441591	396.38687537522	630.533001141161	104.181297206849	448.139601652657	-2.10080947272628	3.08486176173199e-08	2.13541333690223e-06	CENPU	4	184694618	184734133	-	2953	protein_coding	centromere protein U [Source:HGNC Symbol;Acc:HGNC:21348]	-
ENSG00000187398	2.38203981254495	13.7104950479846	4.46123722675373	44.3021760616173	83.6816736903242	90.347865925204	6.85125736242775	72.7772385590485	-3.37010209495879	3.09328593938952e-08	2.13541333690223e-06	LUZP2	11	24496970	25082631	+	8851	protein_coding	leucine zipper protein 2 [Source:HGNC Symbol;Acc:HGNC:23206]	-
ENSG00000153922	66.6971147512587	214.471315393473	37.9205164274067	548.85473676337	597.222892231998	629.581970973527	106.362982190713	591.886533322965	-2.47123398778868	3.50018703205497e-08	2.39319008076868e-06	CHD1	5	98853985	98928957	-	10437	protein_coding	chromodomain helicase DNA binding protein 1 [Source:HGNC Symbol;Acc:HGNC:1915]	-
ENSG00000109805	178.652985940871	703.152531746637	265.443614991847	1513.65768210526	1641.04166405341	2007.6246838748	382.416377559785	1720.77467667782	-2.16808114192497	3.82513893573954e-08	2.57965744791529e-06	NCAPG	4	17810902	17844862	+	4921	protein_coding	non-SMC condensin I complex subunit G [Source:HGNC Symbol;Acc:HGNC:24304]	-
ENSG00000144395	10.7191791564523	22.5243847216889	15.6143302936381	65.6328534246182	99.537148705333	132.193193301088	16.2859647239264	99.1210651436797	-2.59181238978127	3.82706353364619e-08	2.57965744791529e-06	CCDC150	2	196639554	196763490	+	9683	protein_coding	coiled-coil domain containing 150 [Source:HGNC Symbol;Acc:HGNC:26834]	-
ENSG00000198538	38.1126370007192	142.980876928982	49.0736094942911	360.9806938354	339.130993376577	416.551213423572	76.7223744746641	372.220966878516	-2.27079924319214	3.93512404281383e-08	2.6400433132305e-06	ZNF28	19	52797409	52857600	-	5974	protein_coding	zinc finger protein 28 [Source:HGNC Symbol;Acc:HGNC:13073]	zf-C2H2
ENSG00000174405	20.2473384066321	84.2216124376195	21.1908768270802	176.388293578661	294.207147500719	288.162140793019	41.8866092237773	252.919193957466	-2.58193089243257	3.96993683148441e-08	2.65095314588375e-06	LIG4	13	108207439	108218368	-	4387	protein_coding	DNA ligase 4 [Source:HGNC Symbol;Acc:HGNC:6601]	-
ENSG00000156256	116.719950814703	239.93366333973	73.6104142414366	445.482992619596	591.056874170606	892.066297240436	143.421342798623	642.868721343546	-2.16088100716421	4.40641075730695e-08	2.9287260335775e-06	USP16	21	29024629	29054488	+	5694	protein_coding	ubiquitin specific peptidase 16 [Source:HGNC Symbol;Acc:HGNC:12614]	-
ENSG00000163808	70.2701744700761	253.644158387715	70.2644863213713	551.315968766793	591.937733893662	810.277702823935	131.392939726387	651.177135161463	-2.30452749679728	4.79005985714327e-08	3.16897941474895e-06	KIF15	3	44761717	44873376	+	5285	protein_coding	kinesin family member 15 [Source:HGNC Symbol;Acc:HGNC:17273]	-
ENSG00000005175	109.573831377068	270.292616660267	93.6859817618284	507.834203372983	637.742439492576	838.808607852947	157.850809933055	661.461750239502	-2.06341844393069	5.14696935562284e-08	3.35845625990184e-06	RPAP3	12	47661249	47706061	-	5381	protein_coding	RNA polymerase II associated protein 3 [Source:HGNC Symbol;Acc:HGNC:26151]	-
ENSG00000153904	146.495448471515	452.446336583491	230.869026484506	1046.02360145485	998.014066222498	1073.71305925848	276.603603846504	1039.25024231194	-1.907291509749	5.39902290106657e-08	3.49104240978467e-06	DDAH1	1	85318481	85578363	-	4568	protein_coding	dimethylarginine dimethylaminohydrolase 1 [Source:HGNC Symbol;Acc:HGNC:2715]	-
ENSG00000164163	241.777040973313	782.477538809977	321.209080326269	1480.02084472514	1781.09836001932	2237.77398444216	448.487886703186	1832.96439639554	-2.02953013657426	5.56484001894314e-08	3.58205242660799e-06	ABCE1	4	145097932	145129179	+	6265	protein_coding	ATP binding cassette subfamily E member 1 [Source:HGNC Symbol;Acc:HGNC:69]	-
ENSG00000254004	53.5958957822614	102.828712859884	23.4214954404571	281.400859058051	261.615337747645	317.644075989665	59.9487013608676	286.886757598453	-2.25212670930604	5.81825326859478e-08	3.71173389322408e-06	ZNF260	19	36510695	36528660	-	5952	protein_coding	zinc finger protein 260 [Source:HGNC Symbol;Acc:HGNC:13499]	zf-C2H2
ENSG00000100629	20.2473384066321	57.7799434165064	34.5745885073414	182.131168253316	164.72076821148	155.017917324297	37.5339567768267	167.289951263031	-2.14531984044711	5.87584165806857e-08	3.73181232416888e-06	CEP128	14	80476983	80959517	-	9400	protein_coding	centrosomal protein 128 [Source:HGNC Symbol;Acc:HGNC:20359]	-
ENSG00000146263	67.8881346575312	166.484582725527	78.0716514681903	356.058229828554	373.484522575763	457.445510631823	104.148122950416	395.66275434538	-1.92013685469303	5.9138952121048e-08	3.73936117614945e-06	MMS22L	6	97142161	97283217	-	21793	protein_coding	MMS22 like, DNA repair protein [Source:HGNC Symbol;Acc:HGNC:21475]	-
ENSG00000038219	76.2252740014385	134.166987255278	53.5348467210448	455.327920633289	357.629047560754	251.071964255304	87.9757026592536	354.676310816449	-2.00757157268022	6.13161940076848e-08	3.85603226140408e-06	BOD1L1	4	13568738	13627723	-	15860	protein_coding	biorientation of chromosomes in cell division 1 like 1 [Source:HGNC Symbol;Acc:HGNC:31792]	-
ENSG00000104412	82.1803735328009	51.9040169673702	32.3439698939646	159.980080222507	265.138776639869	285.309050290118	55.4761201313785	236.809302384165	-2.09644017583856	6.31718090650664e-08	3.94203122943144e-06	EMC2	8	108443601	108486918	+	3781	protein_coding	ER membrane protein complex subunit 2 [Source:HGNC Symbol;Acc:HGNC:28963]	-
ENSG00000203326	28.5844777505394	73.4490806142031	36.8052071207183	170.645418904007	177.933664057321	275.798748613781	46.2795884951536	208.12594385837	-2.15921776868491	6.40091345602826e-08	3.97691536028886e-06	ZNF525	19	53365693	53392217	+	7193	protein_coding	zinc finger protein 525 [Source:HGNC Symbol;Acc:HGNC:29423]	zf-C2H2
ENSG00000198087	94.0905725955256	215.450636468329	41.266444347472	555.418022105832	572.558819986429	585.834583262376	116.935884470442	571.270475118212	-2.2844208626401	6.49007762900902e-08	4.00567599253278e-06	CD2AP	6	47477789	47627263	+	6751	protein_coding	CD2 associated protein [Source:HGNC Symbol;Acc:HGNC:14258]	-
ENSG00000135046	840.860053828368	1516.96834495201	722.720430734105	2398.06038200199	3539.29436723919	4685.72563593137	1026.84960983816	3541.02679505752	-1.78540415244425	6.50326683182368e-08	4.00567599253278e-06	ANXA1	9	73151757	73170393	+	4561	protein_coding	annexin A1 [Source:HGNC Symbol;Acc:HGNC:533]	-
ENSG00000137941	46.4497763446266	103.80803393474	44.6123722675373	224.792522979317	241.355564117356	339.51776984524	64.9567275156348	268.555285647305	-2.04018640092518	6.61681151370064e-08	4.03107878654956e-06	TTLL7	1	83865028	83999150	-	10543	protein_coding	tubulin tyrosine ligase like 7 [Source:HGNC Symbol;Acc:HGNC:26242]	-
ENSG00000147687	60.7420152198963	97.9321074856041	70.2644863213713	189.514864263585	301.254025285167	331.909528504171	76.3128696756239	274.226139350974	-1.84080806616838	6.76113319645974e-08	4.06693736658445e-06	TATDN1	8	124488485	124539458	-	4778	protein_coding	TatD DNase domain containing 1 [Source:HGNC Symbol;Acc:HGNC:24220]	-
ENSG00000122435	28.5844777505394	37.2142008445296	22.3061861337687	123.882010838967	111.869184828118	135.997313971623	29.3682882429459	123.916169879569	-2.0714666743865	6.76641805522723e-08	4.06693736658445e-06	TRMT13	1	100133150	100150497	+	4133	protein_coding	tRNA methyltransferase 13 homolog [Source:HGNC Symbol;Acc:HGNC:25502]	-
ENSG00000164022	98.8546522206155	229.161131516314	129.375879575858	415.948208578518	529.396693556683	783.648858130191	152.463887770929	576.331253421797	-1.91482935534469	6.77348560704758e-08	4.06693736658445e-06	AIMP1	4	106315544	106349226	+	3328	protein_coding	aminoacyl tRNA synthetase complex interacting multifunctional protein 1 [Source:HGNC Symbol;Acc:HGNC:10648]	-
ENSG00000153207	103.618731845705	429.921951861802	109.300312055466	1192.05670032463	998.894925945554	1013.79815869755	214.280331920991	1068.24992832258	-2.31478999881283	6.87085967230358e-08	4.10152987327542e-06	AHCTF1	1	246839098	246931967	-	9598	protein_coding	AT-hook containing transcription factor 1 [Source:HGNC Symbol;Acc:HGNC:24618]	-
ENSG00000111247	309.665175630844	416.211456813817	143.874900562808	786.773830427611	1032.36759542168	1825.02689168912	289.917177669156	1214.72277251281	-2.06586122776673	6.92969203793553e-08	4.10893357768045e-06	RAD51AP1	12	4538798	4560048	+	2558	protein_coding	RAD51 associated protein 1 [Source:HGNC Symbol;Acc:HGNC:16956]	-
ENSG00000164985	340.631693193928	591.509929213049	361.360215367052	1248.66503640336	1138.07076218841	1290.54793747897	431.16727925801	1225.76124535691	-1.50604396412987	7.11839140292679e-08	4.19709805965978e-06	PSIP1	9	15464066	15511019	-	6768	protein_coding	PC4 and SFRS1 interacting protein 1 [Source:HGNC Symbol;Acc:HGNC:9527]	-
ENSG00000134709	38.1126370007192	106.745997159308	13.3837116802612	278.939627054627	333.845835038241	354.73425252738	52.7474486134296	322.506571540083	-2.60378718245472	7.17096404325786e-08	4.19971623680962e-06	HOOK1	1	59814786	59876378	+	6758	protein_coding	hook microtubule tethering protein 1 [Source:HGNC Symbol;Acc:HGNC:19884]	-
ENSG00000120526	332.294553850021	644.393267255275	332.362173393153	1085.40331350962	1443.72908608886	1790.78980565431	436.34999816615	1439.9740684176	-1.72111281280468	7.2309603510049e-08	4.21756830268816e-06	NUDCD1	8	109240919	109334385	-	4439	protein_coding	NudC domain containing 1 [Source:HGNC Symbol;Acc:HGNC:24306]	-
ENSG00000105821	77.416293907711	177.257114548943	64.6879397879291	347.033712482669	424.574386513013	512.605260354579	106.453782748194	428.07111978342	-2.00249768794942	7.44814745410773e-08	4.32658646826014e-06	DNAJC2	7	103312474	103344873	-	6564	protein_coding	DnaJ heat shock protein family (Hsp40) member C2 [Source:HGNC Symbol;Acc:HGNC:13192]	MYB
ENSG00000177683	30.9665175630844	55.8213012667943	14.4990209869496	169.8250082362	158.554750150088	168.33233967117	33.7622799389428	165.570699352486	-2.28446326166965	7.49084544456288e-08	4.33377252642929e-06	THAP5	7	108554543	108569750	-	4961	protein_coding	THAP domain containing 5 [Source:HGNC Symbol;Acc:HGNC:23188]	THAP
ENSG00000128000	17.8652985940871	37.2142008445296	14.4990209869496	124.702421506775	121.558641781734	104.61331843971	23.1928401418554	116.95812724274	-2.32122716940108	7.83560877183137e-08	4.47883397397881e-06	ZNF780B	19	40028260	40056209	-	9217	protein_coding	zinc finger protein 780B [Source:HGNC Symbol;Acc:HGNC:33109]	zf-C2H2
ENSG00000151233	27.393457844267	152.774087677542	57.9960839477985	374.107264520324	455.404476819975	405.138851411968	79.3878764898693	411.550197584089	-2.36681867914911	8.4001279528622e-08	4.75590083827115e-06	GXYLT1	12	42081845	42144879	-	7497	protein_coding	glucoside xylosyltransferase 1 [Source:HGNC Symbol;Acc:HGNC:27482]	-
ENSG00000162607	309.665175630844	774.642970211128	200.755675203918	1678.56022633461	1672.75261408343	2072.29473527389	428.354607015297	1807.86919189731	-2.07603165033313	8.42017433227853e-08	4.75590083827115e-06	USP1	1	62436297	62451804	+	4263	protein_coding	ubiquitin specific peptidase 1 [Source:HGNC Symbol;Acc:HGNC:12607]	-
ENSG00000165490	102.427711939433	172.360509174663	65.8032490946176	395.437941883325	406.957192051892	415.600183255939	113.530490069571	405.998439063719	-1.83460282714531	8.70376847731051e-08	4.89561132394458e-06	DDIAS	11	82899975	82958277	+	5339	protein_coding	DNA damage induced apoptosis suppressor [Source:HGNC Symbol;Acc:HGNC:26351]	-
ENSG00000154727	58.3599754073513	155.712050902111	53.5348467210448	355.237819160746	345.297011437969	419.404303926474	89.2022910101689	373.31304484173	-2.0589339673168	8.76782022489298e-08	4.89561132394458e-06	GABPA	21	25734570	25772460	+	5429	protein_coding	GA binding protein transcription factor subunit alpha [Source:HGNC Symbol;Acc:HGNC:4071]	ETS
ENSG00000167232	14.2922388752697	14.6898161228406	5.57654653344217	80.4002454451573	68.7070583983714	73.229322907797	11.5195338438508	74.1122089171086	-2.68190542066761	8.77030440118833e-08	4.89561132394458e-06	ZNF91	19	23304991	23395560	-	10397	protein_coding	zinc finger protein 91 [Source:HGNC Symbol;Acc:HGNC:13166]	zf-C2H2
ENSG00000136982	295.372936755574	386.831824568136	478.467692569338	866.35366520496	1109.88325105062	1352.36489837516	386.890817964349	1109.53393821025	-1.51936505460713	8.90214841801386e-08	4.94987163009409e-06	DSCC1	8	119833976	119856010	-	2603	protein_coding	DNA replication and sister chromatid cohesion 1 [Source:HGNC Symbol;Acc:HGNC:24453]	-
ENSG00000164327	91.7085327829807	234.057736890594	55.7654653344217	501.270918030522	602.508050570334	626.728880470626	127.177245002665	576.835949690494	-2.17707332431513	9.39620506247335e-08	5.20433218382729e-06	RICTOR	5	38937919	39074408	-	13550	protein_coding	RPTOR independent companion of MTOR complex 2 [Source:HGNC Symbol;Acc:HGNC:28611]	-
ENSG00000145725	106.00077165825	295.754964606524	70.2644863213713	612.026358184565	687.95144370677	886.360116234633	157.340074195382	728.77930604199	-2.20798422059883	1.01278609620038e-07	5.54510088685955e-06	PPIP5K2	5	103120149	103212799	+	17270	protein_coding	diphosphoinositol pentakisphosphate kinase 2 [Source:HGNC Symbol;Acc:HGNC:29035]	-
ENSG00000107890	14.2922388752697	14.6898161228406	2.23061861337687	70.5553174314646	76.6347959058758	83.690654751768	10.4042245371624	76.9602560297028	-2.88101677813111	1.05045375784531e-07	5.7293832822937e-06	ANKRD26	10	26991914	27100498	-	7941	protein_coding	ankyrin repeat domain 26 [Source:HGNC Symbol;Acc:HGNC:29186]	-
ENSG00000100479	125.05709015861	167.463903800383	104.839074828713	295.347840410782	453.642757373863	597.24694527398	132.453356262569	448.745847686208	-1.75800787025813	1.0844398022836e-07	5.89226037058273e-06	POLE2	14	49643555	49688422	-	2955	protein_coding	DNA polymerase epsilon 2, accessory subunit [Source:HGNC Symbol;Acc:HGNC:9178]	-
ENSG00000152404	28.5844777505394	72.469759539347	34.5745885073414	155.057616215661	199.955157133722	224.44311956156	45.209608599076	193.151964303647	-2.08485965677015	1.17019025364307e-07	6.31019574511677e-06	CWF19L2	11	107326345	107457844	-	3581	protein_coding	CWF19 like cell cycle control factor 2 [Source:HGNC Symbol;Acc:HGNC:26508]	-
ENSG00000135837	55.9779355948064	175.298472399231	40.1511350407836	439.740117944942	431.621264297462	427.963575435177	90.4758476782738	433.10831922586	-2.25305046125298	1.296042290177e-07	6.93649600248287e-06	CEP350	1	179954738	180114880	+	14301	protein_coding	centrosomal protein 350 [Source:HGNC Symbol;Acc:HGNC:24238]	-
ENSG00000165572	58.3599754073513	82.2629702879074	74.725723548125	246.123200342318	230.785247440684	198.765305035449	71.7828897477946	225.224584272817	-1.64711910673931	1.37391021939967e-07	7.32581232657509e-06	KBTBD6	13	41127569	41132746	-	5178	protein_coding	kelch repeat and BTB domain containing 6 [Source:HGNC Symbol;Acc:HGNC:25340]	-
ENSG00000141446	97.6636323143431	71.490438464491	28.9980419738993	211.665952294394	294.207147500719	330.007468168903	66.0507042509111	278.626855988005	-2.07773311326343	1.394579489949e-07	7.40837952095583e-06	ESCO1	18	21529281	21600884	-	5288	protein_coding	establishment of sister chromatid cohesion N-acetyltransferase 1 [Source:HGNC Symbol;Acc:HGNC:24645]	-
ENSG00000196504	661.016047981224	1241.77912291746	440.547176141931	2153.57800299528	2638.17487055285	3636.73936103137	781.114115680205	2809.4974115265	-1.84600531609559	1.40865906169235e-07	7.45545851540138e-06	PRPF40A	2	152651593	152717997	-	9536	protein_coding	pre-mRNA processing factor 40 homolog A [Source:HGNC Symbol;Acc:HGNC:16463]	-
ENSG00000065548	338.249653381383	660.062404452972	329.016245473088	1063.25222547882	1479.84433473415	1782.2305341456	442.442767769148	1441.77569811952	-1.7029356651468	1.45466062585118e-07	7.67051673188684e-06	ZC3H15	2	186486156	186509363	+	3125	protein_coding	zinc finger CCCH-type containing 15 [Source:HGNC Symbol;Acc:HGNC:29528]	-
ENSG00000148773	1111.22157255222	2243.62458249519	1159.92167895597	7137.57280992723	4667.67567247398	3515.95852974189	1504.92261133446	5107.0690040477	-1.76251989380249	1.46411364693804e-07	7.68154008793235e-06	MKI67	10	128096659	128126385	-	12807	protein_coding	marker of proliferation Ki-67 [Source:HGNC Symbol;Acc:HGNC:7107]	-
ENSG00000151849	59.5509953136238	118.497850057581	55.7654653344217	283.041680393666	251.925880794029	297.672442469356	77.9381035685421	277.546667885684	-1.82632199311842	1.46750206018582e-07	7.68154008793235e-06	CENPJ	13	24882284	24922889	-	5812	protein_coding	centromere protein J [Source:HGNC Symbol;Acc:HGNC:17272]	-
ENSG00000196584	48.8318161571715	144.939519078694	68.0338677079944	266.633467037511	369.080223960482	436.522846943881	87.2684009812867	357.412179313958	-2.02762923320079	1.5130486236955e-07	7.89104555934624e-06	XRCC2	7	152644779	152676165	-	4853	protein_coding	X-ray repair cross complementing 2 [Source:HGNC Symbol;Acc:HGNC:12829]	-
ENSG00000151553	109.573831377068	292.817001381956	160.604540163134	727.704262345454	613.959226970063	599.149005609248	187.665124307386	646.937498308255	-1.7823672056594	1.63876297288558e-07	8.51560832092178e-06	FAM160B1	10	114821744	114899832	+	6216	protein_coding	family with sequence similarity 160 member B1 [Source:HGNC Symbol;Acc:HGNC:29320]	-
ENSG00000136108	506.183460165803	1070.39793481765	631.265067585653	2176.5495016939	1921.15505598523	2466.02122467425	735.94882085637	2187.9085941178	-1.57099229350153	1.68680263460411e-07	8.73348175670029e-06	CKAP2	13	52455429	52476628	+	4547	protein_coding	cytoskeleton associated protein 2 [Source:HGNC Symbol;Acc:HGNC:1990]	-
ENSG00000166479	402.564728320097	1040.03898149712	499.658569396418	1949.29574671116	2054.16487416669	2517.37685372648	647.420759737877	2173.61249153478	-1.74625282249513	1.69761740422005e-07	8.7577446593157e-06	TMX3	18	68673688	68715298	-	7637	protein_coding	thioredoxin related transmembrane protein 3 [Source:HGNC Symbol;Acc:HGNC:24718]	-
ENSG00000116747	114.337911002158	271.271937735123	141.644281949431	478.299419331905	589.295154724493	791.257099471261	175.751376895571	619.61722450922	-1.81446671699293	1.76755111277363e-07	9.08572136745871e-06	TROVE2	1	193059422	193091777	+	9102	protein_coding	TROVE domain family member 2 [Source:HGNC Symbol;Acc:HGNC:11313]	-
ENSG00000131747	1585.24749524867	5371.57609558538	2442.52738164767	11504.6187946678	10875.0941408499	12076.1810686131	3133.11699082724	11485.2980013769	-1.87389451035371	1.77466427545396e-07	9.08958870832872e-06	TOP2A	17	40388516	40417950	-	6437	protein_coding	DNA topoisomerase II alpha [Source:HGNC Symbol;Acc:HGNC:11989]	-
ENSG00000197619	28.5844777505394	24.483026871401	10.0377837601959	87.7839414554269	106.584026489781	122.682891624751	21.0350961273788	105.683619856653	-2.32854060578778	1.78513613344919e-07	9.11056976678174e-06	ZNF615	19	51991332	52008230	-	4898	protein_coding	zinc finger protein 615 [Source:HGNC Symbol;Acc:HGNC:24740]	zf-C2H2
ENSG00000197601	148.87748828406	477.908684529748	171.757633230019	926.243643954924	1048.22307043669	1185.93461903926	266.181268681275	1053.46711114362	-1.98217386853374	1.8048034442303e-07	9.17816413453771e-06	FAR1	11	13668670	13732346	+	7501	protein_coding	fatty acyl-CoA reductase 1 [Source:HGNC Symbol;Acc:HGNC:26222]	-
ENSG00000151414	179.844005847144	531.77134364683	123.799333042416	1032.07662010212	1201.49266224844	1498.82354419075	278.471560845463	1244.13094218044	-2.15739212371007	2.00202605343598e-07	1.01091704253004e-05	NEK7	1	198156963	198322420	+	5485	protein_coding	NIMA related kinase 7 [Source:HGNC Symbol;Acc:HGNC:13386]	-
ENSG00000012983	97.6636323143431	327.093239001918	124.914642349105	653.867302242759	699.402620106499	843.563758691116	183.223837888455	732.277893680125	-1.99524944696369	2.05429788110312e-07	1.03365903947055e-05	MAP4K5	14	50418501	50561126	-	7620	protein_coding	mitogen-activated protein kinase kinase kinase kinase 5 [Source:HGNC Symbol;Acc:HGNC:6867]	-
ENSG00000175455	35.7305971881743	94.994144261036	28.9980419738993	230.535397653971	227.261808548459	243.463722914234	53.2409278077032	233.753643038888	-2.12511751363317	2.06892957917114e-07	1.03736855039844e-05	CCDC14	3	123897305	123961408	-	11423	protein_coding	coiled-coil domain containing 14 [Source:HGNC Symbol;Acc:HGNC:25766]	-
ENSG00000163714	181.035025753416	643.413946180419	185.14134491028	1279.84064178005	1433.15876941218	1614.84922464207	336.530105614705	1442.61621194477	-2.09792956825834	2.0865826350222e-07	1.04256174316319e-05	U2SURP	3	142964497	143060546	+	11118	protein_coding	U2 snRNP associated SURP domain containing [Source:HGNC Symbol;Acc:HGNC:30855]	-
ENSG00000145241	11.9101990627248	41.1314851439537	11.1530930668843	104.192154811581	125.962940397014	138.850404474524	21.3982590911876	123.001833227707	-2.50389455685967	2.09954803202386e-07	1.04538471699028e-05	CENPC	4	67468748	67545606	-	8613	protein_coding	centromere protein C [Source:HGNC Symbol;Acc:HGNC:1854]	-
ENSG00000126653	41.6856967195367	94.0148231861799	46.8429908809142	228.074165650548	216.691491871787	227.296210064461	60.8478369288769	224.020622528932	-1.87269782931611	2.17111140466999e-07	1.07553570176886e-05	NSRP1	17	30115521	30186475	+	4806	protein_coding	nuclear speckle splicing regulatory protein 1 [Source:HGNC Symbol;Acc:HGNC:25305]	-
ENSG00000183137	10.7191791564523	58.7592644913625	23.4214954404571	134.547349520467	160.3164695962	232.051360902629	30.9666463627573	175.638393339766	-2.48857714260893	2.17515617782506e-07	1.07553570176886e-05	CEP57L1	6	109095110	109163932	+	6432	protein_coding	centrosomal protein 57 like 1 [Source:HGNC Symbol;Acc:HGNC:21561]	-
ENSG00000124383	104.809751751978	187.050325297504	156.143302936381	410.205333903864	424.574386513013	454.592420128921	149.334459995287	429.790713515266	-1.52214784803307	2.32188255485761e-07	1.14412764513501e-05	MPHOSPH10	2	71130314	71150101	+	4673	protein_coding	M-phase phosphoprotein 10 [Source:HGNC Symbol;Acc:HGNC:7213]	-
ENSG00000116406	36.9216170944468	113.601244683301	30.1133512805877	303.551947088859	236.07040577902	303.378623475159	60.2120710194451	281.000325447679	-2.21390149096872	2.40092910814425e-07	1.17901295379317e-05	EDEM3	1	184690231	184754913	-	7804	protein_coding	ER degradation enhancing alpha-mannosidase like protein 3 [Source:HGNC Symbol;Acc:HGNC:16787]	-
ENSG00000197045	346.586792725291	911.747920690974	283.288563898862	1420.95127664298	2090.28012281199	2735.1627621146	513.874425771709	2082.13138718986	-2.017390651135	2.44432408711264e-07	1.19325211288714e-05	GMFB	14	54474484	54489196	-	7966	protein_coding	glia maturation factor beta [Source:HGNC Symbol;Acc:HGNC:4373]	-
ENSG00000188994	51.2138559697165	34.2762376199614	10.0377837601959	131.265706849236	171.767645995929	179.744701682774	31.8426257832913	160.92601817598	-2.34014260331178	2.44662609570281e-07	1.19325211288714e-05	ZNF292	6	87152833	87264196	+	13128	protein_coding	zinc finger protein 292 [Source:HGNC Symbol;Acc:HGNC:18410]	zf-C2H2
ENSG00000100941	145.304428565242	464.198189481763	240.906810244702	1064.07263614662	985.682030099713	974.80592182457	283.469809430569	1008.1868626903	-1.8282517854702	2.50948407744166e-07	1.21974583219868e-05	PNN	14	39175183	39183218	+	4201	protein_coding	pinin, desmosome associated protein [Source:HGNC Symbol;Acc:HGNC:9162]	-
ENSG00000060749	128.630149877427	394.666393166985	90.3400538417631	1246.20380439994	803.344067427112	784.599888297825	204.545532295392	944.715920041625	-2.20487550192474	2.56364408128544e-07	1.24184657361251e-05	QSER1	11	32892820	32993316	+	10899	protein_coding	glutamine and serine rich 1 [Source:HGNC Symbol;Acc:HGNC:26154]	-
ENSG00000196172	8.33713934390734	11.7518528982725	1.11530930668843	56.6083360787332	49.3281444911385	84.6416849194017	7.06810051628942	63.5260551630911	-3.15091405979518	2.61518259632898e-07	1.26253240883585e-05	ZNF681	19	23739195	23758891	-	6497	protein_coding	zinc finger protein 681 [Source:HGNC Symbol;Acc:HGNC:26457]	zf-C2H2
ENSG00000151304	20.2473384066321	58.7592644913625	6.6918558401306	118.139136164313	192.908279349274	265.33741676981	28.5661529127084	192.128277427799	-2.73643171257455	2.76864023295964e-07	1.32764660835548e-05	SRFBP1	5	121961961	122075570	+	3111	protein_coding	serum response factor binding protein 1 [Source:HGNC Symbol;Acc:HGNC:26333]	-
ENSG00000054654	178.652985940871	317.300028253357	167.296396003265	1007.46430006789	703.806918721779	503.094958678241	221.083136732498	738.12205915597	-1.73773134513995	2.91257771772594e-07	1.39199784569578e-05	SYNE2	14	63852983	64226433	+	31374	protein_coding	spectrin repeat containing nuclear envelope protein 2 [Source:HGNC Symbol;Acc:HGNC:17084]	-
ENSG00000171988	64.3150749387137	165.505261650671	25.652114053834	417.589029914133	425.455246236069	441.277997782049	85.1574835477395	428.107424644084	-2.32434765212595	3.01173350839377e-07	1.42982298454973e-05	JMJD1C	10	63167221	63521850	-	11066	protein_coding	jumonji domain containing 1C [Source:HGNC Symbol;Acc:HGNC:12313]	-
ENSG00000189180	38.1126370007192	36.2348797696735	21.1908768270802	121.420778835544	110.988325105062	146.458645815594	31.8461311991577	126.289249918733	-1.98641286740117	3.03720289557239e-07	1.43714004562018e-05	ZNF33A	10	38010650	38065088	+	7523	protein_coding	zinc finger protein 33A [Source:HGNC Symbol;Acc:HGNC:13096]	zf-C2H2
ENSG00000274349	15.4832587815422	23.503705796545	15.6143302936381	67.2736747602337	106.584026489781	94.151986595739	18.2004316239084	89.3365626152513	-2.28639507793633	3.07816927597807e-07	1.44473147868602e-05	ZNF658	9	66856426	66932141	+	4843	protein_coding	zinc finger protein 658 [Source:HGNC Symbol;Acc:HGNC:25226]	-
ENSG00000152495	54.7869156885339	101.849391785028	50.1889188009795	202.641434948509	251.045021070973	269.141537440345	68.9417420915139	240.942664486609	-1.79889695366216	3.08129501946773e-07	1.44473147868602e-05	CAMK4	5	111223653	111494886	+	13910	protein_coding	calcium/calmodulin dependent protein kinase IV [Source:HGNC Symbol;Acc:HGNC:1464]	-
ENSG00000166801	348.968832537836	935.251626487519	546.501560277332	1786.03402381742	1852.44799758686	2223.50853192765	610.240673100896	1953.99685111065	-1.67787391434436	3.10251274061493e-07	1.44885317200612e-05	FAM111A	11	59142748	59155039	+	7221	protein_coding	family with sequence similarity 111 member A [Source:HGNC Symbol;Acc:HGNC:24725]	-
ENSG00000178074	28.5844777505394	140.042913704414	35.6898978140299	370.825621849093	317.990360023232	356.636312862648	68.1057630896611	348.484098244991	-2.346942788229	3.13397956958903e-07	1.45878071822239e-05	C2orf69	2	199911256	199955935	+	4296	protein_coding	chromosome 2 open reading frame 69 [Source:HGNC Symbol;Acc:HGNC:26799]	-
ENSG00000043093	111.955871189613	210.554031094049	113.76154928222	372.466443184708	433.382983743574	653.35772516437	145.423817188627	486.402384030884	-1.73840680711973	3.15115219182988e-07	1.46201184484574e-05	DCUN1D1	3	182938074	182985953	-	8412	protein_coding	defective in cullin neddylation 1 domain containing 1 [Source:HGNC Symbol;Acc:HGNC:18184]	-
ENSG00000186871	166.742786878147	370.183366295583	247.598666084832	790.055473098842	763.70537988959	769.383405615685	261.508273086187	774.381419534706	-1.56396753628591	3.18748185702335e-07	1.47408141543248e-05	ERCC6L	X	72204657	72239047	-	4364	protein_coding	ERCC excision repair 6 like, spindle assembly checkpoint helicase [Source:HGNC Symbol;Acc:HGNC:20794]	-
ENSG00000023287	132.203209596245	129.270381880997	44.6123722675373	331.445909794322	325.918097530736	565.862949742067	102.028654581593	407.742319022375	-1.99766349392652	3.36951232664541e-07	1.55323648863752e-05	RB1CC1	8	52622456	52745843	-	7615	protein_coding	RB1 inducible coiled-coil 1 [Source:HGNC Symbol;Acc:HGNC:15574]	-
ENSG00000148677	194.136244722414	399.562998541265	231.984335791194	674.377568937952	801.582347981	1157.40371401025	275.227859684958	877.787876976399	-1.67112912357598	3.4106855814978e-07	1.56716067394224e-05	ANKRD1	10	90912096	90921276	-	1979	protein_coding	ankyrin repeat domain 1 [Source:HGNC Symbol;Acc:HGNC:15819]	-
ENSG00000137601	19.0563185003596	47.00741159309	15.6143302936381	118.139136164313	125.082080673958	146.458645815594	27.2260201290292	129.893287551288	-2.24007943470309	3.49565777732205e-07	1.60105607813885e-05	NEK1	4	169392857	169612629	-	8308	protein_coding	NIMA related kinase 1 [Source:HGNC Symbol;Acc:HGNC:7744]	-
ENSG00000117475	69.0791545638036	144.939519078694	32.3439698939646	277.298805719012	361.152486452978	478.368174319765	82.1208811788208	372.273155497252	-2.17521283408437	3.56931169240785e-07	1.62956754263605e-05	BLZF1	1	169367970	169396540	+	3820	protein_coding	basic leucine zipper nuclear factor 1 [Source:HGNC Symbol;Acc:HGNC:1065]	Others
ENSG00000172244	25.011418031722	64.6351909404987	32.3439698939646	169.8250082362	145.341854304247	178.793671515141	40.6635262887284	164.653511351863	-2.00706096953284	3.85000722473123e-07	1.74655883306061e-05	C5orf34	5	43486701	43515145	-	3011	protein_coding	chromosome 5 open reading frame 34 [Source:HGNC Symbol;Acc:HGNC:24738]	-
ENSG00000149308	47.6407962508991	113.601244683301	17.8449489070149	255.147717688203	326.798957253792	323.350256995467	59.6956632804049	301.765643979154	-2.33062020822622	4.01213852268673e-07	1.81434998383523e-05	NPAT	11	108157215	108222642	-	7534	protein_coding	nuclear protein, coactivator of histone transcription [Source:HGNC Symbol;Acc:HGNC:7896]	-
ENSG00000171634	63.1240550324412	158.650014126679	61.3420118678638	557.058843441447	338.250133653521	269.141537440345	94.3720270089946	388.150171511771	-2.03577115224215	4.18099616157703e-07	1.8847455882945e-05	BPTF	17	67825524	67984378	+	15098	protein_coding	bromodomain PHD finger transcription factor [Source:HGNC Symbol;Acc:HGNC:3581]	-
ENSG00000111615	69.0791545638036	150.81544552783	50.1889188009795	289.604965736128	328.560676699904	422.257394429375	90.0278396308712	346.807678955136	-1.94006754697382	4.22689465325529e-07	1.89516019684917e-05	KRR1	12	75490861	75511636	-	10749	protein_coding	KRR1, small subunit processome component homolog [Source:HGNC Symbol;Acc:HGNC:5176]	-
ENSG00000109184	129.8211697837	180.195077773512	92.57067245514	348.674533818284	396.38687537522	466.004782140526	134.195640004117	403.688730444677	-1.586174763539	4.23062353250444e-07	1.89516019684917e-05	DCUN1D4	4	51843000	51916837	+	7625	protein_coding	defective in cullin neddylation 1 domain containing 4 [Source:HGNC Symbol;Acc:HGNC:28998]	-
ENSG00000119906	115.52893090843	290.858359232244	119.338095815662	621.871286198258	564.631082478924	616.267548626655	175.241795318779	600.923305767946	-1.77437652137661	4.54713111326205e-07	2.01222035154123e-05	SLF2	10	100912569	100965136	+	9208	protein_coding	SMC5-SMC6 complex localization factor 2 [Source:HGNC Symbol;Acc:HGNC:17814]	-
ENSG00000100519	643.150749387137	1222.19270142034	905.631157031008	1999.34079744743	2503.40333292528	3703.31147276573	923.658202612828	2735.35186771281	-1.56569218510985	4.5482657351142e-07	2.01222035154123e-05	PSMC6	14	52707172	52728587	+	7482	protein_coding	proteasome 26S subunit, ATPase 6 [Source:HGNC Symbol;Acc:HGNC:9553]	-
ENSG00000151665	59.5509953136238	84.2216124376195	63.5726304812407	202.641434948509	189.384840457049	240.610632411333	69.115079410828	210.878969272297	-1.60539543412803	5.05037891714599e-07	2.20703103137664e-05	PIGF	2	46580937	46617119	-	4978	protein_coding	phosphatidylinositol glycan anchor biosynthesis class F [Source:HGNC Symbol;Acc:HGNC:8962]	-
ENSG00000157181	28.5844777505394	86.1802545873316	43.4970629608489	191.976096267008	200.836016856778	231.100330734996	52.75393176624	207.970814619594	-1.96952789311415	5.07910044466594e-07	2.21281540714257e-05	ODR4	1	186375838	186421378	+	4073	protein_coding	odr-4 GPCR localization factor homolog [Source:HGNC Symbol;Acc:HGNC:24299]	-
ENSG00000117620	27.393457844267	66.5938330902108	25.652114053834	160.800490890315	164.72076821148	166.430279335902	39.8798016627706	163.983846145899	-2.02902023672624	5.19427845178331e-07	2.25611668923962e-05	SLC35A3	1	99969351	100035637	+	18238	protein_coding	solute carrier family 35 member A3 [Source:HGNC Symbol;Acc:HGNC:11023]	-
ENSG00000116752	116.719950814703	270.292616660267	147.220828482873	462.711616643558	555.822485248364	737.048379916138	178.077798652614	585.194160602687	-1.7130793689797	5.21520532513714e-07	2.25834194230938e-05	BCAS2	1	114567557	114581639	-	1299	protein_coding	BCAS2, pre-mRNA processing factor [Source:HGNC Symbol;Acc:HGNC:975]	-
ENSG00000198826	125.05709015861	570.944186641072	151.682065709627	1215.02819902324	1203.25438169456	1398.01434642158	282.56111416977	1272.09897571313	-2.16829323113078	5.34827649540697e-07	2.29823828345056e-05	ARHGAP11A	15	32615144	32639949	+	6428	protein_coding	Rho GTPase activating protein 11A [Source:HGNC Symbol;Acc:HGNC:15783]	-
ENSG00000096968	15.4832587815422	31.3382743953933	18.9602582137034	101.730922808158	96.0137098131088	93.2009564281052	21.9272637968796	96.9818630164574	-2.13355200264804	5.51805591243483e-07	2.36086883199682e-05	JAK2	9	4984390	5128183	+	6170	protein_coding	Janus kinase 2 [Source:HGNC Symbol;Acc:HGNC:6192]	-
ENSG00000182263	20.2473384066321	60.7179066410745	34.5745885073414	187.87404292797	182.337962672601	121.731861457117	38.5132778516827	163.981289019229	-2.08034856913001	5.53705881051419e-07	2.36192747469396e-05	FIGN	2	163593396	163736012	-	9942	protein_coding	fidgetin, microtubule severing factor [Source:HGNC Symbol;Acc:HGNC:13285]	-
ENSG00000162616	29.7754976568119	62.6765487907866	28.9980419738993	118.95954683212	170.886786272873	209.22663687942	40.4833628071659	166.357656661471	-2.02924506199377	5.61142450035629e-07	2.38652547946701e-05	DNAJB4	1	77979175	78017964	+	3783	protein_coding	DnaJ heat shock protein family (Hsp40) member B4 [Source:HGNC Symbol;Acc:HGNC:14886]	-
ENSG00000138376	84.5624133453458	216.429957543185	122.684023735728	405.282869897017	464.213074050535	524.968652533817	141.225464874753	464.821532160457	-1.71447118457162	5.63544286385985e-07	2.3896284428652e-05	BARD1	2	214725646	214809711	-	6067	protein_coding	BRCA1 associated RING domain 1 [Source:HGNC Symbol;Acc:HGNC:952]	-
ENSG00000012048	151.259528096604	493.577821727445	134.9524261093	974.64787335558	960.137098131088	1250.60467043835	259.929925311117	1061.79654730834	-2.02788107448513	5.77760090805538e-07	2.44266026556542e-05	BRCA1	17	43044295	43170245	-	9187	protein_coding	BRCA1, DNA repair associated [Source:HGNC Symbol;Acc:HGNC:1100]	-
ENSG00000186130	45.2587564383541	110.663281458733	57.9960839477985	216.58841630124	234.308686332908	332.860558671804	71.3060406149618	261.252553768651	-1.86627733438183	5.80594571042677e-07	2.44740307380527e-05	ZBTB6	9	122908056	122913330	-	4106	protein_coding	zinc finger and BTB domain containing 6 [Source:HGNC Symbol;Acc:HGNC:16764]	ZBTB
ENSG00000164070	57.1689555010789	189.988288522072	53.5348467210448	369.184800513477	414.004069836341	498.339807840073	100.230696914732	427.176226063297	-2.08565134723586	6.01245327846514e-07	2.52699874556667e-05	HSPA4L	4	127781821	127840733	+	11621	protein_coding	heat shock protein family A (Hsp70) member 4 like [Source:HGNC Symbol;Acc:HGNC:17041]	-
ENSG00000197056	65.5060948449862	145.91884015355	114.876858588909	340.470427140207	303.896604454335	379.461036885857	108.767264529148	341.2760228268	-1.64543717834803	6.13213596155872e-07	2.56974260676464e-05	ZMYM1	1	35032172	35115859	+	5220	protein_coding	zinc finger MYM-type containing 1 [Source:HGNC Symbol;Acc:HGNC:26253]	-
ENSG00000006634	100.045672126888	229.161131516314	69.1491770146829	387.233835205247	544.371308848635	595.344884938713	132.785326885961	508.983342997532	-1.93449332502088	6.41614137483768e-07	2.68089649843364e-05	DBF4	7	87876216	87909541	+	4583	protein_coding	DBF4 zinc finger [Source:HGNC Symbol;Acc:HGNC:17364]	-
ENSG00000125885	79.7983337202559	340.803734049902	128.26057026917	698.989888972184	730.232710413461	804.571521818133	182.954212679776	744.598040401259	-2.02147095252811	6.56766985525481e-07	2.73620997759741e-05	MCM8	20	5950652	5998977	+	7691	protein_coding	minichromosome maintenance 8 homologous recombination repair factor [Source:HGNC Symbol;Acc:HGNC:16147]	-
ENSG00000167766	64.3150749387137	111.642602533589	44.6123722675373	238.739504332049	243.998143286524	276.749778781415	73.5233499132799	253.162475466662	-1.77821662599029	6.86992427071739e-07	2.85381447176022e-05	ZNF83	19	52594060	52690496	-	8028	protein_coding	zinc finger protein 83 [Source:HGNC Symbol;Acc:HGNC:13158]	zf-C2H2
ENSG00000011426	622.903410980505	2097.70574234164	925.7067245514	4097.9512856996	4017.60119685862	4534.51183927761	1215.43862595785	4216.68810727861	-1.79405788394564	6.97573466766412e-07	2.88936951886726e-05	ANLN	7	36389806	36453791	+	6012	protein_coding	anillin actin binding protein [Source:HGNC Symbol;Acc:HGNC:14082]	-
ENSG00000164118	47.6407962508991	57.7799434165064	24.5368047471455	134.547349520467	147.103573750359	232.051360902629	43.319181471517	171.234094724485	-1.97843871288331	7.16374803544157e-07	2.95014292295274e-05	CEP44	4	174283677	174333380	+	7132	protein_coding	centrosomal protein 44 [Source:HGNC Symbol;Acc:HGNC:29356]	-
ENSG00000015568	3.57305971881743	7.83456859884833	1.11530930668843	67.2736747602337	15.8554750150088	90.347865925204	4.1743125414514	57.8256719001488	-3.76320110331639	7.19788573746008e-07	2.95568353989381e-05	RGPD5	2	109792758	109857695	+	14175	protein_coding	RANBP2-like and GRIP domain containing 5 [Source:HGNC Symbol;Acc:HGNC:32418]	-
ENSG00000129317	63.1240550324412	188.02964637236	30.1133512805877	340.470427140207	450.119318481639	642.896393320399	93.7556842284629	477.828712980748	-2.34428152094609	7.43747178359213e-07	3.04531437786623e-05	PUS7L	12	43718993	43758817	-	14037	protein_coding	pseudouridylate synthase 7 like [Source:HGNC Symbol;Acc:HGNC:25276]	-
ENSG00000064933	66.6971147512587	81.2836492130514	49.0736094942911	183.771989588931	199.074297410666	227.296210064461	65.684791152867	203.380832354686	-1.6273379044689	7.54162713888796e-07	3.0791386232774e-05	PMS1	2	189784085	189877629	+	5454	protein_coding	PMS1 homolog 1, mismatch repair system component [Source:HGNC Symbol;Acc:HGNC:9121]	HMG
ENSG00000113594	16.6742786878147	83.2422913627635	13.3837116802612	151.77597354443	236.951265502076	304.329653642793	37.7667605769465	231.018964229766	-2.60003075523064	7.63165149401871e-07	3.10701708973012e-05	LIFR	5	38474963	38608354	-	11864	protein_coding	LIF receptor alpha [Source:HGNC Symbol;Acc:HGNC:6597]	-
ENSG00000169139	125.05709015861	294.775643531668	140.528972642743	536.548576746254	539.086150510299	757.97104360408	186.78723544434	611.201923620211	-1.70699975352484	7.68174833920045e-07	3.11852794793109e-05	UBE2V2	8	48008400	48064708	+	6606	protein_coding	ubiquitin conjugating enzyme E2 V2 [Source:HGNC Symbol;Acc:HGNC:12495]	-
ENSG00000135315	7.14611943763486	15.6691371976967	6.6918558401306	42.6613547260018	74.8730764597638	79.8865340812331	9.83570415848737	65.8069884223329	-2.72202282758115	7.81715799599819e-07	3.14482382342783e-05	CEP162	6	84124241	84227635	-	5474	protein_coding	centrosomal protein 162 [Source:HGNC Symbol;Acc:HGNC:21107]	-
ENSG00000198000	165.551766971874	388.790466717848	173.988251843396	599.720198167449	842.101895241578	982.41416316564	242.776828511039	808.078752191556	-1.73233439465693	7.82901986335889e-07	3.14482382342783e-05	NOL8	9	92297358	92325636	-	8056	protein_coding	nucleolar protein 8 [Source:HGNC Symbol;Acc:HGNC:23387]	-
ENSG00000140006	13.1012189689972	47.986732667946	44.6123722675373	135.367760188275	138.294976519799	195.912214532548	35.2334413014935	156.524983746874	-2.1419295050476	8.07218789649235e-07	3.20421014002433e-05	WDR89	14	63597039	63641861	-	3209	protein_coding	WD repeat domain 89 [Source:HGNC Symbol;Acc:HGNC:20489]	-
ENSG00000117569	30.9665175630844	21.5450636468329	21.1908768270802	86.1431201198114	88.9668320286604	131.242163133454	24.5674860123325	102.117371760642	-2.05908216658912	8.19298761488841e-07	3.23866937401569e-05	PTBP2	1	96721665	96823738	+	12937	protein_coding	polypyrimidine tract binding protein 2 [Source:HGNC Symbol;Acc:HGNC:17662]	-
ENSG00000196247	14.2922388752697	17.6277793474087	5.57654653344217	77.9390134417341	103.060587597557	48.5025385493201	12.4988549187069	76.5007131962038	-2.60721227698763	8.81456626408738e-07	3.46044373389584e-05	ZNF107	7	64666083	64711582	+	7162	protein_coding	zinc finger protein 107 [Source:HGNC Symbol;Acc:HGNC:12887]	zf-C2H2
ENSG00000006652	165.551766971874	379.976577044144	143.874900562808	647.304016900297	725.82841179818	970.050770986401	229.801081526275	781.061066561626	-1.76242703440467	8.85471618694015e-07	3.46668203592807e-05	IFRD1	7	112422968	112481017	+	7489	protein_coding	interferon related developmental regulator 1 [Source:HGNC Symbol;Acc:HGNC:5456]	-
ENSG00000138346	70.2701744700761	205.657425719769	166.181086696577	443.842171283981	468.617372665815	572.520160915504	147.369562295474	494.9932349551	-1.74453403162247	8.88221041865194e-07	3.46794499679061e-05	DNA2	10	68414064	68472121	-	4867	protein_coding	DNA replication helicase/nuclease 2 [Source:HGNC Symbol;Acc:HGNC:2939]	-
ENSG00000068885	14.2922388752697	29.3796322456812	13.3837116802612	96.8084588013119	61.6601806139231	139.801434642158	19.018527600404	99.4233580191309	-2.3729302912184	8.94436956407727e-07	3.47323481170283e-05	IFT80	3	160256986	160399880	-	7175	protein_coding	intraflagellar transport 80 [Source:HGNC Symbol;Acc:HGNC:29262]	-
ENSG00000163006	41.6856967195367	93.0355021113239	56.8807746411101	182.131168253316	200.836016856778	298.62347263699	63.8673244906569	227.196885915695	-1.82376434665052	9.36424823027826e-07	3.62642566966603e-05	CCDC138	2	108786757	108885477	+	5796	protein_coding	coiled-coil domain containing 138 [Source:HGNC Symbol;Acc:HGNC:26531]	-
ENSG00000197299	59.5509953136238	189.008967447216	80.3022700815672	394.617531215517	375.246242021875	430.816665938078	109.620744280802	400.22681305849	-1.86282812408946	9.51356369564095e-07	3.67429257326241e-05	BLM	15	90717327	90816165	+	6674	protein_coding	Bloom syndrome RecQ like helicase [Source:HGNC Symbol;Acc:HGNC:1058]	-
ENSG00000186017	9.52815925017981	44.0694483685218	28.9980419738993	109.114618818428	120.677782058678	174.989550844606	27.5318831975336	134.927317240571	-2.27902635033973	9.64208467300596e-07	3.71389191313356e-05	ZNF566	19	36445119	36489902	-	6481	protein_coding	zinc finger protein 566 [Source:HGNC Symbol;Acc:HGNC:25919]	zf-C2H2
ENSG00000165156	48.8318161571715	209.574710019193	53.5348467210448	409.384923236056	457.166196266087	543.038225718858	103.98045763247	469.863115073667	-2.17017753367789	1.03129562255199e-06	3.93237907275206e-05	ZHX1	8	123248451	123275541	-	6741	protein_coding	zinc fingers and homeoboxes 1 [Source:HGNC Symbol;Acc:HGNC:12871]	Homeobox
ENSG00000078674	86.9444531578908	311.424101804221	64.6879397879291	683.402086283837	661.525652015089	704.713354216592	154.35216491668	683.213697505173	-2.14232973343316	1.03193992462003e-06	3.93237907275206e-05	PCM1	8	17922840	18029944	+	14445	protein_coding	pericentriolar material 1 [Source:HGNC Symbol;Acc:HGNC:8727]	-
ENSG00000155545	89.3264929704357	223.285205067177	86.9941259216978	392.976709879902	439.549001804966	565.862949742067	133.20194131977	466.129553808978	-1.80269786535955	1.07086242279279e-06	4.0698468142843e-05	MIER3	5	56919602	56971675	-	5763	protein_coding	MIER family member 3 [Source:HGNC Symbol;Acc:HGNC:26678]	Others
ENSG00000163781	110.76485128334	462.239547332051	148.336137789562	936.908982636425	879.098003609932	1100.34190395222	240.446845468318	972.11629673286	-2.01270815357515	1.12771975281504e-06	4.2670030333106e-05	TOPBP1	3	133598175	133662380	-	7304	protein_coding	DNA topoisomerase II binding protein 1 [Source:HGNC Symbol;Acc:HGNC:17008]	-
ENSG00000198252	57.1689555010789	157.670693051823	89.2247445350747	255.968128356011	391.98257675994	427.963575435177	101.354797695992	358.638093517043	-1.81777308844608	1.12871038949714e-06	4.2670030333106e-05	STYX	14	52730180	52774998	+	4978	protein_coding	serine/threonine/tyrosine interacting protein [Source:HGNC Symbol;Acc:HGNC:11447]	-
ENSG00000170802	89.3264929704357	196.843536046064	27.8827326672108	416.768619246326	492.400585188329	574.422221250771	104.68425389457	494.530475228475	-2.23603977492746	1.15521872029864e-06	4.35569274751122e-05	FOXN2	2	48314637	48379294	+	5481	protein_coding	forkhead box N2 [Source:HGNC Symbol;Acc:HGNC:5281]	Fork
ENSG00000070081	48.8318161571715	89.1182178118997	40.1511350407836	199.359792277278	168.244207103704	263.435356434542	59.3670563366183	210.346451938508	-1.81838940148031	1.18136833393081e-06	4.4332110184491e-05	NUCB2	11	17208153	17349980	+	9025	protein_coding	nucleobindin 2 [Source:HGNC Symbol;Acc:HGNC:8044]	-
ENSG00000105810	179.844005847144	650.269193704411	136.067735415989	1539.0904128073	1375.02202769048	1256.31085144415	322.060311655848	1390.14109731398	-2.10799004237811	1.18198278378524e-06	4.4332110184491e-05	CDK6	7	92604921	92836594	-	12260	protein_coding	cyclin dependent kinase 6 [Source:HGNC Symbol;Acc:HGNC:1777]	-
ENSG00000186687	30.9665175630844	112.621923608445	56.8807746411101	234.63745099301	219.334071040955	358.538373197915	66.8230719375464	270.83663174396	-2.01116773253416	1.19829279335711e-06	4.45516992979643e-05	LYRM7	5	131170810	131205426	+	6351	protein_coding	LYR motif containing 7 [Source:HGNC Symbol;Acc:HGNC:28072]	-
ENSG00000075292	132.203209596245	392.707751017272	90.3400538417631	797.439169109111	849.148773026027	833.102426847145	205.083671485093	826.563456327428	-2.0080722628823	1.19876569160602e-06	4.45516992979643e-05	ZNF638	2	71276561	71435069	+	12474	protein_coding	zinc finger protein 638 [Source:HGNC Symbol;Acc:HGNC:17894]	-
ENSG00000089335	76.2252740014385	194.884893896352	83.6481980016325	356.058229828554	380.531400360211	476.466113984497	118.252788633141	404.351914724421	-1.76876933844082	1.20030820361905e-06	4.45516992979643e-05	ZNF302	19	34677639	34686397	+	5032	protein_coding	zinc finger protein 302 [Source:HGNC Symbol;Acc:HGNC:13848]	zf-C2H2
ENSG00000163376	13.1012189689972	10.7725318234165	1.11530930668843	44.3021760616173	70.4687778444835	77.0334435783319	8.32968669970071	63.9347991614776	-2.93909640222156	1.2173506906831e-06	4.50672056214029e-05	KBTBD8	3	66998307	67011210	+	4736	protein_coding	kelch repeat and BTB domain containing 8 [Source:HGNC Symbol;Acc:HGNC:30691]	-
ENSG00000196865	145.304428565242	361.369476621879	136.067735415989	715.398102328338	650.074475615361	763.677224609883	214.24721353437	709.716600851194	-1.72510183555861	1.28557090605637e-06	4.72571726267023e-05	NHLRC2	10	113854661	113917194	+	11223	protein_coding	NHL repeat containing 2 [Source:HGNC Symbol;Acc:HGNC:24731]	-
ENSG00000134480	100.045672126888	228.181810441458	100.377837601959	378.209317859362	456.285336543031	584.883553094742	142.868440056768	473.126069165712	-1.7234976467169	1.29303686917096e-06	4.73781970780845e-05	CCNH	5	87318416	87413019	-	6070	protein_coding	cyclin H [Source:HGNC Symbol;Acc:HGNC:1594]	-
ENSG00000090905	73.8432341888935	144.939519078694	73.6104142414366	355.237819160746	345.297011437969	239.659602243699	97.4643891696747	313.398144280805	-1.68092309812376	1.30837552035861e-06	4.76956280253177e-05	TNRC6A	16	24610209	24827632	+	12924	protein_coding	trinucleotide repeat containing 6A [Source:HGNC Symbol;Acc:HGNC:11969]	-
ENSG00000128708	883.736770454178	775.622291285984	404.857278327901	1493.14741541006	1941.41482961552	2780.81221016102	688.072113356021	2071.7914850622	-1.5901616489067	1.32226051128219e-06	4.80791417461134e-05	HAT1	2	171922448	171983682	+	6790	protein_coding	histone acetyltransferase 1 [Source:HGNC Symbol;Acc:HGNC:4821]	-
ENSG00000229676	9.52815925017981	13.7104950479846	5.57654653344217	52.5062827396946	68.7070583983714	55.1597497227562	9.60506694386885	58.7910302869407	-2.60197795858566	1.42505217714971e-06	5.11658181192696e-05	ZNF492	19	22634324	22667670	+	4245	protein_coding	zinc finger protein 492 [Source:HGNC Symbol;Acc:HGNC:23707]	zf-C2H2
ENSG00000114346	496.655300915623	1646.238726833	595.575169771623	2846.00460662501	2970.25898614498	3894.46853646011	912.823065840084	3236.91070974337	-1.82545261117514	1.48503491253716e-06	5.31858368424964e-05	ECT2	3	172750682	172821474	+	5499	protein_coding	epithelial cell transforming 2 [Source:HGNC Symbol;Acc:HGNC:3155]	-
ENSG00000115540	73.8432341888935	200.760820345488	75.8410328548135	325.703035119668	394.625155929108	588.687673765277	116.815029129732	436.338621604684	-1.89635441256961	1.51409262230669e-06	5.39460804720493e-05	MOB4	2	197515571	197553699	+	4296	protein_coding	MOB family member 4, phocein [Source:HGNC Symbol;Acc:HGNC:17261]	-
ENSG00000188342	95.2815925017981	186.071004222648	102.608456215336	353.596997825131	345.297011437969	435.571816776247	127.987017646594	378.155275346449	-1.5588668900612	1.54573634822273e-06	5.48103533898331e-05	GTF2F2	13	45120515	45284909	+	3619	protein_coding	general transcription factor IIF subunit 2 [Source:HGNC Symbol;Acc:HGNC:4653]	-
ENSG00000093144	107.191791564523	309.465459654509	177.334179763461	486.503526009982	684.428004814546	813.130793326837	197.997143660831	661.354108050455	-1.73689382242693	1.59587152327893e-06	5.64480298704356e-05	ECHDC1	6	127288710	127343609	-	5678	protein_coding	ethylmalonyl-CoA decarboxylase 1 [Source:HGNC Symbol;Acc:HGNC:21489]	-
ENSG00000175087	9.52815925017981	24.483026871401	7.80716514681903	70.5553174314646	70.4687778444835	90.347865925204	13.9394504228	77.1239870670507	-2.44754125384143	1.61213662460117e-06	5.68825490507427e-05	PDIK1L	1	26111165	26125543	+	4535	protein_coding	PDLIM1 interacting kinase 1 like [Source:HGNC Symbol;Acc:HGNC:18981]	-
ENSG00000135336	96.4726124080706	262.458048061419	140.528972642743	450.405456626442	483.591987957768	735.146319580871	166.486544370744	556.381254721694	-1.73708964793998	1.7221374970525e-06	6.03170216492161e-05	ORC3	6	87590067	87667453	+	3689	protein_coding	origin recognition complex subunit 3 [Source:HGNC Symbol;Acc:HGNC:8489]	-
ENSG00000138160	290.608857130484	1247.6550493666	393.704185261017	2486.66473412522	2363.34663695937	2660.98240903917	643.989363919366	2503.66459337459	-1.9578896481925	1.79146492486889e-06	6.25917696243922e-05	KIF11	10	92593286	92655395	+	4860	protein_coding	kinesin family member 11 [Source:HGNC Symbol;Acc:HGNC:6388]	-
ENSG00000072415	251.305200223493	588.571965988481	360.244906060364	1024.69292409185	1074.64886212837	1318.12781234035	400.040690757446	1139.15653285352	-1.50812508518203	1.7983009761704e-06	6.26773681694514e-05	MPP5	14	67241109	67335819	+	8743	protein_coding	membrane palmitoylated protein 5 [Source:HGNC Symbol;Acc:HGNC:18669]	-
ENSG00000054267	54.7869156885339	158.650014126679	63.5726304812407	324.062213784052	333.845835038241	320.497166492566	92.3365200988177	326.13507177162	-1.814363815736	1.80881743748958e-06	6.2890513824151e-05	ARID4B	1	235131634	235328219	-	11073	protein_coding	AT-rich interaction domain 4B [Source:HGNC Symbol;Acc:HGNC:15550]	ARID
ENSG00000169019	85.7534332516183	150.81544552783	54.6501560277332	219.870058972471	386.697418421603	458.396540799456	97.073011602394	354.98800606451	-1.86642654905761	1.82415366653993e-06	6.32697958613e-05	COMMD8	4	47450796	47463719	-	1766	protein_coding	COMM domain containing 8 [Source:HGNC Symbol;Acc:HGNC:26036]	-
ENSG00000111142	147.686468377787	514.143564299422	197.409747283853	887.684342567961	1077.29144129754	1082.27233076718	286.41325998702	1015.74937154423	-1.82404951550385	1.87434935680442e-06	6.46967447070898e-05	METAP2	12	95473520	95515839	+	4491	protein_coding	methionyl aminopeptidase 2 [Source:HGNC Symbol;Acc:HGNC:16672]	-
ENSG00000067798	63.1240550324412	158.650014126679	54.6501560277332	367.543979177862	294.207147500719	323.350256995467	92.1414083956177	328.367127891349	-1.82776728155522	1.93808064907659e-06	6.67353553621795e-05	NAV3	12	77324641	78213008	+	13265	protein_coding	neuron navigator 3 [Source:HGNC Symbol;Acc:HGNC:15998]	-
ENSG00000119938	69.0791545638036	94.0148231861799	93.6859817618284	234.63745099301	193.78913907233	333.811588839438	85.5933198372707	254.079392968259	-1.56713459507413	1.96097382513847e-06	6.73613364452613e-05	PPP1R3C	10	91628442	91633054	-	2524	protein_coding	protein phosphatase 1 regulatory subunit 3C [Source:HGNC Symbol;Acc:HGNC:9293]	-
ENSG00000095002	238.203981254495	962.672616583488	354.668359526922	1710.55624237911	1966.07890186109	2049.47001125068	518.514985788302	1908.70171849696	-1.87882454095911	2.03941904987177e-06	6.93888052920658e-05	MSH2	2	47402969	47663146	+	13777	protein_coding	mutS homolog 2 [Source:HGNC Symbol;Acc:HGNC:7325]	-
ENSG00000166845	28.5844777505394	144.939519078694	42.3817536541605	393.797120547709	243.998143286524	358.538373197915	71.9685834944647	332.111212344049	-2.19871310821119	2.14111037729211e-06	7.26756942791075e-05	C18orf54	18	54357917	54385218	+	6165	protein_coding	chromosome 18 open reading frame 54 [Source:HGNC Symbol;Acc:HGNC:13796]	-
ENSG00000165338	34.5395772819018	78.3456859884833	33.459279200653	131.265706849236	195.550858518442	230.149300567362	48.7815141570127	185.655288645013	-1.91931297009094	2.21525559449443e-06	7.48368852135352e-05	HECTD2	10	91409280	91514829	+	11550	protein_coding	HECT domain E3 ubiquitin protein ligase 2 [Source:HGNC Symbol;Acc:HGNC:26736]	-
ENSG00000162819	152.450548002877	321.217312552781	108.185002748778	539.009808749677	628.052982538959	752.264862598278	193.950954434812	639.775884628972	-1.71900956847657	2.23497001457161e-06	7.53248148778969e-05	BROX	1	222712553	222735196	+	4980	protein_coding	BRO1 domain and CAAX motif containing [Source:HGNC Symbol;Acc:HGNC:26512]	-
ENSG00000115963	51.2138559697165	167.463903800383	37.9205164274067	254.327307020396	385.816558698547	510.703200019311	85.5327587325021	383.615688579418	-2.15893506960349	2.25393427147074e-06	7.57852252689807e-05	RND3	2	150468195	150539011	-	3594	protein_coding	Rho family GTPase 3 [Source:HGNC Symbol;Acc:HGNC:671]	-
ENSG00000143401	318.002314974751	992.05224882917	440.547176141931	1733.52774107773	1828.66478506435	2049.47001125068	583.533913315284	1870.55417913092	-1.67938846102501	2.45303326618393e-06	8.14720949678734e-05	ANP32E	1	150218417	150236156	-	3605	protein_coding	acidic nuclear phosphoprotein 32 family member E [Source:HGNC Symbol;Acc:HGNC:16673]	-
ENSG00000177200	39.3036569069917	89.1182178118997	14.4990209869496	215.768005633432	231.66610716374	203.520455873618	47.6402985686137	216.984856223596	-2.17926901975758	2.45727592240402e-06	8.14720949678734e-05	CHD9	16	53055033	53329150	+	16504	protein_coding	chromodomain helicase DNA binding protein 9 [Source:HGNC Symbol;Acc:HGNC:25701]	-
ENSG00000129173	13.1012189689972	38.1935219193856	8.92247445350747	109.935029486235	97.7754292592209	97.9561072662739	20.0724051139634	101.888855337243	-2.32605643320382	2.55151431777918e-06	8.44007861135752e-05	E2F8	11	19224063	19241620	-	4140	protein_coding	E2F transcription factor 8 [Source:HGNC Symbol;Acc:HGNC:24727]	E2F
ENSG00000187231	19.0563185003596	40.1521640690977	17.8449489070149	82.8614774485805	106.584026489781	138.850404474524	25.6844771588241	109.431969470962	-2.07848465757589	2.62637267477852e-06	8.6476648669551e-05	SESTD1	2	179101692	179264790	-	11349	protein_coding	SEC14 and spectrin domain containing 1 [Source:HGNC Symbol;Acc:HGNC:18379]	-
ENSG00000013441	104.809751751978	86.1802545873316	114.876858588909	228.894576318356	251.925880794029	391.824429065095	101.955621642739	290.881628725827	-1.51302739182348	2.66477618375104e-06	8.71387909972594e-05	CLK1	2	200853009	200864744	-	5170	protein_coding	CDC like kinase 1 [Source:HGNC Symbol;Acc:HGNC:2068]	-
ENSG00000079134	73.8432341888935	136.12562940499	100.377837601959	228.074165650548	317.990360023232	368.999705041886	103.448900398614	305.021410238555	-1.55576054441804	2.77078451005563e-06	8.93781278751578e-05	THOC1	18	214520	268050	-	8102	protein_coding	THO complex 1 [Source:HGNC Symbol;Acc:HGNC:19070]	-
ENSG00000117528	178.652985940871	467.136152706332	249.829284698209	768.724795735841	931.068727270239	965.295620148233	298.539474448471	888.363047718104	-1.5710353012388	2.78109605745792e-06	8.9508699687103e-05	ABCD3	1	94418455	94518666	+	7589	protein_coding	ATP binding cassette subfamily D member 3 [Source:HGNC Symbol;Acc:HGNC:67]	-
ENSG00000188647	59.5509953136238	269.313295585411	94.8012910685168	456.968741968904	547.894747740859	700.909233546057	141.221860655851	568.59090775194	-2.00504147301029	2.81470329970064e-06	9.03867643881396e-05	PTAR1	9	69709522	69759959	-	12200	protein_coding	protein prenyltransferase alpha subunit repeat containing 1 [Source:HGNC Symbol;Acc:HGNC:30449]	-
ENSG00000153130	319.193334881024	308.486138579653	150.566756402939	534.087344742831	817.437822996009	967.1976804835	259.415409954538	772.907616074113	-1.57456045872064	2.86880413776738e-06	9.17118817196777e-05	SCOC	4	140257286	140385726	+	6294	protein_coding	short coiled-coil protein [Source:HGNC Symbol;Acc:HGNC:20335]	-
ENSG00000120688	39.3036569069917	62.6765487907866	25.652114053834	151.77597354443	147.984433473415	146.458645815594	42.5441065838708	148.739684277813	-1.79896832975323	2.88988233183788e-06	9.21795056293823e-05	WBP4	13	41061274	41084006	+	2623	protein_coding	WW domain binding protein 4 [Source:HGNC Symbol;Acc:HGNC:12739]	-
ENSG00000198677	169.124826690692	568.98554449136	141.644281949431	913.117073270001	1111.64497049673	1422.74113078006	293.251551043828	1149.16772484893	-1.96825439214908	2.93438809975577e-06	9.3390659121403e-05	TTC37	5	95461755	95555007	-	10454	protein_coding	tetratricopeptide repeat domain 37 [Source:HGNC Symbol;Acc:HGNC:23639]	-
ENSG00000149089	84.5624133453458	181.174398848368	131.606498189235	341.290837808015	356.748187837698	435.571816776247	132.44777012765	377.87028080732	-1.50858706027547	3.01667738656112e-06	9.54349644842817e-05	APIP	11	34853094	34916499	-	5337	protein_coding	APAF1 interacting protein [Source:HGNC Symbol;Acc:HGNC:17581]	-
ENSG00000116741	52.404875875989	110.663281458733	97.0319096818937	183.771989588931	317.990360023232	351.881162024479	86.7000223388718	284.547837212214	-1.71018734001601	3.0204725727333e-06	9.54349644842817e-05	RGS2	1	192809039	192812283	+	2096	protein_coding	regulator of G protein signaling 2 [Source:HGNC Symbol;Acc:HGNC:9998]	-
ENSG00000143971	73.8432341888935	65.6145120153547	31.2286605872761	184.592400256739	157.673890427032	233.002391070263	56.8954689305081	191.756227251345	-1.75250247386304	3.0399517943477e-06	9.56848263022656e-05	ETAA1	2	67397319	67412089	+	7480	protein_coding	ETAA1, ATR kinase activator [Source:HGNC Symbol;Acc:HGNC:24648]	-
ENSG00000172175	222.720722472953	818.71241857965	289.980419738993	1603.90285556411	1515.0787236564	1555.88535424878	443.804520263865	1558.28897782309	-1.81046232658418	3.06099470900549e-06	9.61354162454691e-05	MALT1	18	58671386	58754477	+	11527	protein_coding	MALT1 paracaspase [Source:HGNC Symbol;Acc:HGNC:6819]	-
ENSG00000182903	17.8652985940871	22.5243847216889	12.2684023735728	66.4532640924259	91.6094111978286	74.1803530754307	17.552695229783	77.4143427885617	-2.13469326982759	3.08638754063395e-06	9.65087044981601e-05	ZNF721	4	425815	499156	-	6390	protein_coding	zinc finger protein 721 [Source:HGNC Symbol;Acc:HGNC:29425]	zf-C2H2
ENSG00000138688	14.2922388752697	106.745997159308	27.8827326672108	296.988661746397	243.117283563468	223.492089393926	49.6403229005963	254.532678234597	-2.34792656515088	3.13107956319356e-06	9.74795794292721e-05	KIAA1109	4	122152333	122362758	+	20470	protein_coding	KIAA1109 [Source:HGNC Symbol;Acc:HGNC:26953]	-
ENSG00000154642	27.393457844267	82.2629702879074	32.3439698939646	152.596384212237	185.861401564825	211.128697214687	47.333466008713	183.195494330583	-1.94201538184578	3.19560557788648e-06	9.92721819739083e-05	C21orf91	21	17788967	17819386	-	6235	protein_coding	chromosome 21 open reading frame 91 [Source:HGNC Symbol;Acc:HGNC:16459]	-
ENSG00000052723	210.810523410228	426.004667562378	201.870984510606	624.332518201681	798.058909088776	1084.17439110245	279.562058494404	835.521939464302	-1.57741735055052	3.24837480623388e-06	0.000100486053515872	SIKE1	1	114769479	114780685	-	5894	protein_coding	suppressor of IKBKE 1 [Source:HGNC Symbol;Acc:HGNC:26119]	-
ENSG00000139793	126.248110064882	388.790466717848	69.1491770146829	776.10849174611	713.496375675396	980.512102830372	194.729251265805	823.372323417293	-2.07726178750978	3.24874434739908e-06	0.000100486053515872	MBNL2	13	97221434	97394120	+	4908	protein_coding	muscleblind like splicing regulator 2 [Source:HGNC Symbol;Acc:HGNC:16746]	-
ENSG00000075407	9.52815925017981	64.6351909404987	14.4990209869496	155.878026883468	163.839908488424	159.773068162466	29.554123725876	159.830334511453	-2.41880139999765	3.30537667705179e-06	0.000101578134871118	ZNF37A	10	38094334	38150293	+	13190	protein_coding	zinc finger protein 37A [Source:HGNC Symbol;Acc:HGNC:13102]	zf-C2H2
ENSG00000114857	26.2024379379945	108.704639309021	30.1133512805877	269.094699040935	207.00203491817	238.708572076065	55.0068095092009	238.268435345057	-2.10540132226034	3.38393680759547e-06	0.00010332576277893	NKTR	3	42600614	42648741	+	17356	protein_coding	natural killer cell triggering receptor [Source:HGNC Symbol;Acc:HGNC:7833]	-
ENSG00000147996	88.1354730641633	59.7385855662185	70.2644863213713	164.082133561546	214.048912702619	255.827115093473	72.712848317251	211.319387119212	-1.54143040148948	3.42758356813946e-06	0.000104213125933432	CBWD5	9	65668805	65734041	+	12708	protein_coding	COBW domain containing 5 [Source:HGNC Symbol;Acc:HGNC:24584]	-
ENSG00000129003	28.5844777505394	137.104950479846	35.6898978140299	279.760037722435	288.041129439326	320.497166492566	67.126442014805	296.099444551443	-2.13273049149872	3.58110113206086e-06	0.00010864954390053	VPS13C	15	61852389	62060473	-	19703	protein_coding	vacuolar protein sorting 13 homolog C [Source:HGNC Symbol;Acc:HGNC:23594]	-
ENSG00000144320	79.7983337202559	306.527496429941	83.6481980016325	525.062827396946	615.720946416175	705.664384384225	156.658009383943	615.482719399115	-1.97013576843044	3.64644637466829e-06	0.000110047567905477	LNPK	2	175923892	176002839	-	9122	protein_coding	lunapark, ER junction formation factor [Source:HGNC Symbol;Acc:HGNC:21610]	-
ENSG00000023608	76.2252740014385	192.92625174664	97.0319096818937	315.037696438167	368.199364237426	485.976415660834	122.061145143324	389.737825445476	-1.67016546685118	3.75464069889827e-06	0.000112955401236329	SNAPC1	14	61762357	61796428	+	2656	protein_coding	small nuclear RNA activating complex polypeptide 1 [Source:HGNC Symbol;Acc:HGNC:11134]	-
ENSG00000127989	44.0677365320816	65.6145120153547	44.6123722675373	145.212688201968	130.367239012295	236.806511740798	51.4315402716579	170.795479651687	-1.72626463271445	3.8117526296656e-06	0.000114192756976774	MTERF1	7	91692008	91880720	-	4890	protein_coding	mitochondrial transcription termination factor 1 [Source:HGNC Symbol;Acc:HGNC:21463]	-
ENSG00000101333	71.4611943763486	160.608656276391	88.1094352283862	292.066197739551	295.088007223775	379.461036885857	106.726428627042	322.205080616394	-1.58899208849419	3.84355776186278e-06	0.000114904687064894	PLCB4	20	9068763	9481242	+	6900	protein_coding	phospholipase C beta 4 [Source:HGNC Symbol;Acc:HGNC:9059]	-
ENSG00000005812	95.2815925017981	266.375332360843	93.6859817618284	452.046277962058	481.830268511656	620.07166929719	151.780968874823	517.982738590301	-1.76689101896574	3.85860980654002e-06	0.000115113849969639	FBXL3	13	76992598	77027195	-	7082	protein_coding	F-box and leucine rich repeat protein 3 [Source:HGNC Symbol;Acc:HGNC:13599]	-
ENSG00000166200	265.597439098762	419.149420038386	92.57067245514	682.581675616029	926.664428654958	1334.29532519012	259.105843864096	981.180476487036	-1.91959825603187	4.0242887033956e-06	0.000119174815055209	COPS2	15	49106068	49155661	-	7510	protein_coding	COP9 signalosome subunit 2 [Source:HGNC Symbol;Acc:HGNC:30747]	-
ENSG00000164114	25.011418031722	8.81388967370437	6.6918558401306	59.8899787499641	66.9453389522593	96.0540469310064	13.5057211818523	74.2964548777433	-2.47504737701225	4.02809206939581e-06	0.000119174815055209	MAP9	4	155342658	155376970	-	8857	protein_coding	microtubule associated protein 9 [Source:HGNC Symbol;Acc:HGNC:26118]	-
ENSG00000204767	11.9101990627248	67.5731541650668	15.6143302936381	166.543365564969	148.865293196471	167.381309503536	31.6992278404766	160.929989421659	-2.32866411550705	4.10635995757811e-06	0.000120740501633315	INSYN2B	5	169864264	169980740	-	2999	protein_coding	inhibitory synaptic factor family member 2B [Source:HGNC Symbol;Acc:HGNC:37271]	-
ENSG00000092853	59.5509953136238	311.424101804221	144.990209869496	716.218512996146	623.648683923679	634.337121811696	171.988435662447	658.06810624384	-1.93253476999424	4.21175420102331e-06	0.000123079688205773	CLSPN	1	35720218	35769967	-	5411	protein_coding	claspin [Source:HGNC Symbol;Acc:HGNC:19715]	-
ENSG00000146433	78.6073138139834	252.664837312859	126.029951655793	502.091328698329	499.447462972777	472.661993313962	152.434034260878	491.40026166169	-1.68477063066523	4.36186702651776e-06	0.000126947209386841	TMEM181	6	158536436	158635428	+	5390	protein_coding	transmembrane protein 181 [Source:HGNC Symbol;Acc:HGNC:20958]	-
ENSG00000139697	80.9893536265284	317.300028253357	113.76154928222	652.226480907143	613.959226970063	582.030462591841	170.683643720702	616.072056823016	-1.8481410806208	4.52301540640658e-06	0.000131103225471704	SBNO1	12	123289109	123364843	-	11124	protein_coding	strawberry notch homolog 1 [Source:HGNC Symbol;Acc:HGNC:22973]	-
ENSG00000128513	80.9893536265284	183.13304099808	72.4951049347482	275.657984383396	345.297011437969	524.968652533817	112.205833186452	381.974549451728	-1.76265984934365	4.76602111621901e-06	0.00013731137449752	POT1	7	124822386	124929983	-	5897	protein_coding	protection of telomeres 1 [Source:HGNC Symbol;Acc:HGNC:17284]	-
ENSG00000109674	46.4497763446266	124.373776506717	97.0319096818937	228.074165650548	314.466921131008	306.23171397806	89.2851541777458	282.924266919872	-1.65875206491598	4.85679201119094e-06	0.000139085286252342	NEIL3	4	177309836	177362943	+	2959	protein_coding	nei like DNA glycosylase 3 [Source:HGNC Symbol;Acc:HGNC:24573]	-
ENSG00000067533	38.1126370007192	210.554031094049	73.6104142414366	376.568496523747	453.642757373863	502.143928510608	107.425694112068	444.118394136072	-2.04206230495137	4.96228610580096e-06	0.000141539058786219	RRP15	1	218285287	218337983	+	7883	protein_coding	ribosomal RNA processing 15 homolog [Source:HGNC Symbol;Acc:HGNC:24255]	-
ENSG00000139117	85.7534332516183	307.506817504797	124.914642349105	510.295435376407	587.533435278381	693.300992204987	172.724964368507	597.043287619925	-1.78565224936099	5.00423483952423e-06	0.000142451226806377	CPNE8	12	38646822	38907430	-	5178	protein_coding	copine 8 [Source:HGNC Symbol;Acc:HGNC:23498]	-
ENSG00000029363	254.87825994231	1053.7494765451	336.823410619907	1827.87496787562	1998.67071161416	2128.40551516428	548.483715702439	1984.98373155135	-1.85437601760701	5.13313783594754e-06	0.000145830098758828	BCLAF1	6	136256627	136289851	-	9533	protein_coding	BCL2 associated transcription factor 1 [Source:HGNC Symbol;Acc:HGNC:16863]	Others
ENSG00000095564	123.866070252338	336.886449750478	153.912684323004	692.426603629722	580.486557493933	596.295915106347	204.88840144194	623.069692076667	-1.60161781174663	5.30075673764709e-06	0.000150293281311462	BTAF1	10	91923769	92030325	+	7582	protein_coding	B-TFIID TATA-box binding protein associated factor 1 [Source:HGNC Symbol;Acc:HGNC:17307]	-
ENSG00000280385	7.14611943763486	20.5657425719769	1.11530930668843	67.2736747602337	59.017601444755	79.8865340812331	9.60905710543338	68.7259367620739	-2.81127014444238	5.43550767311205e-06	0.000153201981555762	AP000648.3	11	90193614	90198120	+	4507	TEC	novel transcript	-
ENSG00000198604	142.922388752697	515.122885374278	153.912684323004	891.786395907	902.000356409389	1130.7748693165	270.652652816659	974.85387387763	-1.84634105036692	5.53292871199838e-06	0.000155335071305416	BAZ1A	14	34752731	34875647	-	7698	protein_coding	bromodomain adjacent to zinc finger domain 1A [Source:HGNC Symbol;Acc:HGNC:960]	-
ENSG00000162086	21.4383583129046	29.3796322456812	14.4990209869496	85.3227094520037	94.2519903669967	77.9844737459656	21.7723371818451	85.8530578549887	-1.97266749510082	5.94631223814032e-06	0.00016563899002539	ZNF75A	16	3305406	3318852	+	8063	protein_coding	zinc finger protein 75a [Source:HGNC Symbol;Acc:HGNC:13146]	zf-C2H2
ENSG00000144426	20.2473384066321	46.0280905182339	20.0755675203918	97.6288694691196	118.03520288951	116.976710618948	28.7836654817526	110.880260992526	-1.933419493894	6.041136691343e-06	0.000167438685333328	NBEAL1	2	203014879	203226378	+	16376	protein_coding	neurobeachin like 1 [Source:HGNC Symbol;Acc:HGNC:20681]	-
ENSG00000173145	133.394229502517	539.605912245679	219.715933417621	745.753297037224	1123.09614689646	1368.53241122493	297.572025055272	1079.12728505287	-1.85641117951372	6.04607149279198e-06	0.000167438685333328	NOC3L	10	94333226	94362959	-	4464	protein_coding	NOC3 like DNA replication regulator [Source:HGNC Symbol;Acc:HGNC:24034]	-
ENSG00000183735	123.866070252338	234.057736890594	55.7654653344217	405.282869897017	492.400585188329	562.058829071533	137.896424159118	486.580761385626	-1.81590636053037	6.08564278087723e-06	0.000168208578991752	TBK1	12	64451880	64502108	+	4762	protein_coding	TANK binding kinase 1 [Source:HGNC Symbol;Acc:HGNC:11584]	-
ENSG00000156162	128.630149877427	241.892305489442	86.9941259216978	428.254368595634	415.765789282453	560.156768736265	152.505527096189	468.058975538117	-1.61455079847151	6.11194098192925e-06	0.000168284463645027	DPY19L4	8	94719703	94793836	+	7136	protein_coding	dpy-19 like 4 [Source:HGNC Symbol;Acc:HGNC:27829]	-
ENSG00000115421	63.1240550324412	131.229024030709	60.2267025611754	241.200736335472	271.304794701262	258.680205596374	84.8599272081087	257.061912211036	-1.59323087786303	6.17879031314076e-06	0.000169797910720734	PAPOLG	2	60756230	60802085	+	8501	protein_coding	poly(A) polymerase gamma [Source:HGNC Symbol;Acc:HGNC:14982]	-
ENSG00000164219	59.5509953136238	112.621923608445	59.111393254487	196.898560273855	233.427826609852	257.72917542874	77.0947707255185	229.351854104149	-1.56698863612902	6.33923232811004e-06	0.000173872610304592	PGGT1B	5	115204012	115262872	-	10064	protein_coding	protein geranylgeranyltransferase type I subunit beta [Source:HGNC Symbol;Acc:HGNC:8895]	-
ENSG00000086300	44.0677365320816	123.394455431861	33.459279200653	211.665952294394	248.402441901804	304.329653642793	66.9738237215319	254.799349279664	-1.92000452012185	6.70969382865501e-06	0.000181938377251385	SNX10	7	26291895	26374329	+	3518	protein_coding	sorting nexin 10 [Source:HGNC Symbol;Acc:HGNC:14974]	-
ENSG00000162980	97.6636323143431	232.099094740882	97.0319096818937	362.621515171016	428.978685128293	525.919682701451	142.264878912373	439.173294333587	-1.62208457097471	6.91828833744762e-06	0.000186885331459596	ARL5A	2	151788984	151828492	-	6716	protein_coding	ADP ribosylation factor like GTPase 5A [Source:HGNC Symbol;Acc:HGNC:696]	-
ENSG00000110330	276.316618255215	1176.16461090211	345.745885073414	1887.76494662558	2243.54971462374	2480.28667718876	599.409038076911	2203.8671128127	-1.87730564920299	6.95679437957389e-06	0.00018757092770587	BIRC2	11	102347211	102378670	+	4532	protein_coding	baculoviral IAP repeat containing 2 [Source:HGNC Symbol;Acc:HGNC:590]	-
ENSG00000279192	0	0	0	17.2286240239623	18.4980541841769	17.1185430174071	0	17.6150737418488	-6.45495094574064	7.3443494488846e-06	0.000196093784282228	PWAR5	15	24985053	24988232	+	3180	TEC	Prader Willi/Angelman region RNA 5 [Source:HGNC Symbol;Acc:HGNC:30090]	-
ENSG00000070367	215.574603035318	667.89697305182	168.411705309953	1096.88906285893	1155.68795664953	1505.48075536419	350.627760465697	1252.68592495755	-1.83523303063911	7.35523221660423e-06	0.000196093784282228	EXOC5	14	57200507	57269008	-	12575	protein_coding	exocyst complex component 5 [Source:HGNC Symbol;Acc:HGNC:10696]	-
ENSG00000125977	743.196421514025	1946.89029681381	1069.58162511421	2866.5148733202	3311.15169896767	4512.63814542203	1253.22278114735	3563.4349059033	-1.50707844003536	7.48870059169291e-06	0.0001989099097682	EIF2S2	20	34088298	34112332	-	2656	protein_coding	eukaryotic translation initiation factor 2 subunit beta [Source:HGNC Symbol;Acc:HGNC:3266]	-
ENSG00000075539	77.416293907711	215.450636468329	66.918558401306	497.989275359291	439.549001804966	319.546136324932	119.928496259115	419.02813782973	-1.8006547434548	7.68727282056464e-06	0.000203428015936794	FRYL	4	48497361	48780322	-	18161	protein_coding	FRY like transcription coactivator [Source:HGNC Symbol;Acc:HGNC:29127]	-
ENSG00000230590	3.57305971881743	25.4623479462571	11.1530930668843	87.7839414554269	94.2519903669967	52.306659219855	13.3961669106529	78.1141970140929	-2.52090184668399	7.82106707933523e-06	0.000206120427634656	FTX	X	73946555	74293574	-	28487	lincRNA	FTX transcript, XIST regulator [Source:HGNC Symbol;Acc:HGNC:37190]	-
ENSG00000260916	19.0563185003596	18.6071004222648	5.57654653344217	63.171621421195	81.9199542442121	65.6210815667272	14.4133218186889	70.2375524107114	-2.28215535744276	7.83228776806284e-06	0.000206120427634656	CCPG1	15	55340032	55408510	-	8790	protein_coding	cell cycle progression 1 [Source:HGNC Symbol;Acc:HGNC:24227]	-
ENSG00000151239	415.665947289094	1374.96678909788	461.738052969011	1887.76494662558	2550.9697579703	3183.09797107008	750.790263118662	2540.61089188866	-1.75779805271919	7.84862091950724e-06	0.000206170575256909	TWF1	12	43793723	43806375	-	3932	protein_coding	twinfilin actin binding protein 1 [Source:HGNC Symbol;Acc:HGNC:9620]	-
ENSG00000154265	45.2587564383541	79.3250070633393	8.92247445350747	181.310757585508	202.59773630289	232.051360902629	44.5020793184003	205.319951597009	-2.19953306329122	8.12032458902357e-06	0.000210216373871643	ABCA5	17	69244311	69327244	-	13158	protein_coding	ATP binding cassette subfamily A member 5 [Source:HGNC Symbol;Acc:HGNC:35]	-
ENSG00000151012	34.5395772819018	110.663281458733	24.5368047471455	219.049648304663	242.236423840412	226.345179896827	56.57988782926	229.210417347301	-2.0095084105891	8.22523229930418e-06	0.000212163482954976	SLC7A11	4	138164097	138242349	-	9645	protein_coding	solute carrier family 7 member 11 [Source:HGNC Symbol;Acc:HGNC:11059]	-
ENSG00000133739	2.38203981254495	2.93796322456812	1.11530930668843	31.1756053766936	32.5918097530736	25.6778145261106	2.1451041146005	29.8150765519593	-3.78437015763533	8.25687108045282e-06	0.000212595833765173	LRRCC1	8	85107147	85146076	+	5065	protein_coding	leucine rich repeat and coiled-coil centrosomal protein 1 [Source:HGNC Symbol;Acc:HGNC:29373]	-
ENSG00000068796	63.1240550324412	306.527496429941	91.4553631484515	651.406070239336	647.431896446192	501.192898342974	153.702304870278	600.010288342834	-1.96100465239584	8.36899657826548e-06	0.000215095253783118	KIF2A	5	62306162	62537249	+	4774	protein_coding	kinesin family member 2A [Source:HGNC Symbol;Acc:HGNC:6318]	-
ENSG00000105849	39.3036569069917	219.367920767753	55.7654653344217	393.797120547709	387.578278144659	582.030462591841	104.812347669722	454.46862042807	-2.11078807334936	8.40745221454417e-06	0.00021569567710204	TWISTNB	7	19695462	19709087	-	3997	protein_coding	TWIST neighbor [Source:HGNC Symbol;Acc:HGNC:18027]	-
ENSG00000268205	45.2587564383541	100.870070710172	61.3420118678638	249.404843013549	190.265700180106	191.157063694379	69.1569463387967	210.275868962678	-1.5985761287541	8.54429224035057e-06	0.000218422068183559	AC005261.1	19	57304305	57308562	+	4258	lincRNA	novel transcript	-
ENSG00000080839	114.337911002158	365.286760921303	173.988251843396	567.724182122947	723.185832629012	747.509711760109	217.870974588952	679.47324217069	-1.63798122186587	8.56205959792604e-06	0.000218485413668506	RBL1	20	36996349	37095995	-	5954	protein_coding	RB transcriptional corepressor like 1 [Source:HGNC Symbol;Acc:HGNC:9893]	-
ENSG00000090612	33.3485573756293	63.6558698656427	10.0377837601959	161.620901558122	129.486379289238	180.695731850408	35.6807370004893	157.267670899256	-2.13134439777847	8.72330651143048e-06	0.000221807918235483	ZNF268	12	133181409	133214831	+	14095	protein_coding	zinc finger protein 268 [Source:HGNC Symbol;Acc:HGNC:13061]	zf-C2H2
ENSG00000182504	20.2473384066321	103.80803393474	54.6501560277332	216.58841630124	213.168052979563	263.435356434542	59.5685094563686	231.063941905115	-1.94713554007205	8.87535450727755e-06	0.000225273207653634	CEP97	3	101723925	101770562	+	9550	protein_coding	centrosomal protein 97 [Source:HGNC Symbol;Acc:HGNC:26244]	-
ENSG00000104231	123.866070252338	194.884893896352	72.4951049347482	300.270304417628	428.097825405237	447.935208955485	130.415356361146	392.101112926117	-1.58501972312162	9.36243084061303e-06	0.000235959676741376	ZFAND1	8	81701334	81732903	-	4214	protein_coding	zinc finger AN1-type containing 1 [Source:HGNC Symbol;Acc:HGNC:25858]	-
ENSG00000106460	116.719950814703	226.223168291745	74.725723548125	368.36438984567	415.765789282453	517.360411192747	139.222947551524	433.830196773623	-1.63615358656524	9.57236670842285e-06	0.000240402671816103	TMEM106B	7	12211241	12243367	+	13867	protein_coding	transmembrane protein 106B [Source:HGNC Symbol;Acc:HGNC:22407]	-
ENSG00000065243	239.395001160768	595.427213512473	182.910726296903	963.98253467408	1028.84415652946	1198.2980112185	339.244313656715	1063.70823414068	-1.64688943688828	9.82040209342179e-06	0.000245768031374776	PKN2	1	88684222	88836255	+	6897	protein_coding	protein kinase N2 [Source:HGNC Symbol;Acc:HGNC:9406]	-
ENSG00000186908	33.3485573756293	71.490438464491	17.8449489070149	155.057616215661	133.009818181463	190.206033526745	40.8946482490451	159.424489307956	-1.95354856357695	1.00945146060245e-05	0.000251624694664687	ZDHHC17	12	76763588	76853696	+	8800	protein_coding	zinc finger DHHC-type containing 17 [Source:HGNC Symbol;Acc:HGNC:18412]	-
ENSG00000198919	30.9665175630844	81.2836492130514	18.9602582137034	138.649402859506	188.503980733993	202.569425705984	43.7368083299464	176.574269766494	-2.00327129733937	1.01730083137963e-05	0.000252821371833303	DZIP3	3	108589682	108694846	+	6972	protein_coding	DAZ interacting zinc finger protein 3 [Source:HGNC Symbol;Acc:HGNC:30938]	-
ENSG00000135870	40.4946768132642	154.732729827254	57.9960839477985	323.241803116245	283.636830824046	294.819351966455	84.4078301961057	300.565995302249	-1.8255568920289	1.02074490483517e-05	0.000253236886980809	RC3H1	1	173931214	174022297	-	11508	protein_coding	ring finger and CCCH-type domains 1 [Source:HGNC Symbol;Acc:HGNC:29434]	-
ENSG00000142556	89.3264929704357	208.595388944337	84.7635073083209	313.396875102552	387.578278144659	476.466113984497	127.561796407698	392.480422410569	-1.61696947419536	1.05807342832628e-05	0.000262042795334186	ZNF614	19	52012765	52030240	-	5813	protein_coding	zinc finger protein 614 [Source:HGNC Symbol;Acc:HGNC:24722]	zf-C2H2
ENSG00000113441	111.955871189613	358.431513397311	137.183044722677	708.834816985877	617.482665862287	604.85518661505	202.523476436534	643.724223154405	-1.6653163288682	1.11226653397063e-05	0.000273097745196569	LNPEP	5	96935394	97037515	+	15266	protein_coding	leucyl and cystinyl aminopeptidase [Source:HGNC Symbol;Acc:HGNC:6656]	-
ENSG00000082269	63.1240550324412	127.311739731285	31.2286605872761	229.714986986164	237.832125225132	330.958498336537	73.8881517836676	266.168536849278	-1.84316733309788	1.11424324974696e-05	0.000273113825709846	FAM135A	6	70412941	70561174	+	10589	protein_coding	family with sequence similarity 135 member A [Source:HGNC Symbol;Acc:HGNC:21084]	-
ENSG00000169379	32.1575374693569	103.80803393474	27.8827326672108	174.747472243046	226.380948825403	233.002391070263	54.6161013571027	211.376937379571	-1.94307755749663	1.14074559840656e-05	0.000278653924807345	ARL13B	3	93980139	94055668	+	4154	protein_coding	ADP ribosylation factor like GTPase 13B [Source:HGNC Symbol;Acc:HGNC:25419]	-
ENSG00000168876	30.9665175630844	58.7592644913625	37.9205164274067	109.114618818428	120.677782058678	211.128697214687	42.5487661606179	146.973699363931	-1.78061548025137	1.15162340376526e-05	0.000280831031396	ANKRD49	11	94493629	94499583	+	3526	protein_coding	ankyrin repeat domain 49 [Source:HGNC Symbol;Acc:HGNC:25970]	-
ENSG00000165997	28.5844777505394	153.753408752398	36.8052071207183	278.939627054627	324.156378084624	330.007468168903	73.0476978745521	311.034491102718	-2.08244673238785	1.19432211212154e-05	0.000288291604429337	ARL5B	10	18659405	18681639	+	7196	protein_coding	ADP ribosylation factor like GTPase 5B [Source:HGNC Symbol;Acc:HGNC:23052]	-
ENSG00000128915	71.4611943763486	220.347241842609	72.4951049347482	343.752069811438	425.455246236069	458.396540799456	121.434513717902	409.201285615655	-1.7477032382689	1.21501808224109e-05	0.000292299804633421	ICE2	15	60419609	60479160	-	16010	protein_coding	interactor of little elongation complex ELL subunit 2 [Source:HGNC Symbol;Acc:HGNC:29885]	-
ENSG00000189042	44.0677365320816	46.0280905182339	20.0755675203918	92.7064054622732	135.652397350631	159.773068162466	36.7237981902358	129.377290325123	-1.8137321861324	1.25833006475265e-05	0.000302210699585133	ZNF567	19	36687612	36727701	+	4724	protein_coding	zinc finger protein 567 [Source:HGNC Symbol;Acc:HGNC:28696]	zf-C2H2
ENSG00000234420	5.95509953136238	33.2969165451054	16.7296396003265	98.4492801369273	103.060587597557	68.4741720696283	18.6605518922648	89.9946799347043	-2.25191647822789	1.27229839445797e-05	0.000304541776495885	ZNF37BP	10	42513510	42552822	-	10256	transcribed_processed_pseudogene	zinc finger protein 37B, pseudogene [Source:HGNC Symbol;Acc:HGNC:13103]	-
ENSG00000175893	38.1126370007192	86.1802545873316	50.1889188009795	161.620901558122	154.150451534808	239.659602243699	58.1606034630101	185.143651778876	-1.66300819181799	1.28478269896454e-05	0.0003062358953367	ZDHHC21	9	14611071	14693471	-	9426	protein_coding	zinc finger DHHC-type containing 21 [Source:HGNC Symbol;Acc:HGNC:20750]	-
ENSG00000136492	47.6407962508991	238.954342264874	68.0338677079944	431.536011266865	433.382983743574	517.360411192747	118.209668741256	460.759802067729	-1.95755524366507	1.28750372736e-05	0.0003062358953367	BRIP1	17	61681266	61863521	-	7991	protein_coding	BRCA1 interacting protein C-terminal helicase 1 [Source:HGNC Symbol;Acc:HGNC:20473]	-
ENSG00000112701	73.8432341888935	166.484582725527	59.111393254487	312.576464434744	372.603662852707	261.533296099275	99.8130700563025	315.571141128909	-1.65590648041061	1.29675560108806e-05	0.000307307421883058	SENP6	6	75601509	75718278	+	11414	protein_coding	SUMO specific peptidase 6 [Source:HGNC Symbol;Acc:HGNC:20944]	-
ENSG00000204611	9.52815925017981	24.483026871401	28.9980419738993	96.8084588013119	73.1113570136517	87.4947754223029	21.0030760318267	85.8048637457555	-2.02257290561202	1.30685823646438e-05	0.000309188811242979	ZNF616	19	52113091	52139922	-	4891	protein_coding	zinc finger protein 616 [Source:HGNC Symbol;Acc:HGNC:28062]	zf-C2H2
ENSG00000097046	41.6856967195367	133.187666180422	73.6104142414366	238.739504332049	258.091898855421	295.770382134089	82.8279257137983	264.200595107186	-1.666877988999	1.30991257761615e-05	0.000309399185688177	CDC7	1	91500893	91525764	+	3557	protein_coding	cell division cycle 7 [Source:HGNC Symbol;Acc:HGNC:1745]	-
ENSG00000004766	44.0677365320816	162.567298426103	51.3042281076679	271.555931044358	280.113391931822	398.481640238532	85.9797543552841	316.716987738237	-1.87443591321707	1.31477842176911e-05	0.000309924394171364	VPS50	7	93232340	93361121	+	9557	protein_coding	VPS50, EARP/GARPII complex subunit [Source:HGNC Symbol;Acc:HGNC:25956]	-
ENSG00000102595	89.3264929704357	157.670693051823	56.8807746411101	321.600981780629	278.35167248571	304.329653642793	101.292653554456	301.427435969711	-1.56920576600111	1.32499777018883e-05	0.000311418061447341	UGGT2	13	95801580	96053482	-	8105	protein_coding	UDP-glucose glycoprotein glucosyltransferase 2 [Source:HGNC Symbol;Acc:HGNC:15664]	-
ENSG00000198586	182.226045659689	355.493550172743	84.7635073083209	731.806315684493	663.287371461201	639.092272649864	207.494367713584	678.06198659852	-1.7062200012761	1.36466091305271e-05	0.000319251187854948	TLK1	2	170990823	171231314	-	9405	protein_coding	tousled like kinase 1 [Source:HGNC Symbol;Acc:HGNC:11841]	-
ENSG00000152455	34.5395772819018	136.12562940499	55.7654653344217	232.996629657395	259.853618301533	311.937894983862	75.4768906737711	268.262714314263	-1.82203143408556	1.37548767456349e-05	0.0003206479424064	SUV39H2	10	14878820	14904315	+	3565	protein_coding	suppressor of variegation 3-9 homolog 2 [Source:HGNC Symbol;Acc:HGNC:17287]	-
ENSG00000081087	121.484030439793	211.533352168905	70.2644863213713	372.466443184708	411.361490667173	408.942972082503	134.427289643356	397.590301978128	-1.56120079002021	1.43337419552778e-05	0.000329617081491656	OSTM1	6	108041409	108165854	-	5325	protein_coding	osteopetrosis associated transmembrane protein 1 [Source:HGNC Symbol;Acc:HGNC:21652]	-
ENSG00000162614	8.33713934390734	10.7725318234165	8.92247445350747	58.2491574143487	36.9961083683539	53.2576893874887	9.34404854027708	49.5009850567304	-2.40009655767737	1.47684444247544e-05	0.000337665713327584	NEXN	1	77888513	77943895	+	4436	protein_coding	nexilin F-actin binding protein [Source:HGNC Symbol;Acc:HGNC:29557]	-
ENSG00000135679	184.608085472234	440.694483685218	122.684023735728	805.643275787188	776.037416012375	767.481345280418	249.328864297727	783.054012359994	-1.64882660073819	1.48812561993385e-05	0.000339701519310778	MDM2	12	68808176	68850686	+	13284	protein_coding	MDM2 proto-oncogene [Source:HGNC Symbol;Acc:HGNC:6973]	-
ENSG00000103540	22.6293782191771	153.753408752398	35.6898978140299	303.551947088859	310.062622515728	330.958498336537	70.6908949285351	314.857689313708	-2.14726379509589	1.50143141542188e-05	0.000342192263578606	CCP110	16	19523811	19553408	+	10142	protein_coding	centriolar coiled-coil protein 110 [Source:HGNC Symbol;Acc:HGNC:24342]	-
ENSG00000198924	48.8318161571715	230.14045259117	134.9524261093	393.797120547709	425.455246236069	654.308755332004	137.974898285881	491.187040705261	-1.82790220844509	1.5099990146448e-05	0.000343596909542582	DCLRE1A	10	113834725	113854383	-	4600	protein_coding	DNA cross-link repair 1A [Source:HGNC Symbol;Acc:HGNC:17660]	-
ENSG00000077458	55.9779355948064	84.2216124376195	28.9980419738993	159.980080222507	179.695383503433	203.520455873618	56.3991966687751	181.065306533186	-1.67733436290679	1.57717028289021e-05	0.000355485226222415	FAM76B	11	95768942	95790409	-	6042	protein_coding	family with sequence similarity 76 member B [Source:HGNC Symbol;Acc:HGNC:28492]	-
ENSG00000151338	11.9101990627248	50.9246958925141	22.3061861337687	105.012565479389	98.6562889822769	155.017917324297	28.3803603630025	119.562257261988	-2.05981741431726	1.59507044730533e-05	0.000358389256163415	MIPOL1	14	37197913	37552361	+	20250	protein_coding	mirror-image polydactyly 1 [Source:HGNC Symbol;Acc:HGNC:21460]	-
ENSG00000032219	23.8203981254495	80.3043281381954	28.9980419738993	164.902544229353	147.103573750359	176.891611179873	44.3742560791814	162.965909719862	-1.86584349775811	1.6713002374494e-05	0.000372587837646676	ARID4A	14	58298385	58373887	+	7568	protein_coding	AT-rich interaction domain 4A [Source:HGNC Symbol;Acc:HGNC:9885]	ARID
ENSG00000158987	16.6742786878147	49.9453748176581	23.4214954404571	117.318725496505	94.2519903669967	127.438042462919	30.01371631531	113.00291944214	-1.89967789644249	1.70228308630021e-05	0.000378304647163586	RAPGEF6	5	131423921	131635236	-	11125	protein_coding	Rap guanine nucleotide exchange factor 6 [Source:HGNC Symbol;Acc:HGNC:20655]	-
ENSG00000163728	30.9665175630844	50.9246958925141	12.2684023735728	111.575850821851	118.03520288951	134.095253636355	31.3865386097238	121.235435782572	-1.94097358991357	1.707533221977e-05	0.000378304647163586	TTC14	3	180602130	180617828	+	7783	protein_coding	tetratricopeptide repeat domain 14 [Source:HGNC Symbol;Acc:HGNC:24697]	-
ENSG00000083642	102.427711939433	330.031202226486	156.143302936381	557.879254109255	569.916240817261	632.435061476428	196.2007390341	586.743518800981	-1.57714445325046	1.73839796344916e-05	0.000382956979624086	PDS5B	13	32586427	32778019	+	13212	protein_coding	PDS5 cohesin associated factor B [Source:HGNC Symbol;Acc:HGNC:20418]	-
ENSG00000152601	152.450548002877	588.571965988481	152.797375016315	931.986518629579	983.039450930545	1254.40879110889	297.939963002558	1056.47825355634	-1.82401574736478	1.74193167778625e-05	0.000382956979624086	MBNL1	3	152243828	152465780	+	9989	protein_coding	muscleblind like splicing regulator 1 [Source:HGNC Symbol;Acc:HGNC:6923]	-
ENSG00000139218	191.754204909869	734.490806142031	188.487272830345	1135.44836424589	1319.52786513795	1457.9292469825	371.577427960748	1304.30182545545	-1.8097998696193	1.75528067965777e-05	0.000385298938745154	SCAF11	12	45919131	45992120	-	14035	protein_coding	SR-related CTD associated factor 11 [Source:HGNC Symbol;Acc:HGNC:10784]	-
ENSG00000196693	35.7305971881743	77.3663649136272	34.5745885073414	117.318725496505	182.337962672601	192.108093862013	49.2238502030477	163.921594010373	-1.72709927704197	1.7972422404754e-05	0.000393904779392537	ZNF33B	10	42574185	42638568	-	8307	protein_coding	zinc finger protein 33B [Source:HGNC Symbol;Acc:HGNC:13097]	zf-C2H2
ENSG00000158711	72.6522142826211	258.540763761995	83.6481980016325	457.789152636712	470.379092111928	461.249631302357	138.280392015416	463.139292016999	-1.73944436859282	1.80425898138097e-05	0.000394729232730458	ELK4	1	205597556	205631962	-	12142	protein_coding	ELK4, ETS transcription factor [Source:HGNC Symbol;Acc:HGNC:3326]	ETS
ENSG00000188092	46.4497763446266	48.966053742802	43.4970629608489	215.768005633432	53.7324431064187	333.811588839438	46.3042976827592	201.10401252643	-2.11769289109219	1.80652846889937e-05	0.000394729232730458	GPR89B	1	147928393	147993521	+	5143	protein_coding	G protein-coupled receptor 89B [Source:HGNC Symbol;Acc:HGNC:13840]	-
ENSG00000114107	22.6293782191771	51.9040169673702	42.3817536541605	102.551333475966	118.916062612566	174.989550844606	38.9717162802359	132.152315644379	-1.75332696308035	1.84422983198621e-05	0.000401738480168946	CEP70	3	138494344	138594538	-	4420	protein_coding	centrosomal protein 70 [Source:HGNC Symbol;Acc:HGNC:29972]	-
ENSG00000048649	54.7869156885339	273.230579884835	66.918558401306	467.634080650405	562.869363032812	504.997019013509	131.645351324892	511.833487565575	-1.95448147428149	1.91066564914529e-05	0.000413930169490732	RSF1	11	77659996	77821017	-	15740	protein_coding	remodeling and spacing factor 1 [Source:HGNC Symbol;Acc:HGNC:18118]	-
ENSG00000178177	30.9665175630844	49.9453748176581	39.0358257340952	94.3472267978887	140.056695965911	137.89937430689	39.9825727049459	124.101099023563	-1.62780909133798	1.91844919505748e-05	0.000413930169490732	LCORL	4	17841199	18021876	-	14858	protein_coding	ligand dependent nuclear receptor corepressor like [Source:HGNC Symbol;Acc:HGNC:30776]	HTH
ENSG00000005889	88.1354730641633	225.243847216889	83.6481980016325	377.388907191555	407.838051774948	405.138851411968	132.342506094228	396.78860345949	-1.57971837613044	1.92764937127459e-05	0.000414227210759607	ZFX	X	24149173	24216255	+	9037	protein_coding	zinc finger protein X-linked [Source:HGNC Symbol;Acc:HGNC:12869]	zf-C2H2
ENSG00000168724	221.529702566681	561.150975892511	209.678149657425	935.268161300809	869.408546656315	1037.5739128884	330.786276038873	947.416873615174	-1.51616606930272	1.93584960274941e-05	0.000415364727076413	DNAJC21	5	34929559	34958964	+	9556	protein_coding	DnaJ heat shock protein family (Hsp40) member C21 [Source:HGNC Symbol;Acc:HGNC:27030]	-
ENSG00000168283	66.6971147512587	145.91884015355	36.8052071207183	227.253754982741	281.875111377934	355.685282695014	83.1403873418424	288.271383018563	-1.7882233831519	1.95782666991328e-05	0.000419450421485169	BMI1	10	22321211	22331484	+	4283	protein_coding	BMI1 proto-oncogene, polycomb ring finger [Source:HGNC Symbol;Acc:HGNC:1066]	-
ENSG00000049130	8.33713934390734	71.490438464491	18.9602582137034	136.188170856083	164.72076821148	177.842641347507	32.9292786740339	159.583860138357	-2.26219633449054	2.02294252844466e-05	0.000430198416130169	KITLG	12	88492793	88580851	-	6205	protein_coding	KIT ligand [Source:HGNC Symbol;Acc:HGNC:6343]	-
ENSG00000146476	67.8881346575312	200.760820345488	81.4175793882556	272.376341712166	356.748187837698	523.06659219855	116.688844797092	384.063707249471	-1.71376196015924	2.0369821120364e-05	0.000431236657496298	ARMT1	6	151452258	151470101	+	2819	protein_coding	acidic residue methyltransferase 1 [Source:HGNC Symbol;Acc:HGNC:17872]	-
ENSG00000080608	116.719950814703	360.390155547023	220.83124272431	511.936256712022	734.637009028741	800.767401147598	232.647116362012	682.446888962787	-1.5499806576209	2.05301206145416e-05	0.000433987312990827	PUM3	9	2720469	2844241	-	2707	protein_coding	pumilio RNA binding family member 3 [Source:HGNC Symbol;Acc:HGNC:29676]	-
ENSG00000198836	107.191791564523	499.453748176581	141.644281949431	761.341099725571	915.21325225523	1033.76979221786	249.429940563512	903.441381399554	-1.8542208049339	2.0563344190662e-05	0.000434047545767444	OPA1	3	193593144	193697823	+	9052	protein_coding	OPA1, mitochondrial dynamin like GTPase [Source:HGNC Symbol;Acc:HGNC:8140]	-
ENSG00000114120	115.52893090843	275.189222034548	102.608456215336	471.736133989443	431.621264297462	536.381014545422	164.442203052771	479.912804277442	-1.54164819020721	2.06864840134158e-05	0.00043536061347822	SLC25A36	3	140941830	140980961	+	10305	protein_coding	solute carrier family 25 member 36 [Source:HGNC Symbol;Acc:HGNC:25554]	-
ENSG00000148835	26.2024379379945	45.0487694433779	24.5368047471455	115.67790416089	91.6094111978286	109.368469277879	31.9293373761726	105.551928212199	-1.71706778709098	2.07437415204103e-05	0.000435923626950976	TAF5	10	103367967	103389065	+	3268	protein_coding	TATA-box binding protein associated factor 5 [Source:HGNC Symbol;Acc:HGNC:11539]	-
ENSG00000152270	10.7191791564523	16.6484582725527	7.80716514681903	72.19613876708	51.9707236603066	45.6494480464189	11.7249341919413	56.6054368246018	-2.26200428028308	2.12676523261298e-05	0.000444970353939084	PDE3B	11	14643723	14872044	+	11707	protein_coding	phosphodiesterase 3B [Source:HGNC Symbol;Acc:HGNC:8779]	-
ENSG00000138381	110.76485128334	568.98554449136	196.294437977164	791.696294434457	1045.58049126752	1362.82623021913	292.014944583955	1066.70100530704	-1.86686782037637	2.14253528882886e-05	0.000447614463119363	ASNSD1	2	189661385	189670831	+	2504	protein_coding	asparagine synthetase domain containing 1 [Source:HGNC Symbol;Acc:HGNC:24910]	-
ENSG00000151657	34.5395772819018	54.8419801919383	53.5348467210448	116.498314828697	132.128958458407	173.087490509338	47.638801398295	140.571587932147	-1.55611503149963	2.15748644365332e-05	0.000449380754591264	KIN	10	7750962	7787981	-	6844	protein_coding	Kin17 DNA and RNA binding protein [Source:HGNC Symbol;Acc:HGNC:6327]	-
ENSG00000123870	3.57305971881743	4.89660537428021	1.11530930668843	32.8164267123091	34.3535291991857	26.6288446937444	3.19499146659536	31.2662668684131	-3.2743269742701	2.1735495795388e-05	0.000451453829819905	ZNF137P	19	52588505	52597345	+	2029	transcribed_unprocessed_pseudogene	zinc finger protein 137, pseudogene [Source:HGNC Symbol;Acc:HGNC:12921]	-
ENSG00000175548	35.7305971881743	82.2629702879074	39.0358257340952	134.547349520467	171.767645995929	192.108093862013	52.343131070059	166.141029792803	-1.65777032470512	2.21207753713716e-05	0.000456216557712999	ALG10B	12	38316578	38329728	+	11449	protein_coding	ALG10B, alpha-1,2-glucosyltransferase [Source:HGNC Symbol;Acc:HGNC:31088]	-
ENSG00000116678	26.2024379379945	117.518528982725	62.4573211745523	196.898560273855	235.189546055964	301.476563139891	68.7260960317572	244.521556489903	-1.82342905104093	2.22089927597083e-05	0.000456857442929663	LEPR	1	65420652	65641559	+	11370	protein_coding	leptin receptor [Source:HGNC Symbol;Acc:HGNC:6554]	-
ENSG00000139350	28.5844777505394	191.946930671784	55.7654653344217	342.93165914363	340.011853099633	454.592420128921	92.098957918915	379.178644124062	-2.03540469971351	2.29791792672259e-05	0.000469774637666178	NEDD1	12	96907223	96953777	+	4463	protein_coding	neural precursor cell expressed, developmentally down-regulated 1 [Source:HGNC Symbol;Acc:HGNC:7723]	-
ENSG00000096872	25.011418031722	33.2969165451054	23.4214954404571	74.6573707705032	103.060587597557	95.1030167633727	27.2432766724282	90.940325043811	-1.73353639863516	2.30141690691621e-05	0.000469817822854753	IFT74	9	26947039	27062930	+	4073	protein_coding	intraflagellar transport 74 [Source:HGNC Symbol;Acc:HGNC:21424]	-
ENSG00000215146	10.7191791564523	8.81388967370437	4.46123722675373	47.5838187328482	51.0898639372506	36.1391463700816	7.99810201897013	44.9376096800601	-2.49312004905543	2.42669505197337e-05	0.000489103981561347	BX322639.1	10	42331866	42367974	-	7208	transcribed_unprocessed_pseudogene	zinc finger protein 91 pseudogene [Source:NCBI gene;Acc:441666]	-
ENSG00000058272	116.719950814703	363.328118771591	75.8410328548135	632.536624879758	603.38891029339	724.6849877369	185.296367480369	653.536840970016	-1.81535589385597	2.51101060390962e-05	0.000501150021366877	PPP1R12A	12	79773563	79935460	-	11932	protein_coding	protein phosphatase 1 regulatory subunit 12A [Source:HGNC Symbol;Acc:HGNC:7618]	-
ENSG00000033178	245.35010069213	714.90438464491	192.948510057099	1064.07263614662	1151.28365803425	1481.70500117335	384.400998464713	1232.35376511807	-1.67909606860143	2.55226523467386e-05	0.000506873773084517	UBA6	4	67612652	67701179	-	11432	protein_coding	ubiquitin like modifier activating enzyme 6 [Source:HGNC Symbol;Acc:HGNC:25581]	-
ENSG00000173275	20.2473384066321	47.986732667946	33.459279200653	102.551333475966	101.298868151445	135.997313971623	33.897783425077	113.282505199678	-1.73072595304335	2.55387765305005e-05	0.000506873773084517	ZNF449	X	135344796	135363152	+	5330	protein_coding	zinc finger protein 449 [Source:HGNC Symbol;Acc:HGNC:21039]	zf-C2H2
ENSG00000179630	1.19101990627248	15.6691371976967	2.23061861337687	36.9184800513477	74.8730764597638	44.6984178787852	6.363591905782	52.1633247966322	-2.99141894335716	2.60842939867784e-05	0.000515552643251817	LACC1	13	43879284	43893932	+	4550	protein_coding	laccase domain containing 1 [Source:HGNC Symbol;Acc:HGNC:26789]	-
ENSG00000081320	94.0905725955256	243.850947639154	114.876858588909	398.719584554556	370.841943406595	525.919682701451	150.939459607863	431.827070220867	-1.51251270762241	2.61418130191716e-05	0.000515975839839726	STK17B	2	196133566	196176503	-	6580	protein_coding	serine/threonine kinase 17b [Source:HGNC Symbol;Acc:HGNC:11396]	-
ENSG00000135535	412.092887570277	1341.66987255278	549.847488197398	2275.81919249864	2101.73129921172	2277.71725148278	767.870082773484	2218.42258106438	-1.5297079289236	2.62756868574185e-05	0.00051718948373624	CD164	6	109366514	109382812	-	7206	protein_coding	CD164 molecule [Source:HGNC Symbol;Acc:HGNC:1632]	-
ENSG00000133858	20.2473384066321	84.2216124376195	23.4214954404571	218.229237636856	176.171944611209	125.535982127652	42.6301487615696	173.312388125239	-2.01304076707024	2.65941562307213e-05	0.000522019907331055	ZFC3H1	12	71609472	71667725	-	9670	protein_coding	zinc finger C3H1-type containing [Source:HGNC Symbol;Acc:HGNC:28328]	-
ENSG00000055609	39.3036569069917	130.249702955853	39.0358257340952	309.294821763513	244.87900300958	190.206033526745	69.5297285323134	248.12661943328	-1.82853148266812	2.77024171392542e-05	0.000539329074822809	KMT2C	7	152134922	152436005	-	20114	protein_coding	lysine methyltransferase 2C [Source:HGNC Symbol;Acc:HGNC:13726]	-
ENSG00000198707	11.9101990627248	23.503705796545	2.23061861337687	77.9390134417341	64.3027597830912	62.767991063826	12.5481744908822	68.3365880962171	-2.42870064158098	2.79843528876839e-05	0.000543624264239066	CEP290	12	88049014	88142216	-	10388	protein_coding	centrosomal protein 290 [Source:HGNC Symbol;Acc:HGNC:29021]	-
ENSG00000183530	85.7534332516183	193.905572821496	80.3022700815672	395.437941883325	354.986468391586	283.406989954851	119.987092051561	344.610466743254	-1.51810051650711	2.79991223568896e-05	0.000543624264239066	PRR14L	22	31676256	31750140	-	11809	protein_coding	proline rich 14 like [Source:HGNC Symbol;Acc:HGNC:28738]	-
ENSG00000006576	133.394229502517	401.521640690977	188.487272830345	530.8057020716	711.734656229284	894.919387743337	241.134381007946	712.48658201474	-1.56036823811817	2.87802459751907e-05	0.000558032177727917	PHTF2	7	77798792	77957503	+	8646	protein_coding	putative homeodomain transcription factor 2 [Source:HGNC Symbol;Acc:HGNC:13411]	-
ENSG00000188158	21.4383583129046	43.0901272936658	23.4214954404571	158.339258886891	99.537148705333	69.4252022372621	29.3166603490092	109.100536609829	-1.88909020241432	3.01475174376391e-05	0.000581152703431295	NHS	X	17375420	17735994	+	10394	protein_coding	NHS actin remodeling regulator [Source:HGNC Symbol;Acc:HGNC:7820]	-
ENSG00000165244	85.7534332516183	270.292616660267	148.336137789562	485.683115342175	465.093933773591	483.123325157933	168.127395900482	477.966791424566	-1.50380641177311	3.10354312913524e-05	0.000594244843682315	ZNF367	9	96385941	96418329	-	3646	protein_coding	zinc finger protein 367 [Source:HGNC Symbol;Acc:HGNC:18320]	zf-C2H2
ENSG00000106701	30.9665175630844	41.1314851439537	13.3837116802612	71.3757280992723	112.750044551174	141.703494977425	28.4939047957664	108.609755875957	-1.92360304295139	3.10637437530223e-05	0.000594244843682315	FSD1L	9	105447796	105552433	+	9877	protein_coding	fibronectin type III and SPRY domain containing 1 like [Source:HGNC Symbol;Acc:HGNC:13753]	-
ENSG00000101574	25.011418031722	97.9321074856041	46.8429908809142	154.237205547853	178.814523780377	270.092567607978	56.5955054660801	201.048098978736	-1.81985556637793	3.22432208786405e-05	0.000613144473418156	METTL4	18	2537525	2571509	-	5724	protein_coding	methyltransferase like 4 [Source:HGNC Symbol;Acc:HGNC:24726]	-
ENSG00000053900	42.8767166258092	120.456492207293	86.9941259216978	218.229237636856	236.951265502076	268.190507272711	83.4424449182667	241.123670137214	-1.52515285779568	3.27338309994048e-05	0.000621203778195877	ANAPC4	4	25377213	25418498	+	7494	protein_coding	anaphase promoting complex subunit 4 [Source:HGNC Symbol;Acc:HGNC:19990]	-
ENSG00000148516	20.2473384066321	63.6558698656427	10.0377837601959	134.547349520467	123.320361227846	148.360706150861	31.3136640108236	135.409472299725	-2.09941518425005	3.29636238172541e-05	0.000623907528938492	ZEB1	10	31318495	31529814	+	8650	protein_coding	zinc finger E-box binding homeobox 1 [Source:HGNC Symbol;Acc:HGNC:11642]	zf-C2H2
ENSG00000170571	151.259528096604	431.880594011514	157.258612243069	681.761264948222	692.355742322051	776.991646956755	246.799578117063	717.036218075676	-1.53609604903698	3.30721973070485e-05	0.000624719232630943	EMB	5	50396192	50443248	-	5257	protein_coding	embigin [Source:HGNC Symbol;Acc:HGNC:30465]	-
ENSG00000119900	507.374480072075	1894.98627984644	608.958881451885	2795.95955588874	3003.73165562111	3648.15172304298	1003.77321379013	3149.28097818427	-1.64890242337011	3.33914386827765e-05	0.000627869501821073	OGFRL1	6	71288803	71308950	+	9075	protein_coding	opioid growth factor receptor like 1 [Source:HGNC Symbol;Acc:HGNC:21378]	-
ENSG00000172766	8.33713934390734	65.6145120153547	22.3061861337687	150.955562876622	134.771537627575	139.801434642158	32.0859458310102	141.842845048785	-2.12993561105012	3.34007765285816e-05	0.000627869501821073	NAA16	13	41311205	41377030	+	5867	protein_coding	N(alpha)-acetyltransferase 16, NatA auxiliary subunit [Source:HGNC Symbol;Acc:HGNC:26164]	-
ENSG00000101974	70.2701744700761	156.691371976967	69.1491770146829	275.657984383396	236.951265502076	331.909528504171	98.7035744872419	281.506259463214	-1.50673945435917	3.39775175158181e-05	0.00063635481690831	ATP11C	X	139726346	139945276	-	7407	protein_coding	ATPase phospholipid transporting 11C [Source:HGNC Symbol;Acc:HGNC:13554]	-
ENSG00000145715	22.6293782191771	110.663281458733	43.4970629608489	268.274288373127	215.810632148731	172.136460341705	58.9299075462529	218.740460287854	-1.88396814819195	3.44143023673733e-05	0.000642693384052636	RASA1	5	87267888	87391931	+	5232	protein_coding	RAS p21 protein activator 1 [Source:HGNC Symbol;Acc:HGNC:9871]	-
ENSG00000159082	52.404875875989	171.381188099807	64.6879397879291	410.205333903864	269.54307525515	260.582265931641	96.1580012545751	313.443558363551	-1.69956542814812	3.66023536056714e-05	0.000674030454929181	SYNJ1	21	32628759	32728048	-	8070	protein_coding	synaptojanin 1 [Source:HGNC Symbol;Acc:HGNC:11503]	-
ENSG00000113595	11.9101990627248	88.1388967370437	21.1908768270802	133.72693885266	199.074297410666	221.590029058658	40.4133242089496	184.797088440661	-2.18070996994826	3.67065546578971e-05	0.000675079364300321	TRIM23	5	65589680	65625975	-	4807	protein_coding	tripartite motif containing 23 [Source:HGNC Symbol;Acc:HGNC:660]	-
ENSG00000116489	608.611172105235	2615.76659094049	1233.53209319741	3421.93289542603	4435.12870558718	6329.10576560245	1485.96995208104	4728.72245553856	-1.66960602077957	3.68425701115152e-05	0.000676709931739785	CAPZA1	1	112619173	112671619	+	4130	protein_coding	capping actin protein of muscle Z-line subunit alpha 1 [Source:HGNC Symbol;Acc:HGNC:1488]	-
ENSG00000036549	84.5624133453458	311.424101804221	62.4573211745523	519.319952722292	507.375200480281	634.337121811696	152.81461210804	553.677425004756	-1.85347643385597	3.75905058420537e-05	0.000686916021077938	AC118549.1	1	77562416	77683419	-	9008	protein_coding	zinc finger ZZ-type containing 3 [Source:NCBI gene;Acc:26009]	MYB
ENSG00000127870	107.191791564523	285.961753857964	92.57067245514	447.123813955212	465.093933773591	540.185135215957	161.908072625876	484.13429431492	-1.57654520077617	3.81311782127908e-05	0.000695018541659158	RNF6	13	26132115	26222493	-	4621	protein_coding	ring finger protein 6 [Source:HGNC Symbol;Acc:HGNC:10069]	-
ENSG00000080200	8.33713934390734	55.8213012667943	5.57654653344217	167.363776232776	126.84380012007	95.1030167633727	23.2449957147146	129.770197705406	-2.46391849937072	3.84472419936824e-05	0.000697644234364416	CRYBG3	3	97822040	97944963	+	10929	protein_coding	crystallin beta-gamma domain containing 3 [Source:HGNC Symbol;Acc:HGNC:34427]	-
ENSG00000196428	48.8318161571715	83.2422913627635	43.4970629608489	243.661968338895	157.673890427032	128.389072630553	58.5237234935946	176.57497713216	-1.58927793922522	3.85604669277936e-05	0.000697644234364416	TSC22D2	3	150408335	150466431	+	11676	protein_coding	TSC22 domain family member 2 [Source:HGNC Symbol;Acc:HGNC:29095]	TSC22
ENSG00000102908	71.4611943763486	257.561442687139	84.7635073083209	591.516091489372	438.66814208191	347.12601118631	137.928714790603	459.103414919197	-1.73106929963262	3.86779173469177e-05	0.000697644234364416	NFAT5	16	69565094	69704666	+	16401	protein_coding	nuclear factor of activated T cells 5 [Source:HGNC Symbol;Acc:HGNC:7774]	RHD
ENSG00000196705	30.9665175630844	55.8213012667943	23.4214954404571	109.935029486235	122.43950150479	119.82980112185	36.7364380901119	117.401444037625	-1.66757477900646	3.87487008309622e-05	0.000697644234364416	ZNF431	19	21142024	21196053	+	14132	protein_coding	zinc finger protein 431 [Source:HGNC Symbol;Acc:HGNC:20809]	zf-C2H2
ENSG00000113240	36.9216170944468	34.2762376199614	11.1530930668843	82.0410667807728	98.6562889822769	123.633921792384	27.4503159270975	101.443759185145	-1.88389697233287	3.95758234941527e-05	0.000706923147164302	CLK4	5	178602664	178630615	-	7924	protein_coding	CDC like kinase 4 [Source:HGNC Symbol;Acc:HGNC:13659]	-
ENSG00000116127	44.0677365320816	137.104950479846	24.5368047471455	282.221269725858	255.449319686253	237.757541908432	68.5698305863576	258.476043773514	-1.90748553054206	4.09744387212609e-05	0.000725557285411175	ALMS1	2	73385758	73610793	+	14054	protein_coding	ALMS1, centrosome and basal body associated protein [Source:HGNC Symbol;Acc:HGNC:428]	-
ENSG00000041353	26.2024379379945	131.229024030709	25.652114053834	159.159669554699	286.279409993214	348.077041353944	61.0278586741793	264.505373633953	-2.10736772821476	4.11371583175633e-05	0.000727537119254925	RAB27B	18	54717860	54895516	+	7432	protein_coding	RAB27B, member RAS oncogene family [Source:HGNC Symbol;Acc:HGNC:9767]	-
ENSG00000163605	159.596667440512	489.660537428021	131.606498189235	724.422619674223	763.70537988959	988.120344171442	260.287901019256	825.416114578419	-1.6626241453163	4.27092480804774e-05	0.000753475500086448	PPP4R2	3	72996785	73069199	+	5964	protein_coding	protein phosphatase 4 regulatory subunit 2 [Source:HGNC Symbol;Acc:HGNC:18296]	-
ENSG00000111727	19.0563185003596	44.0694483685218	43.4970629608489	103.371744143774	103.941447320613	135.997313971623	35.5409432765768	114.436835145337	-1.67944179779815	4.28906825227678e-05	0.000755743345561469	HCFC2	12	104064457	104106524	+	6773	protein_coding	host cell factor C2 [Source:HGNC Symbol;Acc:HGNC:24972]	-
ENSG00000105793	57.1689555010789	180.195077773512	62.4573211745523	259.249771027242	267.781355809037	475.515083816863	99.9404514830476	334.182070217714	-1.73592745774613	4.35329937539852e-05	0.000766116355596612	GTPBP10	7	90335223	90391455	+	10436	protein_coding	GTP binding protein 10 [Source:HGNC Symbol;Acc:HGNC:25106]	-
ENSG00000196792	85.7534332516183	245.809589788866	91.4553631484515	414.307387242902	394.625155929108	428.914605602811	141.006128729645	412.615716258274	-1.54480078412898	4.36738247860627e-05	0.000767649392611114	STRN3	14	30893799	31026401	-	4965	protein_coding	striatin 3 [Source:HGNC Symbol;Acc:HGNC:15720]	-
ENSG00000135913	29.7754976568119	149.836124452974	69.1491770146829	258.429360359434	281.875111377934	311.937894983862	82.920266374823	284.080788907077	-1.76982533861073	4.38508041331885e-05	0.000769813256834476	USP37	2	218450251	218568361	-	9290	protein_coding	ubiquitin specific peptidase 37 [Source:HGNC Symbol;Acc:HGNC:20063]	-
ENSG00000189079	26.2024379379945	163.546619500959	36.8052071207183	328.164267123091	341.773572545745	255.827115093473	75.5180881865572	308.588318254103	-2.02372171682803	4.45094432475089e-05	0.000779460715694733	ARID2	12	45729665	45908040	+	12127	protein_coding	AT-rich interaction domain 2 [Source:HGNC Symbol;Acc:HGNC:18037]	ARID
ENSG00000100697	52.404875875989	174.319151324375	79.1869607748788	310.935643099129	303.015744731279	302.427593307525	101.970329325081	305.459660379311	-1.57724559025112	4.5300846678367e-05	0.000792348958425782	DICER1	14	95086228	95158010	-	12294	protein_coding	dicer 1, ribonuclease III [Source:HGNC Symbol;Acc:HGNC:17098]	-
ENSG00000173905	54.7869156885339	187.050325297504	60.2267025611754	377.388907191555	313.586061407952	288.162140793019	100.687981182404	326.379036464175	-1.69125567593222	4.60366473216021e-05	0.000802272792958163	GOLIM4	3	168008677	168095975	-	4647	protein_coding	golgi integral membrane protein 4 [Source:HGNC Symbol;Acc:HGNC:15448]	-
ENSG00000120837	86.9444531578908	96.9527864107481	37.9205164274067	161.620901558122	213.168052979563	287.211110625386	73.9392519986819	220.66668838769	-1.57496152746713	4.68742932297303e-05	0.000812904915355395	NFYB	12	104117077	104138289	-	4956	protein_coding	nuclear transcription factor Y subunit beta [Source:HGNC Symbol;Acc:HGNC:7805]	NF-YB
ENSG00000122376	139.34932903388	556.254370518231	142.759591256119	717.859334331762	948.685921731359	1204.95522239193	279.45443026941	957.166826151684	-1.77389600830342	4.82093745662812e-05	0.000834033852968715	SHLD2	10	87094161	87191468	+	4242	protein_coding	shieldin complex subunit 2 [Source:HGNC Symbol;Acc:HGNC:28773]	-
ENSG00000156876	3.57305971881743	37.2142008445296	6.6918558401306	186.233221592354	188.503980733993	252.022994422938	15.8263721344925	208.920065583095	-3.71091964489406	4.83675960472281e-05	0.000835759307756818	SASS6	1	100083563	100132955	-	3972	protein_coding	SAS-6 centriolar assembly protein [Source:HGNC Symbol;Acc:HGNC:25403]	-
ENSG00000185875	21.4383583129046	37.2142008445296	20.0755675203918	65.6328534246182	112.750044551174	95.1030167633727	26.2427088926086	91.1619715797215	-1.78728947414768	4.88728339228938e-05	0.000840424544835322	THNSL1	10	25016658	25026664	+	3788	protein_coding	threonine synthase like 1 [Source:HGNC Symbol;Acc:HGNC:26160]	-
ENSG00000100503	150.068508190332	397.604356391553	130.491188882547	712.936870324915	604.269770016446	633.386091644062	226.054684488144	650.197577328474	-1.52161095270107	4.97602637895212e-05	0.00084955097915443	NIN	14	50719763	50831121	-	13683	protein_coding	ninein [Source:HGNC Symbol;Acc:HGNC:14906]	-
ENSG00000187951	3.57305971881743	47.00741159309	16.7296396003265	108.29420815062	118.916062612566	101.760227936809	22.4367036374113	109.656832899998	-2.27087652656652	4.99826289447707e-05	0.000852329078306412	AC091057.1	15	30658717	30772993	+	5637	processed_transcript	OTU deubiquitinase 7A pseudogene [Source:NCBI gene;Acc:100288637]	-
ENSG00000052795	32.1575374693569	75.4077227639152	31.2286605872761	129.624885513621	133.890677904519	175.940581012239	46.2646402735161	146.485381476793	-1.65338686951094	5.11657695366745e-05	0.000869187219058653	FNIP2	4	158769138	158908049	+	10868	protein_coding	folliculin interacting protein 2 [Source:HGNC Symbol;Acc:HGNC:29280]	-
ENSG00000157106	133.394229502517	493.577821727445	114.876858588909	971.366230684349	813.033524380729	715.174686060563	247.282969939624	833.191480375214	-1.75014967954853	5.23311802845601e-05	0.000883939203624543	SMG1	16	18804853	18926454	-	25988	protein_coding	SMG1, nonsense mediated mRNA decay associated PI3K related kinase [Source:HGNC Symbol;Acc:HGNC:30045]	-
ENSG00000111647	25.011418031722	162.567298426103	53.5348467210448	210.025130958778	347.939590607137	390.873398897462	80.3711877262899	316.279373487792	-1.96965469645212	5.29569213357471e-05	0.000890718567216466	UHRF1BP1L	12	100028455	100142848	-	6616	protein_coding	UHRF1 binding protein 1 like [Source:HGNC Symbol;Acc:HGNC:29102]	-
ENSG00000118620	10.7191791564523	25.4623479462571	11.1530930668843	58.2491574143487	81.0390945211561	58.0128402256573	15.7782067231979	65.7670307203874	-2.04404175323636	5.35687348496803e-05	0.000896366769323104	ZNF430	19	21020620	21060050	+	6845	protein_coding	zinc finger protein 430 [Source:HGNC Symbol;Acc:HGNC:20808]	zf-C2H2
ENSG00000197782	10.7191791564523	75.4077227639152	16.7296396003265	144.39227753416	137.414116796743	176.891611179873	34.2855138402313	152.899335170259	-2.1428095066327	5.38156303026371e-05	0.000899444862017174	ZNF780A	19	40069152	40090938	-	7972	protein_coding	zinc finger protein 780A [Source:HGNC Symbol;Acc:HGNC:27603]	zf-C2H2
ENSG00000137776	121.484030439793	421.108062188098	114.876858588909	739.190011694763	638.623299215632	709.46850505476	219.156317072266	695.760605321718	-1.66383878523809	5.39522551405719e-05	0.00090000588602956	SLTM	15	58879045	58933653	-	8157	protein_coding	SAFB like transcription modulator [Source:HGNC Symbol;Acc:HGNC:20709]	-
ENSG00000048405	58.3599754073513	176.277793474087	61.3420118678638	324.062213784052	310.943482238784	270.092567607978	98.6599269164342	301.699421210271	-1.60708400828289	5.50400884029142e-05	0.000913499260485069	ZNF800	7	127346790	127431924	-	5793	protein_coding	zinc finger protein 800 [Source:HGNC Symbol;Acc:HGNC:27267]	zf-C2H2
ENSG00000137871	29.7754976568119	37.2142008445296	32.3439698939646	78.7594241095419	128.605519566182	95.1030167633727	33.1112227984353	100.822653479699	-1.60315734938176	5.53195736696793e-05	0.000916010090080785	ZNF280D	15	56630181	56734086	-	12113	protein_coding	zinc finger protein 280D [Source:HGNC Symbol;Acc:HGNC:25953]	-
ENSG00000153132	16.6742786878147	10.7725318234165	7.80716514681903	48.4042294006559	47.5664250450264	58.9638703932911	11.7513252193501	51.6448416129911	-2.14220529501161	5.62099209563823e-05	0.000927194961112033	CLGN	4	140388455	140427968	-	3127	protein_coding	calmegin [Source:HGNC Symbol;Acc:HGNC:2060]	-
ENSG00000021574	55.9779355948064	133.187666180422	36.8052071207183	230.535397653971	213.168052979563	274.847718446147	75.3236029653154	239.517056359894	-1.66256932436498	5.6431785550857e-05	0.000929044027098787	SPAST	2	32063547	32157637	+	9490	protein_coding	spastin [Source:HGNC Symbol;Acc:HGNC:11233]	-
ENSG00000135521	51.2138559697165	159.629335201535	84.7635073083209	259.249771027242	280.994251654878	309.084804480961	98.5355661598574	283.10960905436	-1.51692645171851	5.73819053503316e-05	0.000941432178480183	LTV1	6	143843344	143863812	+	1847	protein_coding	LTV1 ribosome biogenesis factor [Source:HGNC Symbol;Acc:HGNC:21173]	-
ENSG00000164134	222.720722472953	781.498217735121	332.362173393153	1178.1097189719	1183.87546778732	1451.27203580907	445.527037867076	1271.0857408561	-1.51094670750534	5.77087562691418e-05	0.000945708861337198	NAA15	4	139301455	139420033	+	9712	protein_coding	N(alpha)-acetyltransferase 15, NatA auxiliary subunit [Source:HGNC Symbol;Acc:HGNC:30782]	-
ENSG00000114331	101.23669203316	378.997255969288	112.646239975532	612.846768852373	621.886964477567	632.435061476428	197.626729325993	622.389598268789	-1.65186660841495	6.06645512617333e-05	0.000990738785748764	ACAP2	3	195274736	195443078	-	11139	protein_coding	ArfGAP with coiled-coil, ankyrin repeat and PH domains 2 [Source:HGNC Symbol;Acc:HGNC:16469]	-
ENSG00000164023	73.8432341888935	167.463903800383	45.7276815742258	244.482379006703	270.423934978206	394.677519567997	95.6782731878341	303.194611184302	-1.65885460543016	6.21318152764279e-05	0.00101219439332133	SGMS2	4	107824563	107915047	+	7635	protein_coding	sphingomyelin synthase 2 [Source:HGNC Symbol;Acc:HGNC:28395]	-
ENSG00000197566	11.9101990627248	18.6071004222648	4.46123722675373	41.8409440581941	61.6601806139231	64.6700513990934	11.6595122372478	56.0570586904035	-2.25169318164175	6.2440911366056e-05	0.00101510878659948	ZNF624	17	16620737	16653856	-	5090	protein_coding	zinc finger protein 624 [Source:HGNC Symbol;Acc:HGNC:29254]	zf-C2H2
ENSG00000066422	46.4497763446266	142.001555854126	53.5348467210448	255.147717688203	274.828233593486	212.079727382321	80.6620596399324	247.351892888003	-1.61019032384893	6.34845514261876e-05	0.00102975196354823	ZBTB11	3	101648889	101677495	-	7416	protein_coding	zinc finger and BTB domain containing 11 [Source:HGNC Symbol;Acc:HGNC:16740]	ZBTB
ENSG00000152749	88.1354730641633	287.920396007676	74.725723548125	379.02972852717	520.588096326122	568.716040244969	150.260530873321	489.44462169942	-1.69973840957984	6.35023920147936e-05	0.00102975196354823	GPR180	13	94601903	94634645	+	8822	protein_coding	G protein-coupled receptor 180 [Source:HGNC Symbol;Acc:HGNC:28899]	-
ENSG00000173674	117.910970720975	593.468571362761	307.825368646008	918.859947944655	1002.41836483778	1293.40102798187	339.734970243248	1071.55978025477	-1.65543396314649	6.35578188838024e-05	0.00102975196354823	EIF1AX	X	20124518	20141844	-	4427	protein_coding	eukaryotic translation initiation factor 1A X-linked [Source:HGNC Symbol;Acc:HGNC:3250]	-
ENSG00000092148	247.732140504675	769.746364836848	276.596708058732	1474.27797005049	1169.78171221843	1055.64348607344	431.358404466752	1233.23438944745	-1.51408699243784	6.36685135643529e-05	0.00103023157700177	HECTD1	14	31100112	31207804	-	12557	protein_coding	HECT domain E3 ubiquitin protein ligase 1 [Source:HGNC Symbol;Acc:HGNC:20157]	-
ENSG00000224411	28.5844777505394	79.3250070633393	42.3817536541605	114.857493493082	140.937555688967	242.5126927466	50.0970794893464	166.102580642883	-1.72056588822142	6.53136166365252e-05	0.00105371843484939	HSP90AA2P	11	27888838	27891033	-	2196	processed_pseudogene	heat shock protein 90 alpha family class A member 2, pseudogene [Source:HGNC Symbol;Acc:HGNC:5256]	-
ENSG00000139687	160.787687346784	693.359320998077	233.099645097883	1113.29727621509	1047.34221071364	1235.38818775621	362.415551147581	1132.00922489498	-1.64134961220092	6.53320177240417e-05	0.00105371843484939	RB1	13	48303726	48599436	+	6452	protein_coding	RB transcriptional corepressor 1 [Source:HGNC Symbol;Acc:HGNC:9884]	-
ENSG00000123106	69.0791545638036	175.298472399231	66.918558401306	240.380325667664	283.636830824046	397.530610070898	103.765395121447	307.182588854203	-1.56044108758632	6.61911289460727e-05	0.00106584271922145	CCDC91	12	28133249	28581511	+	7535	protein_coding	coiled-coil domain containing 91 [Source:HGNC Symbol;Acc:HGNC:24855]	-
ENSG00000166352	17.8652985940871	50.9246958925141	39.0358257340952	99.269690804735	96.8945695361649	169.283369838803	35.9419400735655	121.815876726568	-1.75139538626912	6.62329135527397e-05	0.00106584271922145	C11orf74	11	36594493	36659290	+	1474	protein_coding	chromosome 11 open reading frame 74 [Source:HGNC Symbol;Acc:HGNC:25142]	-
ENSG00000188419	60.7420152198963	297.713606756236	86.9941259216978	379.850139194978	539.967010233355	643.847423488033	148.483249299277	521.221524305455	-1.80750116953113	6.65670675836906e-05	0.00106881280423701	CHM	X	85861180	86047562	-	8645	protein_coding	CHM, Rab escort protein 1 [Source:HGNC Symbol;Acc:HGNC:1940]	-
ENSG00000105708	0	11.7518528982725	3.3459279200653	33.6368373801168	36.9961083683539	51.3556290522213	5.0325936061126	40.6628582668973	-2.96514762007597	6.67629381590124e-05	0.00107075464230335	ZNF14	19	19710471	19733097	-	2949	protein_coding	zinc finger protein 14 [Source:HGNC Symbol;Acc:HGNC:12924]	zf-C2H2
ENSG00000162927	34.5395772819018	77.3663649136272	35.6898978140299	127.163653510198	133.890677904519	188.303973191478	49.1986133365196	149.786101535398	-1.5974958877075	6.80257325645497e-05	0.00108734644110449	PUS10	2	60940222	61018259	-	7651	protein_coding	pseudouridylate synthase 10 [Source:HGNC Symbol;Acc:HGNC:26505]	-
ENSG00000120756	104.809751751978	340.803734049902	138.298354029366	492.246400684637	532.039272725851	654.308755332004	194.637279943749	559.531476247497	-1.52011690260754	6.91680188353656e-05	0.00110068038881668	PLS1	3	142596387	142713664	+	5294	protein_coding	plastin 1 [Source:HGNC Symbol;Acc:HGNC:9090]	-
ENSG00000094975	150.068508190332	448.529052284067	104.839074828713	684.222496951645	727.590131244292	795.061220141796	234.478878434371	735.624616112578	-1.64699113188741	7.16794764924603e-05	0.00113811079897473	SUCO	1	172532349	172611833	+	7894	protein_coding	SUN domain containing ossification factor [Source:HGNC Symbol;Acc:HGNC:1240]	-
ENSG00000261786	13.1012189689972	38.1935219193856	21.1908768270802	73.0165494348878	94.2519903669967	91.2988960928378	24.161872571821	86.1891452982407	-1.8209410573411	7.32334495111942e-05	0.00115763937335726	AC006058.1	3	44117299	44122365	+	5067	lincRNA	novel transcript	-
ENSG00000197121	32.1575374693569	78.3456859884833	10.0377837601959	167.363776232776	155.91217098092	155.968947491931	40.1803357393453	159.748298235209	-1.98228213591921	7.40186012433872e-05	0.00116719158333548	PGAP1	2	196833004	196927796	-	12761	protein_coding	post-GPI attachment to proteins 1 [Source:HGNC Symbol;Acc:HGNC:25712]	-
ENSG00000196678	20.2473384066321	63.6558698656427	52.4195374143564	111.575850821851	166.482487657592	154.066887156664	45.440915228877	144.041741878702	-1.65639318400205	7.55661576953465e-05	0.0011853352288326	ERI2	16	20780193	20900349	-	6761	protein_coding	ERI1 exoribonuclease family member 2 [Source:HGNC Symbol;Acc:HGNC:30541]	-
ENSG00000182923	15.4832587815422	74.4284016890591	17.8449489070149	109.114618818428	161.197329319256	163.577188833001	35.9188697925388	144.629712323562	-1.99629000183594	7.87921653642679e-05	0.00122119310526615	CEP63	3	134485721	134575017	+	10385	protein_coding	centrosomal protein 63 [Source:HGNC Symbol;Acc:HGNC:25815]	-
ENSG00000198160	161.978707253057	538.626591170823	186.256654216968	698.169478304376	805.105786873224	1133.6279598194	295.620650880283	878.967741665668	-1.56985123628906	8.03788381927064e-05	0.00124393702464959	MIER1	1	66924895	66988619	+	8273	protein_coding	MIER1 transcriptional regulator [Source:HGNC Symbol;Acc:HGNC:29657]	Others
ENSG00000155008	63.1240550324412	224.264526142033	85.8788166150094	346.213301814861	384.935698975491	382.314127388758	124.422465929828	371.154376059704	-1.57190848638528	8.10440687844014e-05	0.00125202134370713	APOOL	X	85003826	85093316	+	6548	protein_coding	apolipoprotein O like [Source:HGNC Symbol;Acc:HGNC:24009]	-
ENSG00000196233	69.0791545638036	262.458048061419	94.8012910685168	406.103280564825	451.000178204695	436.522846943881	142.112831231247	431.208768571133	-1.59702426088424	8.2810294604099e-05	0.00127379882657974	LCOR	10	96832282	96995959	+	26020	protein_coding	ligand dependent nuclear receptor corepressor [Source:HGNC Symbol;Acc:HGNC:29503]	HTH
ENSG00000163312	25.011418031722	40.1521640690977	22.3061861337687	78.7594241095419	87.2051125825484	109.368469277879	29.1565894115295	91.7776686566563	-1.64593565781353	8.34640893809719e-05	0.0012824750938216	HELQ	4	83407343	83455856	-	3713	protein_coding	helicase, POLQ like [Source:HGNC Symbol;Acc:HGNC:18536]	-
ENSG00000036054	90.5175128767082	177.257114548943	32.3439698939646	291.245787071743	313.586061407952	391.824429065095	100.039532439872	332.218759181597	-1.72757408436384	8.35880733172357e-05	0.00128300060977798	TBC1D23	3	100261000	100325251	+	5168	protein_coding	TBC1 domain family member 23 [Source:HGNC Symbol;Acc:HGNC:25622]	-
ENSG00000236814	23.8203981254495	31.3382743953933	33.459279200653	59.8899787499641	90.7285514747725	148.360706150861	29.5393172404986	99.6597454585327	-1.74983447871457	8.56501142738592e-05	0.00130762834719385	AC046176.1	8	56050038	56051207	-	1170	processed_pseudogene	proteasome (prosome, macropain) 26S subunit, ATPase, 6 (PSMC6) pseudogene	-
ENSG00000259865	16.6742786878147	22.5243847216889	6.6918558401306	72.19613876708	54.6133028294747	60.8659307285585	15.2968397498781	62.5584574417044	-2.02408222706544	8.67187388923291e-05	0.00131936069026554	AL390728.6	1	247187281	247188526	-	1246	lincRNA	novel transcript	-
ENSG00000213976	0	0.979321074856041	0	19.6898560273855	17.6171944611209	18.0695731850408	0.326440358285347	18.4588745578491	-5.56093468842824	8.71923247832688e-05	0.00132129196304657	AC010615.1	19	21382865	21387177	+	1764	unprocessed_pseudogene	zinc finger protein pseudogene	-
ENSG00000162409	38.1126370007192	106.745997159308	37.9205164274067	172.286240239623	191.146559903162	195.912214532548	60.9263835291448	186.448338225111	-1.60538803551899	8.9335297555214e-05	0.00135090095456509	PRKAA2	1	56645322	56715335	+	9354	protein_coding	protein kinase AMP-activated catalytic subunit alpha 2 [Source:HGNC Symbol;Acc:HGNC:9377]	-
ENSG00000001561	35.7305971881743	135.146308330134	53.5348467210448	238.739504332049	193.78913907233	279.602869284316	74.8039174131176	237.377170896231	-1.65871021214165	9.1012000162943e-05	0.00137076917464772	ENPP4	6	46129993	46146699	+	4651	protein_coding	ectonucleotide pyrophosphatase/phosphodiesterase 4 [Source:HGNC Symbol;Acc:HGNC:3359]	-
ENSG00000113391	23.8203981254495	121.435813282149	51.3042281076679	217.408826969048	196.431718241498	252.022994422938	65.5201465050888	221.954513211161	-1.75213203352781	9.11965205185868e-05	0.00137076917464772	FAM172A	5	93618069	94111699	-	5071	protein_coding	family with sequence similarity 172 member A [Source:HGNC Symbol;Acc:HGNC:25365]	-
ENSG00000151422	36.9216170944468	169.422545950095	27.8827326672108	283.862091061474	304.777464177391	309.084804480961	78.0756319039176	299.241453239942	-1.93156980057627	9.12630964440529e-05	0.00137076917464772	FER	5	108747822	109196841	+	13614	protein_coding	FER tyrosine kinase [Source:HGNC Symbol;Acc:HGNC:3655]	-
ENSG00000164221	33.3485573756293	47.00741159309	18.9602582137034	99.269690804735	78.3965153519879	150.262766486129	33.1054090608076	109.309657547617	-1.71670087623526	9.5325892935181e-05	0.00142192798543187	CCDC112	5	115267188	115296831	-	3289	protein_coding	coiled-coil domain containing 112 [Source:HGNC Symbol;Acc:HGNC:28599]	-
ENSG00000033867	177.461966034599	590.530608138193	155.027993629692	970.545820016542	871.170266102428	947.226046963192	307.673522600828	929.647377694054	-1.59327056997536	9.5714162204585e-05	0.00142623084244371	SLC4A7	3	27372721	27484420	-	9616	protein_coding	solute carrier family 4 member 7 [Source:HGNC Symbol;Acc:HGNC:11033]	-
ENSG00000169131	20.2473384066321	73.4490806142031	37.9205164274067	132.086117517044	132.128958458407	158.822037994832	43.8723118160806	141.012371323428	-1.673932723499	9.67705883619772e-05	0.00143598308171615	ZNF354A	5	178711592	178730702	-	2947	protein_coding	zinc finger protein 354A [Source:HGNC Symbol;Acc:HGNC:11628]	zf-C2H2
ENSG00000238266	0	9.79321074856041	13.3837116802612	56.6083360787332	31.7109500300176	58.9638703932911	7.7256408096072	49.0943855006806	-2.65054746000791	9.74291782023717e-05	0.00144425617895424	LINC00707	10	6779549	6879450	+	9833	lincRNA	long intergenic non-protein coding RNA 707 [Source:HGNC Symbol;Acc:HGNC:44691]	-
ENSG00000198039	20.2473384066321	21.5450636468329	18.9602582137034	53.3266934075023	82.8008139672681	69.4252022372621	20.2508867557228	68.5175698706775	-1.75642090612334	0.0001004571455619	0.00148452183048558	ZNF273	7	64870172	64930966	+	8652	protein_coding	zinc finger protein 273 [Source:HGNC Symbol;Acc:HGNC:13067]	zf-C2H2
ENSG00000078401	20.2473384066321	65.6145120153547	46.8429908809142	115.67790416089	136.533257073687	159.773068162466	44.234947100967	137.328076465681	-1.62520409432461	0.00010184468921784	0.00150037176177622	EDN1	6	12290363	12297194	+	2033	protein_coding	endothelin 1 [Source:HGNC Symbol;Acc:HGNC:3176]	-
ENSG00000146757	28.5844777505394	27.4209900959691	17.8449489070149	67.2736747602337	74.8730764597638	94.151986595739	24.6168055845078	78.7662459385788	-1.67623866497815	0.00010269020795494	0.00150971509431696	ZNF92	7	65373799	65401135	+	3512	protein_coding	zinc finger protein 92 [Source:HGNC Symbol;Acc:HGNC:13168]	zf-C2H2
ENSG00000251022	65.5060948449862	115.559886833013	33.459279200653	201.000613612893	181.457102949545	256.778145261106	71.508420292884	213.078620607848	-1.56991295377886	0.000103581890619017	0.00151676637326959	THAP9-AS1	4	82893009	82900960	-	4397	antisense	THAP9 antisense RNA 1 [Source:HGNC Symbol;Acc:HGNC:44172]	-
ENSG00000138587	2.38203981254495	2.93796322456812	0	19.6898560273855	22.9023527994571	27.5798748613781	1.77333434570436	23.3906945627402	-3.7003535667061	0.000103700542105276	0.00151676637326959	MNS1	15	56421544	56465137	-	2504	protein_coding	meiosis specific nuclear structural 1 [Source:HGNC Symbol;Acc:HGNC:29636]	-
ENSG00000132952	25.011418031722	125.353097581573	79.1869607748788	224.792522979317	221.976650210123	291.01523129592	76.517158796058	245.928134828454	-1.67799648603296	0.000109393472320901	0.00158703829387378	USPL1	13	30617693	30660770	+	5125	protein_coding	ubiquitin specific peptidase like 1 [Source:HGNC Symbol;Acc:HGNC:20294]	-
ENSG00000089682	27.393457844267	57.7799434165064	32.3439698939646	101.730922808158	140.937555688967	105.564348607344	39.1724570515793	116.077609034823	-1.5587377888499	0.000113835699874868	0.00164646978867598	RBM41	X	107064420	107118823	-	6101	protein_coding	RNA binding motif protein 41 [Source:HGNC Symbol;Acc:HGNC:25617]	-
ENSG00000160352	39.3036569069917	161.587977351247	50.1889188009795	222.331290975894	280.113391931822	318.595106157299	83.693517686406	273.679929688338	-1.70245083277559	0.000117139774600488	0.00168403156845168	ZNF714	19	21082159	21125270	+	8033	protein_coding	zinc finger protein 714 [Source:HGNC Symbol;Acc:HGNC:27124]	zf-C2H2
ENSG00000143702	134.58524940879	475.950042380036	108.185002748778	754.777814383109	762.824520166534	740.852500586673	239.573431512535	752.818278378772	-1.64933336661828	0.000117503954643393	0.00168547586757858	CEP170	1	243124428	243255348	-	10939	protein_coding	centrosomal protein 170 [Source:HGNC Symbol;Acc:HGNC:28920]	-
ENSG00000166263	16.6742786878147	79.3250070633393	26.7674233605224	146.033098869776	108.345745935893	200.667365370716	40.9222363705588	151.682070058795	-1.87852603880011	0.000117594082573537	0.00168547586757858	STXBP4	17	54968727	55173632	+	18055	protein_coding	syntaxin binding protein 4 [Source:HGNC Symbol;Acc:HGNC:19694]	-
ENSG00000178695	29.7754976568119	68.5524752399229	25.652114053834	137.008581523891	110.107465382006	135.046283803989	41.3266956501896	127.387443569962	-1.6146901555017	0.000122813318436211	0.00174453510979468	KCTD12	13	76880166	76886390	-	6225	protein_coding	potassium channel tetramerization domain containing 12 [Source:HGNC Symbol;Acc:HGNC:14678]	-
ENSG00000145390	32.1575374693569	144.939519078694	31.2286605872761	224.792522979317	236.951265502076	285.309050290118	69.4419057117757	249.017612923837	-1.8345505232803	0.000123325675184818	0.00175007338469816	USP53	4	119212587	119295517	+	11950	protein_coding	ubiquitin specific peptidase 53 [Source:HGNC Symbol;Acc:HGNC:29255]	-
ENSG00000138050	40.4946768132642	80.3043281381954	45.7276815742258	120.600368167736	134.771537627575	224.44311956156	55.5088955085618	159.938341785623	-1.51963582279396	0.00012394700220591	0.00175540402529479	THUMPD2	2	39736060	39779267	-	3823	protein_coding	THUMP domain containing 2 [Source:HGNC Symbol;Acc:HGNC:14890]	-
ENSG00000145723	19.0563185003596	26.4416690211131	13.3837116802612	47.5838187328482	87.2051125825484	77.0334435783319	19.6272330672446	70.6074582979095	-1.83916502272528	0.000126998127923236	0.00178974679292213	GIN1	5	103086000	103120151	-	4182	protein_coding	gypsy retrotransposon integrase 1 [Source:HGNC Symbol;Acc:HGNC:25959]	-
ENSG00000114933	40.4946768132642	108.704639309021	26.7674233605224	232.996629657395	195.550858518442	150.262766486129	58.6555798276024	192.936751553988	-1.71072522527401	0.000128299014982079	0.00180452059458061	INO80D	2	205993721	206086303	-	14373	protein_coding	INO80 complex subunit D [Source:HGNC Symbol;Acc:HGNC:25997]	-
ENSG00000267041	22.6293782191771	115.559886833013	54.6501560277332	231.355808321779	209.644614087339	188.303973191478	64.279807026641	209.768131866865	-1.69869902604939	0.000132290966158108	0.00184974354833597	ZNF850	19	36714383	36772825	-	7850	protein_coding	zinc finger protein 850 [Source:HGNC Symbol;Acc:HGNC:27994]	zf-C2H2
ENSG00000214367	44.0677365320816	105.766676084452	31.2286605872761	193.616917602624	175.291084888153	176.891611179873	60.3543577346034	181.933204556883	-1.58456040046177	0.000139131029278745	0.00192653334146634	HAUS3	4	2227464	2242164	-	7067	protein_coding	HAUS augmin like complex subunit 3 [Source:HGNC Symbol;Acc:HGNC:28719]	-
ENSG00000152078	44.0677365320816	185.091683147792	49.0736094942911	264.992645701896	283.636830824046	372.803825712421	92.7443430580548	307.144434079454	-1.72136659019545	0.000140983040275555	0.00194651946428761	TMEM56	1	95117338	95197607	+	7402	protein_coding	transmembrane protein 56 [Source:HGNC Symbol;Acc:HGNC:26477]	-
ENSG00000143498	23.8203981254495	73.4490806142031	23.4214954404571	131.265706849236	118.03520288951	147.409675983228	40.2303247267032	132.236861907325	-1.7055630653634	0.000144691685129063	0.0019919500775475	TAF1A	1	222557902	222589933	-	2895	protein_coding	TATA-box binding protein associated factor, RNA polymerase I subunit A [Source:HGNC Symbol;Acc:HGNC:11532]	-
ENSG00000180488	71.4611943763486	318.279349328213	97.0319096818937	420.870672585364	466.855653219703	661.916996673074	162.257484462152	516.547774159381	-1.66679694881914	0.000150534254869669	0.00204797078141159	MIGA1	1	77779624	77879539	+	10128	protein_coding	mitoguardin 1 [Source:HGNC Symbol;Acc:HGNC:24741]	-
ENSG00000112249	126.248110064882	555.275049443375	178.449489070149	796.618758441303	842.982754964634	948.177077130826	286.657549526136	862.592863512254	-1.58707331357434	0.000150607345743005	0.00204797078141159	ASCC3	6	100508194	100881372	-	11731	protein_coding	activating signal cointegrator 1 complex subunit 3 [Source:HGNC Symbol;Acc:HGNC:18697]	-
ENSG00000129292	120.29301053352	425.025346487522	151.682065709627	542.291451420908	673.857688137874	764.628254777516	232.333474243556	660.259131445433	-1.50402697205502	0.000156387020713193	0.00211026489706472	PHF20L1	8	132775358	132848807	+	20571	protein_coding	PHD finger protein 20 like 1 [Source:HGNC Symbol;Acc:HGNC:24280]	-
ENSG00000138193	7.14611943763486	48.966053742802	14.4990209869496	75.4777814383109	88.9668320286604	139.801434642158	23.5370647224622	101.41534936971	-2.08938115224354	0.00015683002248719	0.00211424624654901	PLCE1	10	94030812	94332823	+	12930	protein_coding	phospholipase C epsilon 1 [Source:HGNC Symbol;Acc:HGNC:17175]	-
ENSG00000106392	65.5060948449862	281.065148483684	99.2625282952706	403.642048561402	385.816558698547	582.030462591841	148.61125720798	457.16302328393	-1.6170320478426	0.00015780382290897	0.00211937653136201	C1GALT1	7	7156934	7248651	+	7805	protein_coding	core 1 synthase, glycoprotein-N-acetylgalactosamine 3-beta-galactosyltransferase 1 [Source:HGNC Symbol;Acc:HGNC:24337]	-
ENSG00000169967	106.00077165825	364.307439846447	70.2644863213713	575.928288801025	595.461172785886	566.813979909701	180.190899275356	579.401147165537	-1.68192038660931	0.000159024557158534	0.0021337661237516	MAP3K2	2	127298730	127388465	-	11508	protein_coding	mitogen-activated protein kinase kinase kinase 2 [Source:HGNC Symbol;Acc:HGNC:6854]	-
ENSG00000175105	66.6971147512587	112.621923608445	22.3061861337687	164.082133561546	236.07040577902	250.12093408767	67.2084081644907	216.757824476078	-1.68451816323627	0.000160638633541931	0.00214936898250393	ZNF654	3	88059274	88144665	+	6786	protein_coding	zinc finger protein 654 [Source:HGNC Symbol;Acc:HGNC:25612]	zf-C2H2
ENSG00000121350	40.4946768132642	78.3456859884833	16.7296396003265	104.192154811581	154.150451534808	210.177667047054	45.1900008006913	156.173424464481	-1.78140977505183	0.000161907256350259	0.00216229410583664	PYROXD1	12	21437615	21471252	+	5725	protein_coding	pyridine nucleotide-disulphide oxidoreductase domain 1 [Source:HGNC Symbol;Acc:HGNC:26162]	-
ENSG00000122970	25.011418031722	43.0901272936658	14.4990209869496	89.4247627910423	75.7539361828198	107.466408942611	27.5335221041125	90.8817026388244	-1.71325431019338	0.000163345634170188	0.0021774338734067	IFT81	12	110124335	110218797	+	7005	protein_coding	intraflagellar transport 81 [Source:HGNC Symbol;Acc:HGNC:14313]	-
ENSG00000196911	26.2024379379945	55.8213012667943	33.459279200653	85.3227094520037	118.916062612566	135.046283803989	38.4943394684806	113.095018622853	-1.54562769254359	0.00016490408587298	0.00219182772112246	KPNA5	6	116681187	116741866	+	11417	protein_coding	karyopherin subunit alpha 5 [Source:HGNC Symbol;Acc:HGNC:6398]	-
ENSG00000189308	53.5958957822614	149.836124452974	17.8449489070149	233.817040325202	251.045021070973	335.713649174706	73.7589897140836	273.52523685696	-1.88491366850579	0.000167311098977418	0.00221582539794931	LIN54	4	82909973	83012926	-	6768	protein_coding	lin-54 DREAM MuvB core complex component [Source:HGNC Symbol;Acc:HGNC:25397]	-
ENSG00000197933	2.38203981254495	15.6691371976967	5.57654653344217	27.073552037655	43.1621264297462	68.4741720696283	7.87590784789459	46.2366168456765	-2.5218790848465	0.000169880129404023	0.00224072655762245	ZNF823	19	11721265	11739009	-	2459	protein_coding	zinc finger protein 823 [Source:HGNC Symbol;Acc:HGNC:30936]	zf-C2H2
ENSG00000075213	50.022836063444	107.725318234165	34.5745885073414	190.335274931393	167.363347380648	193.059124029647	64.1075809349833	183.585915447229	-1.5111707739351	0.000171109876729149	0.00225152867261468	SEMA3A	7	83955777	84492724	-	9371	protein_coding	semaphorin 3A [Source:HGNC Symbol;Acc:HGNC:10723]	-
ENSG00000138036	46.4497763446266	46.0280905182339	20.0755675203918	80.4002454451573	125.962940397014	133.144223468722	37.5178114610841	113.169136436964	-1.59050142530195	0.000174061365325338	0.00228196046834777	DYNC2LI1	2	43774039	43810010	+	4618	protein_coding	dynein cytoplasmic 2 light intermediate chain 1 [Source:HGNC Symbol;Acc:HGNC:24595]	-
ENSG00000196757	2.38203981254495	12.7311739731285	3.3459279200653	34.4572480479246	32.5918097530736	46.6004782140526	6.15304723524626	37.8831786716836	-2.58594354215852	0.000174502930330068	0.00228565249717385	ZNF700	19	11925068	11950773	+	3319	protein_coding	zinc finger protein 700 [Source:HGNC Symbol;Acc:HGNC:25292]	zf-C2H2
ENSG00000214029	3.57305971881743	15.6691371976967	10.0377837601959	45.122586729425	25.5449319686253	85.5927150870354	9.75999355890333	52.0867445950286	-2.3953834193425	0.000175061535215566	0.00229086935735388	ZNF891	12	133106817	133130473	-	15455	protein_coding	zinc finger protein 891 [Source:HGNC Symbol;Acc:HGNC:38709]	zf-C2H2
ENSG00000083097	17.8652985940871	59.7385855662185	15.6143302936381	134.547349520467	100.418008428389	98.9071374339076	31.0727381513146	111.290831794255	-1.82803249841795	0.000177036815364429	0.00231459843692377	DOP1A	6	83067666	83171350	+	10045	protein_coding	DOP1 leucine zipper like protein A [Source:HGNC Symbol;Acc:HGNC:21194]	-
ENSG00000174738	40.4946768132642	186.071004222648	46.8429908809142	332.26632046213	294.207147500719	276.749778781415	91.1362239722754	301.074415581421	-1.71799292928512	0.000186822837871331	0.00241165162889008	NR1D2	3	23945260	23980618	+	5820	protein_coding	nuclear receptor subfamily 1 group D member 2 [Source:HGNC Symbol;Acc:HGNC:7963]	THR-like
ENSG00000138190	103.618731845705	299.672248905949	102.608456215336	346.213301814861	439.549001804966	659.063906170173	168.633145655663	481.608736596667	-1.51043307689542	0.000198682479910727	0.00254862893889074	EXOC6	10	92834713	93059493	+	6193	protein_coding	exocyst complex component 6 [Source:HGNC Symbol;Acc:HGNC:23196]	-
ENSG00000066933	25.011418031722	112.621923608445	26.7674233605224	215.768005633432	183.218822395657	169.283369838803	54.8002550002297	189.423399289298	-1.78034524106695	0.000211508397103071	0.00267948137819405	MYO9A	15	71822289	72118577	-	20253	protein_coding	myosin IXA [Source:HGNC Symbol;Acc:HGNC:7608]	-
ENSG00000152942	65.5060948449862	218.388599692897	72.4951049347482	311.756053766936	303.015744731279	406.089881579601	118.796599824211	340.287226692606	-1.51324868377302	0.000229079655601385	0.00286149325047534	RAD17	5	69369293	69414801	+	4159	protein_coding	RAD17 checkpoint clamp loader component [Source:HGNC Symbol;Acc:HGNC:9807]	-
ENSG00000165288	39.3036569069917	137.104950479846	56.8807746411101	214.127184297817	201.716876579834	252.974024590571	77.7631273426492	222.939361822741	-1.51241111946398	0.000234322634287208	0.00290918370457359	BRWD3	X	80670854	80809688	-	12694	protein_coding	bromodomain and WD repeat domain containing 3 [Source:HGNC Symbol;Acc:HGNC:17342]	-
ENSG00000163946	144.11340865897	449.508373358923	110.415621362155	615.308000855796	699.402620106499	709.46850505476	234.679134460016	674.726375339018	-1.52104761632368	0.000239060146018892	0.00295772249922941	FAM208A	3	56620133	56683237	-	9824	protein_coding	family with sequence similarity 208 member A [Source:HGNC Symbol;Acc:HGNC:30314]	-
ENSG00000121690	35.7305971881743	55.8213012667943	25.652114053834	106.653386815005	88.0859723056044	139.801434642158	39.0680041696009	111.513597920922	-1.50625869257588	0.000243847814327925	0.00300654466500954	DEPDC7	11	33015864	33033582	+	3326	protein_coding	DEP domain containing 7 [Source:HGNC Symbol;Acc:HGNC:29899]	-
ENSG00000123636	14.2922388752697	49.9453748176581	11.1530930668843	107.473797482812	83.6816736903242	90.347865925204	25.130235586604	93.8344456994468	-1.88571276931622	0.000244909605943511	0.00301703299045928	BAZ2B	2	159318979	159616692	-	20370	protein_coding	bromodomain adjacent to zinc finger domain 2B [Source:HGNC Symbol;Acc:HGNC:963]	MBD
ENSG00000136536	266.788459005035	945.04483723608	218.600624110933	1143.65247092397	1387.35406381327	1707.09915090254	476.811306784016	1412.70189521326	-1.56563482452892	0.000256622035578628	0.00313891809127945	MARCH7	2	159712457	159771027	+	6288	protein_coding	membrane associated ring-CH-type finger 7 [Source:HGNC Symbol;Acc:HGNC:17393]	-
ENSG00000151151	22.6293782191771	59.7385855662185	4.46123722675373	137.008581523891	99.537148705333	127.438042462919	28.9430670040498	121.327924230714	-2.05670361333279	0.000256780633219431	0.00313891809127945	IPMK	10	58191517	58267934	-	6133	protein_coding	inositol polyphosphate multikinase [Source:HGNC Symbol;Acc:HGNC:20739]	-
ENSG00000205302	77.416293907711	405.438924990401	133.837116802612	507.834203372983	625.410403369791	768.432375448051	205.564111900241	633.892327396942	-1.62159628435073	0.000260894792553966	0.00317562741532894	SNX2	5	122774996	122830108	+	4254	protein_coding	sorting nexin 2 [Source:HGNC Symbol;Acc:HGNC:11173]	-
ENSG00000197603	27.393457844267	157.670693051823	35.6898978140299	313.396875102552	256.330179409309	208.275606711786	73.5846829033731	259.334220407882	-1.81042594382787	0.000268460809744453	0.00324835306625591	CPLANE1	5	37106228	37249428	-	15146	protein_coding	ciliogenesis and planar polarity effector 1 [Source:HGNC Symbol;Acc:HGNC:25801]	-
ENSG00000181827	38.1126370007192	117.518528982725	34.5745885073414	233.817040325202	147.984433473415	199.716335203083	63.4019181635952	193.839269667233	-1.60489225719745	0.000271842986179917	0.00327541001054892	RFX7	15	56087280	56243266	-	10588	protein_coding	regulatory factor X7 [Source:HGNC Symbol;Acc:HGNC:25777]	RFX
ENSG00000118276	42.8767166258092	150.81544552783	36.8052071207183	262.531413698473	212.287193256507	243.463722914234	76.8324564247859	239.427443289738	-1.6330407584826	0.000273064346457103	0.00328190107219045	B4GALT6	18	31622247	31685836	-	5306	protein_coding	beta-1,4-galactosyltransferase 6 [Source:HGNC Symbol;Acc:HGNC:929]	-
ENSG00000123552	23.8203981254495	40.1521640690977	27.8827326672108	78.7594241095419	74.8730764597638	111.270529613146	30.618431620586	88.3010100608172	-1.52015336296416	0.000281729040108334	0.00336052419294499	USP45	6	99432379	99521728	-	8051	protein_coding	ubiquitin specific peptidase 45 [Source:HGNC Symbol;Acc:HGNC:20080]	-
ENSG00000166510	33.3485573756293	152.774087677542	50.1889188009795	169.8250082362	235.189546055964	375.656916215322	78.7705212847171	260.223823502495	-1.71714775224321	0.000284737604492646	0.00339075030683326	CCDC68	18	54901509	54959508	-	5180	protein_coding	coiled-coil domain containing 68 [Source:HGNC Symbol;Acc:HGNC:24350]	-
ENSG00000267102	13.1012189689972	23.503705796545	15.6143302936381	55.7879254109255	54.6133028294747	65.6210815667272	17.4064183530601	58.6741032690425	-1.74281113460744	0.000287410604526263	0.00341121058029925	AC060766.1	17	35409602	35410228	-	627	transcribed_processed_pseudogene	RAB32, member RAS oncogene family (RAB32) pseudogene	-
ENSG00000175054	71.4611943763486	258.540763761995	68.0338677079944	392.976709879902	362.91420589909	414.649153088305	132.678608615446	390.180022955766	-1.55178539892138	0.000294091099314454	0.0034718701593738	ATR	3	142449235	142578826	-	12496	protein_coding	ATR serine/threonine kinase [Source:HGNC Symbol;Acc:HGNC:882]	-
ENSG00000163939	72.6522142826211	424.046025412666	148.336137789562	729.34508368107	606.912349185614	640.043302817498	215.011459161616	658.766911894728	-1.61258828004434	0.000294166607646755	0.0034718701593738	PBRM1	3	52545352	52685917	-	9654	protein_coding	polybromo 1 [Source:HGNC Symbol;Acc:HGNC:30064]	HMG
ENSG00000128872	30.9665175630844	102.828712859884	22.3061861337687	161.620901558122	172.648505718985	174.038520676972	52.0338055189125	169.435975984693	-1.69404182962514	0.000294465124783838	0.0034718701593738	TMOD2	15	51751561	51816368	+	11636	protein_coding	tropomodulin 2 [Source:HGNC Symbol;Acc:HGNC:11872]	-
ENSG00000198040	40.4946768132642	73.4490806142031	16.7296396003265	101.730922808158	132.128958458407	187.352943023844	43.5577990092646	140.40427476347	-1.68103450252443	0.000303793534861365	0.00355467579147899	ZNF84	12	133037292	133063304	+	9520	protein_coding	zinc finger protein 84 [Source:HGNC Symbol;Acc:HGNC:13159]	zf-C2H2
ENSG00000174373	27.393457844267	155.712050902111	30.1133512805877	267.453877705319	243.117283563468	242.5126927466	71.0729533423217	251.027951338463	-1.81306981946021	0.000309006632305867	0.00359876216774168	RALGAPA1	14	35538352	35809304	-	14258	protein_coding	Ral GTPase activating protein catalytic alpha subunit 1 [Source:HGNC Symbol;Acc:HGNC:17770]	-
ENSG00000176105	102.427711939433	339.824412975046	89.2247445350747	452.866688629866	487.996286573048	577.275311753672	177.158956483185	506.046095652195	-1.5107955182068	0.000309256818893407	0.00359876216774168	YES1	18	721588	812546	-	5100	protein_coding	YES proto-oncogene 1, Src family tyrosine kinase [Source:HGNC Symbol;Acc:HGNC:12841]	-
ENSG00000213096	16.6742786878147	15.6691371976967	36.8052071207183	71.3757280992723	72.2304972905956	77.0334435783319	23.0495410020765	73.5465563227333	-1.67660283244746	0.000310405860054145	0.00360919425563363	ZNF254	19	24033405	24129961	+	7602	protein_coding	zinc finger protein 254 [Source:HGNC Symbol;Acc:HGNC:13047]	zf-C2H2
ENSG00000215105	1.19101990627248	26.4416690211131	2.23061861337687	51.6858720718868	66.9453389522593	63.7190212314597	9.95443584692082	60.7834107518686	-2.57682472951388	0.000318409410506415	0.00368128679299084	TTC3P1	X	75740831	75746911	-	6081	processed_pseudogene	tetratricopeptide repeat domain 3 pseudogene 1 [Source:HGNC Symbol;Acc:HGNC:23318]	-
ENSG00000146350	2.38203981254495	15.6691371976967	4.46123722675373	41.0205333903864	37.8769680914099	41.845327375884	7.50413807899845	40.2476096192268	-2.38998018281694	0.000324118382982096	0.00373520297807593	TBC1D32	6	121079494	121334745	-	6912	protein_coding	TBC1 domain family member 32 [Source:HGNC Symbol;Acc:HGNC:21485]	-
ENSG00000101773	109.573831377068	320.237991477925	57.9960839477985	740.01042236257	905.523795301613	1346.65871736936	162.602635600931	997.39764501118	-2.61556365012232	0.000324465737123036	0.00373619289563915	RBBP8	18	22798261	23026488	+	5091	protein_coding	RB binding protein 8, endonuclease [Source:HGNC Symbol;Acc:HGNC:9891]	-
ENSG00000152503	28.5844777505394	99.8907496353162	44.6123722675373	144.39227753416	174.410225165097	177.842641347507	57.695866551131	165.548381348921	-1.51192407571577	0.000333794262584755	0.00382205129193602	TRIM36	5	115124762	115180546	-	6113	protein_coding	tripartite motif containing 36 [Source:HGNC Symbol;Acc:HGNC:16280]	-
ENSG00000213186	26.2024379379945	70.5111173896349	14.4990209869496	121.420778835544	102.179727874501	151.213796653763	37.0708587715264	124.938101121269	-1.74209827126376	0.000334683077907585	0.0038291602748594	TRIM59	3	160432445	160485773	-	7865	protein_coding	tripartite motif containing 59 [Source:HGNC Symbol;Acc:HGNC:30834]	-
ENSG00000204789	14.2922388752697	10.7725318234165	3.3459279200653	41.0205333903864	32.5918097530736	56.1107798903899	9.47023287291716	43.2410410112833	-2.19258320396504	0.000337061679779891	0.00385020895607885	ZNF204P	6	27357825	27360221	-	2397	processed_pseudogene	zinc finger protein 204, pseudogene [Source:HGNC Symbol;Acc:HGNC:12995]	-
ENSG00000182111	17.8652985940871	55.8213012667943	17.8449489070149	92.7064054622732	98.6562889822769	105.564348607344	30.5105162559655	98.9756810172979	-1.68442203436768	0.000348863433785707	0.00395327471727778	ZNF716	7	57450177	57473546	+	5197	protein_coding	zinc finger protein 716 [Source:HGNC Symbol;Acc:HGNC:32458]	zf-C2H2
ENSG00000159256	97.6636323143431	335.907128675622	63.5726304812407	402.821637893594	523.23067549529	619.120639129556	165.714463823735	515.05765083948	-1.63262424997995	0.000352191130578558	0.00397536434120663	MORC3	21	36320189	36386148	+	6408	protein_coding	MORC family CW-type zinc finger 3 [Source:HGNC Symbol;Acc:HGNC:23572]	-
ENSG00000196159	8.33713934390734	37.2142008445296	8.92247445350747	84.5022987841959	80.1582347981	55.1597497227562	18.1579382139815	73.2734277683507	-1.99417120826592	0.000356248102462506	0.00399754504150983	FAT4	4	125316399	125492932	+	16439	protein_coding	FAT atypical cadherin 4 [Source:HGNC Symbol;Acc:HGNC:23109]	-
ENSG00000145388	30.9665175630844	126.332418656429	41.266444347472	161.620901558122	211.406333533451	233.002391070263	66.1884601889952	202.009875387279	-1.60156745899989	0.000367407185441942	0.00409855478529691	METTL14	4	118685368	118715433	+	6862	protein_coding	methyltransferase like 14 [Source:HGNC Symbol;Acc:HGNC:29330]	-
ENSG00000151575	14.2922388752697	5.87592644913625	5.57654653344217	36.09806938354	34.3535291991857	45.6494480464189	8.58157061928271	38.7003488763815	-2.18831024691113	0.000371599518505492	0.0041259962078038	TEX9	15	56244009	56445997	+	8290	protein_coding	testis expressed 9 [Source:HGNC Symbol;Acc:HGNC:29585]	-
ENSG00000171316	29.7754976568119	92.0561810364678	34.5745885073414	209.204720290971	130.367239012295	127.438042462919	52.1354224002071	155.670000588728	-1.57045786530718	0.000377357382161529	0.00417694577156332	CHD7	8	60678778	60868028	+	16982	protein_coding	chromodomain helicase DNA binding protein 7 [Source:HGNC Symbol;Acc:HGNC:20626]	-
ENSG00000198346	32.1575374693569	92.0561810364678	18.9602582137034	117.318725496505	162.078189042312	189.255003359112	47.7246589065094	156.217305965976	-1.70141446540055	0.00037869231639194	0.00418847770993872	ZNF813	19	53467735	53496255	+	6244	protein_coding	zinc finger protein 813 [Source:HGNC Symbol;Acc:HGNC:33257]	zf-C2H2
ENSG00000156017	55.9779355948064	132.208345105566	31.2286605872761	179.669936249892	199.074297410666	267.239477105077	73.1383137625494	215.327903588545	-1.55152429282315	0.000388465155595286	0.00427431058529717	CARNMT1	9	74981020	75028423	-	4610	protein_coding	carnosine N-methyltransferase 1 [Source:HGNC Symbol;Acc:HGNC:23435]	-
ENSG00000197302	8.33713934390734	30.3589533205373	24.5368047471455	78.7594241095419	53.7324431064187	85.5927150870354	21.07763247053	72.6948607676653	-1.77392655217853	0.000390890595977077	0.00429348702268442	ZNF720	16	31713229	31794869	+	9816	protein_coding	zinc finger protein 720 [Source:HGNC Symbol;Acc:HGNC:26987]	zf-C2H2
ENSG00000104497	17.8652985940871	59.7385855662185	42.3817536541605	109.114618818428	106.584026489781	131.242163133454	39.995212604822	115.646936147221	-1.52227287520166	0.00039352191907395	0.00431291524183526	SNX16	8	81799581	81842866	-	4610	protein_coding	sorting nexin 16 [Source:HGNC Symbol;Acc:HGNC:14980]	-
ENSG00000139133	4.76407962508991	35.2555586948175	32.3439698939646	93.5268161300809	86.3242528594923	82.7396245841342	24.1212027379573	87.5302311912358	-1.8483981085146	0.000408406640814969	0.00442131128579235	ALG10	12	34022281	34029694	+	4389	protein_coding	ALG10, alpha-1,2-glucosyltransferase [Source:HGNC Symbol;Acc:HGNC:23162]	-
ENSG00000147862	19.0563185003596	49.9453748176581	22.3061861337687	105.832976147197	92.4902709208846	77.9844737459656	30.4359598172621	92.1025736046824	-1.58675571314146	0.000409459331299849	0.00442600139506417	NFIB	9	14081843	14398983	-	12765	protein_coding	nuclear factor I B [Source:HGNC Symbol;Acc:HGNC:7785]	CTF/NFI
ENSG00000163848	50.022836063444	237.975021190018	52.4195374143564	328.164267123091	305.658323900447	459.34757096709	113.472464889273	364.390053996876	-1.67807272346514	0.000413822561373694	0.004466408158633	ZNF148	3	125225561	125375354	-	10574	protein_coding	zinc finger protein 148 [Source:HGNC Symbol;Acc:HGNC:12933]	zf-C2H2
ENSG00000124406	25.011418031722	67.5731541650668	16.7296396003265	122.241189503351	103.060587597557	120.780831289483	36.4380705990384	115.360869463464	-1.65178187304087	0.000430241710060641	0.00459846973580147	ATP8A1	4	42408373	42657105	-	11199	protein_coding	ATPase phospholipid transporting 8A1 [Source:HGNC Symbol;Acc:HGNC:13531]	-
ENSG00000107560	39.3036569069917	149.836124452974	30.1133512805877	223.151701643702	246.640722455692	224.44311956156	73.0843775468512	231.411847886985	-1.65578223443317	0.000442035154425558	0.00467902396795647	RAB11FIP2	10	118004916	118046603	-	6169	protein_coding	RAB11 family interacting protein 2 [Source:HGNC Symbol;Acc:HGNC:29152]	-
ENSG00000189212	5.95509953136238	28.4003111708252	14.4990209869496	50.0450507362714	56.3750222755868	80.8375642488668	16.2848105630457	62.4192124202417	-1.91917345392806	0.000458867505077705	0.00482858368745243	DPY19L2P1	7	35079989	35186041	-	8272	transcribed_unprocessed_pseudogene	DPY19L2 pseudogene 1 [Source:HGNC Symbol;Acc:HGNC:22305]	-
ENSG00000151461	44.0677365320816	241.892305489442	78.0716514681903	350.3153551539	333.845835038241	412.747092753037	121.343897829905	365.636094315059	-1.58643882431668	0.000480230683535267	0.00501106133439606	UPF2	10	11920022	12043170	-	5906	protein_coding	UPF2, regulator of nonsense mediated mRNA decay [Source:HGNC Symbol;Acc:HGNC:17854]	-
ENSG00000174796	14.2922388752697	73.4490806142031	18.9602582137034	98.4492801369273	109.226605658949	172.136460341705	35.5671925677254	126.604115379194	-1.8185882554137	0.000480416656971491	0.00501106133439606	THAP6	4	75513946	75550473	+	7127	protein_coding	THAP domain containing 6 [Source:HGNC Symbol;Acc:HGNC:23189]	THAP
ENSG00000140386	8.33713934390734	55.8213012667943	27.8827326672108	132.086117517044	81.0390945211561	108.417439110245	30.6803910926375	107.180883716148	-1.79228999431265	0.000482492899362847	0.00502904706921596	SCAPER	15	76347904	76905444	-	11610	protein_coding	S-phase cyclin A associated protein in the ER [Source:HGNC Symbol;Acc:HGNC:13081]	-
ENSG00000280435	4.76407962508991	6.85524752399229	1.11530930668843	22.1510880308086	36.9961083683539	23.7757541908432	4.24487881859021	27.6409835300019	-2.68670779917256	0.000486100379407884	0.00505926760505365	AC006058.4	3	44115818	44117487	-	1670	TEC	TEC	-
ENSG00000034533	14.2922388752697	18.6071004222648	8.92247445350747	53.3266934075023	40.519547260578	55.1597497227562	13.9406045836807	49.6686634636122	-1.82609080256659	0.000491438900349962	0.00509627132510954	ASTE1	3	131013875	131027649	-	3427	protein_coding	asteroid homolog 1 [Source:HGNC Symbol;Acc:HGNC:25021]	-
ENSG00000115020	66.6971147512587	338.84509190019	85.8788166150094	475.838187328482	468.617372665815	540.185135215957	163.807007755486	494.880231736751	-1.59137665286502	0.000492545824943574	0.00510034770901716	PIKFYVE	2	208266267	208358751	+	10832	protein_coding	phosphoinositide kinase, FYVE-type zinc finger containing [Source:HGNC Symbol;Acc:HGNC:23785]	-
ENSG00000167384	42.8767166258092	127.311739731285	34.5745885073414	200.180202945086	155.031311257864	241.561662578967	68.2543482881453	198.924392260639	-1.5359805766922	0.00051618816333851	0.00529908682047939	ZNF180	19	44474428	44500524	-	4783	protein_coding	zinc finger protein 180 [Source:HGNC Symbol;Acc:HGNC:12970]	zf-C2H2
ENSG00000117000	41.6856967195367	135.146308330134	36.8052071207183	190.335274931393	170.005926549817	271.043597775612	71.2124040567962	210.461599752274	-1.55605627029728	0.000518808338195877	0.00531834372512129	RLF	1	40161373	40240921	+	6246	protein_coding	rearranged L-myc fusion [Source:HGNC Symbol;Acc:HGNC:10025]	zf-C2H2
ENSG00000136824	167.933806784419	541.564554395391	85.8788166150094	1478.38002338953	1762.60030583514	1785.08362464851	265.125725931606	1675.35465129106	-2.65898858243838	0.000526401842843197	0.00537305881016378	SMC2	9	104094260	104141417	+	6468	protein_coding	structural maintenance of chromosomes 2 [Source:HGNC Symbol;Acc:HGNC:14011]	-
ENSG00000184517	8.33713934390734	49.9453748176581	23.4214954404571	79.5798347773496	91.6094111978286	109.368469277879	27.2346698673408	93.5192384176856	-1.7649109712054	0.000547938258530805	0.00554535248895553	ZFP1	16	75148492	75172236	+	3761	protein_coding	ZFP1 zinc finger protein [Source:HGNC Symbol;Acc:HGNC:23328]	zf-C2H2
ENSG00000175279	16.6742786878147	19.5864214971208	12.2684023735728	37.7388907191555	46.6855653219703	87.4947754223029	16.1763675195028	57.3064104878096	-1.81845959296485	0.000551357516779541	0.00556812644154038	CENPS	1	10430443	10442809	+	1739	protein_coding	centromere protein S [Source:HGNC Symbol;Acc:HGNC:23163]	-
ENSG00000256667	0	0	1.11530930668843	12.3061600171159	12.3320361227846	16.1675128497734	0.371769768896144	13.601902996558	-5.11904414020522	0.000565740607595795	0.00566533516646385	KLRA1P	12	10588063	10599669	-	2457	transcribed_unprocessed_pseudogene	killer cell lectin like receptor A1, pseudogene [Source:HGNC Symbol;Acc:HGNC:6372]	-
ENSG00000121903	14.2922388752697	31.3382743953933	15.6143302936381	61.5308000855796	56.3750222755868	77.0334435783319	20.414947854767	64.9797553131661	-1.65751450906013	0.000572529166144748	0.00571981727782172	ZSCAN20	1	33472645	33496507	+	5308	protein_coding	zinc finger and SCAN domain containing 20 [Source:HGNC Symbol;Acc:HGNC:13093]	zf-C2H2
ENSG00000107614	11.9101990627248	44.0694483685218	24.5368047471455	68.0940854280414	75.7539361828198	116.025680451315	26.8388173927974	86.6245673540586	-1.67679041808577	0.000579409552319806	0.00576183890233126	TRDMT1	10	17142254	17202054	-	10535	protein_coding	tRNA aspartic acid methyltransferase 1 [Source:HGNC Symbol;Acc:HGNC:2977]	-
ENSG00000168769	13.1012189689972	115.559886833013	25.652114053834	179.669936249892	174.410225165097	203.520455873618	51.437739951948	185.866872429536	-1.84361536593235	0.000627387862099553	0.00611905946376992	TET2	4	105145875	105279816	+	16474	protein_coding	tet methylcytosine dioxygenase 2 [Source:HGNC Symbol;Acc:HGNC:25941]	-
ENSG00000127311	9.52815925017981	45.0487694433779	26.7674233605224	86.1431201198114	91.6094111978286	81.7885944165005	27.1147840180267	86.5137085780468	-1.66080933132905	0.000641404929221293	0.00622200921978019	HELB	12	66302545	66347645	+	13796	protein_coding	DNA helicase B [Source:HGNC Symbol;Acc:HGNC:17196]	-
ENSG00000116539	75.034254095166	313.382743953933	81.4175793882556	551.315968766793	421.931807343845	376.607946382956	156.611525812452	449.951907497865	-1.51906698199263	0.000642206924021007	0.00622200921978019	ASH1L	1	155335268	155562807	-	13296	protein_coding	ASH1 like histone lysine methyltransferase [Source:HGNC Symbol;Acc:HGNC:19088]	Others
ENSG00000101888	47.6407962508991	193.905572821496	65.8032490946176	190.335274931393	287.16026971627	429.865635770445	102.449872722338	302.453726806036	-1.55631143670046	0.000651758914811401	0.00630151210599115	NXT2	X	109535781	109544690	+	3064	protein_coding	nuclear transport factor 2 like export factor 2 [Source:HGNC Symbol;Acc:HGNC:18151]	-
ENSG00000110723	11.9101990627248	32.3175954702494	14.4990209869496	60.7103894177718	65.1836195061473	64.6700513990934	19.5756051733079	63.5213534410042	-1.68333103455605	0.000667762330637756	0.00641199663099619	EXPH5	11	108505431	108593738	-	10843	protein_coding	exophilin 5 [Source:HGNC Symbol;Acc:HGNC:30578]	-
ENSG00000047365	8.33713934390734	55.8213012667943	6.6918558401306	77.9390134417341	100.418008428389	117.927740786582	23.6167654836108	98.7615875522351	-2.04668347564295	0.00066857067740968	0.00641199663099619	ARAP2	4	35948221	36244509	-	12428	protein_coding	ArfGAP with RhoGAP domain, ankyrin repeat and PH domain 2 [Source:HGNC Symbol;Acc:HGNC:16924]	-
ENSG00000198948	17.8652985940871	65.6145120153547	27.8827326672108	105.832976147197	94.2519903669967	130.291132965821	37.1208477588842	110.125366493338	-1.55702984832289	0.000710873040606573	0.00674526942248866	MFAP3L	4	169986597	170033031	-	8741	protein_coding	microfibril associated protein 3 like [Source:HGNC Symbol;Acc:HGNC:29083]	-
ENSG00000135164	29.7754976568119	156.691371976967	69.1491770146829	223.97211231151	260.734478024589	241.561662578967	85.2053488828204	242.089417638355	-1.50019855026269	0.000727388603506617	0.00685193351622252	DMTF1	7	87152361	87196337	+	9417	protein_coding	cyclin D binding myb like transcription factor 1 [Source:HGNC Symbol;Acc:HGNC:14603]	MYB
ENSG00000174485	17.8652985940871	104.787355009596	16.7296396003265	139.469813527314	174.410225165097	179.744701682774	46.4607644013367	164.541580125062	-1.81388513770274	0.000758915040530754	0.00706315596408468	DENND4A	15	65658046	65792293	-	10623	protein_coding	DENN domain containing 4A [Source:HGNC Symbol;Acc:HGNC:24321]	-
ENSG00000275131	19.0563185003596	26.4416690211131	16.7296396003265	71.3757280992723	67.8261986753154	46.6004782140526	20.7425423739331	61.9341349962134	-1.57386160183607	0.00077595113314934	0.00717692018945247	AC241952.1	1	120489860	120701289	-	9444	transcribed_unprocessed_pseudogene	phosphodiesterase 4D interacting protein-like [Source:NCBI gene;Acc:100996724]	-
ENSG00000135655	94.0905725955256	264.416690211131	45.7276815742258	551.315968766793	737.279588197909	923.450292772349	134.744981460294	737.348616579017	-2.45067850539021	0.000908807113613876	0.00813604968298316	USP15	12	62260338	62417431	+	19418	protein_coding	ubiquitin specific peptidase 15 [Source:HGNC Symbol;Acc:HGNC:12613]	-
ENSG00000121879	17.8652985940871	99.8907496353162	14.4990209869496	136.188170856083	135.652397350631	198.765305035449	44.0850230721177	156.868624414054	-1.82043496525777	0.00092523574512061	0.00823776872135422	PIK3CA	3	179148114	179240093	+	9494	protein_coding	phosphatidylinositol-4,5-bisphosphate 3-kinase catalytic subunit alpha [Source:HGNC Symbol;Acc:HGNC:8975]	-
ENSG00000254685	9.52815925017981	71.490438464491	20.0755675203918	104.192154811581	110.988325105062	134.095253636355	33.6980550783542	116.425244517666	-1.77498762273695	0.000937486308023305	0.0083157537812868	FPGT	1	74198212	74234086	+	4180	protein_coding	fucose-1-phosphate guanylyltransferase [Source:HGNC Symbol;Acc:HGNC:3825]	-
ENSG00000180257	16.6742786878147	71.490438464491	24.5368047471455	100.090101472543	103.941447320613	139.801434642158	37.5671739664837	114.610994478438	-1.59685820521223	0.000950672273024801	0.00839591506906757	ZNF816	19	52949379	52962911	-	3310	protein_coding	zinc finger protein 816 [Source:HGNC Symbol;Acc:HGNC:26995]	zf-C2H2
ENSG00000198780	28.5844777505394	161.587977351247	52.4195374143564	225.612933647125	225.500089102347	260.582265931641	80.8639975053809	237.231762893705	-1.54586837632332	0.000951223687671126	0.00839591506906757	FAM169A	5	74777574	74866951	-	6860	protein_coding	family with sequence similarity 169 member A [Source:HGNC Symbol;Acc:HGNC:29138]	-
ENSG00000196967	7.14611943763486	44.0694483685218	13.3837116802612	71.3757280992723	71.3496375675396	87.4947754223029	21.5330931621393	76.7400470297049	-1.81508596320674	0.000986158748733203	0.00863489103706578	ZNF585A	19	37106734	37172741	-	10758	protein_coding	zinc finger protein 585A [Source:HGNC Symbol;Acc:HGNC:26305]	zf-C2H2
ENSG00000153975	16.6742786878147	71.490438464491	35.6898978140299	88.6043521232346	110.107465382006	172.136460341705	41.2848716554452	123.616092615648	-1.57141626423995	0.00099121143457291	0.00865795317851276	ZUP1	6	116635618	116668794	-	2656	protein_coding	zinc finger containing ubiquitin peptidase 1 [Source:HGNC Symbol;Acc:HGNC:21224]	-
ENSG00000233836	17.8652985940871	21.5450636468329	15.6143302936381	54.14710407531	51.0898639372506	57.0618100580236	18.341564178186	54.0995926901947	-1.55650000110399	0.000996246222581935	0.00869130556819038	AC139769.1	19	23762944	23833314	+	3242	transcribed_unprocessed_pseudogene	zinc finger protein pseudogene	-
ENSG00000146414	3.57305971881743	47.00741159309	13.3837116802612	96.8084588013119	102.179727874501	58.0128402256573	21.3213943307229	85.6670089671568	-1.98945726917731	0.00105038124355949	0.009047587685633	SHPRH	6	145864245	145964423	-	17637	protein_coding	SNF2 histone linker PHD RING helicase [Source:HGNC Symbol;Acc:HGNC:19336]	-
ENSG00000005483	33.3485573756293	152.774087677542	30.1133512805877	300.270304417628	216.691491871787	162.626158665367	72.0786654445865	226.529318318261	-1.64569223613058	0.00105879428373937	0.00909811804848807	KMT2E	7	105014179	105114361	+	9231	protein_coding	lysine methyltransferase 2E [Source:HGNC Symbol;Acc:HGNC:18541]	-
ENSG00000263513	23.8203981254495	8.81388967370437	16.7296396003265	48.4042294006559	44.0429861528022	68.4741720696283	16.4546424664935	53.6404625410288	-1.71646034472494	0.00106006413540302	0.00909923185665396	FAM72C	1	143955364	143971965	-	2297	protein_coding	family with sequence similarity 72 member C [Source:HGNC Symbol;Acc:HGNC:30602]	-
ENSG00000104093	19.0563185003596	123.394455431861	21.1908768270802	200.180202945086	182.337962672601	170.234400006437	54.547216919767	184.250855208041	-1.74713946984299	0.0010667239852316	0.00913330482262406	DMXL2	15	51447711	51622833	-	13807	protein_coding	Dmx like 2 [Source:HGNC Symbol;Acc:HGNC:2938]	-
ENSG00000005801	21.4383583129046	102.828712859884	31.2286605872761	137.008581523891	144.460994581191	181.646762018042	51.8319105866883	154.372112707708	-1.56460644306805	0.00108520987843873	0.00925829800769519	ZNF195	11	3339261	3379222	-	11711	protein_coding	zinc finger protein 195 [Source:HGNC Symbol;Acc:HGNC:12986]	zf-C2H2
ENSG00000232593	10.7191791564523	41.1314851439537	14.4990209869496	58.2491574143487	63.4219000600352	97.0050770986401	22.1165617624519	72.8920448576747	-1.70395403836272	0.00122432175360615	0.0101534503936146	KANTR	X	53094145	53170914	+	9927	protein_coding	KDM5C adjacent transcript [Source:HGNC Symbol;Acc:HGNC:49510]	-
ENSG00000267745	3.57305971881743	9.79321074856041	1.11530930668843	22.9714986986164	21.1406333533451	40.8942972082503	4.82719325802209	28.3354764200706	-2.52167682343155	0.00124019163940576	0.01022639268731	AC060766.7	17	35406684	35409768	-	1212	processed_transcript	novel transcript	-
ENSG00000164414	11.9101990627248	15.6691371976967	15.6143302936381	31.1756053766936	52.8515833833626	57.0618100580236	14.3978888513532	47.0296662726933	-1.70202971692243	0.00131992984065888	0.0106986939438544	SLC35A1	6	87470623	87512336	+	1994	protein_coding	solute carrier family 35 member A1 [Source:HGNC Symbol;Acc:HGNC:11021]	-
ENSG00000204172	15.4832587815422	30.3589533205373	17.8449489070149	55.7879254109255	79.277375075044	51.3556290522213	21.2290536696981	62.1403098460636	-1.54008741948749	0.00132180017329702	0.0107077803154277	AGAP9	10	47501854	47523638	-	2387	protein_coding	ArfGAP with GTPase domain, ankyrin repeat and PH domain 9 [Source:HGNC Symbol;Acc:HGNC:23463]	-
ENSG00000130224	4.76407962508991	9.79321074856041	3.3459279200653	26.2531413698473	24.6640722455692	35.1881162024479	5.96773943123854	28.7017766059548	-2.2452375285139	0.00132904628544157	0.0107542873267044	LRCH2	X	115110616	115234072	-	4929	protein_coding	leucine rich repeats and calponin homology domain containing 2 [Source:HGNC Symbol;Acc:HGNC:29292]	-
ENSG00000127081	4.76407962508991	33.2969165451054	10.0377837601959	54.14710407531	53.7324431064187	73.229322907797	16.0329266434637	60.3696233631752	-1.89080789646305	0.00138490086296113	0.0110859893451098	ZNF484	9	92845031	92878038	-	4031	protein_coding	zinc finger protein 484 [Source:HGNC Symbol;Acc:HGNC:23385]	zf-C2H2
ENSG00000135905	8.33713934390734	7.83456859884833	6.6918558401306	40.2001227225786	17.6171944611209	39.9432670406165	7.62118792762876	32.5868614081053	-2.09660959799837	0.00139085658768252	0.011115962325494	DOCK10	2	224765090	225042445	-	11265	protein_coding	dedicator of cytokinesis 10 [Source:HGNC Symbol;Acc:HGNC:23479]	-
ENSG00000176542	10.7191791564523	39.1728429942416	10.0377837601959	92.7064054622732	51.0898639372506	62.767991063826	19.9766019702966	68.8547534877832	-1.76980562743221	0.00140006469252809	0.0111708120916953	USF3	3	113648385	113696646	-	13738	protein_coding	upstream transcription factor family member 3 [Source:HGNC Symbol;Acc:HGNC:30494]	bHLH
ENSG00000213949	3.57305971881743	16.6484582725527	5.57654653344217	47.5838187328482	24.6640722455692	41.845327375884	8.5993548416041	38.0310727847671	-2.1195952080307	0.00140491820918959	0.0112032819248433	ITGA1	5	52787896	52959210	+	18566	protein_coding	integrin subunit alpha 1 [Source:HGNC Symbol;Acc:HGNC:6134]	-
ENSG00000105866	15.4832587815422	83.2422913627635	18.9602582137034	111.575850821851	107.464886212837	159.773068162466	39.228602786003	126.271268399051	-1.67446491020407	0.0014247356861123	0.0113297011433193	SP4	7	21428034	21514822	+	6234	protein_coding	Sp4 transcription factor [Source:HGNC Symbol;Acc:HGNC:11209]	zf-C2H2
ENSG00000154240	5.95509953136238	30.3589533205373	13.3837116802612	43.4817653938096	66.9453389522593	63.7190212314597	16.5659215107203	58.0487085258429	-1.78973764757511	0.00143272491257348	0.0113616198671893	CEP112	17	65635538	66192084	-	7849	protein_coding	centrosomal protein 112 [Source:HGNC Symbol;Acc:HGNC:28514]	-
ENSG00000183426	5.95509953136238	9.79321074856041	4.46123722675373	29.5347840410782	29.0683708608495	29.4819351966455	6.73651583555884	29.3616966995244	-2.11055214034263	0.00146636445662378	0.0115769878923502	NPIPA1	16	14922802	14952060	+	7277	protein_coding	nuclear pore complex interacting protein family member A1 [Source:HGNC Symbol;Acc:HGNC:7909]	-
ENSG00000267680	17.8652985940871	25.4623479462571	3.3459279200653	49.2246400684637	54.6133028294747	63.7190212314597	15.5578581534698	55.852321376466	-1.83439116353289	0.00148809892955468	0.0117162169164388	ZNF224	19	44094339	44109886	+	7104	protein_coding	zinc finger protein 224 [Source:HGNC Symbol;Acc:HGNC:13017]	zf-C2H2
ENSG00000129493	25.011418031722	87.1595756621876	18.9602582137034	159.980080222507	111.869184828118	117.927740786582	43.7104173025377	129.925668612402	-1.56211376089411	0.00152419198013726	0.0119215672666455	HEATR5A	14	31291791	31420582	-	10243	protein_coding	HEAT repeat containing 5A [Source:HGNC Symbol;Acc:HGNC:20276]	-
ENSG00000267383	1.19101990627248	2.93796322456812	4.46123722675373	12.3061600171159	18.4980541841769	30.4329653642793	2.86340678586478	20.412393188524	-2.82004473150705	0.00157438755734081	0.0121808328069302	AC011447.3	19	20125377	20321305	-	3684	antisense	novel transcript, antisense to ZNF486 and ZNF90	-
ENSG00000187187	8.33713934390734	6.85524752399229	4.46123722675373	34.4572480479246	17.6171944611209	36.1391463700816	6.55120803155112	29.4045296263757	-2.16825545587714	0.00158598954953301	0.0122474990454823	ZNF546	19	39984134	40021041	+	9007	protein_coding	zinc finger protein 546 [Source:HGNC Symbol;Acc:HGNC:28671]	zf-C2H2
ENSG00000232040	7.14611943763486	22.5243847216889	18.9602582137034	59.8899787499641	65.1836195061473	35.1881162024479	16.2102541243424	53.4205714861864	-1.71023465632815	0.00163888524275948	0.0125346768986781	ZBED9	6	28570535	28616212	-	8198	protein_coding	zinc finger BED-type containing 9 [Source:HGNC Symbol;Acc:HGNC:13851]	-
ENSG00000241343	4.76407962508991	18.6071004222648	17.8449489070149	39.3797120547709	43.1621264297462	60.8659307285585	13.7387096514565	47.8025897376919	-1.78461343136193	0.00171298487024129	0.0129722065690239	RPL36A	X	101390824	101396154	+	3964	protein_coding	ribosomal protein L36a [Source:HGNC Symbol;Acc:HGNC:10359]	-
ENSG00000136169	14.2922388752697	61.6972277159306	21.1908768270802	70.5553174314646	101.298868151445	120.780831289483	32.3934478060935	97.545005624131	-1.57691922300204	0.00175820535372349	0.0131967359759094	SETDB2	13	49444374	49495003	+	6678	protein_coding	SET domain bifurcated 2 [Source:HGNC Symbol;Acc:HGNC:20263]	MBD
ENSG00000122481	8.33713934390734	14.6898161228406	8.92247445350747	26.2531413698473	34.3535291991857	57.0618100580236	10.6498099734185	39.2228268756855	-1.86762285288614	0.0018185106441483	0.0135416972927979	RWDD3	1	95234155	95247225	+	1982	protein_coding	RWD domain containing 3 [Source:HGNC Symbol;Acc:HGNC:21393]	-
ENSG00000188171	16.6742786878147	21.5450636468329	13.3837116802612	39.3797120547709	56.3750222755868	56.1107798903899	17.2010180049696	50.6218380735825	-1.55082404541669	0.00187498135849529	0.0138610882632683	ZNF626	19	20620061	20661596	-	6713	protein_coding	zinc finger protein 626 [Source:HGNC Symbol;Acc:HGNC:30461]	zf-C2H2
ENSG00000180376	19.0563185003596	18.6071004222648	4.46123722675373	38.5593013869632	43.1621264297462	64.6700513990934	14.0415520497927	48.7971597386009	-1.7930188330808	0.00190976512299268	0.0140600430744798	CCDC66	3	56557161	56621818	+	9267	protein_coding	coiled-coil domain containing 66 [Source:HGNC Symbol;Acc:HGNC:27709]	-
ENSG00000049192	1.19101990627248	10.7725318234165	3.3459279200653	22.1510880308086	32.5918097530736	27.5798748613781	5.10315988325141	27.4409242150868	-2.38898027946924	0.00191842129230468	0.0140979800321256	ADAMTS6	5	65148736	65481920	-	8567	protein_coding	ADAM metallopeptidase with thrombospondin type 1 motif 6 [Source:HGNC Symbol;Acc:HGNC:222]	-
ENSG00000205269	13.1012189689972	32.3175954702494	18.9602582137034	69.7349067636568	70.4687778444835	45.6494480464189	21.4596908843167	61.9510442181864	-1.51936543497541	0.00197223174840874	0.0143626482351923	TMEM170B	6	11538278	11583524	+	8362	protein_coding	transmembrane protein 170B [Source:HGNC Symbol;Acc:HGNC:34244]	-
ENSG00000206530	1.19101990627248	1.95864214971208	0	11.4857493493082	17.6171944611209	13.3144223468722	1.04988735199485	14.1391220524337	-3.71746758535122	0.00200408098789596	0.0144930755653002	CFAP44	3	113286947	113441610	-	12143	protein_coding	cilia and flagella associated protein 44 [Source:HGNC Symbol;Acc:HGNC:25631]	-
ENSG00000226121	13.1012189689972	66.5938330902108	18.9602582137034	96.8084588013119	107.464886212837	93.2009564281052	32.8851034243038	99.1581004807515	-1.57909911524089	0.00211557630954659	0.0150931530022071	AHCTF1P1	2	161500885	161507705	-	6821	processed_pseudogene	AT-hook containing transcription factor 1 pseudogene 1 [Source:NCBI gene;Acc:285116]	-
ENSG00000170264	10.7191791564523	53.8626591170823	30.1133512805877	98.4492801369273	66.9453389522593	110.319499445512	31.5650631847074	91.904706178233	-1.53001646487347	0.00218143370752085	0.0154396670037013	FAM161A	2	61824854	61854143	-	5252	protein_coding	FAM161A, centrosomal protein [Source:HGNC Symbol;Acc:HGNC:25808]	-
ENSG00000091039	110.76485128334	308.486138579653	35.6898978140299	742.471654365993	833.293298011018	941.51986595739	151.646962559008	839.0949394448	-2.46702010866401	0.00225520108076583	0.0158440626569044	OSBPL8	12	76351797	76559809	-	9198	protein_coding	oxysterol binding protein like 8 [Source:HGNC Symbol;Acc:HGNC:16396]	-
ENSG00000213047	38.1126370007192	79.3250070633393	5.57654653344217	118.139136164313	126.84380012007	156.919977659565	41.0047301991669	133.967637981316	-1.70104071883877	0.00226366819491377	0.0158957339092471	DENND1B	1	197504748	197775696	-	13203	protein_coding	DENN domain containing 1B [Source:HGNC Symbol;Acc:HGNC:28404]	-
ENSG00000176714	3.57305971881743	9.79321074856041	5.57654653344217	22.9714986986164	23.7832125225132	37.0901765377154	6.31427233360667	27.948295919615	-2.12470818799893	0.00235725135302413	0.0163520008906383	CCDC121	2	27625639	27629012	-	2844	protein_coding	coiled-coil domain containing 121 [Source:HGNC Symbol;Acc:HGNC:25833]	-
ENSG00000062370	5.95509953136238	18.6071004222648	1.11530930668843	38.5593013869632	32.5918097530736	43.7473877111514	8.55916975343853	38.2994996170628	-2.13641569995112	0.00239727797574917	0.0164776826712148	ZNF112	19	44326555	44367217	-	3848	protein_coding	zinc finger protein 112 [Source:HGNC Symbol;Acc:HGNC:12892]	zf-C2H2
ENSG00000132122	16.6742786878147	14.6898161228406	13.3837116802612	39.3797120547709	44.0429861528022	47.5515083816863	14.9159354969722	43.6580688630865	-1.55017245485098	0.00251083922128258	0.0170223569821248	SPATA6	1	48295372	48472208	-	5939	protein_coding	spermatogenesis associated 6 [Source:HGNC Symbol;Acc:HGNC:18309]	-
ENSG00000271862	1.19101990627248	0	0	9.024517345885	4.40429861528022	19.0206033526745	0.397006635424159	10.8164731046133	-4.78624992965819	0.00253701290410886	1	AC104118.1	5	83049376	83050964	-	1589	lincRNA	novel transcript	-
ENSG00000142065	4.76407962508991	21.5450636468329	4.46123722675373	45.9429973972327	36.1152486452978	38.9922368729828	10.2567934995588	40.3501609718378	-1.95096657366212	0.00264873390565837	0.0176953751808593	ZFP14	19	36334453	36379199	-	7817	protein_coding	ZFP14 zinc finger protein [Source:HGNC Symbol;Acc:HGNC:29312]	zf-C2H2
ENSG00000185869	23.8203981254495	81.2836492130514	12.2684023735728	84.5022987841959	125.082080673958	149.311736318495	39.1241499040246	119.632038592216	-1.60175293713377	0.00271493291220911	0.0180321868305661	ZNF829	19	36888124	36916291	-	7742	protein_coding	zinc finger protein 829 [Source:HGNC Symbol;Acc:HGNC:34032]	zf-C2H2
ENSG00000180855	4.76407962508991	14.6898161228406	10.0377837601959	30.3551947088859	35.2343889222418	39.9432670406165	9.83055983604214	35.1776168905814	-1.82174591815543	0.00286861592763661	0.0187582870995853	ZNF443	19	12429707	12441112	-	2753	protein_coding	zinc finger protein 443 [Source:HGNC Symbol;Acc:HGNC:20878]	zf-C2H2
ENSG00000213417	1.19101990627248	10.7725318234165	7.80716514681903	33.6368373801168	31.7109500300176	22.8247240232094	6.59023895883599	29.390837144448	-2.13408508257664	0.00292751995570854	0.0190242201760232	KRTAP2-4	17	41065116	41065879	-	764	protein_coding	keratin associated protein 2-4 [Source:HGNC Symbol;Acc:HGNC:18891]	-
ENSG00000162924	13.1012189689972	57.7799434165064	5.57654653344217	105.012565479389	109.226605658949	56.1107798903899	25.4859029729819	90.1166503429095	-1.80907813241129	0.00300944267268672	0.019362870685589	REL	2	60881521	60931610	+	13170	protein_coding	REL proto-oncogene, NF-kB subunit [Source:HGNC Symbol;Acc:HGNC:9954]	RHD
ENSG00000185261	7.14611943763486	3.91728429942416	3.3459279200653	13.1265706849236	22.9023527994571	35.1881162024479	4.80311055237477	23.7390132289429	-2.31320762076	0.0030577863614689	0.0196121037277336	KIAA0825	5	94152966	94618597	-	10403	protein_coding	KIAA0825 [Source:HGNC Symbol;Acc:HGNC:28532]	-
ENSG00000147027	9.52815925017981	65.6145120153547	18.9602582137034	105.832976147197	94.2519903669967	87.4947754223029	31.367643159746	95.8599139788322	-1.59824304503093	0.00307985387679966	0.019691772661954	TMEM47	X	34627064	34657288	-	4054	protein_coding	transmembrane protein 47 [Source:HGNC Symbol;Acc:HGNC:18515]	-
ENSG00000056277	10.7191791564523	48.966053742802	14.4990209869496	71.3757280992723	66.0644792292033	85.5927150870354	24.7280846287347	74.344307471837	-1.57218944171093	0.00314329155790881	0.019945664459377	ZNF280C	X	130202711	130268899	-	4634	protein_coding	zinc finger protein 280C [Source:HGNC Symbol;Acc:HGNC:25955]	-
ENSG00000051825	26.2024379379945	151.794766602686	24.5368047471455	289.604965736128	466.855653219703	407.040911747235	67.5113364292755	387.833843567689	-2.51930563382442	0.00317199260039063	0.02007418808171	MPHOSPH9	12	123152320	123244014	-	10304	protein_coding	M-phase phosphoprotein 9 [Source:HGNC Symbol;Acc:HGNC:7215]	-
ENSG00000133624	5.95509953136238	13.7104950479846	24.5368047471455	47.5838187328482	48.4472847680824	42.7963575435177	14.7341331088308	46.2758203481494	-1.64710634632813	0.00329932063047608	0.0206605135010969	ZNF767P	7	149547154	149624752	-	4012	transcribed_unprocessed_pseudogene	zinc finger family member 767, pseudogene [Source:HGNC Symbol;Acc:HGNC:21884]	-
ENSG00000111879	5.95509953136238	33.2969165451054	2.23061861337687	59.0695680821564	43.1621264297462	64.6700513990934	13.8275448966149	55.6339153036653	-1.985991933996	0.00342849617394914	0.0212000044680802	FAM184A	6	118959763	119149387	-	7791	protein_coding	family with sequence similarity 184 member A [Source:HGNC Symbol;Acc:HGNC:20991]	-
ENSG00000171121	2.38203981254495	0.979321074856041	2.23061861337687	14.7673920205391	11.4511763997286	18.0695731850408	1.86399316692595	14.7627138684362	-3.00686281314752	0.00349269363068075	0.0215503419613246	KCNMB3	3	179236691	179267002	-	8979	protein_coding	potassium calcium-activated channel subfamily M regulatory beta subunit 3 [Source:HGNC Symbol;Acc:HGNC:6287]	-
ENSG00000225507	0	0.979321074856041	1.11530930668843	13.1265706849236	6.16601806139231	17.1185430174071	0.698210127181491	12.137043921241	-4.07852891642438	0.00350753118786356	0.0216045778769699	AC069282.1	7	47956793	47957318	+	526	processed_pseudogene	pseudogene similar to part of TTK protein kinase TTK	-
ENSG00000119636	16.6742786878147	32.3175954702494	3.3459279200653	58.2491574143487	51.9707236603066	63.7190212314597	17.4459340260431	57.9796341020383	-1.72035141846422	0.00353477513558432	0.0216975673056271	BBOF1	14	74019353	74082863	+	4620	protein_coding	basal body orientation factor 1 [Source:HGNC Symbol;Acc:HGNC:19855]	-
ENSG00000115816	83.3713934390733	407.397567140113	88.1094352283862	749.034939708455	805.105786873224	1128.87280898123	192.959465269191	894.337845187638	-2.21133175367952	0.00362446898762973	0.022131297841276	CEBPZ	2	37201612	37231713	-	3629	protein_coding	CCAAT enhancer binding protein zeta [Source:HGNC Symbol;Acc:HGNC:24218]	Others
ENSG00000111860	11.9101990627248	21.5450636468329	15.6143302936381	30.3551947088859	45.8047055989143	70.3762324048958	16.3565310010652	48.8453775708987	-1.56751112822088	0.0036877447117744	0.0224150880183991	CEP85L	6	118460772	118710075	-	9462	protein_coding	centrosomal protein 85 like [Source:HGNC Symbol;Acc:HGNC:21638]	-
ENSG00000144218	0	0.979321074856041	1.11530930668843	9.84492801369273	15.8554750150088	9.51030167633727	0.698210127181491	11.7369015683463	-4.0314876472573	0.00374291247359552	0.0226838097031127	AFF3	2	99545419	100142739	-	12737	protein_coding	AF4/FMR2 family member 3 [Source:HGNC Symbol;Acc:HGNC:6473]	AF-4
ENSG00000231822	0	1.95864214971208	1.11530930668843	10.6653386815005	15.8554750150088	11.4123620116047	1.02465048546684	12.6443919027047	-3.56854518805591	0.00382581382750551	0.0230193177242332	AC019097.1	2	99102018	99102752	+	735	processed_pseudogene	structural maintenance of chromosomes 3 (SMC3) pseudogene	-
ENSG00000256771	2.38203981254495	26.4416690211131	20.0755675203918	31.1756053766936	59.017601444755	82.7396245841342	16.2997587846833	57.6442771351943	-1.80648335895189	0.00409513759230064	0.0242216540537981	ZNF253	19	19865886	19894674	+	3626	protein_coding	zinc finger protein 253 [Source:HGNC Symbol;Acc:HGNC:13497]	zf-C2H2
ENSG00000261116	7.14611943763486	75.4077227639152	22.3061861337687	126.34324284239	94.2519903669967	102.711258104443	34.9533427784396	107.768830437943	-1.61243933815218	0.00434605612683126	0.0253480319337512	AL049555.1	6	54943167	54945099	+	1933	sense_overlapping	novel transcript, overlapping to FAM83B	-
ENSG00000281490	8.33713934390734	22.5243847216889	5.57654653344217	61.5308000855796	43.1621264297462	23.7757541908432	12.1460235330128	42.822893568723	-1.80338080876274	0.00447037027951684	0.0258175495143037	CICP14	7	128655962	128658791	-	2732	processed_pseudogene	capicua transcriptional repressor pseudogene 14 [Source:HGNC Symbol;Acc:HGNC:38542]	-
ENSG00000186272	4.76407962508991	31.3382743953933	32.3439698939646	68.0940854280414	66.0644792292033	66.5721117343609	22.8154413048159	66.9102254638685	-1.54223603181497	0.00447154898865651	0.0258175495143037	ZNF17	19	57411163	57421939	+	3762	protein_coding	zinc finger protein 17 [Source:HGNC Symbol;Acc:HGNC:12958]	zf-C2H2
ENSG00000197472	17.8652985940871	47.986732667946	8.92247445350747	73.0165494348878	66.9453389522593	75.1313832430644	24.9248352385135	71.6977572100705	-1.51137538194159	0.00454490660868833	0.0261460207077924	ZNF695	1	246945547	247008093	-	3756	protein_coding	zinc finger protein 695 [Source:HGNC Symbol;Acc:HGNC:30954]	zf-C2H2
ENSG00000256223	4.76407962508991	17.6277793474087	12.2684023735728	37.7388907191555	37.8769680914099	37.0901765377154	11.5534204486905	37.5686784494269	-1.68479832938762	0.00455059768855469	0.0261576995050067	ZNF10	12	133130575	133159465	+	5541	protein_coding	zinc finger protein 10 [Source:HGNC Symbol;Acc:HGNC:12879]	zf-C2H2
ENSG00000229152	1.19101990627248	25.4623479462571	2.23061861337687	40.2001227225786	42.2812667066901	48.5025385493201	9.62799548863547	43.6613093261963	-2.14983645853751	0.00456833036539242	0.0262190921110334	ANKRD10-IT1	13	110894639	110899172	-	800	sense_intronic	ANKRD10 intronic transcript 1 [Source:HGNC Symbol;Acc:HGNC:39891]	-
ENSG00000183091	1.19101990627248	0	0	6.56328534246182	13.2128958458407	7.60824134106981	0.397006635424159	9.1281408431241	-4.54438530724488	0.00465462572137894	1	NEB	2	151485336	151734487	-	30567	protein_coding	nebulin [Source:HGNC Symbol;Acc:HGNC:7720]	-
ENSG00000272732	0	0	0	4.10205333903864	7.04687778444835	8.55927150870354	0	6.56940087739684	-5.02956626479355	0.00481356552867699	1	AC004982.1	7	7550104	7552440	-	1655	lincRNA	novel transcript	-
ENSG00000213713	0	11.7518528982725	8.92247445350747	44.3021760616173	35.2343889222418	16.1675128497734	6.89144245059332	31.9013592778775	-2.18971048448391	0.00487321515969199	0.027384288097522	PIGCP1	11	33075566	33076460	-	895	processed_pseudogene	phosphatidylinositol glycan anchor biosynthesis class C pseudogene 1 [Source:HGNC Symbol;Acc:HGNC:8961]	-
ENSG00000173681	0	19.5864214971208	2.23061861337687	45.9429973972327	28.1875111377934	35.1881162024479	7.27234670349923	36.439541579158	-2.2893742999607	0.00514872195899224	0.0284954441494962	BCLAF3	X	19912860	19970298	-	8630	protein_coding	BCLAF1 and THRAP3 family member 3 [Source:HGNC Symbol;Acc:HGNC:27413]	-
ENSG00000277462	1.19101990627248	17.6277793474087	14.4990209869496	27.8939627054627	39.638687537522	56.1107798903899	11.1059400802103	41.2144767111249	-1.87262151489108	0.00516458704916078	0.0285318422108199	ZNF670	1	247036784	247078755	-	1994	protein_coding	zinc finger protein 670 [Source:HGNC Symbol;Acc:HGNC:28167]	-
ENSG00000171016	7.14611943763486	16.6484582725527	13.3837116802612	44.3021760616173	42.2812667066901	27.5798748613781	12.3927631301496	38.0544392098952	-1.60921075855012	0.005296367408029	0.0290872752731493	PYGO1	15	55538890	55588947	-	8615	protein_coding	pygopus family PHD finger 1 [Source:HGNC Symbol;Acc:HGNC:30256]	-
ENSG00000213468	1.19101990627248	6.85524752399229	2.23061861337687	7.38369601026955	26.4257916916813	27.5798748613781	3.42562868121388	20.463120854443	-2.54075257516891	0.00542436975091981	0.0295647651120471	FIRRE	X	131688779	131830643	-	9262	processed_transcript	firre intergenic repeating RNA element [Source:HGNC Symbol;Acc:HGNC:49627]	-
ENSG00000163126	0	0	0	6.56328534246182	8.80859723056044	3.80412067053491	0	6.39200108118572	-4.99403798063483	0.0055390594918631	1	ANKRD23	2	96824526	96857934	-	4116	protein_coding	ankyrin repeat domain 23 [Source:HGNC Symbol;Acc:HGNC:24470]	-
ENSG00000149311	59.5509953136238	283.023790633396	49.0736094942911	573.467056797602	562.869363032812	632.435061476428	130.549465147104	589.590493768947	-2.17345479356481	0.00554905583061274	0.0299795870772991	ATM	11	108222484	108369102	+	23972	protein_coding	ATM serine/threonine kinase [Source:HGNC Symbol;Acc:HGNC:795]	-
ENSG00000170759	245.35010069213	1060.60472406909	143.874900562808	2293.0478165226	2333.39740637546	2464.11916433899	483.27657510801	2363.52146241235	-2.289613066299	0.00556775481383659	0.0300578829957404	KIF5B	10	32009010	32056431	-	5877	protein_coding	kinesin family member 5B [Source:HGNC Symbol;Acc:HGNC:6324]	-
ENSG00000261799	10.7191791564523	10.7725318234165	6.6918558401306	28.7143733732705	22.0214930764011	43.7473877111514	9.39452227333311	31.4944180536077	-1.74154877200588	0.00563072357079916	0.0302867581800537	AC007406.5	12	273954	277123	-	3170	sense_overlapping	novel transcript	-
ENSG00000241634	0	0.979321074856041	1.11530930668843	9.84492801369273	17.6171944611209	5.70618100580236	0.698210127181491	11.0561011602053	-3.94787279372882	0.0056493397122772	1	AC069499.1	3	108543367	108543875	-	509	processed_pseudogene	ribosomal protein L13 (RPL13) pseudogene	-
ENSG00000163104	47.6407962508991	234.057736890594	28.9980419738993	458.60956330452	537.324431064187	646.700513990934	103.565525038464	547.54483611988	-2.40062313974274	0.00601173793297185	0.0319003843528287	SMARCAD1	4	94207611	94291292	+	6313	protein_coding	SWI/SNF-related, matrix-associated actin-dependent regulator of chromatin, subfamily a, containing DEAD/H box 1 [Source:HGNC Symbol;Acc:HGNC:18398]	-
ENSG00000177409	0	6.85524752399229	0	20.5102666951932	19.378913907233	13.3144223468722	2.28508250799743	17.7345343164328	-2.88844636565244	0.00623204473013803	0.032645222650289	SAMD9L	7	93130055	93148369	-	7135	protein_coding	sterile alpha motif domain containing 9 like [Source:HGNC Symbol;Acc:HGNC:1349]	-
ENSG00000276334	0	0	0	6.56328534246182	3.52343889222418	8.55927150870354	0	6.21533191446318	-4.95078228215401	0.00639774608724963	1	AL133243.2	2	32521927	32523547	+	1621	sense_intronic	novel transcript, sense intronic to BIRC6	-
ENSG00000279342	0	4.89660537428021	0	12.3061600171159	13.2128958458407	19.0206033526745	1.63220179142674	14.846553071877	-3.10473439709167	0.00640619249024016	0.0333495412333449	AP000866.6	11	124789240	124792818	-	3579	sense_intronic	novel transcript, sense intronic to MSANTD2	-
ENSG00000138161	5.95509953136238	10.7725318234165	8.92247445350747	34.4572480479246	14.9746152919527	41.845327375884	8.55003526942877	30.4257302385871	-1.82145903919447	0.00645867188690728	0.0334885418228973	CUZD1	10	122832149	122850793	-	3464	protein_coding	CUB and zona pellucida like domains 1 [Source:HGNC Symbol;Acc:HGNC:17937]	-
ENSG00000186026	9.52815925017981	8.81388967370437	4.46123722675373	14.7673920205391	40.519547260578	29.4819351966455	7.60109538354597	28.2562914925876	-1.89181315477694	0.00654276730472761	0.0337630692913059	ZNF284	19	44072144	44089613	+	4351	protein_coding	zinc finger protein 284 [Source:HGNC Symbol;Acc:HGNC:13078]	zf-C2H2
ENSG00000280123	3.57305971881743	4.89660537428021	1.11530930668843	11.4857493493082	29.0683708608495	13.3144223468722	3.19499146659536	17.9561808523433	-2.47705559053649	0.00662491088994884	0.0340749515237833	AC023632.6	8	94427712	94429888	-	2177	TEC	TEC	-
ENSG00000178075	14.2922388752697	51.9040169673702	8.92247445350747	64.8124427568105	67.8261986753154	83.690654751768	25.0395767653825	72.1097653946313	-1.51121448738041	0.00674047910714826	0.0345023839922977	GRAMD1C	3	113828182	113947174	+	7814	protein_coding	GRAM domain containing 1C [Source:HGNC Symbol;Acc:HGNC:25252]	-
ENSG00000276672	5.95509953136238	11.7518528982725	7.80716514681903	25.4327307020396	32.5918097530736	27.5798748613781	8.50470585881797	28.5348051054971	-1.73383837952118	0.00674112359037755	0.0345023839922977	AL161891.1	13	33846190	33850825	+	4636	sense_intronic	novel transcript, sense intronic to RFC3	-
ENSG00000153201	92.8995526892532	620.88956145873	111.530930668843	1379.11033258479	1315.12356652267	1366.63035088967	275.106681605609	1353.62141666571	-2.29802091072853	0.00676908263978666	0.0345711904655294	RANBP2	2	108719481	108785811	+	12302	protein_coding	RAN binding protein 2 [Source:HGNC Symbol;Acc:HGNC:9848]	-
ENSG00000179406	1.19101990627248	2.93796322456812	3.3459279200653	25.4327307020396	23.7832125225132	2.85309050290118	2.49163701696863	17.356344575818	-2.79194629730889	0.00678278538317694	0.0346164296877137	LINC00174	7	66376044	66493566	-	11354	processed_transcript	long intergenic non-protein coding RNA 174 [Source:HGNC Symbol;Acc:HGNC:27788]	-
ENSG00000147874	54.7869156885339	207.616067869481	18.9602582137034	465.993259314789	476.54511017332	554.450587730463	93.7877472572393	498.996319072857	-2.40979465278741	0.00685784040017035	0.0349370906661085	HAUS6	9	19053143	19103119	-	7932	protein_coding	HAUS augmin like complex subunit 6 [Source:HGNC Symbol;Acc:HGNC:25948]	-
ENSG00000157021	7.14611943763486	11.7518528982725	5.57654653344217	19.6898560273855	25.5449319686253	40.8942972082503	8.15817295644984	28.709695068087	-1.80116623317087	0.00709568717531828	0.0358928742425834	FAM92A1P1	15	41163162	41164374	+	890	unprocessed_pseudogene	family with sequence similarity 92 member A1 pseudogene 1 [Source:HGNC Symbol;Acc:HGNC:32278]	-
ENSG00000163072	1.19101990627248	4.89660537428021	1.11530930668843	13.9469813527314	16.7363347380648	15.2164826821396	2.40097819574704	15.2999329243119	-2.63149895099435	0.00711750817502256	0.0359523477628393	NOSTRIN	2	168786539	168865514	+	5248	protein_coding	nitric oxide synthase trafficking [Source:HGNC Symbol;Acc:HGNC:20203]	-
ENSG00000169282	0	1.95864214971208	0	9.84492801369273	6.16601806139231	16.1675128497734	0.652880716570694	10.7261529749528	-3.93222919696813	0.00726018846962635	1	KCNAB1	3	156037701	156539138	+	6852	protein_coding	potassium voltage-gated channel subfamily A member regulatory beta subunit 1 [Source:HGNC Symbol;Acc:HGNC:6228]	-
ENSG00000268357	1.19101990627248	9.79321074856041	2.23061861337687	17.2286240239623	18.4980541841769	29.4819351966455	4.40494975606992	21.7362044682616	-2.26256375045462	0.00744129249906173	0.0371674483787459	VN1R81P	19	21123817	21124188	+	372	unprocessed_pseudogene	vomeronasal 1 receptor 81 pseudogene [Source:HGNC Symbol;Acc:HGNC:37401]	-
ENSG00000204116	10.7191791564523	99.8907496353162	17.8449489070149	184.592400256739	236.07040577902	295.770382134089	42.8182925662611	238.811062723283	-2.47524701937697	0.0076333793859182	0.0378553477796157	CHIC1	X	73563200	73687102	+	6939	protein_coding	cysteine rich hydrophobic domain 1 [Source:HGNC Symbol;Acc:HGNC:1934]	-
ENSG00000182389	9.52815925017981	13.7104950479846	5.57654653344217	30.3551947088859	36.1152486452978	25.6778145261106	9.60506694386885	30.7160859600981	-1.66858604591285	0.00768827418495893	0.0380816076613737	CACNB4	2	151832768	152099475	-	36268	protein_coding	calcium voltage-gated channel auxiliary subunit beta 4 [Source:HGNC Symbol;Acc:HGNC:1404]	-
ENSG00000204923	7.14611943763486	8.81388967370437	4.46123722675373	27.8939627054627	18.4980541841769	27.5798748613781	6.80708211269765	24.6572972503392	-1.85042261179303	0.0077842208909252	0.0383838911426229	FBXO48	2	68459419	68467258	-	5666	protein_coding	F-box protein 48 [Source:HGNC Symbol;Acc:HGNC:33857]	-
ENSG00000189423	0	1.95864214971208	2.23061861337687	10.6653386815005	20.259773630289	6.65721117343609	1.39642025436298	12.5274411617419	-3.13505269221339	0.00803773461205822	0.0393218855208189	USP32P3	17	20415547	20431008	+	2935	transcribed_unprocessed_pseudogene	ubiquitin specific peptidase 32 pseudogene 3 [Source:HGNC Symbol;Acc:HGNC:43576]	-
ENSG00000118482	50.022836063444	163.546619500959	16.7296396003265	308.474411095706	377.007961467987	387.069278226927	76.7663650549098	357.517216930206	-2.21722819773565	0.00816600284293874	0.0397047229076538	PHF3	6	63635820	63779336	+	10378	protein_coding	PHD finger protein 3 [Source:HGNC Symbol;Acc:HGNC:8921]	-
ENSG00000166704	3.57305971881743	25.4623479462571	3.3459279200653	44.3021760616173	42.2812667066901	32.3350256995467	10.7937785283799	39.6394894892847	-1.85120938574611	0.00825759773361251	0.0399732627416405	ZNF606	19	57977053	58003349	-	7635	protein_coding	zinc finger protein 606 [Source:HGNC Symbol;Acc:HGNC:25879]	zf-C2H2
ENSG00000101596	58.3599754073513	272.251258809979	22.3061861337687	667.81428359549	636.86157976952	622.924759800091	117.639140117033	642.533541055034	-2.44800554066556	0.00867039686146823	0.0413827558952509	SMCHD1	18	2655738	2805017	+	12435	protein_coding	structural maintenance of chromosomes flexible hinge domain containing 1 [Source:HGNC Symbol;Acc:HGNC:29090]	-
ENSG00000180626	3.57305971881743	48.966053742802	14.4990209869496	50.0450507362714	74.8730764597638	85.5927150870354	22.3460448161897	70.1702807610235	-1.63385188986424	0.00871971638401651	0.0415626241252822	ZNF594	17	5179536	5191883	-	5314	protein_coding	zinc finger protein 594 [Source:HGNC Symbol;Acc:HGNC:29392]	zf-C2H2
ENSG00000196646	4.76407962508991	11.7518528982725	6.6918558401306	21.3306773630009	25.5449319686253	33.2860558671804	7.73592945449767	26.7205550662689	-1.77027110902	0.00880121153445595	0.0418672812341463	ZNF136	19	12163064	12189881	+	5425	protein_coding	zinc finger protein 136 [Source:HGNC Symbol;Acc:HGNC:12920]	zf-C2H2
ENSG00000273033	1.19101990627248	5.87592644913625	6.6918558401306	23.7919093664241	15.8554750150088	20.922663687942	4.58626739851311	20.190016023125	-2.12191258140117	0.00883886616498259	0.0420184289745846	LINC02035	3	122886941	122892416	+	5476	lincRNA	long intergenic non-protein coding RNA 2035 [Source:HGNC Symbol;Acc:HGNC:52875]	-
ENSG00000183718	5.95509953136238	25.4623479462571	15.6143302936381	57.4287467465409	46.6855653219703	31.383995531913	15.6772592570858	45.1661025334747	-1.51341168426238	0.00898005139082233	0.0424354941715778	TRIM52	5	181254417	181261139	-	6562	protein_coding	tripartite motif containing 52 [Source:HGNC Symbol;Acc:HGNC:19024]	-
ENSG00000270872	9.52815925017981	39.1728429942416	6.6918558401306	74.6573707705032	57.2558819986429	36.1391463700816	18.464286028184	56.0174663797426	-1.58601221452599	0.0098324895699249	0.0455302255198402	SRGAP2D	1	143975087	144068350	+	1021	unprocessed_pseudogene	SLIT-ROBO Rho GTPase activating protein 2D (pseudogene) [Source:HGNC Symbol;Acc:HGNC:43932]	-
ENSG00000166343	0	0.979321074856041	1.11530930668843	6.56328534246182	7.04687778444835	15.2164826821396	0.698210127181491	9.60888193634993	-3.74122673748638	0.0103346125224536	1	MSS51	10	73423579	73433561	-	2423	protein_coding	MSS51 mitochondrial translational activator [Source:HGNC Symbol;Acc:HGNC:21000]	-
ENSG00000249459	2.38203981254495	7.83456859884833	7.80716514681903	28.7143733732705	20.259773630289	19.0206033526745	6.0079245194041	22.6649167854113	-1.90271668416768	0.0103733153609559	0.0473593215680701	ZNF286B	17	18658429	18682262	-	5884	protein_coding	zinc finger protein 286B [Source:HGNC Symbol;Acc:HGNC:33241]	zf-C2H2
ENSG00000180938	0	1.95864214971208	0	9.024517345885	11.4511763997286	8.55927150870354	0.652880716570694	9.67832175143904	-3.78742966741059	0.0104024079657099	1	ZNF572	8	124973298	124979389	+	3275	protein_coding	zinc finger protein 572 [Source:HGNC Symbol;Acc:HGNC:26758]	zf-C2H2
ENSG00000260287	0	0.979321074856041	0	6.56328534246182	11.4511763997286	4.75515083816863	0.326440358285347	7.58987086011968	-4.27949916767637	0.0106623408648146	1	TBC1D3G	17	36323884	36334759	+	2065	protein_coding	TBC1 domain family member 3G [Source:HGNC Symbol;Acc:HGNC:29860]	-
ENSG00000118513	9.52815925017981	20.5657425719769	7.80716514681903	48.4042294006559	35.2343889222418	26.6288446937444	12.6336889896586	36.7558210055473	-1.52922890313734	0.0107458544511283	0.0486868294567609	MYB	6	135181315	135219173	+	5493	protein_coding	MYB proto-oncogene, transcription factor [Source:HGNC Symbol;Acc:HGNC:7545]	MYB
ENSG00000134352	499.037340728168	1781.38503516314	187.371963523657	3147.91573237825	3633.54635760618	4795.09410520925	822.598113138321	3858.85206506456	-2.22970818765766	0.0107802438228206	0.0487962256028209	IL6ST	5	55935095	55994993	-	9292	protein_coding	interleukin 6 signal transducer [Source:HGNC Symbol;Acc:HGNC:6021]	-
ENSG00000204186	1.19101990627248	26.4416690211131	6.6918558401306	36.09806938354	36.9961083683539	49.4535687169538	11.4415149225054	40.8492488229492	-1.80987244311898	0.0108740182727318	0.0490962783941036	ZDBF2	2	206274663	206314438	+	10912	protein_coding	zinc finger DBF-type containing 2 [Source:HGNC Symbol;Acc:HGNC:29313]	-
ENSG00000217241	1.19101990627248	4.89660537428021	2.23061861337687	8.20410667807728	14.0937555688967	24.7267843584769	2.77274796464318	15.674882201817	-2.46507204907469	0.0109885909728772	0.0493485119429337	CBX3P9	6	116453014	116453565	-	552	processed_pseudogene	chromobox 3 pseudogene 9 [Source:HGNC Symbol;Acc:HGNC:42881]	-
ENSG00000183150	9.52815925017981	14.6898161228406	7.80716514681903	23.7919093664241	24.6640722455692	48.5025385493201	10.6750468399465	32.3195067204378	-1.58662424085592	0.0112679322031312	0.0502953331753609	GPR19	12	12660891	12696207	-	2623	protein_coding	G protein-coupled receptor 19 [Source:HGNC Symbol;Acc:HGNC:4473]	-
ENSG00000164283	1.19101990627248	10.7725318234165	7.80716514681903	27.8939627054627	17.6171944611209	29.4819351966455	6.59023895883599	24.9976974544097	-1.90060995238806	0.0114717938537852	0.0509897151385975	ESM1	5	54977864	55022671	-	2695	protein_coding	endothelial cell specific molecule 1 [Source:HGNC Symbol;Acc:HGNC:3466]	-
ENSG00000267500	0	1.95864214971208	0	6.56328534246182	9.68945695361649	12.3633921792384	0.652880716570694	9.53871149177225	-3.7649377957856	0.0115038154755365	1	ZNF887P	19	11648364	11652877	+	1407	transcribed_unprocessed_pseudogene	zinc finger protein 887, pseudogene [Source:HGNC Symbol;Acc:HGNC:38700]	-
ENSG00000136051	61.9330351261688	361.369476621879	44.6123722675373	629.254982208527	706.449497890947	986.218283836175	155.971628005195	773.974254645216	-2.3098286548673	0.0115627538535916	0.0512346519590153	WASHC4	12	105107324	105169134	+	7698	protein_coding	WASH complex subunit 4 [Source:HGNC Symbol;Acc:HGNC:29174]	-
ENSG00000143776	100.045672126888	494.557142802301	98.1472189885821	991.876497379543	842.982754964634	808.375642488668	230.91667797259	881.078298277615	-1.93094711159526	0.0117920595287442	0.0519126711847673	CDC42BPA	1	226989865	227318474	-	14055	protein_coding	CDC42 binding protein kinase alpha [Source:HGNC Symbol;Acc:HGNC:1737]	-
ENSG00000145416	4.76407962508991	0.979321074856041	0	4.92246400684637	19.378913907233	17.1185430174071	1.91446689998198	13.8066403104955	-2.88558289330983	0.0118298970427175	0.0520165961619345	MARCH1	4	163524298	164384050	-	10421	protein_coding	membrane associated ring-CH-type finger 1 [Source:HGNC Symbol;Acc:HGNC:26077]	-
ENSG00000113319	0	0	0	9.024517345885	4.40429861528022	2.85309050290118	0	5.4273021546888	-4.76026779784036	0.0121650456820733	1	RASGRF2	5	80960672	81230156	+	10717	protein_coding	Ras protein specific guanine nucleotide releasing factor 2 [Source:HGNC Symbol;Acc:HGNC:9876]	-
ENSG00000135541	15.4832587815422	55.8213012667943	3.3459279200653	114.857493493082	113.63090427423	180.695731850408	24.8834959894673	136.394709872573	-2.44900439728822	0.012544554029242	0.0542723817977197	AHI1	6	135283532	135497776	-	8705	protein_coding	Abelson helper integration site 1 [Source:HGNC Symbol;Acc:HGNC:21575]	-
ENSG00000003987	2.38203981254495	1.95864214971208	0	7.38369601026955	12.3320361227846	14.2654525145059	1.44689398741901	11.3270615491867	-2.96520303362367	0.0125645462398702	0.0543313010554747	MTMR7	8	17298030	17413528	-	5692	protein_coding	myotubularin related protein 7 [Source:HGNC Symbol;Acc:HGNC:7454]	-
ENSG00000175395	0	22.5243847216889	3.3459279200653	18.04903469177	40.519547260578	53.2576893874887	8.62343754725141	37.2754237799456	-2.08094604593936	0.0125657767661542	0.0543313010554747	ZNF25	10	37949572	37976633	-	4244	protein_coding	zinc finger protein 25 [Source:HGNC Symbol;Acc:HGNC:13043]	zf-C2H2
ENSG00000260966	0	1.95864214971208	0	3.28164267123091	17.6171944611209	8.55927150870354	0.652880716570694	9.81936954701844	-3.81092073682198	0.0127018457211105	1	AP001486.2	11	103050687	103055799	-	5113	sense_overlapping	novel transcript, overlapping to DCUN1D5	-
ENSG00000181690	3.57305971881743	9.79321074856041	5.57654653344217	14.7673920205391	15.8554750150088	40.8942972082503	6.31427233360667	23.8390547479327	-1.89588254553165	0.0133970323936081	0.0566837658164064	PLAG1	8	56160904	56211324	-	7833	protein_coding	PLAG1 zinc finger [Source:HGNC Symbol;Acc:HGNC:9045]	zf-C2H2
ENSG00000234585	4.76407962508991	0.979321074856041	8.92247445350747	20.5102666951932	22.0214930764011	17.1185430174071	4.88862505115114	19.8834342630005	-2.04373642881135	0.0135177415993346	0.0569352847662949	CCT6P3	7	65038354	65074713	+	3920	transcribed_unprocessed_pseudogene	chaperonin containing TCP1 subunit 6 pseudogene 3 [Source:HGNC Symbol;Acc:HGNC:35137]	-
ENSG00000274468	0	0	0	0.820410667807728	11.4511763997286	4.75515083816863	0	5.67557930190164	-4.819041793707	0.0135216287057872	1	AL512638.2	1	115479428	115481572	+	298	unprocessed_pseudogene	ethanolamine kinase 2 (ETNK2) pseudogene	-
ENSG00000112851	227.484802098043	718.821668944334	122.684023735728	1323.32240717386	1135.42818301924	1182.13049836872	356.330164926035	1213.62702952061	-1.76745067666903	0.014071843814085	0.0585087101805166	ERBIN	5	65926475	66082549	+	10216	protein_coding	erbb2 interacting protein [Source:HGNC Symbol;Acc:HGNC:15842]	-
ENSG00000241547	1.19101990627248	0.979321074856041	2.23061861337687	8.20410667807728	11.4511763997286	12.3633921792384	1.46698653150179	10.6728917523481	-2.86982318132391	0.0140970331405328	0.0585941255317666	ACTG1P20	1	27325329	27325796	+	468	processed_pseudogene	actin gamma 1 pseudogene 20 [Source:HGNC Symbol;Acc:HGNC:51500]	-
ENSG00000226054	5.95509953136238	8.81388967370437	6.6918558401306	8.20410667807728	13.2128958458407	64.6700513990934	7.15361501506578	28.6956846410038	-1.99328988039544	0.0144943980783561	0.0597114455519648	MEMO1P1	21	36130489	36131376	+	888	processed_pseudogene	mediator of cell motility 1 pseudogene 1 [Source:HGNC Symbol;Acc:HGNC:23274]	-
ENSG00000214558	0	0.979321074856041	0	3.28164267123091	3.52343889222418	15.2164826821396	0.326440358285347	7.34052141519824	-4.22445788878941	0.0149067277168995	1	AL365217.1	6	65302522	65304957	+	2436	processed_pseudogene	zinc finger CCCH-type containing 11A (ZC3H11A) pseudogene	-
ENSG00000279407	1.19101990627248	1.95864214971208	4.46123722675373	22.9714986986164	11.4511763997286	7.60824134106981	2.53696642757943	14.0103054798049	-2.46843927891981	0.014907255559662	0.0607947151676856	AC007191.1	19	45714387	45717381	-	2995	TEC	TEC	-
ENSG00000280120	4.76407962508991	25.4623479462571	1.11530930668843	39.3797120547709	36.9961083683539	35.1881162024479	10.4472456260118	37.1879788751909	-1.80740487476956	0.0149981911028488	0.0610196013995015	AC073857.1	12	123152324	123153377	-	1054	TEC	novel transcript	-
ENSG00000220920	0	0	0	5.74287467465409	7.9277375075044	1.90206033526745	0	5.19089083914198	-4.69478676073526	0.0151448691125186	1	AL023807.1	6	17953572	17953930	+	359	unprocessed_pseudogene	ribosomal protein S12 (RPS12) pseudogene	-
ENSG00000100852	27.393457844267	175.298472399231	12.2684023735728	383.131781866209	428.097825405237	400.383700573799	71.6534442056904	403.871102615082	-2.49266512040329	0.0154554210832863	0.062517123391015	ARHGAP5	14	32076114	32159728	+	10888	protein_coding	Rho GTPase activating protein 5 [Source:HGNC Symbol;Acc:HGNC:675]	-
ENSG00000197670	2.38203981254495	6.85524752399229	3.3459279200653	18.8694453595777	21.1406333533451	12.3633921792384	4.19440508553418	17.4578236307204	-2.03704843086967	0.0156512600491024	0.0630418116829339	AL157838.1	20	53552770	53575863	+	2502	antisense	uncharacterized LOC101927770 [Source:NCBI gene;Acc:101927770]	-
ENSG00000267648	4.76407962508991	1.95864214971208	4.46123722675373	13.1265706849236	25.5449319686253	10.461331843971	3.72798633385191	16.3776114991733	-2.15256529551233	0.0157049417645214	0.0631290064177247	AC060766.5	17	35406948	35407818	-	871	transcribed_processed_pseudogene	DTW domain containing 2 (DTWD2) pseudogene	-
ENSG00000163428	72.6522142826211	408.376888214969	45.7276815742258	755.598225050917	813.033524380729	861.633331876156	175.585594690605	810.088360435934	-2.20487982617318	0.0158175274192984	0.0634744360634017	LRRC58	3	120324509	120349339	-	7903	protein_coding	leucine rich repeat containing 58 [Source:HGNC Symbol;Acc:HGNC:26968]	-
ENSG00000241370	0	0	0	6.56328534246182	0.880859723056044	8.55927150870354	0	5.33447219140714	-4.73015299688377	0.0159734737355151	1	RPP21	6	30345131	30346884	+	1606	protein_coding	ribonuclease P/MRP subunit p21 [Source:HGNC Symbol;Acc:HGNC:21300]	-
ENSG00000164241	5.95509953136238	12.7311739731285	5.57654653344217	18.8694453595777	26.4257916916813	31.383995531913	8.08760667931103	25.5597441943907	-1.64285378374516	0.0160833503851451	0.0641604664691524	C5orf63	5	127042558	127073492	-	7190	protein_coding	chromosome 5 open reading frame 63 [Source:HGNC Symbol;Acc:HGNC:40051]	-
ENSG00000268970	1.19101990627248	5.87592644913625	2.23061861337687	11.4857493493082	16.7363347380648	17.1185430174071	3.09918832292853	15.11354236826	-2.25121580362089	0.0161345417455334	0.0642952039999087	AC022150.2	19	52597699	52598887	-	644	sense_intronic	novel transcript, sense intronic to ZNF83	-
ENSG00000146376	57.1689555010789	337.865770825334	97.0319096818937	465.172848646982	560.226783863644	673.329358684679	164.022212002769	566.242997065101	-1.78607491488212	0.0166224338704535	0.0658172845687949	ARHGAP18	6	129576132	129710225	-	4640	protein_coding	Rho GTPase activating protein 18 [Source:HGNC Symbol;Acc:HGNC:21035]	-
ENSG00000108021	51.2138559697165	323.175954702494	42.3817536541605	615.308000855796	662.406511738145	572.520160915504	138.923854775457	616.744891169815	-2.1490463804434	0.0170989740624388	0.0670418643022921	FAM208B	10	5684838	5763740	+	10960	protein_coding	family with sequence similarity 208 member B [Source:HGNC Symbol;Acc:HGNC:23484]	-
ENSG00000279312	0	0	0	2.46123200342318	8.80859723056044	3.80412067053491	0	5.02464996817284	-4.64445318738387	0.0171074410380801	1	AL136164.4	6	71373253	71375387	-	2135	TEC	TEC	-
ENSG00000231840	0	0	0	2.46123200342318	1.76171944611209	11.4123620116047	0	5.21177115371333	-4.69230191340415	0.0174249835060699	1	AC073342.1	7	143255264	143287380	-	930	antisense	novel transcript	-
ENSG00000183604	4.76407962508991	2.93796322456812	7.80716514681903	20.5102666951932	18.4980541841769	17.1185430174071	5.16973599882569	18.7089546322591	-1.86620466577217	0.017561842385739	0.0684184099488032	SMG1P5	16	30267553	30335374	-	4791	transcribed_unprocessed_pseudogene	SMG1 pseudogene 5 [Source:HGNC Symbol;Acc:HGNC:49862]	-
ENSG00000196074	2.38203981254495	3.91728429942416	0	13.9469813527314	19.378913907233	5.70618100580236	2.09977470398971	13.0106920885889	-2.61088970672846	0.017930160486688	0.0692491873931813	SYCP2	20	59863563	59933655	-	6466	protein_coding	synaptonemal complex protein 2 [Source:HGNC Symbol;Acc:HGNC:11490]	-
ENSG00000235720	0	10.7725318234165	6.6918558401306	9.84492801369273	44.9238458758582	19.9716335203083	5.82146255451568	24.9134691366197	-2.07192953584607	0.0180408835020785	0.0695264900875678	GABPAP	7	63893286	63894641	+	1356	processed_pseudogene	GABPA pseudogene [Source:HGNC Symbol;Acc:HGNC:4072]	-
ENSG00000265298	0	5.87592644913625	4.46123722675373	13.9469813527314	22.9023527994571	12.3633921792384	3.44572122529666	16.4042421104757	-2.22133300282599	0.0181857414931243	0.0698774525239973	AC132812.1	17	64750420	64751311	+	892	unprocessed_pseudogene	U5 small nuclear ribonucleoprotein 200 kDa helicase pseudogene [Source:NCBI gene;Acc:101929240]	-
ENSG00000232931	4.76407962508991	4.89660537428021	2.23061861337687	16.4082133561546	18.4980541841769	13.3144223468722	3.96376787091566	16.0735632957346	-2.01715363627784	0.018195298254634	0.0698953795856773	LINC00342	2	95807118	95816215	-	2618	lincRNA	long intergenic non-protein coding RNA 342 [Source:HGNC Symbol;Acc:HGNC:42470]	-
ENSG00000204778	0	0.979321074856041	2.23061861337687	22.9714986986164	5.28515833833626	2.85309050290118	1.06997989607764	10.3699158466179	-3.26877316302123	0.0184184628147525	1	CBWD4P	9	65287914	65323015	-	655	unprocessed_pseudogene	COBW domain containing 4 pseudogene [Source:HGNC Symbol;Acc:HGNC:18520]	-
ENSG00000176018	55.9779355948064	179.215756698655	15.6143302936381	319.960160445014	337.369273930465	419.404303926474	83.6026741957	358.911246100651	-2.10016817632683	0.0184880681744204	0.0706651696753607	LYSMD3	5	90515611	90529584	-	4459	protein_coding	LysM domain containing 3 [Source:HGNC Symbol;Acc:HGNC:26969]	-
ENSG00000257354	1.19101990627248	1.95864214971208	1.11530930668843	5.74287467465409	5.28515833833626	20.922663687942	1.421657120891	10.6502322336441	-2.88423169928063	0.0189220168232064	0.0719328599105132	AC048341.1	12	62602752	62622213	+	8693	lincRNA	novel transcript	-
ENSG00000177990	4.76407962508991	11.7518528982725	6.6918558401306	24.6123200342318	21.1406333533451	25.6778145261106	7.73592945449767	23.8102559712292	-1.6059807267733	0.0194982331728448	0.0735559007497232	DPY19L2	12	63558913	63668939	-	5646	protein_coding	dpy-19 like 2 [Source:HGNC Symbol;Acc:HGNC:19414]	-
ENSG00000198862	44.0677365320816	364.307439846447	46.8429908809142	557.058843441447	734.637009028741	904.429689419674	151.739389086481	732.041847296621	-2.26917120908414	0.019586667365424	0.0738115708470225	LTN1	21	28928144	28992956	-	8876	protein_coding	listerin E3 ubiquitin protein ligase 1 [Source:HGNC Symbol;Acc:HGNC:13082]	-
ENSG00000101972	151.259528096604	782.477538809977	110.415621362155	1073.09715349251	1328.33646236851	1904.91342577035	348.050896089579	1435.44901387713	-2.04358019007283	0.0195976450710095	0.0738132007669884	STAG2	X	123960212	124422664	+	8187	protein_coding	stromal antigen 2 [Source:HGNC Symbol;Acc:HGNC:11355]	-
ENSG00000100557	1.19101990627248	4.89660537428021	2.23061861337687	12.3061600171159	7.9277375075044	21.8736938555757	2.77274796464318	14.0358637933987	-2.30785171983585	0.019741680481855	0.074200056308708	CCDC198	14	57469301	57493867	-	4107	protein_coding	coiled-coil domain containing 198 [Source:HGNC Symbol;Acc:HGNC:20189]	-
ENSG00000033122	2.38203981254495	0	0	8.20410667807728	9.68945695361649	7.60824134106981	0.794013270848318	8.50060165758786	-3.50205743726195	0.0197643825337879	1	LRRC7	1	69568398	70151945	+	14652	protein_coding	leucine rich repeat containing 7 [Source:HGNC Symbol;Acc:HGNC:18531]	-
ENSG00000113522	8.33713934390734	31.3382743953933	2.23061861337687	27.073552037655	58.1367417216989	45.6494480464189	13.9686774508925	43.6199139352576	-1.62389264038222	0.0199035524958187	0.0747102088692539	RAD50	5	132556019	132646344	+	9771	protein_coding	RAD50 double strand break repair protein [Source:HGNC Symbol;Acc:HGNC:9816]	-
ENSG00000185272	2.38203981254495	17.6277793474087	2.23061861337687	17.2286240239623	22.9023527994571	42.7963575435177	7.41347925777685	27.642444788979	-1.8668204261831	0.0200208132874045	0.0750321064455837	RBM11	21	14216130	14228372	+	2360	protein_coding	RNA binding motif protein 11 [Source:HGNC Symbol;Acc:HGNC:9897]	-
ENSG00000272750	0	3.91728429942416	0	9.84492801369273	14.9746152919527	7.60824134106981	1.30576143314139	10.8092615489051	-2.97163095264503	0.0203494605461311	0.0758262819306945	AL592148.3	1	222658867	222661512	-	2646	antisense	novel transcript, antisense to MIA3	-
ENSG00000285669	0	0	0	9.024517345885	3.52343889222418	1.90206033526745	0	4.81667219112554	-4.58910268949031	0.0208823879604762	1	AC026979.4	8	30192429	30201332	+	4587	lincRNA	novel transcript	-
ENSG00000224660	5.95509953136238	6.85524752399229	3.3459279200653	16.4082133561546	24.6640722455692	15.2164826821396	5.38542499180666	18.7629227612878	-1.79585147731177	0.0212200331661372	0.0782249217228384	SH3BP5-AS1	3	15254184	15264493	+	5733	antisense	SH3BP5 antisense RNA 1 [Source:HGNC Symbol;Acc:HGNC:44501]	-
ENSG00000203362	2.38203981254495	1.95864214971208	3.3459279200653	20.5102666951932	5.28515833833626	13.3144223468722	2.56220329410745	13.0366157934672	-2.35495757056322	0.0213795135963128	0.0785349750290797	POLH-AS1	6	43588230	43591362	-	990	antisense	POLH antisense RNA 1 [Source:HGNC Symbol;Acc:HGNC:40459]	-
ENSG00000023445	257.260299754855	1352.44240437619	169.527014616642	1888.58535729339	2614.39165803034	3283.90716883926	593.076572915896	2595.62806138766	-2.12950102763081	0.0215486527894922	0.0789587898007073	BIRC3	11	102317450	102339403	+	7518	protein_coding	baculoviral IAP repeat containing 3 [Source:HGNC Symbol;Acc:HGNC:591]	-
ENSG00000077232	246.541120598403	1336.7732671785	351.322431606857	1772.9074531325	2027.73908247501	2489.7969788651	644.878939794585	2096.8145048242	-1.70072437471051	0.0215917083172869	0.0790736832019552	DNAJC10	2	182716041	182794464	+	21835	protein_coding	DnaJ heat shock protein family (Hsp40) member C10 [Source:HGNC Symbol;Acc:HGNC:24637]	-
ENSG00000162620	0	2.93796322456812	0	2.46123200342318	9.68945695361649	18.0695731850408	0.979321074856041	10.0734207140268	-3.27559110897923	0.0218771492421877	1	LRRIQ3	1	74026015	74198187	-	8759	protein_coding	leucine rich repeats and IQ motif containing 3 [Source:HGNC Symbol;Acc:HGNC:28318]	-
ENSG00000169856	1.19101990627248	3.91728429942416	1.11530930668843	13.1265706849236	13.2128958458407	8.55927150870354	2.07453783746169	11.6329126798226	-2.45574296503002	0.0221393429383676	0.080419728161991	ONECUT1	15	52756989	52791078	-	3850	protein_coding	one cut homeobox 1 [Source:HGNC Symbol;Acc:HGNC:8138]	CUT
ENSG00000166037	126.248110064882	630.68277220729	184.026035603592	770.365617071456	913.451532809118	1222.07376540934	313.652305958588	968.630305096638	-1.62597497647354	0.0223324992871305	0.0809637123167666	CEP57	11	95789965	95832693	+	7101	protein_coding	centrosomal protein 57 [Source:HGNC Symbol;Acc:HGNC:30794]	-
ENSG00000161298	0	0	0	2.46123200342318	8.80859723056044	2.85309050290118	0	4.70763991229494	-4.55109277062678	0.0223902970634285	1	ZNF382	19	36604817	36634113	+	11318	protein_coding	zinc finger protein 382 [Source:HGNC Symbol;Acc:HGNC:17409]	zf-C2H2
ENSG00000123094	47.6407962508991	257.561442687139	42.3817536541605	465.993259314789	381.412260083267	429.865635770445	115.861330864066	425.757051722834	-1.87586170831409	0.0224849375035478	0.0812619516756951	RASSF8	12	25959029	26079892	+	7619	protein_coding	Ras association domain family member 8 [Source:HGNC Symbol;Acc:HGNC:13232]	-
ENSG00000272374	0	0	0	6.56328534246182	9.68945695361649	0	0	5.41758076535944	-4.7571191847502	0.0225266892160839	1	Z97832.2	6	35220370	35224630	-	4261	lincRNA	novel transcript, antisense to SCUBE3	-
ENSG00000279838	2.38203981254495	4.89660537428021	0	9.024517345885	12.3320361227846	18.0695731850408	2.42621506227505	13.1420422179035	-2.40653877608469	0.0226980380671765	0.0818522300694367	AL356273.3	1	185292384	185294372	-	1989	TEC	TEC	-
ENSG00000263731	11.9101990627248	3.91728429942416	10.0377837601959	42.6613547260018	24.6640722455692	12.3633921792384	8.62175570744828	26.5629397169365	-1.64132410600698	0.0231324633440707	0.0829367242304619	AC145207.5	17	81878425	81881106	-	2682	lincRNA	novel transcript	-
ENSG00000156103	14.2922388752697	29.3796322456812	2.23061861337687	56.6083360787332	58.1367417216989	20.922663687942	15.3008299114426	45.2225804961247	-1.55393213784902	0.0231722662774406	0.0830480005703837	MMP16	8	88032009	88328025	-	12115	protein_coding	matrix metallopeptidase 16 [Source:HGNC Symbol;Acc:HGNC:7162]	-
ENSG00000145088	3.57305971881743	20.5657425719769	7.80716514681903	13.9469813527314	25.5449319686253	63.7190212314597	10.6486558125378	34.4036448509388	-1.66972572837267	0.0235788973644146	0.0840674758826061	EAF2	3	121835183	121886526	+	1770	protein_coding	ELL associated factor 2 [Source:HGNC Symbol;Acc:HGNC:23115]	-
ENSG00000170242	47.6407962508991	313.382743953933	84.7635073083209	508.654614040791	509.136919926393	492.633626834271	148.595682504384	503.475053600485	-1.75904103741045	0.0236006023303571	0.0841169220121724	USP47	11	11841423	11959323	+	11158	protein_coding	ubiquitin specific peptidase 47 [Source:HGNC Symbol;Acc:HGNC:20076]	-
ENSG00000198932	0	0	0	0.820410667807728	8.80859723056044	4.75515083816863	0	4.7947195788456	-4.57517714567368	0.0240240133948332	1	GPRASP1	X	102651366	102659083	+	6340	protein_coding	G protein-coupled receptor associated sorting protein 1 [Source:HGNC Symbol;Acc:HGNC:24834]	-
ENSG00000136021	33.3485573756293	235.03705796545	53.5348467210448	355.237819160746	357.629047560754	446.984178787852	107.306820687375	386.617015169784	-1.84716309850272	0.0243168004915835	0.0856301328301448	SCYL2	12	100267140	100341724	+	7481	protein_coding	SCY1 like pseudokinase 2 [Source:HGNC Symbol;Acc:HGNC:19286]	-
ENSG00000210176	0	3.91728429942416	2.23061861337687	16.4082133561546	6.16601806139231	13.3144223468722	2.04930097093368	11.9628845881397	-2.50578045774421	0.0245142259614472	0.0861131487190464	MT-TH	MT	12138	12206	+	69	Mt_tRNA	mitochondrially encoded tRNA histidine [Source:HGNC Symbol;Acc:HGNC:7487]	-
ENSG00000279382	1.19101990627248	1.95864214971208	2.23061861337687	14.7673920205391	12.3320361227846	4.75515083816863	1.79342688978714	10.6181929938308	-2.56166068949491	0.0246582353339168	0.08649145383448	AC018665.1	17	76090308	76091669	+	1362	TEC	TEC	-
ENSG00000278384	1.19101990627248	7.83456859884833	1.11530930668843	21.3306773630009	18.4980541841769	7.60824134106981	3.38029927060308	15.8123242960826	-2.19007433762184	0.0248436048526128	0.0869282843643089	AL354822.1	GL000218.1	51867	54893	-	3027	protein_coding		-
ENSG00000246596	0	0	2.23061861337687	4.92246400684637	9.68945695361649	9.51030167633727	0.743539537792289	8.04074087893337	-3.45269582070909	0.0248874437860677	1	AC139795.1	5	177619059	177672209	-	2230	transcribed_unprocessed_pseudogene	SUMO interacting motifs containing 1 (SIMC1) pseudogene	-
ENSG00000259562	0	0	0	4.10205333903864	4.40429861528022	4.75515083816863	0	4.42050093082916	-4.45984507230151	0.0250478630632795	1	AC090607.2	15	78290527	78291221	-	695	transcribed_processed_pseudogene	zinc finger CCHC-type and RNA binding motif 1 (ZCRB1) pseudogene	-
ENSG00000186472	11.9101990627248	9.79321074856041	0	32.8164267123091	25.5449319686253	17.1185430174071	7.23446993709506	25.1599672327805	-1.79984254523998	0.0251254776515799	0.0875460796824995	PCLO	7	82754013	83162930	-	22873	protein_coding	piccolo presynaptic cytomatrix protein [Source:HGNC Symbol;Acc:HGNC:13406]	-
ENSG00000136040	0	2.93796322456812	0	4.10205333903864	14.0937555688967	9.51030167633727	0.979321074856041	9.23537019475754	-3.15190289793512	0.0258723402272453	1	PLXNC1	12	94148723	94307675	+	9887	protein_coding	plexin C1 [Source:HGNC Symbol;Acc:HGNC:9106]	-
ENSG00000165874	1.19101990627248	7.83456859884833	1.11530930668843	18.04903469177	10.5703166766725	17.1185430174071	3.38029927060308	15.2459647952832	-2.13348113816389	0.0265488781205277	0.0909574366680271	SHLD2P1	10	46610474	46652025	-	3752	transcribed_unprocessed_pseudogene	shieldin complex subunit 2 pseudogene 1 [Source:HGNC Symbol;Acc:HGNC:31425]	-
ENSG00000279148	2.38203981254495	6.85524752399229	0	6.56328534246182	22.0214930764011	17.1185430174071	3.07909577884575	15.2344404787567	-2.2729108207749	0.0266576974189227	0.0911788285195211	AC126474.1	12	100026248	100027540	-	1293	TEC	TEC	-
ENSG00000233589	0	0	0	2.46123200342318	1.76171944611209	9.51030167633727	0	4.57775104195751	-4.50555660554017	0.0266776969568814	1	AL138789.1	1	68479129	68483539	+	960	antisense	novel transcript	-
ENSG00000231066	0	0	0	9.84492801369273	0	5.70618100580236	0	5.18370300649836	-4.69205338850026	0.0267584479773172	1	NPM1P9	X	14834476	14835319	-	844	processed_pseudogene	nucleophosmin 1 pseudogene 9 [Source:HGNC Symbol;Acc:HGNC:7929]	-
ENSG00000279541	0	4.89660537428021	1.11530930668843	13.1265706849236	7.9277375075044	14.2654525145059	2.00397156032288	11.773253568978	-2.49948354013173	0.026995291687369	0.0919420765707694	AC005261.5	19	57293083	57294469	-	1387	TEC	TEC	-
ENSG00000107290	161.978707253057	820.671060729362	191.833200750411	1302.81214047867	1205.89696086372	1222.07376540934	391.494322910943	1243.59428891724	-1.66688121341166	0.0272691676646773	0.0925817072768444	SETX	9	132261356	132354985	-	12140	protein_coding	senataxin [Source:HGNC Symbol;Acc:HGNC:445]	-
ENSG00000198146	5.95509953136238	116.539207907869	22.3061861337687	256.788539023819	212.287193256507	264.386386602176	48.266831191	244.487372960834	-2.33751059661159	0.0274419324688532	0.0929474318511288	ZNF770	15	34978341	34988287	-	5439	protein_coding	zinc finger protein 770 [Source:HGNC Symbol;Acc:HGNC:26061]	zf-C2H2
ENSG00000134852	44.0677365320816	263.437369136275	54.6501560277332	367.543979177862	393.744296206052	456.494480464189	120.718420565363	405.927585282701	-1.74772337058087	0.0276902766543054	0.0935889435643389	CLOCK	4	55427903	55547138	-	11762	protein_coding	clock circadian regulator [Source:HGNC Symbol;Acc:HGNC:2082]	bHLH
ENSG00000229692	0	0.979321074856041	0	8.20410667807728	7.9277375075044	1.90206033526745	0.326440358285347	6.01130150694971	-3.94606169634465	0.0277633641955024	1	SOS1-IT1	2	38992279	38993857	-	1254	sense_intronic	SOS1 intronic transcript 1 [Source:HGNC Symbol;Acc:HGNC:41385]	-
ENSG00000180008	103.618731845705	377.038613819576	63.5726304812407	461.891205975751	565.51194220198	699.007173210789	181.409992048841	575.470107129507	-1.66429346844134	0.0281150312726049	0.0945326580907116	SOCS4	14	55027230	55049488	+	7043	protein_coding	suppressor of cytokine signaling 4 [Source:HGNC Symbol;Acc:HGNC:19392]	-
ENSG00000071189	44.0677365320816	243.850947639154	35.6898978140299	369.184800513477	330.322396146017	490.731566499003	107.869527328422	396.746254386166	-1.87706771246406	0.02812597131349	0.0945331763796042	SNX13	7	17790761	17940501	-	16418	protein_coding	sorting nexin 13 [Source:HGNC Symbol;Acc:HGNC:21335]	-
ENSG00000121892	144.11340865897	880.409646295581	272.135470831978	1377.46951124917	1371.49858879826	1249.65364027072	432.219508595509	1332.87391343938	-1.62417376659727	0.0282586538756874	0.0948593290776538	PDS5A	4	39822863	39977956	-	12204	protein_coding	PDS5 cohesin associated factor A [Source:HGNC Symbol;Acc:HGNC:29088]	-
ENSG00000048392	63.1240550324412	378.997255969288	63.5726304812407	495.528043355867	578.724838047821	762.726194442249	168.56464716099	612.326358615312	-1.85978381887684	0.0293565759773775	0.097468743196265	RRM2B	8	102204502	102239118	-	5548	protein_coding	ribonucleotide reductase regulatory TP53 inducible subunit M2B [Source:HGNC Symbol;Acc:HGNC:17296]	-
ENSG00000142875	55.9779355948064	346.679660499039	84.7635073083209	470.095312653828	513.541218541674	572.520160915504	162.473701134055	518.718897370335	-1.67331666190568	0.029731599900441	0.0981438120991689	PRKACB	1	84078062	84238498	+	6730	protein_coding	protein kinase cAMP-activated catalytic subunit beta [Source:HGNC Symbol;Acc:HGNC:9381]	-
ENSG00000245573	4.76407962508991	0	1.11530930668843	10.6653386815005	8.80859723056044	13.3144223468722	1.95979631059278	10.9294527529777	-2.52989105809337	0.0301342816213731	0.0989928469814762	BDNF-AS	11	27506838	27698174	+	3726	antisense	BDNF antisense RNA [Source:HGNC Symbol;Acc:HGNC:20608]	-
ENSG00000014123	22.6293782191771	109.683960383877	12.2684023735728	170.645418904007	158.554750150088	223.492089393926	48.1939136588755	184.230752816007	-1.93083736646957	0.0301885235062221	0.0991173990764523	UFL1	6	96521595	96555276	+	4539	protein_coding	UFM1 specific ligase 1 [Source:HGNC Symbol;Acc:HGNC:23039]	-
ENSG00000279800	3.57305971881743	8.81388967370437	2.23061861337687	13.9469813527314	22.9023527994571	15.2164826821396	4.87252266863289	17.3552722781094	-1.81064796394875	0.0304611411553847	0.0996998871072944	BCLAF1P2	16	34266041	34268649	-	2609	processed_pseudogene	BCL2 associated transcription factor 1 pseudogene 2 [Source:HGNC Symbol;Acc:HGNC:51807]	-
ENSG00000215417	2.38203981254495	1.95864214971208	0	5.74287467465409	14.0937555688967	8.55927150870354	1.44689398741901	9.46530058408478	-2.70766685604622	0.0304813147734126	1	MIR17HG	13	91347820	91354579	+	3492	processed_transcript	miR-17-92a-1 cluster host gene [Source:HGNC Symbol;Acc:HGNC:23564]	-
ENSG00000215158	10.7191791564523	7.83456859884833	1.11530930668843	29.5347840410782	13.2128958458407	21.8736938555757	6.55635235399635	21.5404579141649	-1.72000961357973	0.030876473435991	0.100711191909197	AC138409.2	5	34164698	34244796	-	6571	transcribed_unprocessed_pseudogene	Putative beta-glucuronidase-like protein FLJ75287 pseudogene	-
ENSG00000275945	0	0.979321074856041	0	4.92246400684637	5.28515833833626	6.65721117343609	0.326440358285347	5.62161117287291	-3.84408871786379	0.0309324763210561	1	EIF3FP1	21	10330732	10331537	+	806	processed_pseudogene	eukaryotic translation initiation factor 3 subunit F pseudogene 1 [Source:HGNC Symbol;Acc:HGNC:3276]	-
ENSG00000182670	139.34932903388	638.517340806139	71.3797956280597	1003.36224672885	1099.31293437394	1064.20275758214	283.082155156026	1055.62597956164	-1.89817063816785	0.0310891572131195	0.101129992391413	TTC3	21	37073226	37203112	+	15883	protein_coding	tetratricopeptide repeat domain 3 [Source:HGNC Symbol;Acc:HGNC:12393]	-
ENSG00000280055	0	0.979321074856041	0	9.024517345885	1.76171944611209	6.65721117343609	0.326440358285347	5.81448265514439	-3.89538442258138	0.0315240487000498	1	TMEM75	8	127946559	127948723	-	2165	TEC	transmembrane protein 75 [Source:HGNC Symbol;Acc:HGNC:32295]	-
ENSG00000276007	0	0	0	3.28164267123091	3.52343889222418	5.70618100580236	0	4.17042085641915	-4.37422780690846	0.0315408576687557	1	AC079414.3	16	78123243	78124332	+	1090	sense_intronic	novel transcript, antisense WWOX	-
ENSG00000152433	10.7191791564523	1.95864214971208	8.92247445350747	24.6123200342318	10.5703166766725	33.2860558671804	7.20009858655728	22.8228975260283	-1.68164310974099	0.0317422085480341	0.102600352895591	ZNF547	19	57363477	57379565	+	3568	protein_coding	zinc finger protein 547 [Source:HGNC Symbol;Acc:HGNC:26432]	zf-C2H2
ENSG00000147437	0	0.979321074856041	1.11530930668843	1.64082133561546	11.4511763997286	9.51030167633727	0.698210127181491	7.53409980389377	-3.3938068789051	0.0318699527381813	1	GNRH1	8	25419260	25424654	-	1762	protein_coding	gonadotropin releasing hormone 1 [Source:HGNC Symbol;Acc:HGNC:4419]	-
ENSG00000232344	0	0	0	2.46123200342318	2.64257916916813	7.60824134106981	0	4.23735083788704	-4.39500789861202	0.0320315664781998	1	AC087163.2	17	18010643	18011822	+	853	processed_pseudogene	ribosomal protein S2 (RPS2) pseudogene	-
ENSG00000273373	0	2.93796322456812	2.23061861337687	7.38369601026955	10.5703166766725	12.3633921792384	1.72286061264833	10.1058016220602	-2.51351448911879	0.0321601906364576	1	AL355488.1	1	110370154	110373003	+	2850	antisense	novel transcript, antisense to SLC16A4	-
ENSG00000205413	5.95509953136238	8.81388967370437	0	16.4082133561546	17.6171944611209	20.922663687942	4.92299640168892	18.3160238350725	-1.88028706751185	0.0322879028122346	0.103964427937547	SAMD9	7	93099513	93118023	-	6855	protein_coding	sterile alpha motif domain containing 9 [Source:HGNC Symbol;Acc:HGNC:1348]	-
ENSG00000171649	0	0	0	4.10205333903864	2.64257916916813	5.70618100580236	0	4.15027117133638	-4.36790292750303	0.0323879250473019	1	ZIK1	19	57578456	57593777	+	5257	protein_coding	zinc finger protein interacting with K protein 1 [Source:HGNC Symbol;Acc:HGNC:33104]	zf-C2H2
ENSG00000269951	0	0	0	4.92246400684637	9.68945695361649	0	0	4.87064032015428	-4.60313494607721	0.0324521098577674	1	AC090181.2	15	77067654	77068325	-	672	sense_intronic	novel transcript, sense intronic to TSPAN3	-
ENSG00000265452	1.19101990627248	1.95864214971208	0	10.6653386815005	7.04687778444835	6.65721117343609	1.04988735199485	8.12314254646163	-2.92583624819435	0.0325474805161329	1	MIR3682	2	53849122	53849205	-	84	miRNA	microRNA 3682 [Source:HGNC Symbol;Acc:HGNC:38916]	-
ENSG00000236991	0	0	0	2.46123200342318	6.16601806139231	3.80412067053491	0	4.1437902451168	-4.36608473837567	0.0329830021725625	1	EDRF1-AS1	10	125725634	125752110	-	1989	antisense	EDRF1 antisense RNA 1 [Source:HGNC Symbol;Acc:HGNC:49501]	-
ENSG00000092439	76.2252740014385	356.472871247599	61.3420118678638	452.046277962058	514.42207826473	678.084509522847	164.6800523723	548.184288583212	-1.73373889270559	0.0333788815537284	0.106509139084538	TRPM7	15	50552473	50686815	-	12398	protein_coding	transient receptor potential cation channel subfamily M member 7 [Source:HGNC Symbol;Acc:HGNC:17994]	-
ENSG00000270804	4.76407962508991	13.7104950479846	3.3459279200653	32.8164267123091	14.9746152919527	19.9716335203083	7.27350086437993	22.58755850819	-1.61644799309736	0.0334984191064316	0.106747308221163	AC010326.4	19	57867885	57868834	+	936	transcribed_processed_pseudogene	ubiquitin-conjugating enzyme E2C (UBE2C) pseudogene	-
ENSG00000264349	0	0.979321074856041	0	1.64082133561546	8.80859723056044	6.65721117343609	0.326440358285347	5.70220991320399	-3.86273846216633	0.0340322565391513	1	MIR4258	1	154975693	154975783	+	91	miRNA	microRNA 4258 [Source:HGNC Symbol;Acc:HGNC:38281]	-
ENSG00000254535	3.57305971881743	20.5657425719769	3.3459279200653	39.3797120547709	28.1875111377934	17.1185430174071	9.1615767369532	28.2285887366571	-1.60133071540574	0.0341008848272753	0.108202159245076	PABPC4L	4	134196333	134201748	-	4944	protein_coding	poly(A) binding protein cytoplasmic 4 like [Source:HGNC Symbol;Acc:HGNC:31955]	-
ENSG00000152818	47.6407962508991	274.209900959691	65.8032490946176	551.315968766793	345.297011437969	336.664679342339	129.217982101736	411.092553182367	-1.66809029768343	0.0341717716153435	0.10832178713027	UTRN	6	144285701	144853034	+	14604	protein_coding	utrophin [Source:HGNC Symbol;Acc:HGNC:12635]	-
ENSG00000072133	16.6742786878147	164.525940575815	17.8449489070149	294.527429742974	312.705201684896	280.553899451949	66.3483893902148	295.928843626606	-2.15465526014045	0.0345230568792292	0.109072403892148	RPS6KA6	X	84058346	84187907	-	8502	protein_coding	ribosomal protein S6 kinase A6 [Source:HGNC Symbol;Acc:HGNC:10435]	-
ENSG00000258982	0	0	0	0.820410667807728	4.40429861528022	7.60824134106981	0	4.27765020805259	-4.40778204730535	0.0347761752479815	1	AL133523.1	14	100207407	100238555	-	331	antisense	novel transcript, antisense to YY1	-
ENSG00000271828	0	0	1.11530930668843	13.1265706849236	0.880859723056044	3.80412067053491	0.371769768896144	5.9371836928382	-3.92921301607531	0.0349308520300717	1	AC008937.3	5	56927874	56929573	+	1700	antisense	novel transcript, antisense to MIER3	-
ENSG00000249839	15.4832587815422	2.93796322456812	5.57654653344217	31.9960160445014	21.1406333533451	17.1185430174071	7.99925617985083	23.4183974717512	-1.57333665234987	0.0354183524459449	0.111139274583345	AC011330.1	15	43663654	43684339	-	3235	unprocessed_pseudogene	histidine acid phosphatase domain containing 2A (HISPPD2A) pseudogene	-
ENSG00000261505	4.76407962508991	9.79321074856041	1.11530930668843	36.9184800513477	14.0937555688967	7.60824134106981	5.22419989344625	19.5401589871048	-1.8903621556931	0.0355409655636949	0.111401710442027	AL031714.1	16	1317891	1322845	-	4489	antisense	novel transcript, antisense to UBE2I	-
ENSG00000272077	0	7.83456859884833	0	16.4082133561546	14.9746152919527	10.461331843971	2.61152286628278	13.9480534973594	-2.36163089438457	0.0356911864083945	0.111750011782637	AC124045.1	3	44667412	44669364	+	1953	lincRNA	novel transcript	-
ENSG00000257285	0	3.91728429942416	0	7.38369601026955	15.8554750150088	5.70618100580236	1.30576143314139	9.6484506770269	-2.81251985527623	0.0357929374778218	1	AL132780.1	14	22929609	22955562	+	989	antisense	uncharacterized LOC101926933 [Source:NCBI gene;Acc:101926933]	-
ENSG00000267249	1.19101990627248	4.89660537428021	0	13.1265706849236	14.9746152919527	5.70618100580236	2.02920842685089	11.2691223275596	-2.43230915077482	0.0358978318344968	0.112323191792196	AP005482.3	18	12670426	12671145	-	720	sense_intronic	novel transcript, sense intronic CEP76	-
ENSG00000278989	0	0	0	4.92246400684637	5.28515833833626	1.90206033526745	0	4.03656089348336	-4.33200994476231	0.0364385898417728	1	AP001148.1	11	86434924	86437282	-	2359	TEC	novel transcript	-
ENSG00000250305	1.19101990627248	0	4.46123722675373	4.10205333903864	8.80859723056044	19.9716335203083	1.88408571100874	10.9607613633024	-2.55777023810405	0.0366448133227011	0.113950979068856	TRMT9B	8	12945642	13031503	+	14668	protein_coding	tRNA methyltransferase 9B (putative) [Source:HGNC Symbol;Acc:HGNC:26725]	-
ENSG00000231609	0	0.979321074856041	0	3.28164267123091	5.28515833833626	7.60824134106981	0.326440358285347	5.39168078354566	-3.78187405472108	0.0368161028612682	1	AC007098.1	2	62957326	63048640	-	2675	antisense	uncharacterized LOC100132215 [Source:NCBI gene;Acc:100132215]	-
ENSG00000133657	185.799105378506	1064.52200836852	176.218870456772	1653.94790630038	1625.1861890384	1463.63542798831	475.513328067932	1580.92317444236	-1.73278522806654	0.0379506925780372	0.116606971408193	ATP13A3	3	194402672	194498364	-	13254	protein_coding	ATPase 13A3 [Source:HGNC Symbol;Acc:HGNC:24113]	-
ENSG00000137962	647.914829012227	3234.6975102495	520.849446223498	3974.88968552844	4261.59934014514	5865.95407396483	1467.82059516174	4700.81436654614	-1.67908875042251	0.0380184240652015	0.116684553241351	ARHGAP29	1	94148988	94275068	-	15524	protein_coding	Rho GTPase activating protein 29 [Source:HGNC Symbol;Acc:HGNC:30207]	-
ENSG00000213139	1.19101990627248	0	1.11530930668843	4.92246400684637	12.3320361227846	3.80412067053491	0.768776404320303	7.01954026672196	-3.24087258588507	0.0380232334191728	1	CRYGS	3	186538441	186546702	-	2151	protein_coding	crystallin gamma S [Source:HGNC Symbol;Acc:HGNC:2417]	-
ENSG00000115904	14.2922388752697	150.81544552783	28.9980419738993	368.36438984567	258.091898855421	162.626158665367	64.7019087923331	263.027482455486	-2.02089821288814	0.0381992720717058	0.117113837782595	SOS1	2	38981396	39124345	-	9263	protein_coding	SOS Ras/Rac guanine nucleotide exchange factor 1 [Source:HGNC Symbol;Acc:HGNC:11187]	-
ENSG00000227212	0	0	0	1.64082133561546	8.80859723056044	1.90206033526745	0	4.11715963381445	-4.35786497935581	0.0385042004794144	1	PFN1P6	1	144442606	144443004	+	399	processed_pseudogene	profilin 1 pseudogene 6 [Source:HGNC Symbol;Acc:HGNC:42988]	-
ENSG00000277693	1.19101990627248	8.81388967370437	2.23061861337687	8.20410667807728	24.6640722455692	15.2164826821396	4.07850939778457	16.028220535262	-1.93987890098681	0.0385302491492463	0.117850440998016	AP003900.1	21	10328411	10342737	-	927	lincRNA	novel transcript	-
ENSG00000228065	1.19101990627248	3.91728429942416	8.92247445350747	13.9469813527314	15.8554750150088	19.0206033526745	4.6769262197347	16.2743532401382	-1.79253027648368	0.038554640327283	0.11789980960344	LINC01515	10	65570338	65768835	+	10045	lincRNA	long intergenic non-protein coding RNA 1515 [Source:HGNC Symbol;Acc:HGNC:51210]	-
ENSG00000185774	0	5.87592644913625	0	10.6653386815005	13.2128958458407	10.461331843971	1.95864214971208	11.4465221237707	-2.48293462849613	0.0387562099823223	0.118364231811794	KCNIP4	4	20728616	21948799	-	4256	protein_coding	potassium voltage-gated channel interacting protein 4 [Source:HGNC Symbol;Acc:HGNC:30083]	-
ENSG00000114439	63.1240550324412	431.880594011514	63.5726304812407	584.132395479102	688.832303429827	743.705591089574	186.192426508399	672.223429999501	-1.85111124734391	0.0390333904852513	0.118981900604574	BBX	3	107522936	107811324	+	11877	protein_coding	BBX, HMG-box containing [Source:HGNC Symbol;Acc:HGNC:14422]	HMG
ENSG00000280079	7.14611943763486	6.85524752399229	4.46123722675373	11.4857493493082	22.0214930764011	21.8736938555757	6.15420139612696	18.4603120937617	-1.58148698467694	0.0390709787616696	0.119071078375828	AC011447.7	19	20220597	20222186	-	1590	TEC	TEC	-
ENSG00000270015	4.76407962508991	4.89660537428021	6.6918558401306	16.4082133561546	29.0683708608495	7.60824134106981	5.45084694650024	17.6949418526913	-1.70184794771944	0.0399286527200818	0.121013880672316	AC087481.3	15	30926514	30928407	+	1894	sense_intronic	novel transcript, sense intronic to FAN1	-
ENSG00000228340	1.19101990627248	1.95864214971208	0	8.20410667807728	11.4511763997286	3.80412067053491	1.04988735199485	7.81980124944692	-2.87228580744209	0.0404043924656468	1	MIR646HG	20	60087840	60527458	+	5137	lincRNA	MIR646 host gene [Source:HGNC Symbol;Acc:HGNC:27659]	-
ENSG00000240970	0	3.91728429942416	1.11530930668843	9.024517345885	21.1406333533451	1.90206033526745	1.67753120203753	10.6890703448325	-2.62547339296538	0.0408255138571965	0.122906218621552	RPL23AP64	11	119003012	119003446	-	435	processed_pseudogene	ribosomal protein L23a pseudogene 64 [Source:HGNC Symbol;Acc:HGNC:36552]	-
ENSG00000183850	5.95509953136238	2.93796322456812	6.6918558401306	10.6653386815005	26.4257916916813	13.3144223468722	5.1949728653537	16.8018509066847	-1.70445255593971	0.0408792071686748	0.122981867461129	ZNF730	19	23075210	23147219	+	3291	protein_coding	zinc finger protein 730 [Source:HGNC Symbol;Acc:HGNC:32470]	zf-C2H2
ENSG00000267191	0	0	0	3.28164267123091	2.64257916916813	5.70618100580236	0	3.8768009487338	-4.26871155904704	0.0409034926414971	1	AC006213.3	19	43902001	43926545	+	517	antisense	novel transcript, antisense to ZNF45	-
ENSG00000141052	0	1.95864214971208	0	4.92246400684637	7.9277375075044	7.60824134106981	0.652880716570694	6.81948095180686	-3.29090527355514	0.0409058539141641	1	MYOCD	17	12665890	12768949	+	8875	protein_coding	myocardin [Source:HGNC Symbol;Acc:HGNC:16067]	-
ENSG00000232648	0	3.91728429942416	2.23061861337687	6.56328534246182	15.8554750150088	9.51030167633727	2.04930097093368	10.643020677936	-2.33672435509814	0.0410708361181504	0.123324700174064	AC107214.1	4	183494938	183504494	-	559	antisense	uncharacterized LOC389247 [Source:NCBI gene;Acc:389247]	-
ENSG00000145012	58.3599754073513	224.264526142033	33.459279200653	516.858720718868	280.113391931822	242.5126927466	105.361260250013	346.49493513243	-1.71596491541977	0.0411373716737657	0.123343675098461	LPP	3	188153284	188890671	+	25535	protein_coding	LIM domain containing preferred translocation partner in lipoma [Source:HGNC Symbol;Acc:HGNC:6679]	-
ENSG00000268107	0	0	0	1.64082133561546	4.40429861528022	5.70618100580236	0	3.91710031889935	-4.28232877579237	0.0411494249168159	1	AC003005.1	19	57487718	57505381	+	603	protein_coding	novel transcript	-
ENSG00000153237	1.19101990627248	1.95864214971208	0	8.20410667807728	7.9277375075044	6.65721117343609	1.04988735199485	7.59635178633925	-2.82841222179984	0.0412960067636012	1	CCDC148	2	158171081	158456753	-	3790	protein_coding	coiled-coil domain containing 148 [Source:HGNC Symbol;Acc:HGNC:25191]	-
ENSG00000174225	0	0	0	3.28164267123091	4.40429861528022	3.80412067053491	0	3.83002065234868	-4.25306310246867	0.0413895318972051	1	ARL13A	X	100969708	100990829	+	1535	protein_coding	ADP ribosylation factor like GTPase 13A [Source:HGNC Symbol;Acc:HGNC:31709]	-
ENSG00000151164	2.38203981254495	14.6898161228406	2.23061861337687	13.9469813527314	22.9023527994571	26.6288446937444	6.43415818292081	21.1593929486443	-1.68600821781227	0.0414205393574286	0.123744278486365	RAD9B	12	110501655	110532086	+	3178	protein_coding	RAD9 checkpoint clamp component B [Source:HGNC Symbol;Acc:HGNC:21700]	-
ENSG00000112137	0	0	0	0.820410667807728	9.68945695361649	1.90206033526745	0	4.13730931889722	-4.3643291514779	0.0419040058355123	1	PHACTR1	6	12716805	13290484	+	11198	protein_coding	phosphatase and actin regulator 1 [Source:HGNC Symbol;Acc:HGNC:20990]	-
ENSG00000231731	3.57305971881743	0	0	4.10205333903864	4.40429861528022	18.0695731850408	1.19101990627248	8.85864171311989	-2.95274178461084	0.0419439672317572	1	AC010976.1	2	127455394	127514623	+	5510	antisense	novel transcript, antisense to IWS1	-
ENSG00000126500	0	1.95864214971208	4.46123722675373	15.5878026883468	7.04687778444835	9.51030167633727	2.13995979215527	10.7149940497108	-2.31451774948964	0.0419571831878571	0.124754088171968	FLRT1	11	64103188	64119173	+	3949	protein_coding	fibronectin leucine rich transmembrane protein 1 [Source:HGNC Symbol;Acc:HGNC:3760]	-
ENSG00000268746	2.38203981254495	5.87592644913625	3.3459279200653	9.024517345885	12.3320361227846	20.922663687942	3.86796472724883	14.0930723855372	-1.84395215235498	0.0426418752815369	0.126088393035544	AC010519.1	19	47607524	47733098	+	344	lincRNA	novel transcript	-
ENSG00000261008	3.57305971881743	2.93796322456812	2.23061861337687	9.024517345885	12.3320361227846	13.3144223468722	2.91388051892081	11.5569919385139	-1.98888904044626	0.0427436072893166	0.126304000861111	LINC01572	16	72283301	72665009	-	4752	lincRNA	long intergenic non-protein coding RNA 1572 [Source:HGNC Symbol;Acc:HGNC:51385]	-
ENSG00000256436	0	0.979321074856041	0	3.28164267123091	4.40429861528022	7.60824134106981	0.326440358285347	5.09806087586032	-3.70084896233887	0.0440555868391112	1	TAS2R31	12	11030387	11031407	-	1021	protein_coding	taste 2 receptor member 31 [Source:HGNC Symbol;Acc:HGNC:19113]	-
ENSG00000226383	1.19101990627248	6.85524752399229	2.23061861337687	13.1265706849236	13.2128958458407	13.3144223468722	3.42562868121388	13.2179629592122	-1.91522467522637	0.0447581709783473	0.130689469407557	LINC01876	2	156011530	156254950	-	2716	lincRNA	long intergenic non-protein coding RNA 1876 [Source:HGNC Symbol;Acc:HGNC:52695]	-
ENSG00000219682	1.19101990627248	9.79321074856041	4.46123722675373	11.4857493493082	20.259773630289	19.9716335203083	5.14848929386221	17.2390521666352	-1.71418261757264	0.0451183249618897	0.13147244365934	AL133268.1	6	25140003	25141403	+	1401	processed_pseudogene	nucleoporin 50kD (NUP50) pseudogene	-
ENSG00000269984	0	0	1.11530930668843	1.64082133561546	6.16601806139231	7.60824134106981	0.371769768896144	5.13836024602586	-3.7112175787987	0.0458072939100833	1	AC078795.1	3	169777192	169780334	-	3143	antisense	novel transcript, antisense to MYNN	-
ENSG00000181819	0	6.85524752399229	1.11530930668843	7.38369601026955	11.4511763997286	19.0206033526745	2.65685227689357	12.6184919208909	-2.19562016436428	0.0461233339147338	0.133506899113334	KCTD9P2	X	105405647	105407039	+	1013	processed_pseudogene	potassium channel tetramerization domain containing 9 pseudogene 2 [Source:HGNC Symbol;Acc:HGNC:29274]	-
ENSG00000168631	0	0	0	4.92246400684637	4.40429861528022	1.90206033526745	0	3.74294098579801	-4.22325513346822	0.0461819937294749	1	MUCL3	6	30934523	30954221	+	5682	protein_coding	mucin like 3 [Source:HGNC Symbol;Acc:HGNC:21666]	-
ENSG00000257489	5.95509953136238	0.979321074856041	0	9.024517345885	9.68945695361649	14.2654525145059	2.31147353540614	10.9931422713358	-2.28451311609383	0.0464418940779154	0.13420721261343	AC010203.1	12	100173196	100199783	-	1405	transcribed_unprocessed_pseudogene	TBC1 domain family, member 2B (TBC1D2B) pseudogene	-
ENSG00000229619	0	1.95864214971208	0	3.28164267123091	7.9277375075044	8.55927150870354	0.652880716570694	6.58955056247962	-3.24208087820097	0.0479356597031157	1	MBNL1-AS1	3	152262616	152269555	-	6585	antisense	MBNL1 antisense RNA 1 [Source:HGNC Symbol;Acc:HGNC:44584]	-
ENSG00000267476	1.19101990627248	1.95864214971208	0	8.20410667807728	7.9277375075044	5.70618100580236	1.04988735199485	7.27934173046134	-2.76804142699747	0.0485839234341574	1	AC104365.1	18	58672613	58752730	-	670	antisense	novel transcript, antisense to MALT1	-
ENSG00000184923	1.19101990627248	2.93796322456812	0	2.46123200342318	11.4511763997286	12.3633921792384	1.3763277102802	8.75860019413007	-2.63020474307996	0.0485852748162268	1	NUTM2A	10	87225448	87236908	+	5082	protein_coding	NUT family member 2A [Source:HGNC Symbol;Acc:HGNC:23438]	-
ENSG00000255282	2.38203981254495	2.93796322456812	1.11530930668843	9.024517345885	11.4511763997286	8.55927150870354	2.1451041146005	9.67832175143904	-2.16485808991843	0.0488067339511285	1	WTAPP1	11	102746968	102836766	+	3331	transcribed_processed_pseudogene	Wilms tumor 1 associated protein pseudogene 1 [Source:HGNC Symbol;Acc:HGNC:44115]	-
ENSG00000265579	0	5.87592644913625	3.3459279200653	12.3061600171159	14.9746152919527	10.461331843971	3.07395145640052	12.5807023843466	-1.99944674683563	0.0494084347768018	0.140450871883926	AC023301.1	18	72743756	72745961	-	2206	sense_intronic	novel transcript , sense intronic to NETO1	-
ENSG00000177034	19.0563185003596	92.0561810364678	3.3459279200653	168.184186900584	186.742261287881	165.479249168268	38.1528091522976	173.468565785578	-2.18160344413801	0.0494674852746107	0.140560447981895	MTX3	5	79976731	79991265	-	7919	protein_coding	metaxin 3 [Source:HGNC Symbol;Acc:HGNC:24812]	-
ENSG00000104728	0	0.979321074856041	7.80716514681903	16.4082133561546	12.3320361227846	9.51030167633727	2.92882874055836	12.7501837184255	-2.12744738255194	0.0497862904044698	0.141075964679729	ARHGEF10	8	1823976	1958641	+	10792	protein_coding	Rho guanine nucleotide exchange factor 10 [Source:HGNC Symbol;Acc:HGNC:14103]	-
