# Supplementary material for: Transcriptomic Analysis of PDCoV-Infected HIEC-6 Cells and Enrichment Pathways PI3K-Akt and P38 MAPK
Source: Viruses. 2024 Apr 9;16(4):579. doi: 10.3390/v16040579 (PMC11054366; doi:10.3390/v16040579)
Supplement: Supplementary file 1 [file viruses-16-00579-s001.zip › supplementary materials/Table_S7.xls]

gene_id	HI_PD_48h_1	HI_PD_48h_2	HI_PD_48h_3	HI_12h_1	HI_12h_2	HI_12h_3	HI_PD_48h	HI_12h	log2FoldChange	pvalue	padj	gene_name	gene_chr	gene_start	gene_end	gene_strand	gene_length	gene_biotype	gene_description	tf_family
ENSG00000168209	8269.47116479514	7825.60202998303	6081.8643659151	375.997399672426	372.613849419445	342.546436850584	7392.31252023109	363.719228647485	4.34495721747609	2.98370385884036e-62	4.58744468296706e-58	DDIT4	10	72273920	72276036	+	2058	protein_coding	DNA damage inducible transcript 4 [Source:HGNC Symbol;Acc:HGNC:24944]	-
ENSG00000175197	1924.75427468788	2021.11874554198	2302.27466391285	66.0787509325303	55.939483755082	112.477934488251	2082.71589471424	78.1653897252879	4.7386200843341	1.92276031143397e-50	1.47812198941486e-46	DDIT3	12	57516588	57521737	-	1307	protein_coding	DNA damage inducible transcript 3 [Source:HGNC Symbol;Acc:HGNC:2726]	TF_bZIP
ENSG00000162772	1744.11048710741	1463.05656173354	1582.64786585012	83.7617969567285	91.9683038007281	158.491634960718	1596.60497156369	111.407245239392	3.84315218124397	1.24289478329045e-34	6.36983576436358e-31	ATF3	1	212565334	212620777	+	4040	protein_coding	activating transcription factor 3 [Source:HGNC Symbol;Acc:HGNC:785]	TF_bZIP
ENSG00000163121	1738.82850501441	1545.81103005495	724.052547128301	85.6231702224336	55.939483755082	62.3741273071213	1336.23069406589	67.978927094879	4.2958817610793	5.02393490443458e-32	1.93107497889204e-28	NEURL3	2	96497643	96508109	-	2497	protein_coding	neuralized E3 ubiquitin protein ligase 3 [Source:HGNC Symbol;Acc:HGNC:25162]	-
ENSG00000130513	28935.7543018528	27085.1130997067	18689.0531541161	2857.2079628573	3280.5188778404	2603.35292006444	24903.3068518919	2913.69325358738	3.09537745136915	2.34351568405772e-29	7.20631072847748e-26	GDF15	19	18374731	18389176	+	2087	protein_coding	growth differentiation factor 15 [Source:HGNC Symbol;Acc:HGNC:30142]	-
ENSG00000128965	1557.12832101533	1395.15545952111	1121.48481321706	189.860073101918	160.233436518794	150.311421543391	1357.9228645845	166.801643721368	3.02452471266563	4.01172032001023e-27	1.02800333200262e-23	CHAC1	15	40952962	40956519	+	2058	protein_coding	ChaC glutathione specific gamma-glutamylcyclotransferase 1 [Source:HGNC Symbol;Acc:HGNC:28680]	-
ENSG00000100867	763.774610647277	596.256553802937	714.315899184033	62.3560044011201	70.1613864046791	88.9598209134352	691.449021211416	73.8257372397448	3.22914316216452	6.86333173887744e-27	1.50748179264629e-23	DHRS2	14	23630115	23645639	+	7556	protein_coding	dehydrogenase/reductase 2 [Source:HGNC Symbol;Acc:HGNC:18349]	-
ENSG00000157514	1656.42958436367	1420.61837285077	1171.93835256463	153.563294420669	141.270899652665	202.460282078853	1416.32876992636	165.764825384062	3.09558617086769	1.34796066077857e-26	2.59061189493381e-23	TSC22D3	X	107713221	107777342	-	4766	protein_coding	TSC22 domain family member 3 [Source:HGNC Symbol;Acc:HGNC:3051]	TSC22
ENSG00000105327	1961.72814933886	1926.69377527782	1225.04734135155	166.592907280605	215.22479343057	132.92846803157	1704.48975532274	171.582056247581	3.31153986509396	2.45267104039878e-26	4.18997969401458e-23	BBC3	19	47220822	47232766	-	3180	protein_coding	BCL2 binding component 3 [Source:HGNC Symbol;Acc:HGNC:17868]	-
ENSG00000155961	597.920372927191	715.083482674697	833.811123954596	40.9502118455117	63.5244985015338	86.9147675591034	715.604993185494	63.796492635383	3.49068631972345	3.87361584427882e-25	5.41425850961698e-22	RAB39B	X	155258241	155264589	-	3505	protein_coding	RAB39B, member RAS oncogene family [Source:HGNC Symbol;Acc:HGNC:16499]	-
ENSG00000101255	11385.840599663	9605.88405361529	7779.58170747021	1483.51449276695	1562.51303776907	1160.56777858332	9590.43545358284	1402.19843637311	2.77378733838738	3.55916094493358e-24	4.56017496069615e-21	TRIB3	20	362835	397559	+	3434	protein_coding	tribbles pseudokinase 3 [Source:HGNC Symbol;Acc:HGNC:16228]	-
ENSG00000042062	743.703078693891	671.584339069856	562.955281141319	101.444842980927	87.2276695841957	61.3516006299553	659.414232968355	83.3413710650259	2.98199795068654	9.08844741795377e-22	1.07488368500799e-18	RIPOR3	20	50586108	50691528	-	6009	protein_coding	RIPOR family member 3 [Source:HGNC Symbol;Acc:HGNC:16168]	-
ENSG00000250509	145.7827057667	188.849940528332	147.820018790252	4.6534331642627	6.63688790314532	8.18021341732738	160.817555028428	6.49017816157847	4.63799959092803	1.26586440944464e-21	1.39019037822938e-18	AC034213.1	5	180441559	180443238	+	806	lincRNA	novel transcript	-
ENSG00000133134	310.580547068187	315.103552454577	209.780505708322	19.5444192899033	21.8069173960489	34.7659070236414	278.488201743695	25.3724145698645	3.46034826606015	7.46851054464982e-20	7.65522330826606e-17	BEX2	X	103309346	103311046	-	1176	protein_coding	brain expressed X-linked 2 [Source:HGNC Symbol;Acc:HGNC:30933]	-
ENSG00000156510	1160.97966404061	1069.44235984584	1057.75402667276	213.127238923231	182.040353914843	115.545514519749	1096.05868351974	170.237702452608	2.68549316381621	6.39321302225412e-19	6.14347813857232e-16	HKDC1	10	69220303	69267559	+	4259	protein_coding	hexokinase domain containing 1 [Source:HGNC Symbol;Acc:HGNC:23302]	-
ENSG00000130766	3081.50835305409	2312.88129411104	2352.72820326042	502.570781740371	344.17004412025	236.203662425328	2582.37261680852	360.981496095317	2.83808367825501	7.38766752681225e-19	6.68149342498461e-16	SESN2	1	28259527	28282491	+	3453	protein_coding	sestrin 2 [Source:HGNC Symbol;Acc:HGNC:20746]	-
ENSG00000138764	441.573702974498	552.757410198097	595.705824226585	97.7220964495166	74.9020206212115	84.8697142047716	530.012312466393	85.8312770918332	2.62650346836592	2.95161895907216e-18	2.5211745275408e-15	CCNG2	4	77157151	77433388	+	7471	protein_coding	cyclin G2 [Source:HGNC Symbol;Acc:HGNC:1593]	-
ENSG00000148346	6370.07040415364	4993.91387678012	3134.31548824121	759.440292407672	800.219055750665	767.917534551608	4832.76658972499	775.858960903315	2.63888737808898	3.46369109588405e-18	2.80285529469565e-15	LCN2	9	128149071	128153455	+	1598	protein_coding	lipocalin 2 [Source:HGNC Symbol;Acc:HGNC:6526]	-
ENSG00000181634	179.587391161877	202.642351915233	354.059925246113	26.0592257198711	15.1700294929036	19.4280068661525	245.429889441074	20.2190873596424	3.60168402766469	4.39141154848544e-18	3.37589762789818e-15	TNFSF15	9	114784635	114806126	-	7889	protein_coding	TNF superfamily member 15 [Source:HGNC Symbol;Acc:HGNC:11931]	-
ENSG00000100889	4751.67109085955	4238.51411466679	3315.77119992985	863.677195287156	887.44672533486	713.723620661814	4101.98546848539	821.61584709461	2.31959266293371	6.69112040898798e-18	4.67618074037228e-15	PCK2	14	24094053	24110598	+	4189	protein_coding	phosphoenolpyruvate carboxykinase 2, mitochondrial [Source:HGNC Symbol;Acc:HGNC:8725]	-
ENSG00000105499	364.456764416751	257.811997462836	238.105299728011	30.7126588841338	33.1844395157266	44.9911737953006	286.791353869199	36.2960907317203	2.98413502911716	5.80910874937389e-17	3.57260188086494e-14	PLA2G4C	19	48047843	48110817	-	6613	protein_coding	phospholipase A2 group IVC [Source:HGNC Symbol;Acc:HGNC:9037]	-
ENSG00000128165	1389.16129045805	1062.01567679135	724.937696941416	195.444192899033	178.247846541617	170.761955086709	1058.70488806361	181.484664842453	2.54380702095669	3.15389288864359e-16	1.79596678381093e-13	ADM2	22	50481556	50486440	+	4276	protein_coding	adrenomedullin 2 [Source:HGNC Symbol;Acc:HGNC:28898]	-
ENSG00000080031	1320.4955232491	1101.27100150792	1190.52649864005	298.750409145665	243.668598729764	199.392702047355	1204.09767446569	247.270569974261	2.28317622831494	3.76639904895244e-16	2.06815662063013e-13	PTPRH	19	55181248	55209506	-	4344	protein_coding	protein tyrosine phosphatase, receptor type H [Source:HGNC Symbol;Acc:HGNC:9672]	-
ENSG00000153714	260.929915394021	398.91897549805	351.404475806767	41.8808984783643	58.7838642850014	53.171387212628	337.08445556628	51.2787166586645	2.71742825158148	6.29322277664877e-16	3.33649311003362e-13	LURAP1L	9	12775021	12822131	+	2132	protein_coding	leucine rich adaptor protein 1 like [Source:HGNC Symbol;Acc:HGNC:31452]	-
ENSG00000100100	380.30271069574	253.568178574559	160.212116173866	27.9205989855762	26.5475516125813	29.6532736378117	264.694335148055	28.0404747453231	3.23808475385708	6.68882056194311e-16	3.42802053799584e-13	PIK3IP1	22	31281593	31292534	-	3805	protein_coding	phosphoinositide-3-kinase interacting protein 1 [Source:HGNC Symbol;Acc:HGNC:24942]	-
ENSG00000183696	13996.1961500218	12043.9580049305	9929.61060352723	1773.88872221694	2433.84160676772	3005.20590419065	11989.9215861599	2404.3120777251	2.31818221099722	1.22628835396183e-15	5.89193232567596e-13	UPP1	7	48088628	48108733	+	4577	protein_coding	uridine phosphorylase 1 [Source:HGNC Symbol;Acc:HGNC:12576]	-
ENSG00000112715	4615.39595286024	4258.6722543861	4272.61814790747	1251.77352118667	1067.59082556309	958.107496504469	4382.22878505127	1092.49061441807	2.00392311041845	2.63785908529368e-15	1.19285539518795e-12	VEGFA	6	43770184	43786487	+	14431	protein_coding	vascular endothelial growth factor A [Source:HGNC Symbol;Acc:HGNC:12680]	-
ENSG00000227507	7130.67582554512	7427.74400920705	3534.40320376932	899.973973968405	1194.63982256616	1016.39151710293	6030.9410128405	1037.0017712125	2.53989162892463	2.8710922600806e-15	1.26122981424969e-12	LTB	6	31580525	31582522	-	1535	protein_coding	lymphotoxin beta [Source:HGNC Symbol;Acc:HGNC:6711]	-
ENSG00000084636	210.222887301256	229.166219966965	111.528876452526	23.2671658213135	15.1700294929036	14.3153734803229	183.639327906916	17.58418959818	3.37963195130776	7.98611761561185e-15	3.31855563081168e-12	COL16A1	1	31652247	31704319	-	9269	protein_coding	collagen type XVI alpha 1 chain [Source:HGNC Symbol;Acc:HGNC:2193]	-
ENSG00000205436	119.372795301718	120.948838315898	68.1565356098767	6.51480642996777	0.948126843306475	3.06758003149777	102.826056409164	3.51017110159067	4.86271505836415	1.13328158529184e-14	4.58531694048999e-12	EXOC3L4	14	103100144	103110559	+	3480	protein_coding	exocyst complex component 3 like 4 [Source:HGNC Symbol;Acc:HGNC:20120]	-
ENSG00000168890	558.833705439017	446.661937991168	340.782678049384	93.9993499181065	73.953893777905	78.734554141776	448.75944049319	82.2292659459292	2.44716067908255	2.36296601353996e-14	9.08265061454422e-12	TMEM150A	2	85598548	85603196	-	3094	protein_coding	transmembrane protein 150A [Source:HGNC Symbol;Acc:HGNC:24677]	-
ENSG00000186832	806.030467391248	674.767203236064	336.356928983807	67.0094375653828	56.8876105983885	114.522987842583	605.718199870373	79.4733453354515	2.93139662492464	4.5960814939579e-14	1.6433663481303e-11	KRT16	17	41609778	41615899	-	2475	protein_coding	keratin 16 [Source:HGNC Symbol;Acc:HGNC:6423]	-
ENSG00000180573	4347.07126253602	4659.71313932829	4301.82809174027	986.527830823691	1107.41215298196	1384.50112088266	4436.20416453486	1159.48036822944	1.93597883549964	9.59625095408208e-14	3.31035519689604e-11	HIST1H2AC	6	26124145	26139116	+	1668	protein_coding	histone cluster 1 H2A family member c [Source:HGNC Symbol;Acc:HGNC:4733]	-
ENSG00000175938	315.862529161184	255.690088018697	171.719063744365	38.1581519469541	38.8732005755655	35.7884337008073	247.757226974749	37.6065954077756	2.71820775447426	9.88517832363289e-14	3.31035519689604e-11	ORAI3	16	30949066	30956461	+	2643	protein_coding	ORAI calcium release-activated calcium modulator 3 [Source:HGNC Symbol;Acc:HGNC:28185]	-
ENSG00000261824	563.059291113414	718.266346840905	715.201048997148	111.682395942305	114.723348040083	178.942168504036	665.508895650489	135.115970828808	2.30174011025153	9.90415213380278e-14	3.31035519689604e-11	LINC00662	19	27684580	27793940	-	7958	lincRNA	long intergenic non-protein coding RNA 662 [Source:HGNC Symbol;Acc:HGNC:27122]	-
ENSG00000162496	4575.25288895347	3644.37947030799	2111.96745409306	501.640095107519	677.910692964129	739.286787590962	3443.86660445151	639.61252522087	2.42878547706722	1.03460258191747e-13	3.38447121212363e-11	DHRS3	1	12567910	12617731	-	3036	protein_coding	dehydrogenase/reductase 3 [Source:HGNC Symbol;Acc:HGNC:17693]	-
ENSG00000133639	823.989206507436	844.519958767149	701.038651987303	214.057925556084	194.366002877827	167.694375055211	789.84927242063	192.039434496374	2.03944629938193	1.48037288311394e-13	4.74181939122435e-11	BTG1	12	92140278	92145897	-	4854	protein_coding	BTG anti-proliferation factor 1 [Source:HGNC Symbol;Acc:HGNC:1130]	-
ENSG00000146278	750.041457205486	718.266346840905	639.963314882349	178.691833507688	156.440929145568	95.0949809764308	702.757039642913	143.409247876562	2.29139364689937	2.49370142365534e-13	7.66813187774018e-11	PNRC1	6	89080751	89085160	+	2992	protein_coding	proline rich nuclear receptor coactivator 1 [Source:HGNC Symbol;Acc:HGNC:17278]	-
ENSG00000104081	629.612265485169	479.551534375316	295.640037580504	93.9993499181065	76.7982743078245	63.3966539842872	468.267945813663	78.064759403406	2.58270707998884	3.39167509419424e-13	1.02249028574973e-10	BMF	15	40087890	40108892	-	5447	protein_coding	Bcl2 modifying factor [Source:HGNC Symbol;Acc:HGNC:24132]	-
ENSG00000165171	1460.9962469228	1228.58556815623	801.945730682446	214.988612188937	243.668598729764	283.23988957496	1163.84251525383	247.299033497887	2.23459947889351	4.14229043965289e-13	1.22476375980122e-10	METTL27	7	73834590	73842535	-	1469	protein_coding	methyltransferase like 27 [Source:HGNC Symbol;Acc:HGNC:19068]	-
ENSG00000114796	291.5654115334	479.551534375316	579.77312759051	67.9401241982354	91.9683038007281	80.7796074961079	450.296691166409	80.2293451650238	2.48953581462197	4.7346164465831e-13	1.34805051604102e-10	KLHL24	3	183635568	183684477	+	8650	protein_coding	kelch like family member 24 [Source:HGNC Symbol;Acc:HGNC:25947]	-
ENSG00000185339	129.936759487711	101.851653318651	127.461573088601	12.098926227083	14.2219026495971	15.3379001574888	119.749995298321	13.8862430113897	3.11085537147923	5.11221637225015e-13	1.40357726291689e-10	TCN2	22	30606838	30627278	+	3122	protein_coding	transcobalamin 2 [Source:HGNC Symbol;Acc:HGNC:11653]	-
ENSG00000176046	169.023426975884	138.985068591076	94.7110300033352	1.86137326570508	17.0662831795165	4.09010670866369	134.239841856765	7.67258771796177	4.12354947071962	5.44345322379876e-13	1.46829988273519e-10	NUPR1	16	28532708	28539174	-	5674	protein_coding	nuclear protein 1, transcriptional regulator [Source:HGNC Symbol;Acc:HGNC:29990]	-
ENSG00000276900	152.121084278296	159.143208310392	171.719063744365	29.7819722512813	23.7031710826619	17.3829535118207	160.994452111018	23.6226989485879	2.7652369986976	7.89138612327893e-13	2.0918976145761e-10	AC023157.3	12	31729117	31731204	+	2088	antisense	novel transcript, antisense to AMN1	-
ENSG00000167103	324.313700509978	284.335865514568	190.307209819786	38.1581519469541	53.0951032251626	47.0362271496324	266.318925281444	46.0964941072497	2.52982183676215	1.18133815092561e-12	3.02717901174687e-10	PIP5KL1	9	127920879	127930797	-	3341	protein_coding	phosphatidylinositol-4-phosphate 5-kinase like 1 [Source:HGNC Symbol;Acc:HGNC:28711]	-
ENSG00000159166	194.376941022267	166.569891364877	99.1367790689116	21.4057925556084	18.014410022823	17.3829535118207	153.361203818685	18.9343853634174	3.01468514656707	1.31606967494061e-12	3.31714282823146e-10	LAD1	1	201373244	201399915	-	3482	protein_coding	ladinin 1 [Source:HGNC Symbol;Acc:HGNC:6472]	-
ENSG00000116717	4462.21847216334	6185.36602966392	6077.43861684953	1563.55354319227	1617.50439468085	1457.10051496144	5575.0077062256	1546.05281761152	1.85038178143139	1.40079458207287e-12	3.4737446289307e-10	GADD45A	1	67685061	67688338	+	2069	protein_coding	growth arrest and DNA damage inducible alpha [Source:HGNC Symbol;Acc:HGNC:4095]	-
ENSG00000088826	3378.35574668049	3026.90382206366	2435.04713588014	814.350803745972	895.031740081312	734.174154205132	2946.76890154143	814.518899344139	1.85493140602774	2.57230961737744e-12	6.17957193237159e-10	SMOX	20	4120980	4187747	+	2946	protein_coding	spermine oxidase [Source:HGNC Symbol;Acc:HGNC:15862]	-
ENSG00000162552	308.467754230989	287.518729680776	117.724925144333	21.4057925556084	40.7694542621784	25.5631669291481	237.903803018699	29.246137915645	3.02214236527515	5.62880219321317e-12	1.27268873118607e-09	WNT4	1	22117305	22143969	-	4527	protein_coding	Wnt family member 4 [Source:HGNC Symbol;Acc:HGNC:12783]	-
ENSG00000172216	9853.00939627545	9102.99151535445	6814.76841117456	2604.99188535426	2511.58800791885	2132.99064856811	8590.25644093482	2416.52351394707	1.82968939725671	6.72603901910137e-12	1.45651901293921e-09	CEBPB	20	50190734	50192689	+	1956	protein_coding	CCAAT enhancer binding protein beta [Source:HGNC Symbol;Acc:HGNC:1834]	C/EBP
ENSG00000113739	27225.4485001406	24214.1696217872	26799.6808916914	8879.68116404608	7914.01476107914	6345.80055849171	26079.7663378731	7713.16549453898	1.75751661702703	7.95006619652828e-12	1.67441462700852e-09	STC2	5	173314713	173329503	-	6128	protein_coding	stanniocalcin 2 [Source:HGNC Symbol;Acc:HGNC:11374]	-
ENSG00000087076	1519.09804994576	1276.32853064935	597.476123852815	154.493981053522	221.861681333715	240.293769133992	1130.96756814931	205.549810507076	2.46003288095924	1.02563481499985e-11	2.1025513707497e-09	HSD17B14	19	48813017	48836678	-	1281	protein_coding	hydroxysteroid 17-beta dehydrogenase 14 [Source:HGNC Symbol;Acc:HGNC:23238]	-
ENSG00000119950	592.638390834194	600.500372691214	599.246423479046	135.880248396471	182.040353914843	167.694375055211	597.461729001485	161.871659122175	1.88428014955316	1.7411025737549e-11	3.47655221707554e-09	MXI1	10	110207605	110287365	+	4607	protein_coding	MAX interactor 1, dimerization protein [Source:HGNC Symbol;Acc:HGNC:7534]	bHLH
ENSG00000179046	3677.31593314408	3755.77971612526	3775.16395293668	1131.71494554869	1216.44673996221	1268.95560636291	3736.08653406867	1205.70576395793	1.63170117702898	1.93179630342554e-11	3.80786771348304e-09	TRIML2	4	188091273	188109603	-	3050	protein_coding	tripartite motif family like 2 [Source:HGNC Symbol;Acc:HGNC:26378]	-
ENSG00000161011	22244.539386445	18991.0895250402	15051.0874222123	5751.64339102869	5870.80141375369	4734.29851527822	18762.2387778991	5452.24777335353	1.78287311745859	2.7290839466666e-11	5.31135008607581e-09	SQSTM1	5	179806398	179838078	+	7654	protein_coding	sequestosome 1 [Source:HGNC Symbol;Acc:HGNC:11280]	-
ENSG00000099194	5852.43615903999	4471.92415352203	4201.80616285824	1633.35504065621	1134.90783143785	956.062443150137	4842.05549180675	1241.44177174806	1.96342859164861	3.09495096214751e-11	5.94810888037725e-09	SCD	10	100347124	100364834	+	5362	protein_coding	stearoyl-CoA desaturase [Source:HGNC Symbol;Acc:HGNC:10571]	-
ENSG00000130066	2486.7571693827	2939.90553485398	2712.98417719834	641.2430900354	797.374675220745	945.837176378478	2713.21562714501	794.818313878208	1.7715063911335	4.43691993914237e-11	8.31851954179608e-09	SAT1	X	23783173	23786226	+	2498	protein_coding	spermidine/spermine N1-acetyltransferase 1 [Source:HGNC Symbol;Acc:HGNC:10540]	-
ENSG00000189060	28572.3539338546	28399.6360003506	25549.8493555726	9024.86827877107	9521.08976048362	9112.7577469027	27507.2797632593	9219.57192871913	1.57703544479018	4.49064794776634e-11	8.31851954179608e-09	H1F0	22	37805093	37807436	+	2344	protein_coding	H1 histone family member 0 [Source:HGNC Symbol;Acc:HGNC:4714]	-
ENSG00000223891	329.595682602974	316.164507176646	229.253801596858	70.732184096793	67.3170058747597	67.4867606929509	291.671330458826	68.5119835548345	2.0888825415353	8.41000683433913e-11	1.48625120779269e-08	OSER1-DT	20	44210960	44226027	+	2186	lincRNA	OSER1 divergent transcript [Source:HGNC Symbol;Acc:HGNC:48585]	-
ENSG00000262001	427.840549532707	404.223749108397	354.059925246113	94.930036550959	73.953893777905	120.658147905579	395.374741295739	96.5140260781476	2.03533775450102	9.0746139486325e-11	1.58547942568437e-08	DLGAP1-AS2	18	3603000	3608336	+	3171	antisense	DLGAP1 antisense RNA 2 [Source:HGNC Symbol;Acc:HGNC:28146]	-
ENSG00000100219	7465.55349024109	6830.42650068204	5840.21846693463	2105.21316351244	2250.85312600957	2303.75260365482	6712.06615261925	2219.93963105895	1.5962181382995	1.69403609263808e-10	2.89397832492339e-08	XBP1	22	28794555	28800597	-	3028	protein_coding	X-box binding protein 1 [Source:HGNC Symbol;Acc:HGNC:12801]	TF_bZIP
ENSG00000269834	136.275137999307	161.265117754531	195.618108698477	34.4354054155439	34.1325663590331	23.5181135748162	164.386121484105	30.6953617831311	2.41944364175121	1.73468573097468e-10	2.93085638612481e-08	ZNF528-AS1	19	52388842	52397766	-	4160	processed_transcript	ZNF528 antisense RNA 1 [Source:HGNC Symbol;Acc:HGNC:51305]	-
ENSG00000147883	273.606672417213	424.381888827713	346.093576928075	90.2766033866963	84.3832890542762	83.8471875276056	348.027379391	86.1690266561927	2.01371128425023	1.80105902059742e-10	3.00992200453101e-08	CDKN2B	9	22002903	22009363	-	4058	protein_coding	cyclin dependent kinase inhibitor 2B [Source:HGNC Symbol;Acc:HGNC:1788]	-
ENSG00000184678	1046.88885083188	855.129505987842	838.236873020172	305.265215575633	274.008657715571	250.519035905651	913.418409946633	276.597636398952	1.72306415986822	2.17312420704522e-10	3.59266501971185e-08	HIST2H2BE	1	149884459	149886652	-	2194	protein_coding	histone cluster 2 H2B family member e [Source:HGNC Symbol;Acc:HGNC:4760]	-
ENSG00000225138	338.046853951769	329.956918563547	195.618108698477	71.6628707296455	54.0432300684691	30.6758003149777	287.873960404598	52.1273003710307	2.46147392568149	2.3126311932221e-10	3.78262814848827e-08	SLC9A3-AS1	5	473236	480884	+	4302	processed_transcript	SLC9A3 antisense RNA 1 [Source:HGNC Symbol;Acc:HGNC:40550]	-
ENSG00000122861	53979.7441975858	49519.0006978617	41766.6790816577	16901.2692526021	16151.3407757258	15875.7491896781	48421.8079923684	16309.4530726687	1.56994092490392	2.36753045658363e-10	3.8316611336814e-08	PLAU	10	73909177	73917497	+	2950	protein_coding	plasminogen activator, urokinase [Source:HGNC Symbol;Acc:HGNC:9052]	-
ENSG00000051108	2130.75157631474	2031.72829276268	1856.15915810275	646.827209832515	650.415014508242	724.971414110639	2006.21300906005	674.071212817132	1.57353102782923	3.59288531310465e-10	5.57985976656404e-08	HERPUD1	16	56932048	56944863	+	5155	protein_coding	homocysteine inducible ER protein with ubiquitin like domain 1 [Source:HGNC Symbol;Acc:HGNC:13744]	-
ENSG00000177426	3185.03520207682	2501.73123463937	2720.95052551638	868.330628451419	828.662861049859	1035.81952396908	2802.57232074419	910.937671156786	1.62142893900723	4.84034453357258e-10	7.36834625778994e-08	TGIF1	18	3411608	3459978	+	8222	protein_coding	TGFB induced factor homeobox 1 [Source:HGNC Symbol;Acc:HGNC:11776]	Homeobox
ENSG00000141505	188.038562510671	165.508936642808	84.0892322459518	20.4751059227559	19.910663709436	26.585693606314	145.878910466477	22.3238210795019	2.70823021636347	5.08618488391938e-10	7.66667574414319e-08	ASGR1	17	7173431	7179564	-	3748	protein_coding	asialoglycoprotein receptor 1 [Source:HGNC Symbol;Acc:HGNC:742]	-
ENSG00000165175	4445.31612946576	3918.10578860186	3067.04410244445	1163.35829106567	1334.96259537552	1133.98208497701	3810.15534017069	1210.7676571394	1.65381287853472	5.35424640203141e-10	7.99238237196437e-08	MID1IP1	X	38801432	38806537	+	3790	protein_coding	MID1 interacting protein 1 [Source:HGNC Symbol;Acc:HGNC:20715]	-
ENSG00000103485	2019.82995236182	1738.90478947155	807.256629561137	282.928736387172	378.302610479283	361.974443716736	1521.99712379817	341.068596861064	2.15765400248441	5.82748461989277e-10	8.61515154142802e-08	QPRT	16	29679008	29698699	+	3642	protein_coding	quinolinate phosphoribosyltransferase [Source:HGNC Symbol;Acc:HGNC:9755]	-
ENSG00000087074	8483.91963777079	7656.91022917402	6942.22998426316	2739.01076048502	2761.89349455176	2069.59399458383	7694.35328373599	2523.4994165402	1.60829452793951	6.60083725056589e-10	9.66551168832862e-08	PPP1R15A	19	48872392	48876057	+	3093	protein_coding	protein phosphatase 1 regulatory subunit 15A [Source:HGNC Symbol;Acc:HGNC:14375]	-
ENSG00000175155	148.951895022498	145.350796923492	164.637865239442	25.1285390870186	5.68876105983885	30.6758003149777	152.980185728477	20.497700153945	2.90430768791437	9.32582804747027e-10	1.32763524286903e-07	YPEL2	17	59331689	59401729	+	8667	protein_coding	yippee like 2 [Source:HGNC Symbol;Acc:HGNC:18326]	-
ENSG00000245532	595.807580089992	937.883974309246	1746.40058127645	249.42401760448	239.876091356538	142.131208126063	1093.36404522523	210.477105695694	2.37689613364991	9.42828260457472e-10	1.32990683527831e-07	NEAT1	11	65422774	65445540	+	22767	lincRNA	nuclear paraspeckle assembly transcript 1 [Source:HGNC Symbol;Acc:HGNC:30815]	-
ENSG00000063180	1031.04290455289	899.689604314752	463.818502072408	187.06801320336	174.455339168391	211.663022173346	798.183670313351	191.062124848366	2.06238443911362	9.64868362469203e-10	1.34862282481491e-07	CA11	19	48637942	48646312	-	2075	protein_coding	carbonic anhydrase 11 [Source:HGNC Symbol;Acc:HGNC:1370]	-
ENSG00000196998	7947.27025712236	6954.55820316415	4740.86239904545	1629.6322941248	2048.90210838529	2159.57634217443	6547.56361977732	1946.03691489484	1.75040513444844	1.14591187788928e-09	1.55915001084492e-07	WDR45	X	49071470	49101170	-	5452	protein_coding	WD repeat domain 45 [Source:HGNC Symbol;Acc:HGNC:28912]	-
ENSG00000130545	150.008291441097	116.705019427621	97.366479442681	8.37617969567285	19.910663709436	24.5406402519821	121.3599301038	17.6091612190303	2.78982709482918	1.32231779355539e-09	1.76788139790558e-07	CRB3	19	6463777	6467221	+	1592	protein_coding	crumbs 3, cell polarity complex component [Source:HGNC Symbol;Acc:HGNC:20237]	-
ENSG00000112096	13089.8080228636	18366.1871937414	16832.8939960133	5823.30626175834	5190.04634025964	5324.29640800296	16096.2964042061	5445.88300334031	1.56348952609775	1.37318516832498e-09	1.82006223818936e-07	SOD2	6	159669057	159745186	-	16493	protein_coding	superoxide dismutase 2 [Source:HGNC Symbol;Acc:HGNC:11180]	-
ENSG00000181444	407.769017579321	231.288129411104	113.299176078756	38.1581519469541	47.4063421653237	28.6307469606458	250.78544102306	38.0650803576412	2.71711284805927	1.67001653716518e-09	2.17597493719615e-07	ZNF467	7	149764182	149773479	-	2734	protein_coding	zinc finger protein 467 [Source:HGNC Symbol;Acc:HGNC:23154]	zf-C2H2
ENSG00000181218	5150.98893709007	4217.2950202254	2373.08664896207	759.440292407672	959.504365426152	1229.07706595344	3913.79020209252	982.673907929088	1.99381424980813	1.90037225271964e-09	2.45531288954323e-07	HIST3H2A	1	228456979	228457873	-	895	protein_coding	histone cluster 3 H2A [Source:HGNC Symbol;Acc:HGNC:20507]	-
ENSG00000109065	2130.75157631474	2114.48276108408	1472.00413921071	594.708758392773	662.740663471226	609.42589959089	1905.74615886985	622.291773818296	1.6144933442856	3.11116390861238e-09	3.8319207484742e-07	NAT9	17	74770547	74776367	-	4049	protein_coding	N-acetyltransferase 9 (putative) [Source:HGNC Symbol;Acc:HGNC:23133]	-
ENSG00000161270	265.155501068418	182.484212195917	154.016067482059	50.2570781740371	18.9625368661295	39.878540409471	200.551926915465	36.3660518165459	2.46251812477645	3.20064209263511e-09	3.89333068151995e-07	NPHS1	19	35825964	35869287	-	5459	protein_coding	NPHS1, nephrin [Source:HGNC Symbol;Acc:HGNC:7908]	-
ENSG00000130707	1192.67155659858	882.714328761644	508.075992728172	169.384967179162	207.639778684118	247.451455874153	861.1539593628	208.158733912478	2.04857479830341	3.36515054278825e-09	4.04212418713823e-07	ASS1	9	130444929	130501274	+	3050	protein_coding	argininosuccinate synthase 1 [Source:HGNC Symbol;Acc:HGNC:758]	-
ENSG00000270276	57.0454066043609	270.543454127667	52.2238389738016	13.9602994927881	3.7925073732259	9.2027400944933	126.604233235277	8.9851823201691	3.8138248148713	4.16928248854078e-09	4.96920296599337e-07	HIST2H4B	1	149854045	149861210	-	1929	protein_coding	histone cluster 2 H4 family member b [Source:HGNC Symbol;Acc:HGNC:29607]	-
ENSG00000125531	317.975321998382	266.29963523939	167.293314678788	49.3263915411846	69.2132595613727	52.148860535462	250.52275730552	56.8961705460064	2.13698456958476	4.45061655918064e-09	5.26370996903095e-07	FNDC11	20	63547891	63556708	+	3625	protein_coding	fibronectin type III domain containing 11 [Source:HGNC Symbol;Acc:HGNC:28764]	-
ENSG00000212993	49.650631674166	37.1334152724249	29.2099438328043	0	0	0	38.6646635931317	0	7.76319732186002	4.69507003842554e-09	5.46350990427096e-07	POU5F1B	8	127322183	127420066	+	4964	protein_coding	POU class 5 homeobox 1B [Source:HGNC Symbol;Acc:HGNC:9223]	Pou
ENSG00000224032	476.434784788274	659.913837127094	522.238389738016	116.335829106567	185.832861288069	169.739428409543	552.862337217795	157.30270626806	1.81368870569841	4.72615816109292e-09	5.46350990427096e-07	EPB41L4A-AS1	5	112160526	112164276	+	3344	lincRNA	EPB41L4A antisense RNA 1 [Source:HGNC Symbol;Acc:HGNC:30749]	-
ENSG00000158406	347.554421719162	496.526809928424	562.070131328204	127.504068700798	122.308362786535	150.311421543391	468.71712099193	133.374617676908	1.81426313273237	5.04795631340784e-09	5.79196479989893e-07	HIST1H4H	6	26277609	26285638	-	2163	protein_coding	histone cluster 1 H4 family member h [Source:HGNC Symbol;Acc:HGNC:4788]	-
ENSG00000123240	6795.79816084915	6784.80544763307	5773.83223095098	1915.35309041053	2114.32286057344	2681.06494752905	6451.4786131444	2236.91363283767	1.52816694646275	5.73308187478628e-09	6.48133336947346e-07	OPTN	10	13099449	13138308	+	5138	protein_coding	optineurin [Source:HGNC Symbol;Acc:HGNC:17142]	-
ENSG00000125826	5549.250386902	5104.25316787532	3812.34024508752	1506.78165858826	1781.53033857287	1657.51574368596	4821.94793328828	1648.60924694903	1.54830612850647	6.14955822295917e-09	6.90142026846695e-07	RBCK1	20	407498	430966	+	4024	protein_coding	RANBP2-type and C3HC4-type zinc finger containing 1 [Source:HGNC Symbol;Acc:HGNC:15864]	-
ENSG00000117305	2109.62364794276	1809.9887558502	1206.45919527613	475.580869387648	565.083598610659	540.916612220773	1708.69053302303	527.19369340636	1.69630586723036	6.98595276029888e-09	7.67207312068538e-07	HMGCL	1	23801885	23838620	-	5658	protein_coding	3-hydroxy-3-methylglutaryl-CoA lyase [Source:HGNC Symbol;Acc:HGNC:5005]	-
ENSG00000170689	371.851539346945	346.932194116656	343.438127488729	132.157501865061	87.2276695841957	71.5768674016146	354.073953650777	96.9873462836236	1.86651197496771	1.218804179377e-08	1.2410009442332e-06	HOXB9	17	48621159	48626356	-	2581	protein_coding	homeobox B9 [Source:HGNC Symbol;Acc:HGNC:5120]	Homeobox
ENSG00000139269	31.6918925579783	45.6210530489792	26.5544943934585	0	0	0	34.6224800001386	0	7.60387008759314	1.33404871001404e-08	1.3494078234517e-06	INHBE	12	57452323	57459280	+	3015	protein_coding	inhibin subunit beta E [Source:HGNC Symbol;Acc:HGNC:24029]	-
ENSG00000163683	249.309554789429	282.213956070429	226.598352157512	70.732184096793	58.7838642850014	82.8246608504397	252.707287672457	70.7802364107447	1.83662107463987	1.40176007596273e-08	1.40863144888412e-06	SMIM14	4	39546330	39639090	-	6721	protein_coding	small integral membrane protein 14 [Source:HGNC Symbol;Acc:HGNC:27321]	-
ENSG00000186480	625.386679810772	730.997803505736	556.759232449512	225.226165150314	223.757935020328	168.716901732377	637.714571922007	205.900333967673	1.63009882465249	1.44958272975683e-08	1.4472295110397e-06	INSIG1	7	155297776	155310235	+	3650	protein_coding	insulin induced gene 1 [Source:HGNC Symbol;Acc:HGNC:6083]	-
ENSG00000120278	390.866674881732	423.320934105644	624.030618246274	148.909861256406	147.90778755581	133.950994708736	479.40607574455	143.589547840317	1.73982343621364	1.64162186681782e-08	1.58741737121535e-06	PLEKHG1	6	150599883	150843665	+	10294	protein_coding	pleckstrin homology and RhoGEF domain containing G1 [Source:HGNC Symbol;Acc:HGNC:20884]	-
ENSG00000169964	446.855685067494	547.45263658775	299.180636832965	103.306216246632	84.3832890542762	148.266368189059	431.162986162737	111.985291163322	1.94541723557584	2.23082923435762e-08	2.07872724110597e-06	TMEM42	3	44861869	44865670	+	3106	protein_coding	transmembrane protein 42 [Source:HGNC Symbol;Acc:HGNC:28444]	-
ENSG00000217801	1005.68939050651	961.224978194771	716.086198810263	282.928736387172	289.178687208475	337.433803464754	894.333522503848	303.180409020134	1.56056458065799	2.40351269374705e-08	2.22614504014222e-06	AL390719.1	1	1059734	1069355	+	2171	transcribed_unprocessed_pseudogene	uncharacterized LOC100288175 [Source:NCBI gene;Acc:100288175]	-
ENSG00000196476	313.749736323985	294.945412735261	262.889494495239	80.9697370581709	102.397699077099	81.8021341732738	290.528214518162	88.3898567695147	1.71600329926073	2.71529259528238e-08	2.48497759836111e-06	C20orf96	20	270863	290778	-	1730	protein_coding	chromosome 20 open reading frame 96 [Source:HGNC Symbol;Acc:HGNC:16227]	-
ENSG00000285820	98.2448669297327	101.851653318651	95.5961798164505	15.8216727584932	18.9625368661295	23.5181135748162	98.5642333549448	19.4341077331463	2.34537012949398	2.76233663599029e-08	2.51307253126336e-06	AL157829.1	9	116838144	116877264	+	2075	antisense	Novel transcript, antisense to ASTN2	-
ENSG00000115009	216.561265812852	328.895963841478	371.762921508418	75.3856172610557	87.2276695841957	92.027400944933	305.740050387583	84.8802292633948	1.85011665045307	2.83927380203456e-08	2.55285583077668e-06	CCL20	2	227805739	227817564	+	1594	protein_coding	C-C motif chemokine ligand 20 [Source:HGNC Symbol;Acc:HGNC:10619]	-
ENSG00000129757	115.147209627321	112.461200539344	63.7307865443003	17.6830460241982	18.014410022823	14.3153734803229	97.1130655703218	16.6709431757814	2.53809979514868	2.88669086856867e-08	2.56548393666146e-06	CDKN1C	11	2883213	2885773	-	2478	protein_coding	cyclin dependent kinase inhibitor 1C [Source:HGNC Symbol;Acc:HGNC:1786]	-
ENSG00000213722	1775.80237966538	1633.8702719867	895.771610872665	407.640745189412	423.812698957994	463.204584756163	1435.14808750825	431.55267630119	1.73337796451437	2.95651337963225e-08	2.61243639148539e-06	DDAH2	6	31727038	31730617	-	2538	protein_coding	dimethylarginine dimethylaminohydrolase 2 [Source:HGNC Symbol;Acc:HGNC:2716]	-
ENSG00000172183	307.41135781239	257.811997462836	184.111161127979	57.7025712368574	63.5244985015338	79.7570808189419	249.778172134401	66.9947168524444	1.89874892028844	4.0183648834897e-08	3.47091910582327e-06	ISG20	15	88636153	88656483	+	7363	protein_coding	interferon stimulated exonuclease gene 20 [Source:HGNC Symbol;Acc:HGNC:6130]	-
ENSG00000196415	73.9477493019494	80.6325588772655	31.8653932721502	3.72274653141016	9.48126843306475	2.04505335433184	62.148567150455	5.08302277293558	3.5998410930561	4.18825541505568e-08	3.59745402270844e-06	PRTN3	19	840960	848175	+	1146	protein_coding	proteinase 3 [Source:HGNC Symbol;Acc:HGNC:9495]	-
ENSG00000188825	97.1884705111335	83.8154230434734	67.2713857967614	18.6137326570508	12.3256489629842	10.2252667716592	82.7584264504561	13.7215494638981	2.58650133078621	5.22414747329458e-08	4.36528627184262e-06	LINC00910	17	43369845	43389199	-	6895	lincRNA	long intergenic non-protein coding RNA 910 [Source:HGNC Symbol;Acc:HGNC:44361]	-
ENSG00000277147	226.068833580245	168.691800809016	121.265524396794	26.0592257198711	38.8732005755655	49.0812805039643	172.008719595352	38.0045689331336	2.17963348281106	5.34939026114451e-08	4.44577704135658e-06	LINC00869	1	149606334	149679523	+	8611	transcribed_unprocessed_pseudogene	long intergenic non-protein coding RNA 869 [Source:HGNC Symbol;Acc:HGNC:29050]	-
ENSG00000188747	284.170636603205	190.971849972471	119.495224770563	45.6036450097744	50.2507226952432	33.7433803464754	198.212570448747	43.1992493504977	2.19493993693078	5.47656587576381e-08	4.5270000182725e-06	NOXA1	9	137423350	137434406	+	1678	protein_coding	NADPH oxidase activator 1 [Source:HGNC Symbol;Acc:HGNC:10668]	-
ENSG00000142765	370.795142928346	353.297922449071	181.455711688633	91.2072900195488	68.2651327180662	72.5993940787805	301.84959235535	77.3572722721318	1.96251469405997	6.26109823302546e-08	5.06654659646139e-06	SYTL1	1	27342020	27353937	+	5584	protein_coding	synaptotagmin like 1 [Source:HGNC Symbol;Acc:HGNC:15584]	-
ENSG00000149150	607.427940694584	592.01273491466	470.89970057733	217.780672087494	184.884734444763	174.852061795373	556.780125395525	192.505822775876	1.53142077774098	7.66229596803722e-08	6.07106396277757e-06	SLC43A1	11	57484534	57515786	-	3532	protein_coding	solute carrier family 43 member 1 [Source:HGNC Symbol;Acc:HGNC:9225]	-
ENSG00000100814	2171.95103664011	2189.810546351	2192.51608708655	638.451030136842	648.518760821629	1008.2113036856	2184.75922335922	765.060364881357	1.51411934964405	7.94187815937697e-08	6.1982932335239e-06	CCNB1IP1	14	20311368	20333312	-	3680	protein_coding	cyclin B1 interacting protein 1 [Source:HGNC Symbol;Acc:HGNC:19437]	-
ENSG00000107829	886.316595204793	709.77870906435	454.08185412814	228.018225048872	216.172920273876	171.784481763875	683.392386132428	205.325209028874	1.73382275519445	8.06828125711679e-08	6.26514264283691e-06	FBXW4	10	101610664	101695295	-	5038	protein_coding	F-box and WD repeat domain containing 4 [Source:HGNC Symbol;Acc:HGNC:10847]	-
ENSG00000166750	1196.89714227298	1664.63795892671	3504.3081101234	547.243740117293	577.409247573643	510.240811905795	2121.9477371077	544.964599865577	1.96137611487576	8.32002654779983e-08	6.42816121469459e-06	SLFN5	17	35243036	35273655	+	10709	protein_coding	schlafen family member 5 [Source:HGNC Symbol;Acc:HGNC:28286]	-
ENSG00000153879	1936.37463529247	3174.37652843129	3978.74840995319	736.173126586359	895.979866924619	1129.89197826834	3029.83319122565	920.681657259774	1.71871972752018	9.14368703951693e-08	6.96297004029712e-06	CEBPG	19	33373330	33382686	+	4411	protein_coding	CCAAT enhancer binding protein gamma [Source:HGNC Symbol;Acc:HGNC:1837]	C/EBP
ENSG00000070540	499.675505997458	368.151288558041	414.250112537952	123.781322169388	97.6570648605669	169.739428409543	427.35896903115	130.392605146499	1.71363276548758	9.16545696208569e-08	6.96297004029712e-06	WIPI1	17	68420948	68457513	-	3402	protein_coding	WD repeat domain, phosphoinositide interacting 1 [Source:HGNC Symbol;Acc:HGNC:25471]	-
ENSG00000213316	62.3273886973573	54.1086908255334	29.2099438328043	0	0	2.04505335433184	48.5486744518984	0.681684451443948	6.22319362290783	9.86370276006232e-08	7.43404068313521e-06	LTC4S	5	179793980	179796647	+	1192	protein_coding	leukotriene C4 synthase [Source:HGNC Symbol;Acc:HGNC:6719]	-
ENSG00000278970	1133.51335715702	856.190460709911	673.59900778073	233.602344845987	304.348716701378	327.208536693095	887.767608549222	288.38653274682	1.62216502737592	1.00121840005307e-07	7.50913800039803e-06	HEIH	5	180829954	180831605	-	1652	TEC	hepatocellular carcinoma up-regulated EZH2-associated long non-coding RNA [Source:HGNC Symbol;Acc:HGNC:45049]	-
ENSG00000239467	38.030271069574	21.2190944413857	23.8990449541126	0	0	0	27.7161368216907	0	7.28371566115895	1.04115572675211e-07	7.77076179554062e-06	AC007405.3	2	170771113	170778148	+	967	lincRNA	glutamate rich 2 [Source:NCBI gene;Acc:285141]	-
ENSG00000196787	152.121084278296	200.520442471094	186.766610567325	40.0195252126592	51.1988495385496	57.2614939212916	179.802712438905	49.4932895575002	1.86283114572024	1.10526122593987e-07	8.16989968693532e-06	HIST1H2AG	6	27133042	27135291	+	2250	protein_coding	histone cluster 1 H2A family member g [Source:HGNC Symbol;Acc:HGNC:4737]	-
ENSG00000167107	479.603974044072	394.675156609773	247.841947672279	114.474455840862	101.449572233793	112.477934488251	374.040359442041	109.467320854302	1.77179056542243	1.13493170978545e-07	8.34907896552694e-06	ACSF2	17	50426158	50474845	+	5797	protein_coding	acyl-CoA synthetase family member 2 [Source:HGNC Symbol;Acc:HGNC:26101]	-
ENSG00000176845	193.320544603668	220.678582190411	106.217977573834	51.1877648068897	33.1844395157266	31.6983269921436	173.405701455971	38.69017710492	2.16057235789273	1.14396365802113e-07	8.37544821051186e-06	METRNL	17	83079691	83095119	+	2626	protein_coding	meteorin like, glial cell differentiation regulator [Source:HGNC Symbol;Acc:HGNC:27584]	-
ENSG00000163435	1965.95373501325	1808.92780112813	1115.28876452526	568.649532672901	574.564867043724	516.375971968791	1630.05676688888	553.196790561805	1.5587221578882	1.22193660455539e-07	8.86192230898069e-06	ELF3	1	202007945	202017188	+	7191	protein_coding	E74 like ETS transcription factor 3 [Source:HGNC Symbol;Acc:HGNC:3318]	ETS
ENSG00000256594	70.7785600461515	100.790698596582	107.988277200064	12.098926227083	17.0662831795165	23.5181135748162	93.1858452809326	17.5611076604719	2.4136711286756	1.2491194865044e-07	8.98750673391156e-06	AC010186.2	12	9648047	9658412	+	2825	transcribed_unprocessed_pseudogene	C-type lectin domain family 2 member D pseudogene [Source:NCBI gene;Acc:374443]	-
ENSG00000278817	121.485588138917	334.200737451824	326.620281039539	33.5047187826914	64.4726253448403	63.3966539842872	260.76886887676	53.7913327039396	2.27919484965767	1.25094402670379e-07	8.98750673391156e-06	AC007325.4	KI270734.1	131494	137392	+	1213	protein_coding	protein DGCR6 [Source:NCBI gene;Acc:102724770]	-
ENSG00000150527	477.491181206873	600.500372691214	1100.2412177023	195.444192899033	189.625368661295	230.068502362333	726.077590533461	205.046021307554	1.82513406720493	1.36441004506471e-07	9.66719098749765e-06	MIA2	14	39230231	39388513	+	10539	protein_coding	MIA SH3 domain ER export factor 2 [Source:HGNC Symbol;Acc:HGNC:18432]	-
ENSG00000213846	209.166490882657	206.88617080351	230.138951409973	55.8411979711524	65.4207521881467	75.6669741102782	215.39720436538	65.6429747565258	1.71591122367996	1.38838831619188e-07	9.78313635488913e-06	AC098614.1	3	27632976	27635427	+	2452	transcribed_processed_pseudogene	tropomyosin 4 (TPM4) pseudogene	-
ENSG00000163082	339.103250370368	328.895963841478	296.525187393619	93.9993499181065	119.463982256616	110.43288113392	321.508133868488	107.965404436214	1.57422066123861	1.39350039786713e-07	9.78313635488913e-06	SGPP2	2	222424517	222560948	+	3336	protein_coding	sphingosine-1-phosphate phosphatase 2 [Source:HGNC Symbol;Acc:HGNC:19953]	-
ENSG00000174365	555.66451618322	535.782134644988	369.107472069073	122.850635536535	157.389055988875	185.077328567032	486.851374299093	155.105673364147	1.65039070853303	1.47122250165312e-07	1.02818390740531e-05	SNHG11	20	38446578	38450921	+	2813	processed_transcript	small nucleolar RNA host gene 11 [Source:HGNC Symbol;Acc:HGNC:25046]	-
ENSG00000275074	319.031718416982	351.176013004933	184.111161127979	85.6231702224336	73.953893777905	81.8021341732738	284.772964183298	80.4597327245375	1.82222109557268	1.619261700293e-07	1.11143520723236e-05	NUDT18	8	22106872	22109419	-	1756	protein_coding	nudix hydrolase 18 [Source:HGNC Symbol;Acc:HGNC:26194]	-
ENSG00000143013	217.617662231451	240.836721909727	255.808295990317	37.2274653141016	73.953893777905	80.7796074961079	238.087560043832	63.9869888627048	1.89792679257625	1.81070257948205e-07	1.23183859112993e-05	LMO4	1	87328468	87348923	+	5833	protein_coding	LIM domain only 4 [Source:HGNC Symbol;Acc:HGNC:6644]	-
ENSG00000261455	162.685048464289	143.228887479353	109.758576826295	37.2274653141016	37.925073732259	30.6758003149777	138.557504256646	35.2761131204461	1.97110122840597	1.83892737854814e-07	1.24552900639549e-05	LINC01003	7	152463786	152465549	+	1764	lincRNA	long intergenic non-protein coding RNA 1003 [Source:HGNC Symbol;Acc:HGNC:48957]	-
ENSG00000154781	533.480191392635	592.01273491466	614.293970302006	142.395054826438	158.337182832181	257.676722645812	579.928965536433	186.136320101477	1.64079007704236	1.85803912584342e-07	1.25295401578257e-05	CCDC174	3	14651746	14672659	+	3556	protein_coding	coiled-coil domain containing 174 [Source:HGNC Symbol;Acc:HGNC:28033]	-
ENSG00000169231	140.500723673704	107.156426928998	100.907078695142	35.3660920483965	22.7550442393554	17.3829535118207	116.188076432615	25.1680299331909	2.20203719540895	2.01297028732091e-07	1.34562687685039e-05	THBS3	1	155195588	155209051	-	4623	protein_coding	thrombospondin 3 [Source:HGNC Symbol;Acc:HGNC:11787]	-
ENSG00000245556	461.645234927884	404.223749108397	346.093576928075	137.741621662176	119.463982256616	157.469108283552	403.987520321452	138.224904067448	1.54736323391308	2.13951469950088e-07	1.40577087627461e-05	SCAMP1-AS1	5	78342365	78360507	-	1792	lincRNA	SCAMP1 antisense RNA 1 [Source:HGNC Symbol;Acc:HGNC:50544]	-
ENSG00000185561	265.155501068418	221.73953691248	250.497397111625	98.6527830823692	49.3025958519367	47.0362271496324	245.797478364174	64.9972020279794	1.91699791386003	2.15354671086604e-07	1.40896939061981e-05	TLCD2	17	1702790	1710438	-	5971	protein_coding	TLC domain containing 2 [Source:HGNC Symbol;Acc:HGNC:33522]	-
ENSG00000163393	129.936759487711	225.983355800757	478.866048895368	47.4650182754795	57.835737441695	66.464234015785	278.262054727945	57.2549965776531	2.28343670853998	2.19415269101415e-07	1.42945328916706e-05	SLC22A15	1	115976498	116070054	+	5292	protein_coding	solute carrier family 22 member 15 [Source:HGNC Symbol;Acc:HGNC:20301]	-
ENSG00000167711	92.9628848367364	77.4496947110577	46.0277902819947	4.6534331642627	10.4293952763712	15.3379001574888	72.1467899432629	10.1402428660409	2.83717274391531	2.75210140057462e-07	1.75574933750352e-05	SERPINF2	17	1742836	1755268	+	2348	protein_coding	serpin family F member 2 [Source:HGNC Symbol;Acc:HGNC:9075]	-
ENSG00000278828	179.587391161877	213.251899135926	202.6993072034	63.2866910339727	50.2507226952432	68.5092873701168	198.512865833734	60.6822336997775	1.71080469765372	2.92564546056523e-07	1.85111361036864e-05	HIST1H3H	6	27810064	27811300	+	1237	protein_coding	histone cluster 1 H3 family member h [Source:HGNC Symbol;Acc:HGNC:4775]	-
ENSG00000111671	865.188666832808	774.496947110577	447.885805436333	198.236252797591	178.247846541617	265.85693606314	695.857139793239	214.113678467449	1.70040046369263	2.93651602505696e-07	1.85111361036864e-05	SPSB2	12	6870935	6889358	-	2452	protein_coding	splA/ryanodine receptor domain and SOCS box containing 2 [Source:HGNC Symbol;Acc:HGNC:29522]	-
ENSG00000181585	60.2145958601588	65.7791927682956	35.4059925246113	4.6534331642627	9.48126843306475	1.02252667716592	53.7999270510219	5.05240942483112	3.39694956079124	2.93770224995088e-07	1.85111361036864e-05	TMIE	3	46694528	46710886	+	1936	protein_coding	transmembrane inner ear [Source:HGNC Symbol;Acc:HGNC:30800]	-
ENSG00000134986	240.858383440635	223.861446356619	154.016067482059	71.6628707296455	52.1469763818561	52.148860535462	206.245299093104	58.6529025489879	1.81184034271975	3.05489522095084e-07	1.91710261314772e-05	NREP	5	111662621	111997464	-	9337	protein_coding	neuronal regeneration related protein [Source:HGNC Symbol;Acc:HGNC:16834]	-
ENSG00000134864	296.847393626397	311.920688288369	230.138951409973	57.7025712368574	72.0576400912921	112.477934488251	279.635677774913	80.746048605467	1.79364834532926	3.11032403809651e-07	1.94395252381032e-05	GGACT	13	100530164	100589528	-	3477	protein_coding	gamma-glutamylamine cyclotransferase [Source:HGNC Symbol;Acc:HGNC:25100]	-
ENSG00000049249	188.038562510671	137.924113869007	172.60421355748	53.9798247054473	47.4063421653237	40.9010670866369	166.188963312386	47.4290779858026	1.80792950648131	3.26664316371773e-07	2.01705376072932e-05	TNFRSF9	1	7915894	7943165	-	6331	protein_coding	TNF receptor superfamily member 9 [Source:HGNC Symbol;Acc:HGNC:11924]	-
ENSG00000237686	73.9477493019494	116.705019427621	88.5149813115282	19.5444192899033	16.1181563362101	23.5181135748162	93.0559166803662	19.7268964003099	2.23972342463309	3.59220653798479e-07	2.17190610055743e-05	AL109615.3	6	43995723	44074652	-	2296	antisense	uncharacterized LOC101929705 [Source:NCBI gene;Acc:101929705]	-
ENSG00000226067	460.588838509285	524.111632702226	352.289625619882	118.197202372272	146.959660712504	178.942168504036	445.663365610464	148.033010529604	1.59030535191185	3.70855266349649e-07	2.22730457817416e-05	LINC00623	1	120913275	121009291	+	2075	lincRNA	long intergenic non-protein coding RNA 623 [Source:HGNC Symbol;Acc:HGNC:44252]	-
ENSG00000181513	478.547577625472	387.248473555288	223.057752905051	96.7914098166641	111.878967510164	111.455407811086	362.951268028604	106.708595045971	1.76529709676576	3.93789970004464e-07	2.33765281421569e-05	ACBD4	17	45132600	45144181	+	3776	protein_coding	acyl-CoA binding domain containing 4 [Source:HGNC Symbol;Acc:HGNC:23337]	-
ENSG00000165030	484.885956137068	528.355451590503	682.450505911882	168.45428054631	184.884734444763	240.293769133992	565.230637879818	197.877594708355	1.51539349630618	4.23183484257706e-07	2.50247925787009e-05	NFIL3	9	91409045	91423862	-	2085	protein_coding	nuclear factor, interleukin 3 regulated [Source:HGNC Symbol;Acc:HGNC:7787]	TF_bZIP
ENSG00000164938	107.752434697126	161.265117754531	231.909251036204	46.534331642627	31.2881858291137	44.9911737953006	166.97560116262	40.9378970890137	2.03036795892522	4.60695738705641e-07	2.71386857570852e-05	TP53INP1	8	94925972	94949411	-	5676	protein_coding	tumor protein p53 inducible nuclear protein 1 [Source:HGNC Symbol;Acc:HGNC:18022]	-
ENSG00000179111	625.386679810772	590.951780192591	334.586629357577	154.493981053522	182.040353914843	163.604268346548	516.97502978698	166.712867771637	1.63195220707637	4.71218862601313e-07	2.76526336354778e-05	HES7	17	8120590	8124092	-	1868	protein_coding	hes family bHLH transcription factor 7 [Source:HGNC Symbol;Acc:HGNC:15977]	bHLH
ENSG00000106560	53.8762173485631	51.9867813813949	53.9941386000322	8.37617969567285	5.68876105983885	9.2027400944933	53.2857124433301	7.75589361666833	2.78328137641539	5.00616751739361e-07	2.9266093376398e-05	GIMAP2	7	150685697	150693641	+	2097	protein_coding	GTPase, IMAP family member 2 [Source:HGNC Symbol;Acc:HGNC:21789]	-
ENSG00000272086	138.387930836505	112.461200539344	95.5961798164505	27.9205989855762	32.2363126724201	27.6082202834799	115.481770397433	29.2550439804921	1.97923151942491	5.12601586855099e-07	2.9853217416277e-05	AC025181.2	5	32174471	32175272	+	802	lincRNA	novel transcript	-
ENSG00000007255	764.831007065876	716.144437396766	309.802434590349	135.880248396471	185.832861288069	186.099855244198	596.92595968433	169.270988309579	1.81781507251088	6.28757852096007e-07	3.5672147512827e-05	TRAPPC6A	19	45162928	45178237	-	933	protein_coding	trafficking protein particle complex 6A [Source:HGNC Symbol;Acc:HGNC:23069]	-
ENSG00000264247	274.663068835812	353.297922449071	339.897528236268	109.8210226766	99.5533185471798	129.860888000072	322.619506507051	113.078409741284	1.51341262165893	7.12719836739476e-07	3.92762275622561e-05	LINC00909	18	74591774	74598508	-	3742	lincRNA	long intergenic non-protein coding RNA 909 [Source:HGNC Symbol;Acc:HGNC:44331]	-
ENSG00000137868	152.121084278296	124.131702482106	52.2238389738016	21.4057925556084	9.48126843306475	25.5631669291481	109.492208578068	18.8167426392737	2.54129175636089	7.38705255256842e-07	4.02751535445884e-05	STRA6	15	74179466	74212267	-	7690	protein_coding	stimulated by retinoic acid 6 [Source:HGNC Symbol;Acc:HGNC:30650]	-
ENSG00000265972	110.921623952924	99.7297438745126	104.447677947603	17.6830460241982	35.0806932023396	10.2252667716592	105.033015258347	20.9963353327323	2.31808773783265	7.56998650970488e-07	4.1126693493538e-05	TXNIP	1	145992435	145996600	-	3625	protein_coding	thioredoxin interacting protein [Source:HGNC Symbol;Acc:HGNC:16952]	-
ENSG00000166546	155.290273534094	101.851653318651	48.6832397213405	23.2671658213135	17.0662831795165	13.292846803157	101.941722191362	17.8754319346623	2.50595318193057	7.63167366045092e-07	4.12384504980287e-05	BEAN1	16	66427297	66493529	+	7379	protein_coding	brain expressed associated with NEDD4 1 [Source:HGNC Symbol;Acc:HGNC:24160]	-
ENSG00000102934	164.797841301487	164.447981920739	85.8595318721824	36.296778681249	38.8732005755655	19.4280068661525	138.368451698136	31.532662040989	2.12848739165469	8.12053688324075e-07	4.35028761602183e-05	PLLP	16	57248547	57284687	-	8720	protein_coding	plasmolipin [Source:HGNC Symbol;Acc:HGNC:18553]	-
ENSG00000186577	1578.25624938732	1431.22792007146	896.656760685781	377.858772938131	492.07783167606	510.240811905795	1302.04697671485	460.059138839996	1.50076323197148	8.39449233427698e-07	4.48143470970516e-05	SMIM29	6	34246380	34249470	-	2229	protein_coding	small integral membrane protein 29 [Source:HGNC Symbol;Acc:HGNC:1340]	-
ENSG00000184489	617.991904880577	491.222036318078	224.828052531282	101.444842980927	142.219026495971	123.725727937077	444.680664576646	122.463199137992	1.85964358238595	9.30053809258624e-07	4.88040181479568e-05	PTP4A3	8	141391993	141432454	+	2877	protein_coding	protein tyrosine phosphatase type IVA, member 3 [Source:HGNC Symbol;Acc:HGNC:9636]	-
ENSG00000111981	249.309554789429	369.21224328011	522.238389738016	129.365441966503	80.5907816810504	126.793307968574	380.253395935852	112.249843872043	1.76145658683693	9.50752345987846e-07	4.95519231171632e-05	ULBP1	6	149964007	149973710	+	3142	protein_coding	UL16 binding protein 1 [Source:HGNC Symbol;Acc:HGNC:14893]	-
ENSG00000161653	181.700183999076	144.289842201423	101.792228508257	32.5740321498389	19.910663709436	48.0587538267983	142.594084902919	33.5144832286911	2.09096793470385	9.67603977504819e-07	5.00906099465879e-05	NAGS	17	44004546	44009063	+	2822	protein_coding	N-acetylglutamate synthase [Source:HGNC Symbol;Acc:HGNC:17996]	-
ENSG00000105289	219.73045506865	145.350796923492	84.9743820590671	46.534331642627	28.4438052991942	19.4280068661525	150.018544683736	31.4687146026579	2.24804454711415	1.00261772061704e-06	5.17290183036474e-05	TJP3	19	3708109	3750813	+	4217	protein_coding	tight junction protein 3 [Source:HGNC Symbol;Acc:HGNC:11829]	-
ENSG00000167178	156.346669952693	125.192657204175	40.716891403303	23.2671658213135	18.014410022823	13.292846803157	107.418739520057	18.1914742157645	2.55621517998228	1.11130161761031e-06	5.61615260453892e-05	ISLR2	15	74100311	74138540	+	6101	protein_coding	immunoglobulin superfamily containing leucine rich repeat 2 [Source:HGNC Symbol;Acc:HGNC:29286]	-
ENSG00000263006	19.015135534787	100.790698596582	115.954625518102	12.098926227083	7.5850147464518	8.18021341732738	78.5868198831569	9.28805146362073	3.08067231006376	1.11409856545325e-06	5.61615260453892e-05	ROCK1P1	18	109065	122219	+	2645	transcribed_unprocessed_pseudogene	Rho associated coiled-coil containing protein kinase 1 pseudogene 1 [Source:HGNC Symbol;Acc:HGNC:37832]	-
ENSG00000156804	141.557120092303	95.4859249862355	91.170430750874	22.3364791884609	28.4438052991942	30.6758003149777	109.404491943138	27.1520282675443	2.01106594526645	1.1192383316782e-06	5.62362397044193e-05	FBXO32	8	123497889	123541206	-	7395	protein_coding	F-box protein 32 [Source:HGNC Symbol;Acc:HGNC:16731]	-
ENSG00000171425	3482.93899212182	3114.96306399542	1640.18260370262	899.973973968405	969.933760702524	982.648136756451	2746.02821993995	950.85195714246	1.52990589180606	1.18939206358293e-06	5.91809157850731e-05	ZNF581	19	55635459	55645622	+	1736	protein_coding	zinc finger protein 581 [Source:HGNC Symbol;Acc:HGNC:25017]	zf-C2H2
ENSG00000137171	421.502171021111	346.932194116656	238.990449541126	125.642695435093	102.397699077099	106.342774425256	335.808271559631	111.461056312483	1.5898420588589	1.25021611242897e-06	6.20066862212754e-05	KLC4	6	43040777	43075099	+	6421	protein_coding	kinesin light chain 4 [Source:HGNC Symbol;Acc:HGNC:21624]	-
ENSG00000164199	145.7827057667	147.47270636763	93.8258801902199	28.8512856184287	42.6657079487914	29.6532736378117	129.027097441517	33.7234224016773	1.93342891609939	1.28922630915484e-06	6.35315849463325e-05	ADGRV1	5	90529344	91164437	+	33822	protein_coding	adhesion G protein-coupled receptor V1 [Source:HGNC Symbol;Acc:HGNC:17416]	-
ENSG00000269893	780.676953344866	1024.88226151893	849.743820590671	217.780672087494	299.608082484846	415.145830929364	885.101011818155	310.844861833902	1.51024336450441	1.30012456488653e-06	6.38639462783719e-05	SNHG8	4	118278709	118279823	+	923	lincRNA	small nucleolar RNA host gene 8 [Source:HGNC Symbol;Acc:HGNC:33098]	-
ENSG00000221883	63.3837851159566	56.230600269672	54.8792884131475	5.58411979711524	8.53314158975827	14.3153734803229	58.1645579329254	9.47754495573214	2.62605783220769	1.33546351441415e-06	6.49770618168275e-05	ARIH2OS	3	48917782	48919385	-	1604	protein_coding	ariadne RBR E3 ubiquitin protein ligase 2 opposite strand [Source:HGNC Symbol;Acc:HGNC:34425]	-
ENSG00000130751	140.500723673704	135.802204424868	69.041685422992	18.6137326570508	18.014410022823	36.8109603779732	115.114871173855	24.4797010192823	2.23612954566191	1.34183660633763e-06	6.5081191868899e-05	NPAS1	19	47019820	47045775	+	2582	protein_coding	neuronal PAS domain protein 1 [Source:HGNC Symbol;Acc:HGNC:7894]	Others
ENSG00000100985	501.788298834656	422.259979383575	229.253801596858	141.464368193586	114.723348040083	79.7570808189419	384.43402660503	111.981599017537	1.77745757870513	1.47676517152675e-06	7.05132438267819e-05	MMP9	20	46008908	46016561	+	2336	protein_coding	matrix metallopeptidase 9 [Source:HGNC Symbol;Acc:HGNC:7176]	-
ENSG00000172006	55.9890101857617	41.377234160702	74.3525843016837	10.2375529613779	10.4293952763712	7.15768674016146	57.2396095493825	9.2748783259702	2.62447102064344	1.52148706258961e-06	7.24237262765176e-05	ZNF554	19	2819874	2835773	+	4685	protein_coding	zinc finger protein 554 [Source:HGNC Symbol;Acc:HGNC:26629]	zf-C2H2
ENSG00000232187	405.656224742122	496.526809928424	282.362790383775	94.930036550959	71.1095132479856	170.761955086709	394.848608351441	112.267168295218	1.81542702788859	1.54935898019248e-06	7.30717617192006e-05	FTH1P7	13	22696023	22696574	-	552	processed_pseudogene	ferritin heavy chain 1 pseudogene 7 [Source:HGNC Symbol;Acc:HGNC:3994]	-
ENSG00000198125	1315.2135411561	1070.50331456791	488.602696839636	196.374879531886	252.201740319522	366.0645504254	958.106517521214	271.547056758936	1.8190871920147	1.57186556137278e-06	7.3906522954454e-05	MB	22	35606764	35637951	-	2168	protein_coding	myoglobin [Source:HGNC Symbol;Acc:HGNC:6915]	-
ENSG00000149599	208.110094464058	164.447981920739	107.988277200064	36.296778681249	51.1988495385496	44.9911737953006	160.18211786162	44.1622673383664	1.85757090016378	1.65405016069892e-06	7.71817267001755e-05	DUSP15	20	31847637	31870747	-	3791	protein_coding	dual specificity phosphatase 15 [Source:HGNC Symbol;Acc:HGNC:16236]	-
ENSG00000138606	252.478744045227	183.545166917986	88.5149813115282	40.0195252126592	48.3544690086302	40.9010670866369	174.846297424914	43.0916871026421	2.01846006609413	1.84195260914407e-06	8.37870454603257e-05	SHF	15	45167214	45201175	-	4894	protein_coding	Src homology 2 domain containing F [Source:HGNC Symbol;Acc:HGNC:25116]	-
ENSG00000130477	87.68090274374	35.0115058282863	53.9941386000322	12.098926227083	3.7925073732259	8.18021341732738	58.8955157240195	8.0238823392121	2.87384284181583	1.85979807432968e-06	8.43492489463681e-05	UNC13A	19	17601328	17688365	-	11188	protein_coding	unc-13 homolog A [Source:HGNC Symbol;Acc:HGNC:23150]	-
ENSG00000167964	227.125229998845	213.251899135926	88.5149813115282	44.6729583769219	44.5619616354043	44.9911737953006	176.297370148766	44.7420312692089	1.97630447196973	1.87630743434005e-06	8.48477258911126e-05	RAB26	16	2140803	2154165	+	2488	protein_coding	RAB26, member RAS oncogene family [Source:HGNC Symbol;Acc:HGNC:14259]	-
ENSG00000271646	54.9326137671624	55.1696455476027	58.4198876656086	11.1682395942305	9.48126843306475	10.2252667716592	56.1740489934579	10.2915915996515	2.44841968009789	2.08062858401503e-06	9.29932106954394e-05	AC099343.3	4	184474802	184477304	+	2503	bidirectional_promoter_lncRNA	novel transcript	-
ENSG00000272323	46.4814424183682	66.8401474903648	59.3050374787239	5.58411979711524	0.948126843306475	14.3153734803229	57.5422091291523	6.94920670691487	3.06556593584188	2.1817088804529e-06	9.72283305419227e-05	AC026801.2	5	34837549	34839278	-	1565	antisense	uncharacterized LOC101929704 [Source:NCBI gene;Acc:101929704]	-
ENSG00000261040	454.250459997689	499.709674094632	204.46960682963	79.1083637924658	102.397699077099	144.176261480395	386.143246973984	108.56077478332	1.83081714942279	2.33089350803105e-06	0.000103278062495612	WFDC21P	17	60083566	60091885	-	1099	transcribed_unitary_pseudogene	WAP four-disulfide core domain 21, pseudogene [Source:HGNC Symbol;Acc:HGNC:50357]	-
ENSG00000214756	212.335680138455	172.935619697293	112.414026265641	55.8411979711524	42.6657079487914	44.9911737953006	165.895108700463	47.8326932384148	1.7918716758841	2.39244397679195e-06	0.000105096646123361	CSKMT	11	62665309	62668496	+	3185	protein_coding	citrate synthase lysine methyltransferase [Source:HGNC Symbol;Acc:HGNC:33113]	-
ENSG00000225377	69.7221636275523	64.7182380462263	71.6971348623378	14.8909861256406	12.3256489629842	17.3829535118207	68.7125121787055	14.8665295334818	2.21109641583377	2.43083397396675e-06	0.000106478838603244	NRSN2-AS1	20	320313	348224	-	875	antisense	NRSN2 antisense RNA 1 [Source:HGNC Symbol;Acc:HGNC:51222]	-
ENSG00000141738	1132.45696073842	1018.51653318651	538.171086374091	347.146114053997	310.985604604524	254.609142614315	896.381526766343	304.246953757612	1.55810614498914	2.54469631201582e-06	0.000111149732378532	GRB7	17	39737927	39747291	+	3597	protein_coding	growth factor receptor bound protein 7 [Source:HGNC Symbol;Acc:HGNC:4567]	-
ENSG00000187650	48.5942352555667	54.1086908255334	48.6832397213405	5.58411979711524	7.5850147464518	11.2477934488251	50.4620552674802	8.13897599746406	2.63912976591556	2.7004388637662e-06	0.000117286009972896	VMAC	19	5904858	5910853	+	2254	protein_coding	vimentin type intermediate filament associated coiled-coil protein [Source:HGNC Symbol;Acc:HGNC:33803]	-
ENSG00000073331	122.541984557516	90.1811513758891	135.427921406638	30.7126588841338	36.028820045646	30.6758003149777	116.050352446681	32.4724264149192	1.83831209747827	2.7133427969542e-06	0.000117514494375129	ALPK1	4	112285509	112442620	+	12325	protein_coding	alpha kinase 1 [Source:HGNC Symbol;Acc:HGNC:20917]	-
ENSG00000274020	102.47045260413	83.8154230434734	84.0892322459518	21.4057925556084	19.910663709436	27.6082202834799	90.1250359645183	22.9748921828414	1.97368122940516	2.85481300746557e-06	0.000123294241544335	LINC01138	1	148290889	148519604	-	7495	processed_transcript	long intergenic non-protein coding RNA 1138 [Source:HGNC Symbol;Acc:HGNC:49454]	-
ENSG00000115221	49.650631674166	61.5353738800184	48.6832397213405	11.1682395942305	9.48126843306475	7.15768674016146	53.289748425175	9.26906492248556	2.51835089275907	3.01288539095334e-06	0.000129033740629269	ITGB6	2	160099666	160200313	-	4687	protein_coding	integrin subunit beta 6 [Source:HGNC Symbol;Acc:HGNC:6161]	-
ENSG00000105516	777.507764089068	708.717754342281	373.533221134649	210.335179024674	210.484159214037	219.843235590673	619.919579855333	213.554191276462	1.53685087397554	3.04338974952064e-06	0.000129978103885777	DBP	19	48630030	48637438	-	6544	protein_coding	D-box binding PAR bZIP transcription factor [Source:HGNC Symbol;Acc:HGNC:2697]	TF_bZIP
ENSG00000268879	45.4250459997689	42.4381888827713	33.6356928983807	6.51480642996777	4.74063421653237	4.09010670866369	40.4996425936403	5.11518245172128	2.97855136932776	3.19334201264244e-06	0.000134883608363674	IGFL1P1	19	46196238	46197323	+	360	unprocessed_pseudogene	IGF like family member 1 pseudogene 1 [Source:HGNC Symbol;Acc:HGNC:32956]	-
ENSG00000268621	590.525597996996	586.707961304314	331.931179918231	105.167589512337	156.440929145568	215.75312888201	503.05491307318	159.120549179972	1.66100765143782	3.3081051941117e-06	0.000139348266738267	IGFL2-AS1	19	46189166	46203083	-	1751	lincRNA	IGFL2 antisense RNA 1 [Source:HGNC Symbol;Acc:HGNC:52559]	-
ENSG00000104413	159.515859208491	171.874664975224	241.645898980472	57.7025712368574	53.0951032251626	73.6219207559464	191.012141054729	61.4731984059888	1.63830345183056	3.35316903834966e-06	0.000140860584602803	ESRP1	8	94641074	94707466	+	4875	protein_coding	epithelial splicing regulatory protein 1 [Source:HGNC Symbol;Acc:HGNC:25966]	-
ENSG00000215808	170.079823394484	167.630846086947	200.929007577169	35.3660920483965	41.7175811054849	78.734554141776	179.546559019533	51.9394090985525	1.79356258176259	3.5141334313702e-06	0.000146663779443583	LINC01139	1	238476542	238486054	-	5959	lincRNA	long intergenic non-protein coding RNA 1139 [Source:HGNC Symbol;Acc:HGNC:27924]	-
ENSG00000170222	171.136219813083	202.642351915233	274.396442065737	59.5639445025625	74.9020206212115	79.7570808189419	216.058337931351	71.4076819809053	1.59941084215734	3.519930706646e-06	0.000146663779443583	ADPRM	17	10697594	10711233	+	1620	protein_coding	ADP-ribose/CDP-alcohol diphosphatase, manganese dependent [Source:HGNC Symbol;Acc:HGNC:30925]	-
ENSG00000131797	314.806132742585	220.678582190411	254.923146177201	116.335829106567	78.6945279944374	59.3065472756235	263.469287036732	84.7789681255428	1.63400912313675	3.61522888606816e-06	0.000149019153145571	CLUHP3	16	31700590	31711986	+	6235	transcribed_unprocessed_pseudogene	clustered mitochondria homolog pseudogene 3 [Source:HGNC Symbol;Acc:HGNC:28447]	-
ENSG00000282988	57.0454066043609	89.1201966538198	53.1089887869169	13.9602994927881	14.2219026495971	12.2703201259911	66.4248640150326	13.4841740894588	2.29744860805139	3.66390862658372e-06	0.000150220253689933	AL031777.3	6	26195595	26199293	-	2110	protein_coding	novel protein	-
ENSG00000182600	100.357659766931	103.97356276279	47.7980899082252	26.0592257198711	9.48126843306475	7.15768674016146	84.0431041459821	14.2327269643658	2.55271307327224	3.77353203283096e-06	0.000154286075489631	SNORC	2	232857270	232878708	+	3698	protein_coding	secondary ossification center associated regulator of chondrocyte maturation [Source:HGNC Symbol;Acc:HGNC:33763]	-
ENSG00000264175	28.5227033021805	31.8286416620785	30.0950936459196	0.930686632852539	0.948126843306475	0	30.1488128700595	0.626271158719671	5.55540423596281	3.79317961203776e-06	0.000154286075489631	MIR3189	19	18386562	18386634	+	73	miRNA	microRNA 3189 [Source:HGNC Symbol;Acc:HGNC:38307]	-
ENSG00000244791	41.1994603253718	59.4134644358799	15.9326966360751	1.86137326570508	5.68876105983885	1.02252667716592	38.8485404657756	2.85755366756995	3.75029181971215	3.95055858457305e-06	0.00016026342542958	AC087667.1	8	126325495	126329535	+	1422	lincRNA	uncharacterized LOC101927657 [Source:NCBI gene;Acc:101927657]	-
ENSG00000266947	44.3686495811696	35.0115058282863	23.0138951409973	3.72274653141016	3.7925073732259	1.02252667716592	34.1313501834844	2.84592686060066	3.56643758319099	4.0880223522179e-06	0.000164969405945801	AC022916.1	17	35231450	35242963	-	2814	antisense	novel transcript, antisense SLFN5	-
ENSG00000137474	166.910634138686	120.948838315898	100.907078695142	46.534331642627	32.2363126724201	16.3604268346548	129.588850383242	31.7103570499006	2.0254401565822	4.34739841583002e-06	0.00017361363803477	MYO7A	11	77128264	77215241	+	10147	protein_coding	myosin VIIA [Source:HGNC Symbol;Acc:HGNC:7606]	-
ENSG00000124575	43.3122531625704	48.803917215187	58.4198876656086	5.58411979711524	0	11.2477934488251	50.1786860144553	5.61063774864679	3.17701279468994	4.51519539210318e-06	0.000178920435962851	HIST1H1D	6	26234268	26234933	-	666	protein_coding	histone cluster 1 H1 family member d [Source:HGNC Symbol;Acc:HGNC:4717]	-
ENSG00000270882	40.1430639067725	35.0115058282863	203.584457016515	7.44549306282031	10.4293952763712	17.3829535118207	92.9130089171912	11.7526139503374	2.99182513132806	4.71323991515845e-06	0.000184862407386636	HIST2H4A	1	149832659	149839767	+	1876	protein_coding	histone cluster 2 H4 family member a [Source:HGNC Symbol;Acc:HGNC:4794]	-
ENSG00000139428	647.571004601357	575.037459361551	293.869737954274	138.672308295028	165.922197578633	197.347648693023	505.492733972394	167.314051522228	1.59485253467368	5.07375539201586e-06	0.000197454940560757	MMAB	12	109553737	109573874	-	6290	protein_coding	methylmalonic aciduria (cobalamin deficiency) cblB type [Source:HGNC Symbol;Acc:HGNC:19331]	-
ENSG00000100027	111.978020371523	67.9011022124341	57.5347378524933	18.6137326570508	16.1181563362101	18.4054801889866	79.1379534788169	17.7124563940825	2.15788712343525	5.08566871297951e-06	0.000197454940560757	YPEL1	22	21697544	21735834	-	4713	protein_coding	yippee like 1 [Source:HGNC Symbol;Acc:HGNC:12845]	-
ENSG00000186812	225.012437161646	229.166219966965	359.370824124805	119.127889005125	71.1095132479856	70.5543407244486	271.183160417805	86.9305809925198	1.64128373886272	5.1120902616408e-06	0.000197980825623998	ZNF397	18	35241030	35267133	+	8710	protein_coding	zinc finger protein 397 [Source:HGNC Symbol;Acc:HGNC:18818]	zf-C2H2
ENSG00000068831	221.843247905848	157.021298866254	95.5961798164505	35.3660920483965	56.8876105983885	34.7659070236414	158.153575529517	42.3398698901421	1.89861697984364	5.83917829698477e-06	0.000222772621131863	RASGRP2	11	64726911	64745456	-	6084	protein_coding	RAS guanyl releasing protein 2 [Source:HGNC Symbol;Acc:HGNC:9879]	-
ENSG00000059804	156.346669952693	179.301348029709	176.144812809941	64.2173776668252	43.6138347920978	64.4191806614531	170.597610264114	57.416797706792	1.57186458106473	6.08502459091669e-06	0.000231005563173689	SLC2A3	12	7919230	7936275	-	6159	protein_coding	solute carrier family 2 member 3 [Source:HGNC Symbol;Acc:HGNC:11007]	-
ENSG00000274641	71.8349564647508	63.657283324157	59.3050374787239	15.8216727584932	11.3775221196777	16.3604268346548	64.9324257558772	14.5198739042752	2.16146055084846	6.45851868286689e-06	0.000243979667688153	HIST1H2BO	6	27893463	27893843	+	381	protein_coding	histone cluster 1 H2B family member o [Source:HGNC Symbol;Acc:HGNC:4758]	-
ENSG00000136010	98.2448669297327	105.034517484859	254.923146177201	40.0195252126592	36.028820045646	39.878540409471	152.734176863931	38.6422952225921	1.98571234791535	6.51402681666038e-06	0.000244873257472257	ALDH1L2	12	105019784	105084577	-	8507	protein_coding	aldehyde dehydrogenase 1 family member L2 [Source:HGNC Symbol;Acc:HGNC:26777]	-
ENSG00000257027	59.1581994415595	82.7544683214041	111.528876452526	12.098926227083	19.910663709436	25.5631669291481	84.4805147384964	19.1909189552223	2.14463088623606	6.75187441547217e-06	0.000251966187227875	AC010186.3	12	9658567	9662085	+	2508	sense_intronic	novel transcript	-
ENSG00000088881	114.090813208722	112.461200539344	54.8792884131475	15.8216727584932	18.9625368661295	29.6532736378117	93.8104340537378	21.4791610874781	2.12834830671357	6.96080307135848e-06	0.000258232894470349	EBF4	20	2692878	2760108	+	3717	protein_coding	early B cell factor 4 [Source:HGNC Symbol;Acc:HGNC:29278]	COE
ENSG00000172086	87.68090274374	143.228887479353	173.489363370595	32.5740321498389	37.925073732259	46.0137004724665	134.799717864563	38.8376021181881	1.79853082337458	8.06932555938298e-06	0.000293994977430126	KRCC1	2	88027205	88055729	-	1753	protein_coding	lysine rich coiled-coil 1 [Source:HGNC Symbol;Acc:HGNC:28039]	-
ENSG00000187266	171.136219813083	171.874664975224	127.461573088601	55.8411979711524	49.3025958519367	54.1939138897939	156.824152625636	53.1125692376276	1.56086172523815	8.15029845281095e-06	0.000295544430924454	EPOR	19	11377205	11384342	-	3079	protein_coding	erythropoietin receptor [Source:HGNC Symbol;Acc:HGNC:3416]	-
ENSG00000119411	252.478744045227	165.508936642808	132.772471967292	57.7025712368574	64.4726253448403	54.1939138897939	183.586717551776	58.7897034904972	1.6410601640863	8.66314024415658e-06	0.00030975763082304	BSPRY	9	113349541	113371233	+	2339	protein_coding	B-box and SPRY domain containing [Source:HGNC Symbol;Acc:HGNC:18232]	-
ENSG00000274750	91.9064884181371	142.167932757284	196.503258511593	40.0195252126592	50.2507226952432	19.4280068661525	143.525893229005	36.566084924685	1.97119980615775	8.99565216187995e-06	0.000320900584661031	HIST1H3E	6	26224199	26227473	+	2679	protein_coding	histone cluster 1 H3 family member e [Source:HGNC Symbol;Acc:HGNC:4769]	-
ENSG00000176092	137.331534417906	148.5336610897	69.9268352361073	19.5444192899033	42.6657079487914	25.5631669291481	118.597343581238	29.2577647226142	2.01670158764645	9.4183671294955e-06	0.000333866393670473	CRYBG2	1	26321698	26360080	-	6895	protein_coding	crystallin beta-gamma domain containing 2 [Source:HGNC Symbol;Acc:HGNC:17295]	-
ENSG00000103253	904.275334320981	837.093275712664	463.818502072408	225.226165150314	211.432286057344	342.546436850584	735.062370702018	259.734962686081	1.50088666869197	1.02827807092148e-05	0.000355275875384702	HAGHL	16	726936	735525	+	5287	protein_coding	hydroxyacylglutathione hydrolase like [Source:HGNC Symbol;Acc:HGNC:14177]	-
ENSG00000139410	339.103250370368	351.176013004933	147.820018790252	59.5639445025625	85.3314158975827	105.32024774809	279.366427388518	83.4052027160784	1.74385991614619	1.02827814338987e-05	0.000355275875384702	SDSL	12	113422237	113438276	+	2216	protein_coding	serine dehydratase like [Source:HGNC Symbol;Acc:HGNC:30404]	-
ENSG00000074935	225.012437161646	245.080540798004	410.709513285491	81.9004236910234	82.4870353676633	128.838361322906	293.600830415047	97.7419401271977	1.58939368726603	1.07030149080727e-05	0.000365686342692485	TUBE1	6	112070777	112087529	-	6973	protein_coding	tubulin epsilon 1 [Source:HGNC Symbol;Acc:HGNC:20775]	-
ENSG00000130487	39.0866674881732	19.0971849972471	15.0475468229598	0	0.948126843306475	0	24.4104664361267	0.316042281102158	6.13672138646871	1.08900686670839e-05	0.000371252340923313	KLHDC7B	22	50545891	50551023	+	5133	protein_coding	kelch domain containing 7B [Source:HGNC Symbol;Acc:HGNC:25145]	-
ENSG00000140297	106.696038278527	106.095472206928	68.1565356098767	32.5740321498389	23.7031710826619	17.3829535118207	93.649348698444	24.5533855814405	1.92597124466719	1.29258371819989e-05	0.000427386551985446	GCNT3	15	59594875	59640239	+	6475	protein_coding	glucosaminyl (N-acetyl) transferase 3, mucin type [Source:HGNC Symbol;Acc:HGNC:4205]	-
ENSG00000151224	58.1018030229602	40.3162794386328	29.2099438328043	8.37617969567285	6.63688790314532	1.02252667716592	42.5426754314658	5.3451980919947	2.97548155368606	1.3937215584917e-05	0.000458803676267301	MAT1A	10	80271820	80289684	-	3690	protein_coding	methionine adenosyltransferase 1A [Source:HGNC Symbol;Acc:HGNC:6903]	-
ENSG00000221990	216.561265812852	222.800491634549	135.427921406638	48.395704908332	73.0057669345986	71.5768674016146	191.596559618013	64.326113081515	1.57412439003175	1.57973767911097e-05	0.000506311046275579	EXOC3-AS1	5	441498	443160	-	1663	antisense	EXOC3 antisense RNA 1 [Source:HGNC Symbol;Acc:HGNC:25175]	-
ENSG00000226328	114.090813208722	154.899389422115	118.610074957448	34.4354054155439	33.1844395157266	54.1939138897939	129.200092529428	40.6045862736881	1.6721254770719	1.64552846674228e-05	0.000521649488168301	NUP50-DT	22	45133020	45163781	-	2263	lincRNA	NUP50 divergent transcript [Source:HGNC Symbol;Acc:HGNC:50502]	-
ENSG00000259342	83.4553170693429	107.156426928998	88.5149813115282	20.4751059227559	33.1844395157266	26.585693606314	93.0422417699562	26.7484130149322	1.79849825089472	1.68376120056465e-05	0.000531577586420563	AC025580.1	15	45430652	45441808	-	729	antisense	novel transcript, antisense to C15orf48	-
ENSG00000010030	82.3989206507436	94.4249702641662	52.2238389738016	16.7523593913457	24.6512979259683	13.292846803157	76.3492432962371	18.232168040157	2.06110605343011	1.73223861757498e-05	0.000541548758011142	ETV7	6	36354091	36387800	-	2374	protein_coding	ETS variant 7 [Source:HGNC Symbol;Acc:HGNC:18160]	ETS
ENSG00000203814	58.1018030229602	66.8401474903648	80.5486329934907	5.58411979711524	16.1181563362101	21.4730602204844	68.4968611689386	14.3917787846032	2.25900057284279	1.82829032280321e-05	0.000563325926114214	HIST2H2BF	1	149782689	149812373	-	3196	protein_coding	histone cluster 2 H2B family member f [Source:HGNC Symbol;Acc:HGNC:24700]	-
ENSG00000164683	32.7482889765776	33.9505511062171	53.1089887869169	10.2375529613779	1.89625368661295	1.02252667716592	39.9359429565705	4.38544444171893	3.17179284889971	2.02879796329933e-05	0.000621369894137991	HEY1	8	79764010	79767863	-	3232	protein_coding	hes related family bHLH transcription factor with YRPW motif 1 [Source:HGNC Symbol;Acc:HGNC:4880]	bHLH
ENSG00000085831	185.925769673473	109.278336373136	82.3189326197212	26.0592257198711	39.8213274188719	39.878540409471	125.841012888777	35.253031182738	1.83532654679589	2.08212937175002e-05	0.000635173394655885	TTC39A	1	51287258	51345116	-	9362	protein_coding	tetratricopeptide repeat domain 39A [Source:HGNC Symbol;Acc:HGNC:18657]	-
ENSG00000128604	182.756580417675	155.960344144185	179.685412062402	78.1776771596133	31.2881858291137	55.2164405669598	172.800778874754	54.8941011852289	1.6540475086213	2.13615596794105e-05	0.000648594415538809	IRF5	7	128937612	128950035	+	4375	protein_coding	interferon regulatory factor 5 [Source:HGNC Symbol;Acc:HGNC:6120]	IRF
ENSG00000136883	503.901091671855	367.090333835972	211.550805334552	137.741621662176	128.945250689681	108.387827779588	360.847410280793	125.024900043815	1.52765814098373	2.13824182031532e-05	0.000648594415538809	KIF12	9	114086126	114099291	-	3036	protein_coding	kinesin family member 12 [Source:HGNC Symbol;Acc:HGNC:21495]	-
ENSG00000088002	161.628652045689	114.583109983483	53.9941386000322	22.3364791884609	10.4293952763712	37.8334870551391	110.068633543068	23.5331205066571	2.22791331129014	2.17934324468113e-05	0.000657007889940635	SULT2B1	19	48552075	48599425	+	2822	protein_coding	sulfotransferase family 2B member 1 [Source:HGNC Symbol;Acc:HGNC:11459]	-
ENSG00000178947	59.1581994415595	39.2553247165635	36.2911423377266	4.6534331642627	9.48126843306475	9.2027400944933	44.9015554986165	7.77914723060691	2.53153483397267	2.20098156500822e-05	0.000659650907641352	SMIM10L2A	X	135421943	135428074	+	5230	protein_coding	small integral membrane protein 10 like 2A [Source:HGNC Symbol;Acc:HGNC:34499]	-
ENSG00000223855	34.8610818137761	35.0115058282863	14.1623970098445	0.930686632852539	0.948126843306475	4.09010670866369	28.0116615506357	1.98964006160757	3.83744998689618	2.28947061980366e-05	0.00068350700542682	HRAT92	7	520391	525232	+	3506	lincRNA	heart tissue-associated transcript 92 [Source:NCBI gene;Acc:441307]	-
ENSG00000182511	46.4814424183682	35.0115058282863	16.8178464491904	3.72274653141016	0.948126843306475	5.11263338582961	32.770264898615	3.26116892018208	3.33491708172136	2.48099422908324e-05	0.000724875758614393	FES	15	90883695	90895776	+	4237	protein_coding	FES proto-oncogene, tyrosine kinase [Source:HGNC Symbol;Acc:HGNC:3657]	-
ENSG00000160179	72.8913528833501	45.6210530489792	49.5683895344558	4.6534331642627	18.014410022823	8.18021341732738	56.0269318222617	10.2826855348044	2.44422315160699	2.52461626361499e-05	0.00073376134315842	ABCG1	21	42199689	42297244	+	6121	protein_coding	ATP binding cassette subfamily G member 1 [Source:HGNC Symbol;Acc:HGNC:73]	-
ENSG00000125730	2078.98815180338	1471.5441995101	901.082509751357	727.796946890686	455.100884787108	336.411276787588	1483.87162035494	506.436369488461	1.55037293436162	2.53217119025709e-05	0.000734568529249109	C3	19	6677704	6730562	-	8328	protein_coding	complement C3 [Source:HGNC Symbol;Acc:HGNC:1318]	-
ENSG00000148450	308.467754230989	221.73953691248	138.968520659099	65.1480642996777	55.939483755082	95.0949809764308	223.058603934189	72.0608430103968	1.63029226802496	2.6350710432686e-05	0.00075727508953747	MSRB2	10	23095506	23122013	+	2052	protein_coding	methionine sulfoxide reductase B2 [Source:HGNC Symbol;Acc:HGNC:17061]	-
ENSG00000276116	43.3122531625704	51.9867813813949	22.1287453278821	6.51480642996777	4.74063421653237	6.13516006299553	39.1425932906158	5.79686690316523	2.75190558578932	2.7233796703769e-05	0.000778289264536149	FUT8-AS1	14	65411170	65412690	-	1521	antisense	FUT8 antisense RNA 1 [Source:HGNC Symbol;Acc:HGNC:44294]	-
ENSG00000167037	39.0866674881732	49.8648719372563	23.0138951409973	6.51480642996777	2.84438052991942	6.13516006299553	37.3218115221423	5.16478234096091	2.85182618508099	2.72997650042353e-05	0.000778727062968678	SGSM1	22	24806169	24927578	+	8607	protein_coding	small G protein signaling modulator 1 [Source:HGNC Symbol;Acc:HGNC:29410]	-
ENSG00000265666	94.0192812553356	60.4744191579491	47.7980899082252	14.8909861256406	19.910663709436	12.2703201259911	67.4305967738367	15.6906566536892	2.09897051254679	2.7551377092784e-05	0.000784448931113989	RARA-AS1	17	40340867	40343136	-	1790	antisense	RARA antisense RNA 1 [Source:HGNC Symbol;Acc:HGNC:49577]	-
ENSG00000205795	62.3273886973573	41.377234160702	36.2911423377266	13.0296128599355	6.63688790314532	3.06758003149777	46.665255065262	7.57802693152621	2.61010791042849	2.87984442767789e-05	0.000813926619035801	CYS1	2	10056780	10080944	-	2847	protein_coding	cystin 1 [Source:HGNC Symbol;Acc:HGNC:18525]	-
ENSG00000182175	20.0715319533863	23.3410038855242	28.324794019689	1.86137326570508	0	0	23.9124432861998	0.620457755235026	5.22668335936456	2.91273088669449e-05	0.000818706350693378	RGMA	15	93035273	93089204	-	13221	protein_coding	repulsive guidance molecule BMP co-receptor a [Source:HGNC Symbol;Acc:HGNC:30308]	-
ENSG00000166046	34.8610818137761	37.1334152724249	49.5683895344558	8.37617969567285	7.5850147464518	5.11263338582961	40.5209622068856	7.02460927598475	2.52542616517621	3.0383692781172e-05	0.000845509858416456	TCP11L2	12	106301929	106347015	+	6558	protein_coding	t-complex 11 like 2 [Source:HGNC Symbol;Acc:HGNC:28627]	-
ENSG00000163810	85.5681099065414	75.3277852669191	75.237734114799	13.0296128599355	31.2881858291137	16.3604268346548	78.7112097627532	20.226075174568	1.95898812559963	3.08222956778562e-05	0.000853156379460966	TGM4	3	44874608	44914990	+	5443	protein_coding	transglutaminase 4 [Source:HGNC Symbol;Acc:HGNC:11780]	-
ENSG00000223831	12.6767570231913	10.6095472206928	17.7029962623056	0	0	0	13.6631001687299	0	6.26704259249444	3.22674847232199e-05	0.000887500138854214	AC005006.1	22	30598309	30606687	+	249	sense_intronic	novel transcript	-
ENSG00000085741	33.8046853951769	31.8286416620785	15.9326966360751	1.86137326570508	0	4.09010670866369	27.1886745644435	1.98382665812292	3.79660925087939	3.28750961790056e-05	0.000900988598488789	WNT11	11	76186325	76210736	-	2401	protein_coding	Wnt family member 11 [Source:HGNC Symbol;Acc:HGNC:12776]	-
ENSG00000164463	94.0192812553356	304.494005233884	729.363446006992	79.1083637924658	75.850147464518	104.297721070924	375.958910832071	86.4187441093026	2.12275815344513	3.47956554925612e-05	0.000945200005650405	CREBRF	5	173056352	173139284	+	12333	protein_coding	CREB3 regulatory factor [Source:HGNC Symbol;Acc:HGNC:24050]	-
ENSG00000142920	71.8349564647508	54.1086908255334	37.1762921508418	10.2375529613779	9.48126843306475	15.3379001574888	54.373313147042	11.6855738506438	2.21974170941703	3.97633314297363e-05	0.00105955150906793	AZIN2	1	33081104	33120530	+	6559	protein_coding	antizyme inhibitor 2 [Source:HGNC Symbol;Acc:HGNC:29957]	-
ENSG00000178977	51.7634245113646	36.0724605503556	29.2099438328043	3.72274653141016	10.4293952763712	1.02252667716592	39.0152762981748	5.05822282831577	2.93433911867929	4.25354891178777e-05	0.00111221623331185	LINC00324	17	8220642	8224043	-	2082	lincRNA	long intergenic non-protein coding RNA 324 [Source:HGNC Symbol;Acc:HGNC:26628]	-
ENSG00000220785	95.0756776739349	89.1201966538198	77.8931835541448	26.0592257198711	21.8069173960489	32.7208536693095	87.3630192939665	26.8623322617432	1.70268720816611	4.40015691304132e-05	0.00114277723881774	MTMR9LP	1	32231658	32241620	-	2961	transcribed_unprocessed_pseudogene	myotubularin related protein 9-like, pseudogene [Source:HGNC Symbol;Acc:HGNC:27920]	-
ENSG00000189143	294.734600789198	245.080540798004	123.035824023024	57.7025712368574	98.6051917038734	53.171387212628	220.950321870076	69.8263833844529	1.65962419929737	4.78408314958259e-05	0.00121578972603029	CLDN4	7	73799542	73832693	+	4702	protein_coding	claudin 4 [Source:HGNC Symbol;Acc:HGNC:2046]	-
ENSG00000119242	161.628652045689	105.034517484859	91.170430750874	42.8115851112168	20.8587905527424	42.9461204409687	119.277866760474	35.538832034976	1.74667470806491	5.03248812442735e-05	0.0012642892959652	CCDC92	12	123918660	123972831	-	8223	protein_coding	coiled-coil domain containing 92 [Source:HGNC Symbol;Acc:HGNC:29563]	-
ENSG00000173227	146.839102185299	118.82692887176	51.3386891606864	27.9205989855762	36.028820045646	13.292846803157	105.668240072582	25.7474219447931	2.03107416544608	5.16563610096751e-05	0.00129351229726996	SYT12	11	67006778	67050863	+	10830	protein_coding	synaptotagmin 12 [Source:HGNC Symbol;Acc:HGNC:18381]	-
ENSG00000070669	69.7221636275523	92.3030608200276	83.2040824328365	17.6830460241982	34.1325663590331	11.2477934488251	81.7431022934721	21.0211352773522	1.95547948929934	5.1900803457928e-05	0.0012975200864482	ASNS	7	97852118	97872542	-	4455	protein_coding	asparagine synthetase (glutamine-hydrolyzing) [Source:HGNC Symbol;Acc:HGNC:753]	-
ENSG00000166578	99.301263348332	100.790698596582	62.845636731185	26.0592257198711	24.6512979259683	28.6307469606458	87.6458662253663	26.4470902021618	1.72709135622023	5.24496782658254e-05	0.00130487670442891	IQCD	12	113195441	113221094	-	2460	protein_coding	IQ motif containing D [Source:HGNC Symbol;Acc:HGNC:25168]	-
ENSG00000100968	108.808831115726	93.3640155420969	45.1426404688794	23.2671658213135	22.7550442393554	4.09010670866369	82.4384957089006	16.7041055897775	2.29394853111061	5.55248340459752e-05	0.00137029586429674	NFATC4	14	24365673	24379604	+	8437	protein_coding	nuclear factor of activated T cells 4 [Source:HGNC Symbol;Acc:HGNC:7778]	RHD
ENSG00000271737	48.5942352555667	36.0724605503556	22.1287453278821	4.6534331642627	0.948126843306475	8.18021341732738	35.5984803779348	4.59392447496552	2.96353899875699	5.79151358735068e-05	0.00142471234248827	AC008608.2	5	134005147	134005562	+	416	lincRNA	novel transcript	-
ENSG00000110455	89.7936955809385	79.5716041551962	50.4535393475711	22.3364791884609	18.9625368661295	19.4280068661525	73.2729463612353	20.242340973581	1.8526307179224	5.97023647808047e-05	0.00145702199762678	ACCS	11	44065925	44084222	+	5826	protein_coding	1-aminocyclopropane-1-carboxylate synthase homolog (inactive) [Source:HGNC Symbol;Acc:HGNC:23989]	-
ENSG00000280649	69.7221636275523	60.4744191579491	52.2238389738016	9.30686632852539	21.8069173960489	13.292846803157	60.806807253101	14.8022101759104	2.03709037141682	6.14751269204741e-05	0.00149553809557324	AC245100.8	1	148458814	148459871	+	1058	TEC	TEC	-
ENSG00000168427	50.7070280927653	49.8648719372563	24.7841947672279	11.1682395942305	5.68876105983885	4.09010670866369	41.7853649324165	6.982369120911	2.56985503585499	6.17798300462198e-05	0.00149820960088427	KLHL30	2	238138722	238152947	+	3726	protein_coding	kelch like family member 30 [Source:HGNC Symbol;Acc:HGNC:24770]	-
ENSG00000273796	123.598380976115	71.083966378642	66.3862359836462	26.0592257198711	26.5475516125813	23.5181135748162	87.0228611128012	25.3749636357562	1.77555463788287	6.4017076663912e-05	0.00154091394078986	BX322562.1	21	45403809	45404369	-	561	lincRNA	novel transcript	-
ENSG00000232850	11.620360604592	13.7924113869007	11.5069475704987	0	0	0	12.3065731873305	0	6.1128545257134	6.54042967503127e-05	0.00156147680518021	PTGES2-AS1	9	128128529	128130628	+	2100	lincRNA	PTGES2 antisense RNA 1 (head to head) [Source:NCBI gene;Acc:389791]	-
ENSG00000095752	62.3273886973573	64.7182380462263	23.8990449541126	15.8216727584932	2.84438052991942	4.09010670866369	50.3148905658987	7.58538666569209	2.71799202598145	6.80827947257924e-05	0.00161041995216778	IL11	19	55364389	55370463	-	2671	protein_coding	interleukin 11 [Source:HGNC Symbol;Acc:HGNC:5966]	-
ENSG00000222047	124.654777394715	110.339291095205	104.447677947603	43.7422717440693	44.5619616354043	28.6307469606458	113.147248812508	38.9783267800398	1.53456732470382	6.86878558131827e-05	0.00161974813363142	C10orf55	10	73909969	73922777	-	2514	protein_coding	chromosome 10 open reading frame 55 [Source:HGNC Symbol;Acc:HGNC:31008]	-
ENSG00000130203	239.801987022036	254.629133296628	60.1901872918392	46.534331642627	39.8213274188719	62.3741273071213	184.873769203501	49.5765954562067	1.89801851772071	7.81133079489517e-05	0.00178453508130035	APOE	19	44905754	44909393	+	2191	protein_coding	apolipoprotein E [Source:HGNC Symbol;Acc:HGNC:613]	-
ENSG00000168899	47.5378388369675	22.2800491634549	13.2772471967292	4.6534331642627	1.89625368661295	0	27.6983783990505	2.18322895029188	3.63704242961746	8.47088754554812e-05	0.00189577723453861	VAMP5	2	85584408	85593412	+	819	protein_coding	vesicle associated membrane protein 5 [Source:HGNC Symbol;Acc:HGNC:12646]	-
ENSG00000154133	143.669912929502	105.034517484859	87.6298314984129	52.1184514397422	26.5475516125813	22.4955868976503	112.111420637591	33.7205299833246	1.72874820558153	8.59801862595618e-05	0.00192016535698096	ROBO4	11	124883691	124898500	-	7033	protein_coding	roundabout guidance receptor 4 [Source:HGNC Symbol;Acc:HGNC:17985]	-
ENSG00000283265	102.47045260413	76.3887399889884	71.6971348623378	20.4751059227559	11.3775221196777	35.7884337008073	83.5187758184854	22.5470205810803	1.8934949272634	9.01758078807039e-05	0.00199489646930334	AL356234.3	6	137693068	137700415	+	1160	lincRNA	novel transcript	-
ENSG00000163884	36.9738746509747	19.0971849972471	26.5544943934585	4.6534331642627	3.7925073732259	1.02252667716592	27.5418513472267	3.15615573821817	3.11043517089816	9.45082400908268e-05	0.00207877566723385	KLF15	3	126342635	126357442	-	2848	protein_coding	Kruppel like factor 15 [Source:HGNC Symbol;Acc:HGNC:14536]	zf-C2H2
ENSG00000275557	85.5681099065414	74.2668305448498	43.3723408426488	21.4057925556084	17.0662831795165	16.3604268346548	67.7357604313467	18.2775008565932	1.88538767848505	9.96757308178096e-05	0.00217686699051679	AC242842.1	1	149607765	149612402	+	447	processed_transcript	novel transcript	-
ENSG00000198551	114.090813208722	111.400245817275	130.117022527946	29.7819722512813	29.3919321425007	59.3065472756235	118.536027184648	39.4934838898018	1.59018631398921	0.000101497457369571	0.00221037309781466	ZNF627	19	11559374	11619135	+	3827	protein_coding	zinc finger protein 627 [Source:HGNC Symbol;Acc:HGNC:30570]	zf-C2H2
ENSG00000218358	58.1018030229602	48.803917215187	51.3386891606864	14.8909861256406	16.1181563362101	6.13516006299553	52.7481364662779	12.3814341749487	2.08409661143744	0.000102374320982746	0.00222317116540921	RAET1K	6	149998019	150005157	-	1896	transcribed_unprocessed_pseudogene	retinoic acid early transcript 1K pseudogene [Source:HGNC Symbol;Acc:HGNC:16797]	-
ENSG00000254614	119.372795301718	137.924113869007	81.4337828066059	29.7819722512813	48.3544690086302	34.7659070236414	112.91023065911	37.6341160945176	1.58299365992509	0.00010377923638871	0.00224733205560058	AP003068.2	11	65177606	65181834	-	1791	antisense	uncharacterized LOC728975 [Source:NCBI gene;Acc:728975]	-
ENSG00000101198	21.1279283719855	32.8895963841478	20.3584457016515	0.930686632852539	0.948126843306475	5.11263338582961	24.7919901525949	2.33048228732954	3.43688899349184	0.000105982585947362	0.00228505188575284	NKAIN4	20	63240784	63272694	-	2668	protein_coding	sodium/potassium transporting ATPase interacting 4 [Source:HGNC Symbol;Acc:HGNC:16191]	-
ENSG00000198496	75.0041457205486	96.5468797083048	114.184325891871	38.1581519469541	31.2881858291137	12.2703201259911	95.2451171069083	27.2388859673529	1.80223340532065	0.000113976453023504	0.0024170868486019	NBR2	17	43125610	43153671	+	2096	bidirectional_promoter_lncRNA	neighbor of BRCA1 lncRNA 2 [Source:HGNC Symbol;Acc:HGNC:20691]	-
ENSG00000139192	124.654777394715	118.82692887176	62.845636731185	23.2671658213135	43.6138347920978	24.5406402519821	102.109114332553	30.4738802884645	1.74112352346084	0.000114823978790276	0.00242549449891838	TAPBPL	12	6451690	6466517	+	3188	protein_coding	TAP binding protein like [Source:HGNC Symbol;Acc:HGNC:30683]	-
ENSG00000246985	156.346669952693	131.558385536591	89.4001311246435	40.9502118455117	38.8732005755655	53.171387212628	125.768395537976	44.3315998779017	1.50399667626654	0.000116179827566355	0.00244025252572775	SOCS2-AS1	12	93542463	93571768	-	3816	processed_transcript	SOCS2 antisense RNA 1 [Source:HGNC Symbol;Acc:HGNC:27054]	-
ENSG00000125538	52.8198209299638	57.2915549917413	46.0277902819947	9.30686632852539	18.014410022823	11.2477934488251	52.0463887345666	12.8563566000579	2.01549051411244	0.000117281071410364	0.00245667094405224	IL1B	2	112829751	112836903	-	3096	protein_coding	interleukin 1 beta [Source:HGNC Symbol;Acc:HGNC:5992]	-
ENSG00000205809	69.7221636275523	64.7182380462263	39.8317415901877	10.2375529613779	16.1181563362101	18.4054801889866	58.0907144213221	14.9203964955249	1.96172948483123	0.000134028430033928	0.00275861728483485	KLRC2	12	10426854	10442300	-	1499	protein_coding	killer cell lectin like receptor C2 [Source:HGNC Symbol;Acc:HGNC:6375]	-
ENSG00000118971	33.8046853951769	36.0724605503556	46.0277902819947	6.51480642996777	8.53314158975827	9.2027400944933	38.634978742509	8.08356270473978	2.26154942909207	0.000136795234712923	0.00280728818295461	CCND2	12	4273772	4305350	+	7157	protein_coding	cyclin D2 [Source:HGNC Symbol;Acc:HGNC:1583]	-
ENSG00000233221	63.3837851159566	75.3277852669191	32.7505430852654	18.6137326570508	7.5850147464518	13.292846803157	57.1540378227137	13.1638647355532	2.11405393524463	0.000141894920623599	0.00288958199283158	AC133785.1	2	130830978	130836994	-	3412	antisense	novel transcript, antisense to ARHGEF4	-
ENSG00000111732	10.5639641859928	6.3657283324157	16.8178464491904	0	0	0	11.2491796558663	0	5.98829554970187	0.000148239517425551	0.00298713313291985	AICDA	12	8602166	8612871	-	3115	protein_coding	activation induced cytidine deaminase [Source:HGNC Symbol;Acc:HGNC:13203]	-
ENSG00000275964	73.9477493019494	39.2553247165635	14.1623970098445	10.2375529613779	3.7925073732259	5.11263338582961	42.4551570094524	6.38089790681115	2.72553231131044	0.00014954367023199	0.0029976974313127	AL355001.2	13	19863858	19865048	+	1191	lincRNA	novel transcript	-
ENSG00000196154	126.767570231913	126.253611926245	55.7644382262628	22.3364791884609	32.2363126724201	38.856013732305	102.92854012814	31.1429351977287	1.72422149980514	0.00015471779623742	0.00308532570317812	S100A4	1	153543613	153550136	-	1025	protein_coding	S100 calcium binding protein A4 [Source:HGNC Symbol;Acc:HGNC:10494]	-
ENSG00000104883	167.967030557285	119.887883593829	78.7783333672601	29.7819722512813	40.7694542621784	51.1263338582961	122.211082506125	40.5592534572519	1.59136275552766	0.000160551603632895	0.00317285463477605	PEX11G	19	7476875	7497449	-	1466	protein_coding	peroxisomal biogenesis factor 11 gamma [Source:HGNC Symbol;Acc:HGNC:20208]	-
ENSG00000148057	99.301263348332	80.6325588772655	72.5822846754531	16.7523593913457	35.0806932023396	27.6082202834799	84.1720356336835	26.4804242923884	1.66851118569215	0.000164815572285344	0.00321578607092281	IDNK	9	83623049	83644130	+	1814	protein_coding	IDNK, gluconokinase [Source:HGNC Symbol;Acc:HGNC:31367]	-
ENSG00000280639	12.6767570231913	7.42668305448498	12.3920973836139	0	0	0	10.8318458204301	0	5.93071993251023	0.000169570427744042	0.00327053235266012	LINC02204	15	70570958	70586606	-	3206	lincRNA	long intergenic non-protein coding RNA 2204 [Source:HGNC Symbol;Acc:HGNC:53070]	-
ENSG00000143452	53.8762173485631	96.5468797083048	141.623970098445	37.2274653141016	16.1181563362101	29.6532736378117	97.3490223851043	27.6662984293745	1.8174150364009	0.00017751734246897	0.00340315354172121	HORMAD1	1	150698060	150720888	-	2405	protein_coding	HORMA domain containing 1 [Source:HGNC Symbol;Acc:HGNC:25245]	-
ENSG00000135925	115.147209627321	81.6935135993348	59.3050374787239	27.9205989855762	28.4438052991942	25.5631669291481	85.3819202351266	27.3091904046395	1.64160382887839	0.000178147357636132	0.00341097836071672	WNT10A	2	218880363	218899581	+	3412	protein_coding	Wnt family member 10A [Source:HGNC Symbol;Acc:HGNC:13829]	-
ENSG00000186998	91.9064884181371	84.8763777655426	47.7980899082252	19.5444192899033	30.3400589858072	13.292846803157	74.8603186973017	21.0591083596225	1.82407301749838	0.000200953921300125	0.00375415132441	EMID1	22	29205851	29259597	+	4899	protein_coding	EMI domain containing 1 [Source:HGNC Symbol;Acc:HGNC:18036]	-
ENSG00000010295	118.316398883119	92.3030608200276	86.7446816852976	29.7819722512813	30.3400589858072	44.9911737953006	99.1213804628148	35.0377350107963	1.50191027133015	0.00020188347343709	0.00376237382314576	IFFO1	12	6538375	6556083	-	5203	protein_coding	intermediate filament family orphan 1 [Source:HGNC Symbol;Acc:HGNC:24970]	-
ENSG00000259877	31.6918925579783	42.4381888827713	52.2238389738016	13.9602994927881	3.7925073732259	8.18021341732738	42.1179734715171	8.64434009444712	2.28405534536761	0.00021492652783938	0.00394802313683449	AC009113.1	16	89215211	89217653	-	2443	antisense	novel transcript, antisense to ZNF778	-
ENSG00000124159	34.8610818137761	25.4629133296628	13.2772471967292	3.72274653141016	2.84438052991942	2.04505335433184	24.5337474467227	2.87072680522048	3.08411152621457	0.000216226695942729	0.0039671664082571	MATN4	20	45293445	45308529	-	2467	protein_coding	matrilin 4 [Source:HGNC Symbol;Acc:HGNC:6910]	-
ENSG00000179776	32.7482889765776	21.2190944413857	28.324794019689	2.79205989855762	5.68876105983885	4.09010670866369	27.4307258125508	4.19030922235338	2.71206425779787	0.000217941163003813	0.00398910164426621	CDH5	16	66366622	66404786	+	6082	protein_coding	cadherin 5 [Source:HGNC Symbol;Acc:HGNC:1764]	-
ENSG00000105550	12.6767570231913	12.7314566648314	6.19604869180697	0	0	0	10.5347541266099	0	5.88544395033966	0.00021917029749662	0.00400682916053572	FGF21	19	48755559	48758333	+	1315	protein_coding	fibroblast growth factor 21 [Source:HGNC Symbol;Acc:HGNC:3678]	-
ENSG00000133321	161.628652045689	154.899389422115	72.5822846754531	28.8512856184287	34.1325663590331	61.3516006299553	129.703442047753	41.445150869139	1.64698691910636	0.000226097290950382	0.00409934651929495	RARRES3	11	63536809	63546462	+	1299	protein_coding	retinoic acid receptor responder 3 [Source:HGNC Symbol;Acc:HGNC:9869]	-
ENSG00000124391	28.5227033021805	19.0971849972471	8.85149813115282	1.86137326570508	0	1.02252667716592	18.8237954768601	0.961299980957	4.2825611893579	0.000241627719981383	0.00433491971378502	IL17C	16	88638591	88640473	+	1379	protein_coding	interleukin 17C [Source:HGNC Symbol;Acc:HGNC:5983]	-
ENSG00000273045	114.090813208722	79.5716041551962	74.3525843016837	24.197852454166	36.028820045646	31.6983269921436	89.3383338885339	30.6416664973185	1.54319628806402	0.000250635477440511	0.00446009313153687	C2orf15	2	99141485	99151487	+	2098	protein_coding	chromosome 2 open reading frame 15 [Source:HGNC Symbol;Acc:HGNC:28436]	-
ENSG00000102796	92.9628848367364	112.461200539344	48.6832397213405	11.1682395942305	34.1325663590331	24.5406402519821	84.7024416991403	23.2804820684152	1.86216061535918	0.000251511434696881	0.00446534446704913	DHRS12	13	51767993	51804157	-	3525	protein_coding	dehydrogenase/reductase 12 [Source:HGNC Symbol;Acc:HGNC:25832]	-
ENSG00000180425	68.665767208953	70.0230116565727	58.4198876656086	21.4057925556084	8.53314158975827	25.5631669291481	65.7028888437114	18.5007003581716	1.83081686944256	0.000255610008352436	0.00453287644569632	C11orf71	11	114391443	114400511	-	2203	protein_coding	chromosome 11 open reading frame 71 [Source:HGNC Symbol;Acc:HGNC:25937]	-
ENSG00000284968	64.4401815345559	61.5353738800184	59.3050374787239	14.8909861256406	26.5475516125813	12.2703201259911	61.7601976310994	17.9029526214043	1.783303031785	0.000263980556916997	0.00464382272608562	AC093827.4	4	86924630	86936202	-	2801	antisense	Novel transcript, antisense to AFF1	-
ENSG00000260236	28.5227033021805	32.8895963841478	25.6693445803432	5.58411979711524	5.68876105983885	4.09010670866369	29.0272147555571	5.12099585520592	2.49792478391162	0.000267683787051776	0.00468370431757139	AC099778.1	3	47379089	47380999	-	1911	antisense	novel transcript, antisense to PTPN23	-
ENSG00000124194	10.5639641859928	12.7314566648314	7.08119850492226	0	0	0	10.1255397852488	0	5.82922645471064	0.000267770802936277	0.00468370431757139	GDAP1L1	20	44247099	44280917	+	3385	protein_coding	ganglioside induced differentiation associated protein 1 like 1 [Source:HGNC Symbol;Acc:HGNC:4213]	-
ENSG00000120915	85.5681099065414	64.7182380462263	32.7505430852654	13.0296128599355	18.9625368661295	16.3604268346548	61.0122970126777	16.1175255202399	1.91751380004215	0.000268263001909308	0.00468698142540411	EPHX2	8	27490779	27545564	+	4473	protein_coding	epoxide hydrolase 2 [Source:HGNC Symbol;Acc:HGNC:3402]	-
ENSG00000273117	67.6093707903537	49.8648719372563	40.716891403303	8.37617969567285	21.8069173960489	7.15768674016146	52.7303780436377	12.4469279439611	2.07738779570019	0.000269219934063895	0.00469836150537161	AC144652.1	7	155295918	155297541	-	1624	lincRNA	novel transcript	-
ENSG00000280303	148.951895022498	136.863159146938	68.1565356098767	42.8115851112168	44.5619616354043	35.7884337008073	117.990529926437	41.0539934824761	1.51963824298348	0.00027302407136355	0.00474321479911253	ERICD	8	140636281	140638283	+	2003	lincRNA	E2F1-regulated inhibitor of cell death [Source:HGNC Symbol;Acc:HGNC:49404]	-
ENSG00000235944	73.9477493019494	61.5353738800184	60.1901872918392	28.8512856184287	11.3775221196777	16.3604268346548	65.2244368246023	18.8630781909204	1.78670778488451	0.00028635994554093	0.00492481449965526	ZNF815P	7	5823160	5854365	+	2302	transcribed_unprocessed_pseudogene	zinc finger protein 815, pseudogene [Source:HGNC Symbol;Acc:HGNC:22029]	-
ENSG00000110031	108.808831115726	70.0230116565727	113.299176078756	37.2274653141016	21.8069173960489	40.9010670866369	97.3770062836848	33.3118165989291	1.5502292923249	0.000298095577367284	0.00507554762128681	LPXN	11	58526871	58578220	-	2467	protein_coding	leupaxin [Source:HGNC Symbol;Acc:HGNC:14061]	-
ENSG00000258708	41.1994603253718	39.2553247165635	23.0138951409973	4.6534331642627	6.63688790314532	9.2027400944933	34.4895600609775	6.83102038730044	2.33883208832452	0.00029979600848623	0.00509871920402236	SLC25A21-AS1	14	37171888	37173811	+	1924	antisense	SLC25A21 antisense RNA 1 [Source:HGNC Symbol;Acc:HGNC:44298]	-
ENSG00000081181	69.7221636275523	109.278336373136	108.87342701318	31.6433455169863	42.6657079487914	26.585693606314	95.9579756712894	33.6315823573639	1.51202848686739	0.000300657730848607	0.00510222142582487	ARG2	14	67619798	67651720	+	2418	protein_coding	arginase 2 [Source:HGNC Symbol;Acc:HGNC:664]	-
ENSG00000237330	4.22558567439711	10.6095472206928	15.9326966360751	0	0	0	10.255943177055	0	5.85520383437457	0.000309155746169446	0.00521763951411112	RNF223	1	1070966	1074307	-	1902	protein_coding	ring finger protein 223 [Source:HGNC Symbol;Acc:HGNC:40020]	-
ENSG00000159261	41.1994603253718	30.7676869400092	19.4732958885362	7.44549306282031	2.84438052991942	5.11263338582961	30.4801477179724	5.13416899285645	2.56446353034743	0.000311904426737038	0.00524675116092118	CLDN14	21	36460621	36576569	-	2853	protein_coding	claudin 14 [Source:HGNC Symbol;Acc:HGNC:2035]	-
ENSG00000166321	96.1320740925342	90.1811513758891	72.5822846754531	36.296778681249	33.1844395157266	18.4054801889866	86.2985033812921	29.2955661286541	1.55385774237868	0.00032823086227163	0.00546074082152036	NUDT13	10	73110375	73131828	+	2521	protein_coding	nudix hydrolase 13 [Source:HGNC Symbol;Acc:HGNC:18827]	-
ENSG00000135439	186.982166092072	102.91260804072	46.0277902819947	46.534331642627	17.0662831795165	25.5631669291481	111.974188138262	29.7212605837639	1.90981675155292	0.000328532374628054	0.00546074082152036	AGAP2	12	57723761	57742157	-	6728	protein_coding	ArfGAP with GTPase domain, ankyrin repeat and PH domain 2 [Source:HGNC Symbol;Acc:HGNC:16921]	-
ENSG00000186496	32.7482889765776	49.8648719372563	82.3189326197212	14.8909861256406	6.63688790314532	18.4054801889866	54.977364511185	13.3111180725909	2.05339512515449	0.000330499461580659	0.0054875045591821	ZNF396	18	35366697	35377337	-	6077	protein_coding	zinc finger protein 396 [Source:HGNC Symbol;Acc:HGNC:18824]	zf-C2H2
ENSG00000232386	111.978020371523	89.1201966538198	62.845636731185	33.5047187826914	26.5475516125813	31.6983269921436	87.9812845855094	30.5835324624721	1.52230459687553	0.000340519895664162	0.00561748218437392	AC015712.1	15	100849561	100861756	+	1479	lincRNA	novel transcript	-
ENSG00000183111	62.3273886973573	49.8648719372563	22.1287453278821	13.0296128599355	9.48126843306475	7.15768674016146	44.7736686541652	9.88952267772058	2.17036747573992	0.000344298886212	0.00567373566506912	ARHGEF37	5	149551947	149634968	+	5324	protein_coding	Rho guanine nucleotide exchange factor 37 [Source:HGNC Symbol;Acc:HGNC:34430]	-
ENSG00000283959	54.9326137671624	32.8895963841478	36.2911423377266	5.58411979711524	14.2219026495971	8.18021341732738	41.3711174963456	9.32874528801324	2.14747142516936	0.000350180105853799	0.00574601827908448	AP002851.1	8	102656464	102687118	+	2130	bidirectional_promoter_lncRNA	vegetative cell wall protein gp1-like [Source:NCBI gene;Acc:101927245]	-
ENSG00000110944	46.4814424183682	25.4629133296628	29.2099438328043	8.37617969567285	4.74063421653237	7.15768674016146	33.7180998602784	6.75816688412223	2.3175606097279	0.000357357021158042	0.00583885674846429	IL23A	12	56334174	56340410	+	1187	protein_coding	interleukin 23 subunit alpha [Source:HGNC Symbol;Acc:HGNC:15488]	-
ENSG00000183929	13.7331534417906	20.1581397193164	23.8990449541126	2.79205989855762	0	2.04505335433184	19.2634460384065	1.61237108429649	3.58275858104714	0.000361613886600222	0.00589587858587319	DUSP5P1	1	228650241	228651379	+	1139	processed_pseudogene	dual specificity phosphatase 5 pseudogene 1 [Source:HGNC Symbol;Acc:HGNC:32020]	-
ENSG00000260552	52.8198209299638	41.377234160702	29.2099438328043	10.2375529613779	10.4293952763712	9.2027400944933	41.1356663078234	9.95656277741415	2.04267325491454	0.000366667491129551	0.00595302288924694	AC023043.1	18	36179996	36187448	-	609	antisense	uncharacterized LOC101927809 [Source:NCBI gene;Acc:101927809]	-
ENSG00000131400	5.28198209299638	10.6095472206928	13.2772471967292	0	0	0	9.72292550347282	0	5.77675262434462	0.000376452399045591	0.00608617837573708	NAPSA	19	50358477	50365830	-	3581	protein_coding	napsin A aspartic peptidase [Source:HGNC Symbol;Acc:HGNC:13395]	-
ENSG00000139597	51.7634245113646	66.8401474903648	30.0950936459196	15.8216727584932	13.2737758062906	8.18021341732738	49.5662218825497	12.4252206607037	1.98811597927498	0.000379213908003719	0.00611154490100333	N4BP2L1	13	32400723	32428311	-	6053	protein_coding	NEDD4 binding protein 2 like 1 [Source:HGNC Symbol;Acc:HGNC:25037]	-
ENSG00000235169	150.008291441097	110.339291095205	57.5347378524933	26.0592257198711	44.5619616354043	33.7433803464754	105.960773462932	34.7881892339169	1.60448618436073	0.000414740825712686	0.00652276068082052	SMIM1	1	3772761	3775982	+	981	protein_coding	small integral membrane protein 1 (Vel blood group) [Source:HGNC Symbol;Acc:HGNC:44204]	-
ENSG00000268223	14.7895498603899	26.5238680517321	46.0277902819947	7.44549306282031	2.84438052991942	3.06758003149777	29.1137360647055	4.4524845414125	2.70673084387828	0.000424328964178141	0.00664364340553861	ARL14EPL	5	116032324	116060118	+	1914	protein_coding	ADP ribosylation factor like GTPase 14 effector protein like [Source:HGNC Symbol;Acc:HGNC:44201]	-
ENSG00000150281	39.0866674881732	56.230600269672	16.8178464491904	11.1682395942305	5.68876105983885	4.09010670866369	37.3783714023452	6.982369120911	2.4089219328819	0.000457082144200953	0.00703467263972938	CTF1	16	30896607	30903560	+	1664	protein_coding	cardiotrophin 1 [Source:HGNC Symbol;Acc:HGNC:2499]	-
ENSG00000134627	14.7895498603899	5.30477361034642	7.96634831803754	0	0	0	9.35355726292461	0	5.71642357985836	0.000503382175500926	0.00752930799853525	PIWIL4	11	94543840	94621421	+	4558	protein_coding	piwi like RNA-mediated gene silencing 4 [Source:HGNC Symbol;Acc:HGNC:18444]	-
ENSG00000225950	60.2145958601588	38.1943699944942	23.8990449541126	12.098926227083	3.7925073732259	10.2252667716592	40.7693369362552	8.70556679065604	2.22510521962094	0.00051178382696137	0.00763208180361888	NTF4	19	49061066	49065054	-	1469	protein_coding	neurotrophin 4 [Source:HGNC Symbol;Acc:HGNC:8024]	-
ENSG00000129654	32.7482889765776	22.2800491634549	3.54059925246113	2.79205989855762	0	0	19.5229791308312	0.930686632852539	4.35192834667887	0.000538970516896159	0.00795265997819429	FOXJ1	17	76136333	76141299	-	2641	protein_coding	forkhead box J1 [Source:HGNC Symbol;Acc:HGNC:3816]	Fork
ENSG00000168062	20.0715319533863	21.2190944413857	13.2772471967292	2.79205989855762	1.89625368661295	0	18.1892911971671	1.56277119505686	3.5127095886972	0.000546715427937461	0.00803608958368878	BATF2	11	64987943	64997045	-	2844	protein_coding	basic leucine zipper ATF-like transcription factor 2 [Source:HGNC Symbol;Acc:HGNC:25163]	TF_bZIP
ENSG00000187634	57.0454066043609	55.1696455476027	23.8990449541126	11.1682395942305	3.7925073732259	15.3379001574888	45.3713657020254	10.0995490416484	2.16934806253663	0.000557085720419053	0.00817289403763639	SAMD11	1	923928	944581	+	4166	protein_coding	sterile alpha motif domain containing 11 [Source:HGNC Symbol;Acc:HGNC:28706]	-
ENSG00000006210	41.1994603253718	21.2190944413857	10.6217977573834	1.86137326570508	5.68876105983885	1.02252667716592	24.3467841747136	2.85755366756995	3.07699781231767	0.000568158853003536	0.00830685180846286	CX3CL1	16	57372458	57385048	+	5983	protein_coding	C-X3-C motif chemokine ligand 1 [Source:HGNC Symbol;Acc:HGNC:10647]	-
ENSG00000281706	58.1018030229602	47.7429624931177	89.4001311246435	2.79205989855762	9.48126843306475	30.6758003149777	65.0816322135738	14.3163762155333	2.1968756970728	0.000568419516328998	0.00830685180846286	LINC01012	6	27694035	27710222	+	3490	lincRNA	long intergenic non-protein coding RNA 1012 [Source:NCBI gene;Acc:100507173]	-
ENSG00000162520	26.4099104649819	27.5848227738014	26.5544943934585	5.58411979711524	4.74063421653237	5.11263338582961	26.8497425440806	5.14579579982574	2.38286466141316	0.000587819259228226	0.00851671775819033	SYNC	1	32680360	32703596	-	3487	protein_coding	syncoilin, intermediate filament protein [Source:HGNC Symbol;Acc:HGNC:28897]	-
ENSG00000272468	59.1581994415595	76.3887399889884	61.9604869180697	28.8512856184287	21.8069173960489	12.2703201259911	65.8358087828725	20.9761743801562	1.64488315392339	0.000588329177145235	0.00851671775819033	AL021807.1	6	27122657	27123221	-	565	lincRNA	novel transcript	-
ENSG00000176125	84.5117134879421	81.6935135993348	49.5683895344558	23.2671658213135	13.2737758062906	31.6983269921436	71.9245388739109	22.7464228732492	1.66180921974948	0.000599951200440746	0.00862885847219502	UFSP1	7	100888723	100889718	-	996	protein_coding	UFM1 specific peptidase 1 (inactive) [Source:HGNC Symbol;Acc:HGNC:33821]	-
ENSG00000168298	31.6918925579783	26.5238680517321	23.8990449541126	1.86137326570508	6.63688790314532	6.13516006299553	27.3716018546077	4.87780707728198	2.49352267012601	0.000601943444799241	0.00864234806809591	HIST1H1E	6	26156354	26157107	+	754	protein_coding	histone cluster 1 H1 family member e [Source:HGNC Symbol;Acc:HGNC:4718]	-
ENSG00000263325	8.45117134879421	20.1581397193164	9.7366479442681	0	0.948126843306475	0	12.7819863374596	0.316042281102158	5.20401916769909	0.000607816025862088	0.00867703936641561	AC003965.2	16	2857898	2859726	+	265	antisense	novel transcript, antisense to PRSS22	-
ENSG00000096996	29.5790997207798	4.24381888827713	7.96634831803754	0.930686632852539	0	0	13.9297556423648	0.310228877617513	5.32730656095776	0.00062236913564171	0.00882742201152333	IL12RB1	19	18058995	18098944	-	4298	protein_coding	interleukin 12 receptor subunit beta 1 [Source:HGNC Symbol;Acc:HGNC:5971]	-
ENSG00000182557	13.7331534417906	25.4629133296628	18.5881460754209	1.86137326570508	2.84438052991942	2.04505335433184	19.2614042822914	2.25026904998545	3.09610741525344	0.000627660929377595	0.00889427353841523	SPNS3	17	4433688	4488208	+	2684	protein_coding	sphingolipid transporter 3 (putative) [Source:HGNC Symbol;Acc:HGNC:28433]	-
ENSG00000123329	34.8610818137761	11.6705019427621	24.7841947672279	4.6534331642627	3.7925073732259	0	23.7719261745887	2.8153135124962	3.05878077568058	0.000630058509270514	0.00891182114078578	ARHGAP9	12	57472255	57488814	-	5127	protein_coding	Rho GTPase activating protein 9 [Source:HGNC Symbol;Acc:HGNC:14130]	-
ENSG00000087085	92.9628848367364	94.4249702641662	44.2574906557641	25.1285390870186	29.3919321425007	22.4955868976503	77.2151152522222	25.6720193757232	1.584475588287	0.000663204872667969	0.00921535764889767	ACHE	7	100889994	100896974	-	3783	protein_coding	acetylcholinesterase (Cartwright blood group) [Source:HGNC Symbol;Acc:HGNC:108]	-
ENSG00000227477	22.1843247905848	45.6210530489792	15.9326966360751	7.44549306282031	0.948126843306475	4.09010670866369	27.9126914918797	4.16124220493016	2.73914320755601	0.000688497905623798	0.00943463039123521	STK4-AS1	20	44963794	44966402	-	2065	lincRNA	STK4 antisense RNA 1 (head to head) [Source:HGNC Symbol;Acc:HGNC:43811]	-
ENSG00000235501	61.2709922787581	64.7182380462263	62.845636731185	26.9899123527236	11.3775221196777	22.4955868976503	62.9449556853898	20.2876737900172	1.6337469087217	0.000699884750186354	0.00954811715538171	AC105942.1	1	94927566	94963270	+	1012	antisense	hCG2028352-like [Source:NCBI gene;Acc:729970]	-
ENSG00000197536	40.1430639067725	48.803917215187	38.0614419639571	11.1682395942305	4.74063421653237	16.3604268346548	42.3361410286389	10.7564335484725	1.98173073854366	0.000745279247386112	0.0100163185564348	C5orf56	5	132410636	132488702	+	9728	processed_transcript	chromosome 5 open reading frame 56 [Source:HGNC Symbol;Acc:HGNC:33838]	-
ENSG00000117266	75.0041457205486	60.4744191579491	37.1762921508418	23.2671658213135	10.4293952763712	17.3829535118207	57.5516190097799	17.0265048698351	1.75354764542201	0.000811873952327904	0.010733071381807	CDK18	1	205504595	205532793	+	6831	protein_coding	cyclin dependent kinase 18 [Source:HGNC Symbol;Acc:HGNC:8751]	-
ENSG00000280187	54.9326137671624	57.2915549917413	61.0753371049545	17.6830460241982	16.1181563362101	24.5406402519821	57.7665019546194	19.4472808707968	1.57418536343803	0.000821946889046349	0.01085690156279	AC022107.1	5	69186359	69189452	-	3094	TEC	TEC	-
ENSG00000126460	75.0041457205486	83.8154230434734	45.1426404688794	14.8909861256406	32.2363126724201	17.3829535118207	67.9874030776338	21.5034174366271	1.65711314538625	0.000832261267631571	0.010964881739362	PRRG2	19	49580646	49591015	+	1701	protein_coding	proline rich and Gla domain 2 [Source:HGNC Symbol;Acc:HGNC:9470]	-
ENSG00000260805	17.9587391161877	29.7067322179399	10.6217977573834	3.72274653141016	0	2.04505335433184	19.4290896971703	1.922599961914	3.32978105206943	0.000835790633531924	0.011001952902871	AC092803.2	1	212557833	212559731	-	1899	lincRNA	novel transcript	-
ENSG00000221953	13.7331534417906	13.7924113869007	7.96634831803754	0.930686632852539	0	0	11.8306377155763	0.310228877617513	5.09155822958557	0.000848320309094112	0.0111038432539817	C1orf229	1	247110160	247112417	-	2258	lincRNA	chromosome 1 open reading frame 229 [Source:HGNC Symbol;Acc:HGNC:33759]	-
ENSG00000204815	49.650631674166	62.5963286020877	55.7644382262628	6.51480642996777	0.948126843306475	26.585693606314	56.0037995008388	11.3495422931961	2.31485374787669	0.000848688984565955	0.0111038432539817	TTC25	17	41930635	41965651	+	2500	protein_coding	tetratricopeptide repeat domain 25 [Source:HGNC Symbol;Acc:HGNC:25280]	-
ENSG00000214274	77.1169385577472	53.0477361034642	35.4059925246113	17.6830460241982	14.2219026495971	18.4054801889866	55.1902223952742	16.7701429542607	1.71621404325272	0.000849308596206992	0.0111038432539817	ANG	14	20684177	20698971	+	1430	protein_coding	angiogenin [Source:HGNC Symbol;Acc:HGNC:483]	-
ENSG00000273199	34.8610818137761	23.3410038855242	22.1287453278821	5.58411979711524	6.63688790314532	3.06758003149777	26.7769436757275	5.09619591058611	2.38518421920319	0.000852477176386214	0.0111168891728174	AP000692.2	21	36319792	36320670	-	879	antisense	novel transcript, antisense to MORC3	-
ENSG00000128284	33.8046853951769	30.7676869400092	23.0138951409973	2.79205989855762	9.48126843306475	5.11263338582961	29.1954224920611	5.79532057248399	2.33078275885582	0.000863705055434653	0.0112277580792813	APOL3	22	36140330	36166177	-	5901	protein_coding	apolipoprotein L3 [Source:HGNC Symbol;Acc:HGNC:14868]	-
ENSG00000273693	26.4099104649819	26.5238680517321	19.4732958885362	5.58411979711524	0.948126843306475	5.11263338582961	24.1356914684167	3.88162667541711	2.63792686241832	0.000864109856178336	0.0112277580792813	C2orf27AP1	Y	11085476	11086061	-	586	processed_pseudogene	chromosome 2 open reading frame 27A pseudogene 1 [Source:HGNC Symbol;Acc:HGNC:38413]	-
ENSG00000260992	10.5639641859928	15.9143208310392	8.85149813115282	0.930686632852539	0	0	11.7765943827283	0.310228877617513	5.08567021975453	0.000869000073243381	0.0112601093031257	DOCK9-DT	13	99087819	99088625	+	807	antisense	DOCK9 divergent transcript [Source:HGNC Symbol;Acc:HGNC:43696]	-
ENSG00000099840	123.598380976115	98.6687891524433	74.3525843016837	17.6830460241982	22.7550442393554	57.2614939212916	98.8732514767475	32.5665280616151	1.60621070726732	0.000905693902304583	0.0115656509534327	IZUMO4	19	2096429	2099593	+	2770	protein_coding	IZUMO family member 4 [Source:HGNC Symbol;Acc:HGNC:26950]	-
ENSG00000129946	87.68090274374	47.7429624931177	30.9802434590349	20.4751059227559	15.1700294929036	10.2252667716592	55.4680362319642	15.2901340624396	1.85196392595977	0.00091541402859302	0.0116510684516703	SHC2	19	416583	460996	-	4131	protein_coding	SHC adaptor protein 2 [Source:HGNC Symbol;Acc:HGNC:29869]	-
ENSG00000175707	72.8913528833501	64.7182380462263	47.7980899082252	20.4751059227559	27.4956784558878	9.2027400944933	61.8025602792672	19.0578414910456	1.69067368774367	0.000939805110898934	0.0118925955391532	KDF1	1	26949562	26960406	-	1793	protein_coding	keratinocyte differentiation factor 1 [Source:HGNC Symbol;Acc:HGNC:26624]	-
ENSG00000107902	55.9890101857617	50.9258266593256	26.5544943934585	17.6830460241982	1.89625368661295	9.2027400944933	44.4897770795152	9.59401326843483	2.20809704298734	0.000953109418239476	0.0119820583037056	LHPP	10	124461834	124617888	+	4064	protein_coding	phospholysine phosphohistidine inorganic pyrophosphate phosphatase [Source:HGNC Symbol;Acc:HGNC:30042]	-
ENSG00000135373	15.8459462789892	19.0971849972471	36.2911423377266	2.79205989855762	5.68876105983885	3.06758003149777	23.7447578713209	3.84946699663141	2.62793011922027	0.000958882253700557	0.0120251342990588	EHF	11	34621093	34661057	+	4386	protein_coding	ETS homologous factor [Source:HGNC Symbol;Acc:HGNC:3246]	ETS
ENSG00000245648	79.2297313949458	90.1811513758891	53.1089887869169	13.0296128599355	36.9769468889525	22.4955868976503	74.1732905192506	24.1673822155128	1.61613998884417	0.00099029847091405	0.0123077760386234	AC022075.1	12	10363769	10398506	+	2830	antisense	uncharacterized LOC101928100 [Source:NCBI gene;Acc:101928100]	-
ENSG00000265778	107.752434697126	71.083966378642	59.3050374787239	5.58411979711524	35.0806932023396	26.585693606314	79.380479518164	22.4168355352563	1.82538456701141	0.000996941188917598	0.0123612667577484	AC018413.1	18	76491652	76493918	+	1393	antisense	uncharacterized LOC101927989 [Source:NCBI gene;Acc:101927989]	-
ENSG00000006534	182.756580417675	180.362302751778	88.5149813115282	60.494631135415	74.9020206212115	23.5181135748162	150.54462149366	52.9715884438143	1.50277812958278	0.000997891000318295	0.01236307343263	ALDH3B1	11	68008578	68029282	+	6626	protein_coding	aldehyde dehydrogenase 3 family member B1 [Source:HGNC Symbol;Acc:HGNC:410]	-
ENSG00000267128	9.50756776739349	9.54859249862355	15.0475468229598	0	0	1.02252667716592	11.3679023629923	0.340842225721974	5.04044258312824	0.00102142670240357	0.0125736073254243	RNF157-AS1	17	76140556	76154650	+	2283	antisense	RNF157 antisense RNA 1 [Source:HGNC Symbol;Acc:HGNC:44127]	-
ENSG00000168135	21.1279283719855	19.0971849972471	6.19604869180697	0.930686632852539	0	2.04505335433184	15.4737206870132	0.991913329061461	3.98351790501472	0.00102840735657951	0.0126191245869193	KCNJ4	22	38426327	38455199	-	2065	protein_coding	potassium voltage-gated channel subfamily J member 4 [Source:HGNC Symbol;Acc:HGNC:6265]	-
ENSG00000125775	55.9890101857617	64.7182380462263	30.0950936459196	13.0296128599355	13.2737758062906	18.4054801889866	50.2674472926358	14.9029562850709	1.75310557867385	0.00105584193096053	0.0128633674235485	SDCBP2	20	1309909	1329239	-	2653	protein_coding	syndecan binding protein 2 [Source:HGNC Symbol;Acc:HGNC:15756]	-
ENSG00000204282	133.105948743509	94.4249702641662	46.0277902819947	30.7126588841338	36.028820045646	27.6082202834799	91.1862364298899	31.4498997377532	1.53192129617399	0.00105882151680174	0.0128894543316126	TNRC6C-AS1	17	78107398	78111799	-	4402	processed_transcript	TNRC6C antisense RNA 1 [Source:HGNC Symbol;Acc:HGNC:44360]	-
ENSG00000099953	23.2407212091841	16.9752755531085	10.6217977573834	3.72274653141016	0	0	16.9459315065587	1.24091551047005	3.73686702953638	0.0010931813902118	0.0131721503718702	MMP11	22	23768226	23784316	+	5176	protein_coding	matrix metallopeptidase 11 [Source:HGNC Symbol;Acc:HGNC:7157]	-
ENSG00000260302	8.45117134879421	7.42668305448498	7.96634831803754	0	0	0	7.94806757377224	0	5.48276667101942	0.00112034397237923	1	AP005482.1	18	12739490	12776137	-	2347	lincRNA	novel transcript	-
ENSG00000248370	57.0454066043609	53.0477361034642	49.5683895344558	21.4057925556084	17.0662831795165	15.3379001574888	53.220510747427	17.9366586308713	1.56630948725729	0.00113259245265175	0.0134618279654819	LINC02434	4	188160065	188161139	+	677	lincRNA	long intergenic non-protein coding RNA 2434 [Source:HGNC Symbol;Acc:HGNC:53365]	-
ENSG00000224546	80.286127813545	106.095472206928	46.0277902819947	14.8909861256406	34.1325663590331	27.6082202834799	77.4697967674893	25.5439242560512	1.59924337926857	0.00113298246421682	0.0134618279654819	EIF4BP3	9	96146007	96147856	+	1850	processed_pseudogene	eukaryotic translation initiation factor 4B pseudogene 3 [Source:HGNC Symbol;Acc:HGNC:37936]	-
ENSG00000181409	95.0756776739349	76.3887399889884	22.1287453278821	13.0296128599355	27.4956784558878	7.15768674016146	64.5310543302684	15.8943260186616	2.01435167496452	0.00113711491083872	0.0135004955630466	AATK	17	81117295	81166077	-	6225	protein_coding	apoptosis associated tyrosine kinase [Source:HGNC Symbol;Acc:HGNC:21]	-
ENSG00000260077	54.9326137671624	44.5600983269099	46.9129400951099	17.6830460241982	18.014410022823	10.2252667716592	48.8018840630607	15.3075742728935	1.66829006692867	0.00114412048216892	0.0135345910063888	AC104794.2	2	10039092	10040663	-	1572	lincRNA	novel transcript	-
ENSG00000243753	30.635496139379	48.803917215187	32.7505430852654	12.098926227083	10.4293952763712	7.15768674016146	37.3966521466105	9.89533608120523	1.91259591567768	0.00115738922227735	0.0136046324866317	HLA-L	6	30259584	30293014	+	5505	transcribed_unprocessed_pseudogene	major histocompatibility complex, class I, L (pseudogene) [Source:HGNC Symbol;Acc:HGNC:4970]	-
ENSG00000260526	3.16918925579783	12.7314566648314	8.85149813115282	0	0	0	8.25071468392735	0	5.53715257735498	0.00116125850554289	1	AC109347.1	4	112229561	112231596	-	2036	antisense	novel transcript, antisense to AP1AR	-
ENSG00000010310	48.5942352555667	41.377234160702	27.4396442065737	13.9602994927881	8.53314158975827	9.2027400944933	39.1370378742808	10.5653937256799	1.88366360914959	0.00119678347259724	0.0139330337052839	GIPR	19	45668244	45683724	+	4736	protein_coding	gastric inhibitory polypeptide receptor [Source:HGNC Symbol;Acc:HGNC:4271]	-
ENSG00000187391	23.2407212091841	8.48763777655427	25.6693445803432	4.6534331642627	0.948126843306475	0	19.1325678553605	1.86718666918972	3.33473407360003	0.00119813944661922	0.0139330337052839	MAGI2	7	78017057	79453574	-	31529	protein_coding	membrane associated guanylate kinase, WW and PDZ domain containing 2 [Source:HGNC Symbol;Acc:HGNC:18957]	-
ENSG00000124249	28.5227033021805	28.6457774958706	20.3584457016515	1.86137326570508	2.84438052991942	9.2027400944933	25.8423088332342	4.63616463003927	2.49372686137669	0.00120594204148849	0.0139760330326214	KCNK15	20	44745780	44752313	+	2599	protein_coding	potassium two pore domain channel subfamily K member 15 [Source:HGNC Symbol;Acc:HGNC:13814]	-
ENSG00000162645	50.7070280927653	39.2553247165635	15.9326966360751	8.37617969567285	9.48126843306475	6.13516006299553	35.2983498151346	7.99753606391104	2.13410384581982	0.00120625663962853	0.0139760330326214	GBP2	1	89106132	89150456	-	6276	protein_coding	guanylate binding protein 2 [Source:HGNC Symbol;Acc:HGNC:4183]	-
ENSG00000017483	9.50756776739349	5.30477361034642	8.85149813115282	0	0	0	7.88794650296424	0	5.47298728421999	0.00123208829299688	1	SLC38A5	X	48458537	48470256	-	4014	protein_coding	solute carrier family 38 member 5 [Source:HGNC Symbol;Acc:HGNC:18070]	-
ENSG00000265962	28.5227033021805	19.0971849972471	23.0138951409973	5.58411979711524	3.7925073732259	4.09010670866369	23.5445944801416	4.48891129300161	2.38836307793382	0.00132046243343232	0.0150400479232009	GACAT2	18	8695856	8707621	-	818	antisense	gastric cancer associated transcript 2 [Source:HGNC Symbol;Acc:HGNC:50516]	-
ENSG00000222020	10.5639641859928	7.42668305448498	5.31089887869169	0	0	0	7.76718203972315	0	5.4465882572597	0.00137360581655246	1	AC062017.1	2	239401436	239402364	+	613	antisense	uncharacterized LOC101928111 [Source:NCBI gene;Acc:101928111]	-
ENSG00000115718	100.357659766931	64.7182380462263	19.4732958885362	14.8909861256406	13.2737758062906	21.4730602204844	61.5163979005646	16.5459407174719	1.89303580106692	0.00142237379642388	0.0159627716204505	PROC	2	127418427	127429246	+	2495	protein_coding	protein C, inactivator of coagulation factors Va and VIIIa [Source:HGNC Symbol;Acc:HGNC:9451]	-
ENSG00000223396	29.5790997207798	27.5848227738014	37.1762921508418	4.6534331642627	9.48126843306475	9.2027400944933	31.446738215141	7.77914723060691	2.02099134965532	0.00149200594005803	0.016515184541679	RPS10P7	1	201518703	201584367	+	3018	transcribed_processed_pseudogene	ribosomal protein S10 pseudogene 7 [Source:HGNC Symbol;Acc:HGNC:36423]	-
ENSG00000124657	23.2407212091841	30.7676869400092	24.7841947672279	2.79205989855762	5.68876105983885	8.18021341732738	26.2642009721404	5.55367812524128	2.24970960691376	0.00156396641452089	0.0171024065599279	OR2B6	6	27957241	27958182	+	942	protein_coding	olfactory receptor family 2 subfamily B member 6 [Source:HGNC Symbol;Acc:HGNC:8241]	-
ENSG00000111087	24.2971176277834	26.5238680517321	13.2772471967292	4.6534331642627	1.89625368661295	4.09010670866369	21.3660776254149	3.54659785317978	2.588036915267	0.00157181459694395	0.017151631957426	GLI1	12	57460135	57472262	+	4204	protein_coding	GLI family zinc finger 1 [Source:HGNC Symbol;Acc:HGNC:4317]	zf-C2H2
ENSG00000254531	85.5681099065414	71.083966378642	47.7980899082252	7.44549306282031	32.2363126724201	23.5181135748162	68.1500553978029	21.0666397700189	1.69390318043861	0.00159161187502844	0.0173062465194924	FLJ20021	4	101347780	101348883	+	790	lincRNA	uncharacterized LOC90024 [Source:NCBI gene;Acc:90024]	-
ENSG00000233217	14.7895498603899	14.85336610897	9.7366479442681	0	1.89625368661295	0	13.1265213045426	0.632084562204316	4.35438423480245	0.00162586967595322	0.0176164526200005	MROH3P	1	200917460	200966668	+	3061	transcribed_unitary_pseudogene	maestro heat like repeat family member 3, pseudogene [Source:HGNC Symbol;Acc:HGNC:33122]	-
ENSG00000233593	53.8762173485631	38.1943699944942	40.716891403303	13.0296128599355	18.9625368661295	7.15768674016146	44.2624929154534	13.0499454887422	1.75644459902	0.0016350245521048	0.0176907125183753	AL590094.1	1	90782983	90851657	-	4212	processed_transcript	uncharacterized LOC105378853 [Source:NCBI gene;Acc:105378853]	-
ENSG00000271830	10.5639641859928	11.6705019427621	37.1762921508418	1.86137326570508	1.89625368661295	4.09010670866369	19.8035860931989	2.61591122032724	2.93916290209039	0.00165088930377321	0.0178247352847704	AC012213.4	8	103481266	103481619	-	354	lincRNA	novel transcript	-
ENSG00000272482	27.4663068835812	20.1581397193164	20.3584457016515	0.930686632852539	0	8.18021341732738	22.6609641015164	3.03696668339331	2.92775060803368	0.00170102724931888	0.0182324283918778	AC254633.1	1	12618900	12619244	-	345	lincRNA	novel transcript	-
ENSG00000228502	27.4663068835812	41.377234160702	27.4396442065737	7.44549306282031	5.68876105983885	11.2477934488251	32.094395083619	8.12734919049477	1.98515302876082	0.00170716650422704	0.0182550284461174	EEF1A1P11	1	96446930	96448318	+	1389	processed_pseudogene	eukaryotic translation elongation factor 1 alpha 1 pseudogene 11 [Source:HGNC Symbol;Acc:HGNC:3206]	-
ENSG00000188833	65.4965779531552	59.4134644358799	32.7505430852654	6.51480642996777	27.4956784558878	3.06758003149777	52.5535284914335	12.3593549724511	2.08089409410205	0.00178097125607491	0.0189235888473751	ENTPD8	9	137434364	137441816	-	2836	protein_coding	ectonucleoside triphosphate diphosphohydrolase 8 [Source:HGNC Symbol;Acc:HGNC:24860]	-
ENSG00000181908	28.5227033021805	21.2190944413857	19.4732958885362	2.79205989855762	5.68876105983885	5.11263338582961	23.0716978773674	4.53115144807536	2.34996275514245	0.00179309414485025	0.0190129810186707	AP003774.1	11	64449074	64451657	+	2340	lincRNA	uncharacterized LOC100996455 [Source:NCBI gene;Acc:100996455]	-
ENSG00000185986	44.3686495811696	70.0230116565727	64.6159363574156	15.8216727584932	31.2881858291137	11.2477934488251	59.669199198386	19.4525506788107	1.61436977548431	0.00180689342045385	0.019146096719144	SDHAP3	5	1572222	1594620	-	1173	transcribed_unprocessed_pseudogene	succinate dehydrogenase complex flavoprotein subunit A pseudogene 3 [Source:HGNC Symbol;Acc:HGNC:18781]	-
ENSG00000178026	95.0756776739349	78.5106494331269	38.9465917770724	23.2671658213135	10.4293952763712	33.7433803464754	70.8443062947114	22.4799804813867	1.65678646399938	0.00181594281341355	0.0192022838763641	LRRC75B	22	24585620	24593208	-	3422	protein_coding	leucine rich repeat containing 75B [Source:HGNC Symbol;Acc:HGNC:33155]	-
ENSG00000232859	30.635496139379	26.5238680517321	30.0950936459196	4.6534331642627	4.74063421653237	11.2477934488251	29.0848192790102	6.88062027654007	2.0898213905168	0.00183616152928247	0.0193638546130116	LYRM9	17	27878314	27894752	-	5380	protein_coding	LYR motif containing 9 [Source:HGNC Symbol;Acc:HGNC:27314]	-
ENSG00000138380	38.030271069574	70.0230116565727	105.332827760719	17.6830460241982	25.5994247692748	29.6532736378117	71.1287034956217	24.3119148104283	1.55427454629574	0.00185982578784663	0.0195313471039914	CARF	2	202912214	202987063	+	8636	protein_coding	calcium responsive transcription factor [Source:HGNC Symbol;Acc:HGNC:14435]	Others
ENSG00000260953	22.1843247905848	11.6705019427621	31.8653932721502	4.6534331642627	2.84438052991942	4.09010670866369	21.9067400018324	3.86264013428194	2.50862608462619	0.00191333813055195	0.0199403649547864	AC009093.4	16	29262273	29264479	-	561	lincRNA	novel transcript	-
ENSG00000186212	83.4553170693429	62.5963286020877	30.9802434590349	22.3364791884609	19.910663709436	15.3379001574888	59.0106297101551	19.1950143517952	1.61439089054811	0.00192130703512914	0.0199865329263264	SOWAHB	4	76894928	76898147	-	3220	protein_coding	sosondowah ankyrin repeat domain family member B [Source:HGNC Symbol;Acc:HGNC:32958]	-
ENSG00000273821	16.9023426975884	23.3410038855242	15.0475468229598	0.930686632852539	1.89625368661295	5.11263338582961	18.4302978020241	2.6465245684317	2.81750971465994	0.00196753689375938	0.0203495229353529	AL096828.3	20	63218041	63218502	+	462	lincRNA	novel transcript	-
ENSG00000273456	15.8459462789892	24.4019586075935	21.2435955147668	0.930686632852539	0.948126843306475	7.15768674016146	20.4971668004498	3.01216673877349	2.79222274958804	0.00203922923147863	0.0209300062977196	AC064836.3	2	202374932	202375604	-	673	lincRNA	novel transcript	-
ENSG00000175877	60.2145958601588	36.0724605503556	20.3584457016515	2.79205989855762	10.4293952763712	14.3153734803229	38.8818340373886	9.17894288508392	2.08683168202198	0.00204883732513579	0.0210145923108491	TMEM270	7	73861159	73865893	+	977	protein_coding	transmembrane protein 270 [Source:HGNC Symbol;Acc:HGNC:23018]	-
ENSG00000100031	48.5942352555667	28.6457774958706	15.0475468229598	7.44549306282031	6.63688790314532	7.15768674016146	30.7625198581324	7.08002256870903	2.1145402778023	0.00208108606531147	0.0212895387615755	GGT1	22	24583750	24629005	+	4434	protein_coding	gamma-glutamyltransferase 1 [Source:HGNC Symbol;Acc:HGNC:4250]	-
ENSG00000217275	5.28198209299638	11.6705019427621	13.2772471967292	0	0	1.02252667716592	10.0765770774959	0.340842225721974	4.86628962957823	0.00208118222820474	0.0212895387615755	AL031777.1	6	26202156	26202654	+	499	processed_pseudogene	ribosomal protein S10 (RPS10) pseudogene	-
ENSG00000273143	23.2407212091841	11.6705019427621	15.0475468229598	1.86137326570508	3.7925073732259	0	16.6529233249687	1.88462687964366	3.12377002666093	0.00211521866191333	0.0214973394235524	AL355512.1	10	110428840	110496204	-	628	lincRNA	novel transcript	-
ENSG00000102313	16.9023426975884	15.9143208310392	22.1287453278821	3.72274653141016	3.7925073732259	0	18.3151362855032	2.50508463487869	2.85266913143712	0.0021995646237313	0.0221904895602813	ITIH6	X	54748899	54798240	-	5497	protein_coding	inter-alpha-trypsin inhibitor heavy chain family member 6 [Source:HGNC Symbol;Acc:HGNC:28907]	-
ENSG00000223685	9.50756776739349	4.24381888827713	16.8178464491904	0.930686632852539	0	0	10.189744368287	0.310228877617513	4.88545505504282	0.00221046820309303	0.0222712638417794	LINC00571	13	38050817	38143232	-	1183	lincRNA	long intergenic non-protein coding RNA 571 [Source:HGNC Symbol;Acc:HGNC:43721]	-
ENSG00000260274	30.635496139379	19.0971849972471	24.7841947672279	1.86137326570508	3.7925073732259	9.2027400944933	24.838958634618	4.95220691114143	2.34107698144343	0.00222002888581521	0.0223237044600451	AC068338.2	15	75368155	75369584	+	1430	lincRNA	novel transcript	-
ENSG00000180535	29.5790997207798	20.1581397193164	17.7029962623056	7.44549306282031	2.84438052991942	2.04505335433184	22.4800785674673	4.11164231569053	2.43800934448196	0.00224819160987046	0.0225479099815776	BHLHA15	7	98211427	98212979	+	798	protein_coding	basic helix-loop-helix family member a15 [Source:HGNC Symbol;Acc:HGNC:22265]	bHLH
ENSG00000130433	49.650631674166	48.803917215187	20.3584457016515	11.1682395942305	11.3775221196777	11.2477934488251	39.6043315303348	11.2645183875778	1.80923552056322	0.0022706951027396	0.0227291257842587	CACNG6	19	53992288	54012669	+	1853	protein_coding	calcium voltage-gated channel auxiliary subunit gamma 6 [Source:HGNC Symbol;Acc:HGNC:13625]	-
ENSG00000183128	28.5227033021805	27.5848227738014	23.0138951409973	7.44549306282031	7.5850147464518	3.06758003149777	26.3738070723264	6.03269594692329	2.11903401479313	0.00228364708636678	0.022829046783413	CALHM3	10	103472804	103479240	-	1652	protein_coding	calcium homeostasis modulator 3 [Source:HGNC Symbol;Acc:HGNC:23458]	-
ENSG00000281912	9.50756776739349	9.54859249862355	9.7366479442681	0.930686632852539	0	0	9.59760273676171	0.310228877617513	4.79315530126164	0.00238221443986134	0.0235389119619975	LINC01144	1	45303910	45305619	+	1710	lincRNA	long intergenic non-protein coding RNA 1144 [Source:HGNC Symbol;Acc:HGNC:49460]	-
ENSG00000135114	25.3535140463826	16.9752755531085	11.5069475704987	2.79205989855762	0.948126843306475	4.09010670866369	17.9452457233299	2.61009781684259	2.78748797468486	0.00239121030569579	0.023597470121998	OASL	12	121019111	121039242	-	3517	protein_coding	2'-5'-oligoadenylate synthetase like [Source:HGNC Symbol;Acc:HGNC:8090]	-
ENSG00000170074	5.28198209299638	2.12190944413857	15.0475468229598	0	0	0	7.48381278669825	0	5.40425477303975	0.00240471023100103	1	FAM153A	5	177707981	177783398	-	8528	protein_coding	family with sequence similarity 153 member A [Source:HGNC Symbol;Acc:HGNC:29940]	-
ENSG00000272405	90.8500919995378	68.9620569345034	53.9941386000322	42.8115851112168	13.2737758062906	14.3153734803229	71.2687625113578	23.4669114659435	1.59699546117203	0.00243762155180712	0.0239785229424405	AL365181.3	1	156641666	156644887	-	3222	antisense	novel transcript, antisense to BCAN	-
ENSG00000132965	67.6093707903537	41.377234160702	47.7980899082252	20.4751059227559	14.2219026495971	20.4505335433184	52.2615649530937	18.3825140385571	1.50747068646273	0.0024522429133297	0.0240761397142044	ALOX5AP	13	30713478	30764426	+	1715	protein_coding	arachidonate 5-lipoxygenase activating protein [Source:HGNC Symbol;Acc:HGNC:436]	-
ENSG00000111254	11.620360604592	19.0971849972471	15.9326966360751	0.930686632852539	0	4.09010670866369	15.5500807459714	1.67359778050541	3.24683055858444	0.00246577968439615	0.0241627550335187	AKAP3	12	4615508	4649047	-	3668	protein_coding	A-kinase anchoring protein 3 [Source:HGNC Symbol;Acc:HGNC:373]	-
ENSG00000213626	39.0866674881732	30.7676869400092	19.4732958885362	3.72274653141016	4.74063421653237	12.2703201259911	29.7758834389062	6.91123362464453	2.11517292249873	0.00249615755175024	0.0243827333914612	LBH	2	30231369	30323730	+	4697	protein_coding	limb bud and heart development [Source:HGNC Symbol;Acc:HGNC:29532]	-
ENSG00000267073	15.8459462789892	15.9143208310392	7.08119850492226	0	1.89625368661295	1.02252667716592	12.9471552049836	0.972926787926291	3.73650122508592	0.00257109469024132	0.0249908154514342	AC005256.1	19	1748056	1748745	+	458	lincRNA	novel transcript	-
ENSG00000270177	25.3535140463826	19.0971849972471	15.0475468229598	2.79205989855762	0.948126843306475	6.13516006299553	19.8327486221965	3.29178226828654	2.60328412109071	0.00260678202639298	0.0252706643479143	AC104109.2	5	134226410	134227827	+	1418	lincRNA	novel transcript	-
ENSG00000158486	39.0866674881732	45.6210530489792	53.9941386000322	14.8909861256406	9.48126843306475	21.4730602204844	46.2339530457282	15.2817715930632	1.60302815752459	0.00261195502046695	0.0252889221912338	DNAH3	16	20933111	21159441	-	14960	protein_coding	dynein axonemal heavy chain 3 [Source:HGNC Symbol;Acc:HGNC:2949]	-
ENSG00000205593	79.2297313949458	77.4496947110577	35.4059925246113	30.7126588841338	21.8069173960489	10.2252667716592	64.0284728768716	20.9149476839473	1.60632991059379	0.00263388143700519	0.0254531282802985	DENND6B	22	50309030	50327060	-	5935	protein_coding	DENN domain containing 6B [Source:HGNC Symbol;Acc:HGNC:32690]	-
ENSG00000218281	17.9587391161877	30.7676869400092	13.2772471967292	2.79205989855762	1.89625368661295	6.13516006299553	20.6678910843087	3.6078245493887	2.52646984190394	0.0026752540569165	0.0256689332402792	HIST1H2APS3	6	26233122	26233255	+	134	unprocessed_pseudogene	histone cluster 1 H2A pseudogene 3 [Source:HGNC Symbol;Acc:HGNC:18805]	-
ENSG00000224536	13.7331534417906	33.9505511062171	15.9326966360751	6.51480642996777	2.84438052991942	1.02252667716592	21.2054670613609	3.46057121235104	2.59888027953651	0.00272405286726436	0.0259654760286358	AC096677.1	1	201507241	201534784	+	1516	antisense	novel transcript	-
ENSG00000136404	15.8459462789892	44.5600983269099	61.9604869180697	13.9602994927881	12.3256489629842	2.04505335433184	40.7888438413229	9.4436672700347	2.10557992116599	0.00274022798333774	0.0260550434408273	TM6SF1	15	83107407	83144854	+	2661	protein_coding	transmembrane 6 superfamily member 1 [Source:HGNC Symbol;Acc:HGNC:11860]	-
ENSG00000185100	35.9174782323754	49.8648719372563	24.7841947672279	10.2375529613779	12.3256489629842	10.2252667716592	36.8555149789532	10.9294895653404	1.74956563822479	0.00280484585142384	0.026489253664399	ADSSL1	14	104724186	104747325	+	5775	protein_coding	adenylosuccinate synthase like 1 [Source:HGNC Symbol;Acc:HGNC:20093]	-
ENSG00000272195	8.45117134879421	9.54859249862355	9.7366479442681	0.930686632852539	0	0	9.24547059722862	0.310228877617513	4.73961375135024	0.00287294482285923	0.0269502908184629	AL356512.1	1	244969350	244971088	-	1739	antisense	novel transcript, antisense to EFCAB2	-
ENSG00000244198	58.1018030229602	16.9752755531085	17.7029962623056	11.1682395942305	2.84438052991942	5.11263338582961	30.9266916127915	6.3750845033265	2.27085454554149	0.00291070681510103	0.027188406611287	AC004889.1	7	144194858	144280547	+	4969	antisense	novel transcript, antisense to ARHGEF35, OR2A42, OR2A7 and CTAGE8	-
ENSG00000263412	11.620360604592	16.9752755531085	19.4732958885362	3.72274653141016	1.89625368661295	1.02252667716592	16.0229773487456	2.21384229839634	2.84479078029662	0.00296539337487096	0.0275153428718413	AC004477.1	17	48045141	48048073	-	2933	processed_transcript	novel transcript, antisense to NFE2L1	-
ENSG00000185495	12.6767570231913	30.7676869400092	139.853670472215	19.5444192899033	12.3256489629842	11.2477934488251	61.0993714784717	14.3726205672375	2.09110893866255	0.00314467129849988	0.0288308415112914	AC138393.1	1	223992743	224010612	+	4349	transcribed_unprocessed_pseudogene	septin 7 (SEPT7) pseudogene	-
ENSG00000196972	35.9174782323754	28.6457774958706	18.5881460754209	10.2375529613779	5.68876105983885	4.09010670866369	27.7171339345557	6.67214024329349	2.04437181633048	0.00316807961435602	0.0289763379361831	SMIM10L2B	X	135094987	135098634	-	2737	protein_coding	small integral membrane protein 10 like 2B [Source:HGNC Symbol;Acc:HGNC:34500]	-
ENSG00000030419	1.05639641859928	7.42668305448498	13.2772471967292	0	0	0	7.25344222327116	0	5.35728953182482	0.00319094844682611	1	IKZF2	2	212999691	213152427	-	12240	protein_coding	IKAROS family zinc finger 2 [Source:HGNC Symbol;Acc:HGNC:13177]	zf-C2H2
ENSG00000240875	17.9587391161877	29.7067322179399	41.6020412164183	6.51480642996777	6.63688790314532	10.2252667716592	29.7558375168486	7.79232036825744	1.9415607539933	0.00337329184876142	0.0304189807476287	LINC00886	3	156747346	156817062	-	3822	lincRNA	long intergenic non-protein coding RNA 886 [Source:HGNC Symbol;Acc:HGNC:48572]	-
ENSG00000165795	87.68090274374	43.4991436048406	25.6693445803432	19.5444192899033	10.4293952763712	18.4054801889866	52.2831303096413	16.126431585087	1.69404124070436	0.00338291843994209	0.0304879079801346	NDRG2	14	21016763	21070872	-	7550	protein_coding	NDRG family member 2 [Source:HGNC Symbol;Acc:HGNC:14460]	-
ENSG00000172382	30.635496139379	21.2190944413857	18.5881460754209	9.30686632852539	1.89625368661295	3.06758003149777	23.4809122187285	4.75690001554537	2.29321057212163	0.00359355163454779	0.0319184612254028	PRSS27	16	2712418	2720551	-	5921	protein_coding	serine protease 27 [Source:HGNC Symbol;Acc:HGNC:15475]	-
ENSG00000223547	38.030271069574	74.2668305448498	138.083370845984	43.7422717440693	19.910663709436	22.4955868976503	83.4601574868026	28.7161741170519	1.54063570829839	0.00361250530062613	0.0320497801483709	ZNF844	19	12064699	12081565	+	6620	protein_coding	zinc finger protein 844 [Source:HGNC Symbol;Acc:HGNC:25932]	zf-C2H2
ENSG00000153292	36.9738746509747	51.9867813813949	60.1901872918392	13.0296128599355	11.3775221196777	26.585693606314	49.7169477747362	16.9976095286424	1.55605323773168	0.00361645283262972	0.0320585586703542	ADGRF1	6	46997703	47042363	-	12401	protein_coding	adhesion G protein-coupled receptor F1 [Source:HGNC Symbol;Acc:HGNC:18990]	-
ENSG00000227946	60.2145958601588	79.5716041551962	39.8317415901877	26.0592257198711	26.5475516125813	10.2252667716592	59.8726472018476	20.9440147013705	1.50814327602298	0.00376836273992402	0.0329405172640158	AC007383.2	2	206084605	206086564	+	1034	lincRNA	novel transcript	-
ENSG00000095932	15.8459462789892	20.1581397193164	11.5069475704987	0	0	5.11263338582961	15.8370111896014	1.70421112860987	3.25511510093852	0.00376860942227017	0.0329405172640158	SMIM24	19	3473986	3480542	-	1498	protein_coding	small integral membrane protein 24 [Source:HGNC Symbol;Acc:HGNC:37244]	-
ENSG00000186056	13.7331534417906	12.7314566648314	8.85149813115282	1.86137326570508	0.948126843306475	0	11.7720360792583	0.936500036337184	3.62101556785871	0.00385917310309443	0.0334257173663896	MATN1-AS1	1	30718504	30726827	+	4024	antisense	MATN1 antisense RNA 1 [Source:HGNC Symbol;Acc:HGNC:40364]	-
ENSG00000248866	29.5790997207798	27.5848227738014	24.7841947672279	3.72274653141016	10.4293952763712	7.15768674016146	27.3160390872697	7.10327618264761	1.94379535487201	0.00395131391634843	0.0340344265903961	USP46-AS1	4	52659406	52661668	+	1048	lincRNA	USP46 antisense RNA 1 [Source:HGNC Symbol;Acc:HGNC:43991]	-
ENSG00000198342	14.7895498603899	9.54859249862355	19.4732958885362	0.930686632852539	0	4.09010670866369	14.6038127491832	1.67359778050541	3.15827622989543	0.00398559505594771	0.0341956049024531	ZNF442	19	12345949	12365905	-	6569	protein_coding	zinc finger protein 442 [Source:HGNC Symbol;Acc:HGNC:20877]	zf-C2H2
ENSG00000172794	29.5790997207798	15.9143208310392	14.1623970098445	7.44549306282031	0.948126843306475	0	19.8852725205545	2.79787330204226	2.80634519721599	0.00407466013161605	0.034765760001996	RAB37	17	74670578	74747335	+	5074	protein_coding	RAB37, member RAS oncogene family [Source:HGNC Symbol;Acc:HGNC:30268]	-
ENSG00000228157	42.2558567439711	32.8895963841478	29.2099438328043	6.51480642996777	14.2219026495971	11.2477934488251	34.7851323203077	10.6615008427967	1.70609445498023	0.00415581580414181	0.035290972728835	AC007952.2	17	19092974	19096837	+	3097	processed_transcript	novel transcript	-
ENSG00000248727	10.5639641859928	6.3657283324157	8.85149813115282	0	0	1.02252667716592	8.59373021652043	0.340842225721974	4.6339919198758	0.00416831521585527	0.0353101082334847	LINC01948	5	56457795	56481946	-	858	lincRNA	long intergenic non-protein coding RNA 1948 [Source:HGNC Symbol;Acc:HGNC:52772]	-
ENSG00000166592	36.9738746509747	24.4019586075935	18.5881460754209	7.44549306282031	0.948126843306475	9.2027400944933	26.6546597779964	5.86545333354003	2.1877468210102	0.00417202520533545	0.0353220746321765	RRAD	16	66921679	66925644	-	1709	protein_coding	RRAD, Ras related glycolysis inhibitor and calcium channel regulator [Source:HGNC Symbol;Acc:HGNC:10446]	-
ENSG00000172828	38.030271069574	18.0362302751778	16.8178464491904	9.30686632852539	3.7925073732259	2.04505335433184	24.2947825979807	5.04814235202771	2.25344567351147	0.004205666544752	0.0354507253977862	CES3	16	66961237	66975148	+	4935	protein_coding	carboxylesterase 3 [Source:HGNC Symbol;Acc:HGNC:1865]	-
ENSG00000242960	59.1581994415595	91.2421060979583	37.1762921508418	11.1682395942305	32.2363126724201	21.4730602204844	62.5255325634532	21.625870829045	1.52960716373382	0.00425731893327933	0.0356204122952865	FTH1P23	3	72929044	72929593	+	550	processed_pseudogene	ferritin heavy chain 1 pseudogene 23 [Source:HGNC Symbol;Acc:HGNC:37641]	-
ENSG00000285184	34.8610818137761	39.2553247165635	50.4535393475711	10.2375529613779	14.2219026495971	18.4054801889866	41.5233152926369	14.2883119333206	1.54517661097951	0.00428009341569524	0.0357366023955381	AC244033.2	1	150045660	150067701	-	3269	bidirectional_promoter_lncRNA	novel transcript	-
ENSG00000165591	23.2407212091841	20.1581397193164	15.0475468229598	5.58411979711524	1.89625368661295	4.09010670866369	19.4821359171534	3.85682673079729	2.33333492786812	0.00428304240728098	0.0357366023955381	FAAH2	X	57286706	57489196	+	2019	protein_coding	fatty acid amide hydrolase 2 [Source:HGNC Symbol;Acc:HGNC:26440]	-
ENSG00000233901	48.5942352555667	48.803917215187	37.1762921508418	19.5444192899033	18.014410022823	9.2027400944933	44.8581482071985	15.5871898024065	1.51849839436944	0.00428374362373833	0.0357366023955381	LINC01503	9	129332300	129359538	+	1594	lincRNA	long intergenic non-protein coding RNA 1503 [Source:HGNC Symbol;Acc:HGNC:51184]	-
ENSG00000150722	25.3535140463826	21.2190944413857	22.1287453278821	0.930686632852539	7.5850147464518	6.13516006299553	22.9004512718835	4.88362048076662	2.23535394185645	0.00437961897013833	0.0363000763697449	PPP1R1C	2	181954241	182131398	+	4887	protein_coding	protein phosphatase 1 regulatory inhibitor subunit 1C [Source:HGNC Symbol;Acc:HGNC:14940]	-
ENSG00000142611	16.9023426975884	15.9143208310392	2.65544943934585	1.86137326570508	0	0	11.8240376559912	0.620457755235026	4.21036697606567	0.00440438546754945	0.0364494771193561	PRDM16	1	3069168	3438621	+	9767	protein_coding	PR/SET domain 16 [Source:HGNC Symbol;Acc:HGNC:14000]	zf-C2H2
ENSG00000279491	7.39477493019494	2.12190944413857	9.7366479442681	0	0	0	6.41777743953387	0	5.17887951059121	0.00445043965646804	1	AP003733.4	11	61967794	61969490	+	1697	TEC	uncharacterized LOC399900 [Source:NCBI gene;Acc:399900]	-
ENSG00000267649	23.2407212091841	19.0971849972471	15.0475468229598	6.51480642996777	2.84438052991942	0	19.1284843431303	3.11972898662907	2.59504991233161	0.00450232082005664	0.0370177447103587	AC010327.4	19	55216660	55221616	+	1577	lincRNA	novel transcript	-
ENSG00000244459	20.0715319533863	10.6095472206928	5.31089887869169	0.930686632852539	1.89625368661295	0	11.9973260175903	0.942313439821829	3.64314352505348	0.00453821828188138	0.0372264330744828	AC147067.1	4	1574062	1580253	-	579	lincRNA	novel transcript	-
ENSG00000213928	15.8459462789892	11.6705019427621	15.9326966360751	0.930686632852539	0.948126843306475	4.09010670866369	14.4830482859421	1.98964006160757	2.88724353579855	0.00455446230296875	0.0373067969675783	IRF9	14	24161053	24166565	+	3794	protein_coding	interferon regulatory factor 9 [Source:HGNC Symbol;Acc:HGNC:6131]	IRF
ENSG00000196358	48.5942352555667	36.0724605503556	16.8178464491904	15.8216727584932	2.84438052991942	6.13516006299553	33.8281807517042	8.26707111713604	2.02398871662518	0.00457734740380769	0.0374543461061965	NTNG2	9	132161676	132244534	+	7845	protein_coding	netrin G2 [Source:HGNC Symbol;Acc:HGNC:14288]	-
ENSG00000268412	26.4099104649819	38.1943699944942	14.1623970098445	4.6534331642627	6.63688790314532	8.18021341732738	26.2555591564402	6.49017816157847	2.01571750384262	0.0046388834160324	0.0377169923434681	TRMT112P6	2	26028208	26028612	-	372	processed_pseudogene	tRNA methyltransferase subunit 11-2 pseudogene 6 [Source:HGNC Symbol;Acc:HGNC:44025]	-
ENSG00000275457	33.8046853951769	62.5963286020877	33.6356928983807	8.37617969567285	12.3256489629842	21.4730602204844	43.3455689652151	14.0582962930471	1.62840950047926	0.00473281062798276	0.0382782553420489	AL117332.1	20	21302731	21303704	-	974	antisense	novel transcript, antisense to XRN2	-
ENSG00000254827	15.8459462789892	20.1581397193164	8.85149813115282	2.79205989855762	0	3.06758003149777	14.9518613764861	1.95321331001846	2.94075163694128	0.00476431173302534	0.0384606905181969	SLC22A18AS	11	2887780	2903740	-	1782	protein_coding	solute carrier family 22 member 18 antisense [Source:HGNC Symbol;Acc:HGNC:10965]	-
ENSG00000135338	31.6918925579783	48.803917215187	142.50911991156	26.0592257198711	21.8069173960489	27.6082202834799	74.3349765615752	25.1581211331333	1.56842946233899	0.00476537336176684	0.0384606905181969	LCA5	6	79484991	79537458	-	5964	protein_coding	LCA5, lebercilin [Source:HGNC Symbol;Acc:HGNC:31923]	-
ENSG00000214456	7.39477493019494	12.7314566648314	5.31089887869169	0.930686632852539	0	0	8.47904349123934	0.310228877617513	4.61036941968481	0.00477718931666739	0.0385156191629581	PLIN5	19	4522531	4535224	-	4815	protein_coding	perilipin 5 [Source:HGNC Symbol;Acc:HGNC:33196]	-
ENSG00000157399	69.7221636275523	80.6325588772655	30.0950936459196	28.8512856184287	13.2737758062906	21.4730602204844	60.1499387169125	21.1993738817346	1.50026733422845	0.00478777854765403	0.0385759219468635	ARSE	X	2934632	2968310	-	2878	protein_coding	arylsulfatase E [Source:HGNC Symbol;Acc:HGNC:719]	-
ENSG00000220412	10.5639641859928	7.42668305448498	20.3584457016515	0	1.89625368661295	2.04505335433184	12.7830309807097	1.31376901364826	3.30481273140781	0.0048278616097911	0.0388223704239216	AL356234.1	6	137705423	137707201	-	1779	processed_pseudogene	protein tyrosine phosphatase, non-receptor type 11 (PTPN11) pseudogene	-
ENSG00000261678	6.33837851159566	7.42668305448498	4.42574906557641	0	0	0	6.06360354388568	0	5.08967895562659	0.00493167180408495	1	SCRT1	8	144330565	144336281	-	3779	protein_coding	scratch family transcriptional repressor 1 [Source:HGNC Symbol;Acc:HGNC:15950]	zf-C2H2
ENSG00000237693	6.33837851159566	7.42668305448498	4.42574906557641	0	0	0	6.06360354388568	0	5.08967895562659	0.00493167180408495	1	IRGM	5	150846523	150900736	+	2271	protein_coding	immunity related GTPase M [Source:HGNC Symbol;Acc:HGNC:29597]	-
ENSG00000170965	16.9023426975884	15.9143208310392	16.8178464491904	4.6534331642627	2.84438052991942	1.02252667716592	16.5448366592727	2.84011345711601	2.52912514053548	0.00501123678114562	0.0399418172680735	PLAC1	X	134565838	134764322	-	1916	protein_coding	placenta specific 1 [Source:HGNC Symbol;Acc:HGNC:9044]	-
ENSG00000173947	20.0715319533863	8.48763777655427	7.96634831803754	2.79205989855762	0	0	12.1751726826594	0.930686632852539	3.67464234303516	0.0050794637721569	0.0402976034555791	PIFO	1	111346288	111353013	+	4261	protein_coding	primary cilia formation [Source:HGNC Symbol;Acc:HGNC:27009]	-
ENSG00000235806	3.16918925579783	2.12190944413857	14.1623970098445	0	0	0	6.48449856992697	0	5.1988657766673	0.00508815565272209	1	AF241728.1	X	38770331	38799658	+	1180	lincRNA	novel transcript	-
ENSG00000250133	62.3273886973573	48.803917215187	34.520842711496	26.0592257198711	15.1700294929036	6.13516006299553	48.5507162080134	15.7881384252567	1.61183371811995	0.00525083645464951	0.0412949414272308	HOXC-AS2	12	53993810	53996785	-	2216	processed_transcript	HOXC cluster antisense RNA 2 [Source:HGNC Symbol;Acc:HGNC:43750]	-
ENSG00000233411	6.33837851159566	5.30477361034642	6.19604869180697	0	0	0	5.94640027124968	0	5.06456760588175	0.00527352236148495	1	AL359962.1	1	167457383	167458661	-	303	sense_intronic	novel transcript	-
ENSG00000214243	10.5639641859928	5.30477361034642	2.65544943934585	0	0	0	6.17472907856168	0	5.11341243761348	0.00527392489595538	1	AC004980.2	7	76650401	76650897	-	497	processed_pseudogene	pseudogene similar to part of RB-associated KRAB zinc finger RBAK	-
ENSG00000157601	30.635496139379	40.3162794386328	32.7505430852654	10.2375529613779	15.1700294929036	8.18021341732738	34.5674395544257	11.195931957203	1.62294029135442	0.00534570997393604	0.0417421487299475	MX1	21	41420304	41459214	+	8616	protein_coding	MX dynamin like GTPase 1 [Source:HGNC Symbol;Acc:HGNC:7532]	-
ENSG00000261270	11.620360604592	16.9752755531085	24.7841947672279	2.79205989855762	5.68876105983885	0	17.7932769749762	2.82694031946549	2.6421720579037	0.00541358674266344	0.0421011108591049	AC012181.2	16	56940278	56941342	+	601	sense_intronic	novel transcript, sense intronic to HERPUD1	-
ENSG00000273443	43.3122531625704	40.3162794386328	38.9465917770724	15.8216727584932	18.9625368661295	6.13516006299553	40.8583747927585	13.6397898958727	1.57639994614522	0.00544809955838416	0.0422839630036126	AL645608.8	1	1062208	1063288	-	829	lincRNA	novel transcript	-
ENSG00000172005	6.33837851159566	10.6095472206928	1.77029962623056	0	0	0	6.23940845283968	0	5.12714745141639	0.00549384214822536	1	MAL	2	95025677	95053996	+	1457	protein_coding	mal, T cell differentiation protein [Source:HGNC Symbol;Acc:HGNC:6817]	-
ENSG00000180938	31.6918925579783	29.7067322179399	36.2911423377266	10.2375529613779	12.3256489629842	9.2027400944933	32.5632557045483	10.5886473396185	1.6206220134988	0.00553299828624989	0.0427916743717767	ZNF572	8	124973298	124979389	+	3275	protein_coding	zinc finger protein 572 [Source:HGNC Symbol;Acc:HGNC:26758]	zf-C2H2
ENSG00000182931	5.28198209299638	5.30477361034642	7.08119850492226	0	0	0	5.88931806942169	0	5.05217299929249	0.00555761916090758	1	WFDC10B	20	45684653	45705019	-	630	protein_coding	WAP four-disulfide core domain 10B [Source:HGNC Symbol;Acc:HGNC:20479]	-
ENSG00000273391	24.2971176277834	40.3162794386328	17.7029962623056	5.58411979711524	9.48126843306475	7.15768674016146	27.4387977762406	7.40769165678048	1.88555808900818	0.00559768390329687	0.0432267152251077	AC083880.1	7	139359032	139359566	-	535	antisense	novel transcript, antisense to LUC7L2	-
ENSG00000249264	15.8459462789892	22.2800491634549	8.85149813115282	1.86137326570508	2.84438052991942	3.06758003149777	15.6591645245323	2.59111127570742	2.59476114513819	0.00560824604827244	0.0432610937230983	EEF1A1P9	4	105484698	105486080	+	1383	processed_pseudogene	eukaryotic translation elongation factor 1 alpha 1 pseudogene 9 [Source:HGNC Symbol;Acc:HGNC:3204]	-
ENSG00000119138	8.45117134879421	20.1581397193164	19.4732958885362	4.6534331642627	1.89625368661295	1.02252667716592	16.0275356522156	2.52407117601386	2.6554605908269	0.00563741912385941	0.0434027636601594	KLF9	9	70384597	70414624	-	5175	protein_coding	Kruppel like factor 9 [Source:HGNC Symbol;Acc:HGNC:1123]	zf-C2H2
ENSG00000104951	50.7070280927653	32.8895963841478	33.6356928983807	11.1682395942305	18.9625368661295	9.2027400944933	39.0774391250979	13.1111721849511	1.57141453612057	0.00571142903752667	0.0438189727804254	IL4I1	19	49889654	49929539	-	2563	protein_coding	interleukin 4 induced 1 [Source:HGNC Symbol;Acc:HGNC:19094]	-
ENSG00000058335	24.2971176277834	14.85336610897	13.2772471967292	1.86137326570508	5.68876105983885	2.04505335433184	17.4759103111609	3.19839589329192	2.44327745783029	0.00576877325857509	0.0441707613797769	RASGRF1	15	78959947	79090773	-	9929	protein_coding	Ras protein specific guanine nucleotide releasing factor 1 [Source:HGNC Symbol;Acc:HGNC:9875]	-
ENSG00000196136	16.9023426975884	9.54859249862355	5.31089887869169	0	0	2.04505335433184	10.5872780249679	0.681684451443948	4.00716005320735	0.00611230130148304	0.0459768260813609	SERPINA3	14	94612377	94624055	+	5007	protein_coding	serpin family A member 3 [Source:HGNC Symbol;Acc:HGNC:16]	-
ENSG00000230747	15.8459462789892	35.0115058282863	18.5881460754209	7.44549306282031	6.63688790314532	1.02252667716592	23.1485327275655	5.03496921437719	2.18706106915879	0.00618922866433448	0.0463288172902349	AC021188.1	2	96307263	96321731	-	740	antisense	novel transcript	-
ENSG00000115257	73.9477493019494	62.5963286020877	30.0950936459196	33.5047187826914	7.5850147464518	12.2703201259911	55.5463905166522	17.7866845517114	1.63627634396477	0.00628128492578425	0.0467380938969064	PCSK4	19	1481428	1490752	-	3792	protein_coding	proprotein convertase subtilisin/kexin type 4 [Source:HGNC Symbol;Acc:HGNC:8746]	-
ENSG00000236404	1.05639641859928	15.9143208310392	2.65544943934585	0	0	0	6.54205556299479	0	5.19709932366078	0.00630492005618614	1	VLDLR-AS1	9	2421597	2643359	-	5989	antisense	VLDLR antisense RNA 1 [Source:HGNC Symbol;Acc:HGNC:49621]	-
ENSG00000167100	27.4663068835812	18.0362302751778	23.8990449541126	5.58411979711524	6.63688790314532	6.13516006299553	23.1338607042905	6.11872258775203	1.91950135616134	0.00631815345849829	0.0469283137315996	SAMD14	17	50110040	50129882	-	7016	protein_coding	sterile alpha motif domain containing 14 [Source:HGNC Symbol;Acc:HGNC:27312]	-
ENSG00000176732	14.7895498603899	18.0362302751778	18.5881460754209	3.72274653141016	0	5.11263338582961	17.1379754036629	2.94512663907992	2.55217930118848	0.00638343492900285	0.0473217512215134	PFN4	2	24115371	24123477	-	1056	protein_coding	profilin family member 4 [Source:HGNC Symbol;Acc:HGNC:31103]	-
ENSG00000136449	21.1279283719855	21.2190944413857	17.7029962623056	5.58411979711524	4.74063421653237	4.09010670866369	20.0166730252256	4.80495357410377	2.05435184465833	0.00669316820064585	0.0487944338951778	MYCBPAP	17	50508384	50531501	+	6515	protein_coding	MYCBP associated protein [Source:HGNC Symbol;Acc:HGNC:19677]	-
ENSG00000062038	22.1843247905848	8.48763777655427	9.7366479442681	1.86137326570508	1.89625368661295	2.04505335433184	13.4695368371357	1.93422676888329	2.79813817293087	0.00686772833733122	0.0497837450195509	CDH3	16	68636189	68722616	+	6236	protein_coding	cadherin 3 [Source:HGNC Symbol;Acc:HGNC:1762]	-
ENSG00000177406	22.1843247905848	32.8895963841478	18.5881460754209	3.72274653141016	6.63688790314532	9.2027400944933	24.5540224167178	6.52079150968293	1.91681319904634	0.00688514418614585	0.0498160432291729	AC021054.1	12	630891	663706	+	3530	antisense	uncharacterized LOC100049716 [Source:NCBI gene;Acc:100049716]	-
ENSG00000166816	35.9174782323754	41.377234160702	16.8178464491904	15.8216727584932	0	3.06758003149777	31.3708529474226	6.29641759666364	2.30577854087997	0.00689338576771671	0.0498293500625259	LDHD	16	75111860	75116771	-	2359	protein_coding	lactate dehydrogenase D [Source:HGNC Symbol;Acc:HGNC:19708]	-
ENSG00000262468	32.7482889765776	36.0724605503556	12.3920973836139	5.58411979711524	5.68876105983885	10.2252667716592	27.0709489701824	7.16604920953777	1.91786795604547	0.00694028126134121	0.050073591925444	LINC01569	16	4243943	4253817	-	5237	lincRNA	long intergenic non-protein coding RNA 1569 [Source:HGNC Symbol;Acc:HGNC:51380]	-
ENSG00000226510	59.1581994415595	45.6210530489792	21.2435955147668	18.6137326570508	11.3775221196777	12.2703201259911	42.0076160017685	14.0871916342398	1.569887463103	0.00699513225413827	0.0503747814554454	UPK1A-AS1	19	35667948	35673291	-	795	antisense	UPK1A antisense RNA 1 [Source:HGNC Symbol;Acc:HGNC:40603]	-
ENSG00000254409	4.22558567439711	10.6095472206928	2.65544943934585	0	0	0	5.83019411147859	0	5.03059210044746	0.00700227239454447	1	AC087521.3	11	43921059	44001157	+	2397	sense_overlapping	novel transcript, sense overlapping C11orf96	-
ENSG00000128298	33.8046853951769	20.1581397193164	14.1623970098445	8.37617969567285	4.74063421653237	3.06758003149777	22.7084073747792	5.39479798123433	2.06220910131761	0.00701010757159442	0.0504353785274985	BAIAP2L2	22	38084889	38110670	-	2146	protein_coding	BAI1 associated protein 2 like 2 [Source:HGNC Symbol;Acc:HGNC:26203]	-
ENSG00000160191	39.0866674881732	45.6210530489792	22.1287453278821	9.30686632852539	18.014410022823	2.04505335433184	35.6121552883448	9.78877656856009	1.85281519031852	0.00716072449038654	0.0512516963687418	PDE9A	21	42653636	42775509	+	5266	protein_coding	phosphodiesterase 9A [Source:HGNC Symbol;Acc:HGNC:8795]	-
ENSG00000263004	15.8459462789892	11.6705019427621	8.85149813115282	1.86137326570508	1.89625368661295	1.02252667716592	12.1226487843014	1.59338454316132	2.91653888778337	0.00721606849204375	0.0514496703280217	AC007114.1	17	57078298	57085024	-	855	lincRNA	novel transcript	-
ENSG00000269959	3.16918925579783	10.6095472206928	3.54059925246113	0	0	0	5.7731119096506	0	5.01779615492664	0.00723402198660387	1	SPACA6P-AS	19	51685363	51693456	-	3962	lincRNA	SPACA6P antisense RNA [Source:HGNC Symbol;Acc:HGNC:49383]	-
ENSG00000149043	42.2558567439711	29.7067322179399	21.2435955147668	3.72274653141016	1.89625368661295	17.3829535118207	31.0687281588926	7.66731790994793	2.03052524305593	0.00728658298744037	0.0517943658954673	SYT8	11	1828307	1837521	+	4704	protein_coding	synaptotagmin 8 [Source:HGNC Symbol;Acc:HGNC:19264]	-
ENSG00000166145	36.9738746509747	26.5238680517321	19.4732958885362	6.51480642996777	11.3775221196777	6.13516006299553	27.6570128637477	8.00916287088033	1.78239577983869	0.00729422140469153	0.0518247015236286	SPINT1	15	40844018	40858207	+	3542	protein_coding	serine peptidase inhibitor, Kunitz type 1 [Source:HGNC Symbol;Acc:HGNC:11246]	-
ENSG00000176593	19.015135534787	28.6457774958706	49.5683895344558	7.44549306282031	11.3775221196777	11.2477934488251	32.4097675217045	10.0236028771077	1.70030682515251	0.00738046218046436	0.0522683583715521	AC008969.1	19	58002061	58011232	+	8787	processed_transcript	uncharacterized LOC100128398 [Source:NCBI gene;Acc:100128398]	-
ENSG00000272768	15.8459462789892	28.6457774958706	8.85149813115282	1.86137326570508	1.89625368661295	6.13516006299553	17.7810739686709	3.29759567177119	2.44036372241371	0.00743727409315968	0.0525441616732755	AC004854.2	7	44884953	44886393	+	1441	antisense	novel transcript, antisense to PURB	-
ENSG00000269680	17.9587391161877	10.6095472206928	7.08119850492226	0.930686632852539	2.84438052991942	0	11.8831616139343	1.25835572092399	3.21676568991037	0.00743991154229078	0.0525441616732755	AC008760.1	19	6748293	6751467	-	686	antisense	novel transcript, antisense to TRIP10	-
ENSG00000225362	31.6918925579783	37.1334152724249	27.4396442065737	8.37617969567285	5.68876105983885	16.3604268346548	32.088317345659	10.1417891967222	1.66752221560576	0.0076294336437031	0.0534407937457563	CT62	15	71110244	71115500	-	2855	protein_coding	cancer/testis antigen 62 [Source:HGNC Symbol;Acc:HGNC:27286]	-
ENSG00000264148	3.16918925579783	6.3657283324157	7.08119850492226	0	0	0	5.5387053643786	0	4.96423608294653	0.00779060898353822	1	AC138207.3	17	31008154	31008319	-	166	processed_pseudogene	tyrosine 3-monooxygenase/tryptophan 5-monooxygenase activation protein, epsilon polypeptide (YWHAE) pseudogene	-
ENSG00000170523	57.0454066043609	71.083966378642	21.2435955147668	9.30686632852539	23.7031710826619	17.3829535118207	49.7909894992566	16.7976636410026	1.56450666773911	0.00781855018874939	0.0542954874218708	KRT83	12	52314301	52321398	-	1875	protein_coding	keratin 83 [Source:HGNC Symbol;Acc:HGNC:6460]	-
ENSG00000267922	11.620360604592	8.48763777655427	12.3920973836139	2.79205989855762	0	0	10.8333652549201	0.930686632852539	3.51090608151031	0.00797164342559314	0.0551097201746828	AC007785.1	19	46101122	46196218	+	332	lincRNA	novel transcript	-
ENSG00000231551	9.50756776739349	13.7924113869007	31.8653932721502	1.86137326570508	0.948126843306475	7.15768674016146	18.3884574754814	3.322395616391	2.49291939265237	0.00800255416877078	0.0552737063543804	AC245100.4	1	148402516	148432545	+	3330	transcribed_unprocessed_pseudogene	phosphodiesterase 4D interacting protein (PDE4DIP) pseudogene	-
ENSG00000153982	21.1279283719855	44.5600983269099	33.6356928983807	12.098926227083	6.63688790314532	13.292846803157	33.1079065324254	10.6762203111284	1.63516725236996	0.00803586758442312	0.0554788792593199	GDPD1	17	59220467	59275967	+	2970	protein_coding	glycerophosphodiester phosphodiesterase domain containing 1 [Source:HGNC Symbol;Acc:HGNC:20883]	-
ENSG00000170608	33.8046853951769	35.0115058282863	24.7841947672279	13.9602994927881	10.4293952763712	5.11263338582961	31.2001286635637	9.83410938499631	1.65686912584029	0.00812890578446366	0.0559203250273507	FOXA3	19	45863989	45873797	+	2192	protein_coding	forkhead box A3 [Source:HGNC Symbol;Acc:HGNC:5023]	Fork
ENSG00000235652	9.50756776739349	6.3657283324157	6.19604869180697	0	0	1.02252667716592	7.35644826387205	0.340842225721974	4.40772744816942	0.00834126849841269	1	AL356599.1	6	145799409	145886585	+	6116	antisense	uncharacterized LOC100507557 [Source:NCBI gene;Acc:100507557]	-
ENSG00000143001	10.5639641859928	8.48763777655427	3.54059925246113	0.930686632852539	0	0	7.53073373833605	0.310228877617513	4.4377861019704	0.00834920063568481	1	TMEM61	1	54980792	54992293	+	1097	protein_coding	transmembrane protein 61 [Source:HGNC Symbol;Acc:HGNC:27296]	-
ENSG00000238123	6.33837851159566	6.3657283324157	3.54059925246113	0	0	0	5.4149020321575	0	4.9257260821955	0.00849827304796865	1	MID1IP1-AS1	X	38801568	38803883	-	376	antisense	MID1IP1 antisense RNA 1 [Source:HGNC Symbol;Acc:HGNC:40932]	-
ENSG00000205078	15.8459462789892	25.4629133296628	22.1287453278821	7.44549306282031	4.74063421653237	4.09010670866369	21.145868312178	5.42541132933879	1.95836495568451	0.00850191652008031	0.0575845667384294	SYCE1L	16	77199397	77213215	+	1244	protein_coding	synaptonemal complex central element protein 1 like [Source:HGNC Symbol;Acc:HGNC:37236]	-
ENSG00000141497	41.1994603253718	33.9505511062171	18.5881460754209	12.098926227083	7.5850147464518	10.2252667716592	31.2460525023366	9.96973591506468	1.64342532948369	0.0087794573229595	0.0589965718271426	ZMYND15	17	4740015	4746119	+	3303	protein_coding	zinc finger MYND-type containing 15 [Source:HGNC Symbol;Acc:HGNC:20997]	-
ENSG00000142405	8.45117134879421	4.24381888827713	3.54059925246113	0	0	0	5.41186316317749	0	4.92506761792001	0.00885679432645386	1	NLRP12	19	53793603	53824394	-	5088	protein_coding	NLR family pyrin domain containing 12 [Source:HGNC Symbol;Acc:HGNC:22938]	-
ENSG00000230583	11.620360604592	11.6705019427621	5.31089887869169	0	1.89625368661295	0	9.53392047534862	0.632084562204316	3.89279495885485	0.0089125176319118	0.0597340708764795	GTF2IRD1P1	7	66809993	66844882	-	3265	transcribed_unprocessed_pseudogene	GTF2I repeat domain containing 1 pseudogene 1 [Source:HGNC Symbol;Acc:HGNC:44136]	-
ENSG00000205755	22.1843247905848	26.5238680517321	23.8990449541126	12.098926227083	3.7925073732259	3.06758003149777	24.2024125988098	6.31967121060223	1.92797790507819	0.00899155405476667	0.0600282864055742	CRLF2	X	1187549	1212750	-	2010	protein_coding	cytokine receptor like factor 2 [Source:HGNC Symbol;Acc:HGNC:14281]	-
ENSG00000237840	28.5227033021805	24.4019586075935	32.7505430852654	0.930686632852539	8.53314158975827	13.292846803157	28.5584016650131	7.5855583419226	1.92422350169811	0.00902926040406653	0.0601494275184241	FAM21FP	10	45706431	45727231	-	2087	transcribed_unprocessed_pseudogene	family with sequence similarity 21 member F, pseudogene [Source:HGNC Symbol;Acc:HGNC:45011]	-
ENSG00000245522	28.5227033021805	21.2190944413857	46.9129400951099	6.51480642996777	14.2219026495971	10.2252667716592	32.2182459462254	10.3206586170747	1.64784580343442	0.00910556797840182	0.0604318610241425	AC026250.1	11	9754770	9759533	-	2632	lincRNA	uncharacterized LOC440028 [Source:NCBI gene;Acc:440028]	-
ENSG00000099251	41.1994603253718	31.8286416620785	33.6356928983807	8.37617969567285	18.014410022823	11.2477934488251	35.554598295277	12.5461277224403	1.50198505795102	0.00912193067657166	0.0604785183925353	HSD17B7P2	10	38356380	38378505	+	1506	transcribed_unprocessed_pseudogene	hydroxysteroid 17-beta dehydrogenase 7 pseudogene 2 [Source:HGNC Symbol;Acc:HGNC:28120]	-
ENSG00000272172	23.2407212091841	28.6457774958706	5.31089887869169	3.72274653141016	4.74063421653237	3.06758003149777	19.0657991945821	3.84365359314677	2.30078152457539	0.00913583987004421	0.0605185428702842	AC138696.2	8	143290399	143290621	-	223	antisense	novel transcript, antisense to ZNF696	-
ENSG00000271109	12.6767570231913	11.6705019427621	11.5069475704987	1.86137326570508	2.84438052991942	0	11.9514021788174	1.5685845985415	2.90956036715888	0.00929614857818075	0.061143399229301	AC008555.5	19	34849278	34860576	-	842	lincRNA	uncharacterized LOC102723540 [Source:NCBI gene;Acc:102723540]	-
ENSG00000228960	20.0715319533863	22.2800491634549	23.8990449541126	4.6534331642627	1.89625368661295	10.2252667716592	22.0835420236513	5.59165120751162	1.99381168230049	0.00944490471665478	0.0619519667314706	OR2A9P	7	144294480	144300934	+	3337	transcribed_unprocessed_pseudogene	olfactory receptor family 2 subfamily A member 9 pseudogene [Source:HGNC Symbol;Acc:HGNC:8236]	-
ENSG00000227939	20.0715319533863	13.7924113869007	10.6217977573834	1.86137326570508	0.948126843306475	5.11263338582961	14.8285803658901	2.64071116494705	2.50291880691947	0.00958416974952904	0.0624922009749826	RPL3P2	6	31280317	31281519	+	1203	processed_pseudogene	ribosomal protein L3 pseudogene 2 [Source:HGNC Symbol;Acc:HGNC:17834]	-
ENSG00000227719	3.16918925579783	7.42668305448498	17.7029962623056	0	0.948126843306475	1.02252667716592	9.43295619086282	0.656884506824132	3.87131062780678	0.00961651653967965	0.0625969270946548	AC006042.1	7	8114025	8116561	+	524	antisense	novel transcript	-
ENSG00000164047	14.7895498603899	6.3657283324157	1.77029962623056	0.930686632852539	0	0	7.64185927301205	0.310228877617513	4.45738634256747	0.00985236996878527	1	CAMP	3	48223347	48225491	+	745	protein_coding	cathelicidin antimicrobial peptide [Source:HGNC Symbol;Acc:HGNC:1472]	-
ENSG00000255568	17.9587391161877	11.6705019427621	10.6217977573834	0.930686632852539	2.84438052991942	3.06758003149777	13.4170129387777	2.28088239808991	2.56259594944316	0.00999503296768336	0.06413757590907	BRWD1-AS2	21	39313935	39314962	+	1028	antisense	BRWD1 antisense RNA 2 [Source:HGNC Symbol;Acc:HGNC:16423]	-
ENSG00000259405	24.2971176277834	16.9752755531085	22.1287453278821	2.79205989855762	0	10.2252667716592	21.133712836258	4.33910889007228	2.30247628459285	0.0100252251760299	0.0642726716707522	ISCA1P4	15	40948736	40948869	-	134	processed_pseudogene	iron-sulfur cluster assembly 1 pseudogene 4 [Source:HGNC Symbol;Acc:HGNC:38025]	-
ENSG00000159398	10.5639641859928	7.42668305448498	3.54059925246113	0	0	1.02252667716592	7.17708216431296	0.340842225721974	4.36858827529544	0.0100823158715336	1	CES5A	16	55846154	55956031	-	3204	protein_coding	carboxylesterase 5A [Source:HGNC Symbol;Acc:HGNC:26459]	-
ENSG00000246174	9.50756776739349	12.7314566648314	8.85149813115282	0	2.84438052991942	0	10.3635075211259	0.948126843306475	3.43314977721587	0.0102224530167979	0.0651888076040096	KCTD21-AS1	11	78139771	78175323	+	4095	antisense	KCTD21 antisense RNA 1 [Source:HGNC Symbol;Acc:HGNC:48674]	-
ENSG00000223820	15.8459462789892	23.3410038855242	22.1287453278821	1.86137326570508	1.89625368661295	10.2252667716592	20.4385651641318	4.66096457465908	2.1509434608901	0.0102862816715833	0.0654871969774715	CFL1P1	10	87817928	87845612	+	2695	transcribed_unprocessed_pseudogene	cofilin 1 pseudogene 1 [Source:HGNC Symbol;Acc:HGNC:28560]	-
ENSG00000258920	45.4250459997689	51.9867813813949	36.2911423377266	13.0296128599355	27.4956784558878	4.09010670866369	44.5676565729634	14.8717993414957	1.57638727208809	0.0103249778761548	0.0656791621207612	FOXN3-AS1	14	89417354	89419793	+	1077	antisense	FOXN3 antisense RNA 1 [Source:HGNC Symbol;Acc:HGNC:44290]	-
ENSG00000277745	54.9326137671624	38.1943699944942	16.8178464491904	10.2375529613779	13.2737758062906	13.292846803157	36.648276736949	12.2680585236085	1.57502509702375	0.0103307402414131	0.065688639872509	H2AFB3	X	155459415	155460005	-	591	protein_coding	H2A histone family member B3 [Source:HGNC Symbol;Acc:HGNC:14455]	-
ENSG00000129214	11.620360604592	15.9143208310392	17.7029962623056	0.930686632852539	4.74063421653237	3.06758003149777	15.0792258993123	2.91296696029423	2.3774485455653	0.0105644316006255	0.0668294550311791	SHBG	17	7613946	7633383	+	1972	protein_coding	sex hormone binding globulin [Source:HGNC Symbol;Acc:HGNC:10839]	-
ENSG00000274460	2.11279283719855	7.42668305448498	6.19604869180697	0	0	0	5.2451748611635	0	4.8846676504467	0.0106166706576728	1	AC092119.2	16	21950218	21951708	-	1491	lincRNA	novel transcript	-
ENSG00000117122	22.1843247905848	24.4019586075935	20.3584457016515	6.51480642996777	4.74063421653237	8.18021341732738	22.3149096999433	6.47855135460918	1.78665806120673	0.0109346626477498	0.0684808302277608	MFAP2	1	16974502	16980835	-	2915	protein_coding	microfibril associated protein 2 [Source:HGNC Symbol;Acc:HGNC:7033]	-
ENSG00000261441	17.9587391161877	9.54859249862355	12.3920973836139	0	0	5.11263338582961	13.2998096661417	1.70421112860987	3.00201776705181	0.0109921178540201	0.0687286750734278	AC124068.2	15	89335053	89336161	+	1109	antisense	novel transcript, antisense to POLG	-
ENSG00000277013	12.6767570231913	7.42668305448498	8.85149813115282	1.86137326570508	0	1.02252667716592	9.65164606960971	0.961299980957	3.32326220912754	0.0113307487754418	0.070307253714803	AC008556.1	19	33906352	33908391	+	2040	lincRNA	novel transcript	-
ENSG00000238164	9.50756776739349	14.85336610897	7.96634831803754	0.930686632852539	2.84438052991942	0	10.775760731467	1.25835572092399	3.07712728071649	0.0115961493766767	0.0712023948348259	TNFRSF14-AS1	1	2549920	2557031	-	6137	antisense	TNFRSF14 antisense RNA 1 [Source:HGNC Symbol;Acc:HGNC:26966]	-
ENSG00000256955	15.8459462789892	9.54859249862355	9.7366479442681	0	0	4.09010670866369	11.7103955739603	1.3633689028879	3.14296257539639	0.0116739524248371	0.0715446642545409	AC131009.2	12	131857420	131864538	+	770	lincRNA	novel transcript	-
ENSG00000256043	25.3535140463826	27.5848227738014	28.324794019689	6.51480642996777	6.63688790314532	13.292846803157	27.0877102799577	8.81484704542336	1.62698011347349	0.0118301873096849	0.07223555595171	CTSO	4	155924118	155953917	-	2954	protein_coding	cathepsin O [Source:HGNC Symbol;Acc:HGNC:2542]	-
ENSG00000279873	3.16918925579783	7.42668305448498	4.42574906557641	0	0	0	5.00720712528641	0	4.81491575660816	0.0122144968758894	1	LINC01126	2	43227210	43228855	+	1646	lincRNA	long intergenic non-protein coding RNA 1126 [Source:HGNC Symbol;Acc:HGNC:49275]	-
ENSG00000115194	38.030271069574	39.2553247165635	11.5069475704987	12.098926227083	9.48126843306475	4.09010670866369	29.597514452212	8.55676712293715	1.77861850080546	0.0122916459760471	0.0742570935304327	SLC30A3	2	27253684	27275817	-	5978	protein_coding	solute carrier family 30 member 3 [Source:HGNC Symbol;Acc:HGNC:11014]	-
ENSG00000141540	9.50756776739349	9.54859249862355	10.6217977573834	2.79205989855762	0	0	9.89265267446681	0.930686632852539	3.37998941698848	0.0123277589335137	0.0744459126483789	TTYH2	17	74213514	74262020	+	5375	protein_coding	tweety family member 2 [Source:HGNC Symbol;Acc:HGNC:13877]	-
ENSG00000261183	13.7331534417906	2.12190944413857	0.885149813115282	0	0	0	5.58007089968148	0	4.96602683340433	0.0124058241710379	1	SPINT1-AS1	15	40835808	40844387	-	1239	antisense	SPINT1 antisense RNA 1 [Source:HGNC Symbol;Acc:HGNC:53162]	-
ENSG00000272906	6.33837851159566	3.18286416620785	5.31089887869169	0	0	0	4.9440471854984	0	4.79860587302444	0.0126028526451339	1	AL353708.3	1	179881607	179882595	-	989	lincRNA	novel transcript, antisense to TOR1AIP1	-
ENSG00000273145	28.5227033021805	22.2800491634549	18.5881460754209	7.44549306282031	7.5850147464518	6.13516006299553	23.1302995136854	7.05522262408921	1.70874998140689	0.0127287534426684	0.076141638035204	BX537318.1	22	46013606	46015498	+	1207	lincRNA	novel transcript	-
ENSG00000231890	23.2407212091841	16.9752755531085	19.4732958885362	0	3.7925073732259	9.2027400944933	19.8964308836096	4.3317491559064	2.21656338471727	0.0127323675699844	0.076141638035204	DARS-AS1	2	135985176	136022593	+	6566	antisense	DARS antisense RNA 1 [Source:HGNC Symbol;Acc:HGNC:40170]	-
ENSG00000165695	27.4663068835812	28.6457774958706	15.9326966360751	7.44549306282031	7.5850147464518	7.15768674016146	24.0149270051756	7.39606484981119	1.6945881623614	0.0129100046637005	0.0767561182151569	AK8	9	132725578	132878777	-	2731	protein_coding	adenylate kinase 8 [Source:HGNC Symbol;Acc:HGNC:26526]	-
ENSG00000255363	9.50756776739349	7.42668305448498	13.2772471967292	0	0	3.06758003149777	10.0704993395359	1.02252667716592	3.349215572391	0.0129217051800946	0.0767959865264612	AP001189.5	11	76607853	76630427	-	1725	lincRNA	novel transcript	-
ENSG00000232347	7.39477493019494	7.42668305448498	0.885149813115282	0	0	0	5.2355359325984	0	4.87327146477983	0.0129599655111226	1	AL390728.5	1	247210691	247241823	-	706	lincRNA	novel transcript	-
ENSG00000276651	7.39477493019494	7.42668305448498	0.885149813115282	0	0	0	5.2355359325984	0	4.87327146477983	0.0129599655111226	1	AC007950.2	15	63500737	63503083	-	2347	lincRNA	novel transcript	-
ENSG00000164898	32.7482889765776	10.6095472206928	26.5544943934585	5.58411979711524	9.48126843306475	4.09010670866369	23.3041101969096	6.38516497961456	1.86539767180583	0.0129973275684836	0.0771650199082555	FMC1	7	139339457	139346319	+	1524	protein_coding	formation of mitochondrial complex V assembly factor 1 homolog [Source:HGNC Symbol;Acc:HGNC:26946]	-
ENSG00000133106	13.7331534417906	15.9143208310392	14.1623970098445	0	5.68876105983885	2.04505335433184	14.6032904275581	2.5779381380569	2.50225545419786	0.013167346864129	0.0778645992446093	EPSTI1	13	42886388	42992271	-	4924	protein_coding	epithelial stromal interaction 1 [Source:HGNC Symbol;Acc:HGNC:16465]	-
ENSG00000204397	8.45117134879421	2.12190944413857	4.42574906557641	0	0	0	4.9996099528364	0	4.81302744067798	0.013235860807028	1	CARD16	11	105041326	105101431	-	1688	protein_coding	caspase recruitment domain family member 16 [Source:HGNC Symbol;Acc:HGNC:33701]	-
ENSG00000260572	8.45117134879421	2.12190944413857	4.42574906557641	0	0	0	4.9996099528364	0	4.81302744067798	0.013235860807028	1	AC069224.1	3	160753428	160755142	-	1715	antisense	novel transcript, antisense to PPM1L	-
ENSG00000130045	24.2971176277834	26.5238680517321	19.4732958885362	10.2375529613779	7.5850147464518	2.04505335433184	23.4314271893506	6.62254035405386	1.81124829890872	0.0134624765002507	0.0790624813565141	NXNL2	9	88534033	88584274	+	2498	protein_coding	nucleoredoxin like 2 [Source:HGNC Symbol;Acc:HGNC:30482]	-
ENSG00000269386	17.9587391161877	10.6095472206928	12.3920973836139	2.79205989855762	0.948126843306475	4.09010670866369	13.6534612401648	2.61009781684259	2.39512249444847	0.0135695547500513	0.0795186336906711	RAB11B-AS1	19	8374373	8390685	-	1156	antisense	RAB11B antisense RNA 1 [Source:HGNC Symbol;Acc:HGNC:44178]	-
ENSG00000226314	5.28198209299638	4.24381888827713	15.9326966360751	0.930686632852539	0.948126843306475	0	8.48616587244953	0.626271158719671	3.74344135839835	0.0137786528318003	0.0803498278173384	ZNF192P1	6	28161769	28169594	+	2547	transcribed_unprocessed_pseudogene	zinc finger protein 192 pseudogene 1 [Source:HGNC Symbol;Acc:HGNC:18777]	-
ENSG00000179304	7.39477493019494	78.5106494331269	6.19604869180697	6.51480642996777	7.5850147464518	6.13516006299553	30.7004910183763	6.7449937464717	2.18122340329044	0.0137978260320667	0.0803871069507487	FAM156B	X	52891306	52908560	+	4456	protein_coding	family with sequence similarity 156 member B [Source:HGNC Symbol;Acc:HGNC:31962]	-
ENSG00000185168	15.8459462789892	5.30477361034642	4.42574906557641	0.930686632852539	0	1.02252667716592	8.52548965163733	0.651071103339487	3.71683963605753	0.0139680352086388	0.0811941555133538	LINC00482	17	81303771	81309248	-	2197	lincRNA	long intergenic non-protein coding RNA 482 [Source:HGNC Symbol;Acc:HGNC:26816]	-
ENSG00000179954	17.9587391161877	18.0362302751778	7.08119850492226	2.79205989855762	2.84438052991942	3.06758003149777	14.3587226320959	2.90134015332494	2.3022209835558	0.0139803364375421	0.0812188068972158	SSC5D	19	55488404	55519098	+	7314	protein_coding	scavenger receptor cysteine rich family member with 5 domains [Source:HGNC Symbol;Acc:HGNC:26641]	-
ENSG00000049769	36.9738746509747	20.1581397193164	21.2435955147668	10.2375529613779	9.48126843306475	0	26.1252032950193	6.57294046481423	1.97784520181987	0.0139876722290669	0.0812188068972158	PPP1R3F	X	49269843	49301461	+	4173	protein_coding	protein phosphatase 1 regulatory subunit 3F [Source:HGNC Symbol;Acc:HGNC:14944]	-
ENSG00000165887	27.4663068835812	37.1334152724249	27.4396442065737	0.930686632852539	17.0662831795165	8.18021341732738	30.6797887875266	8.72572774323215	1.81452151609241	0.0139890200942648	0.0812188068972158	ANKRD2	10	97572499	97583884	+	1451	protein_coding	ankyrin repeat domain 2 [Source:HGNC Symbol;Acc:HGNC:495]	-
ENSG00000255008	3.16918925579783	9.54859249862355	7.08119850492226	0.930686632852539	0	0	6.59966008644788	0.310228877617513	4.25334535091113	0.0140333690610721	1	AP000442.1	11	59561146	59566074	-	769	lincRNA	novel transcript	-
ENSG00000275234	9.50756776739349	7.42668305448498	14.1623970098445	2.79205989855762	0	1.02252667716592	10.365549277241	1.27152885857451	3.02163908888987	0.0140972822209893	0.0816042210235726	AC010503.4	19	6469465	6470152	+	688	antisense	novel transcript, antisense to DENND1C	-
ENSG00000089820	33.8046853951769	18.0362302751778	15.0475468229598	7.44549306282031	7.5850147464518	4.09010670866369	22.2961541644382	6.37353817264527	1.79810864813711	0.014493705650878	0.0835235098883995	ARHGAP4	X	153907367	153934999	-	5580	protein_coding	Rho GTPase activating protein 4 [Source:HGNC Symbol;Acc:HGNC:674]	-
ENSG00000136383	23.2407212091841	7.42668305448498	7.96634831803754	0	2.84438052991942	3.06758003149777	12.8779175272355	1.9706535204724	2.71782113667803	0.0145426584932265	0.0837409607208874	ALPK3	15	84816680	84873482	+	10940	protein_coding	alpha kinase 3 [Source:HGNC Symbol;Acc:HGNC:17574]	-
ENSG00000130775	50.7070280927653	33.9505511062171	15.9326966360751	13.9602994927881	13.2737758062906	6.13516006299553	33.5300919450191	11.1230784540248	1.58226925611795	0.0146526148695796	0.0841553805079515	THEMIS2	1	27872543	27886685	+	4621	protein_coding	thymocyte selection associated family member 2 [Source:HGNC Symbol;Acc:HGNC:16839]	-
ENSG00000270194	44.3686495811696	15.9143208310392	26.5544943934585	9.30686632852539	10.4293952763712	9.2027400944933	28.9458216018891	9.64633389979664	1.58414637528398	0.0148744592329811	0.0851115782311442	AC097359.2	3	37241789	37244177	-	2389	antisense	novel transcript, antisense to GOLGA4	-
ENSG00000231290	0	11.6705019427621	5.31089887869169	0	0	0	5.6604669404846	0	4.99242007297391	0.014906832220108	1	APCDD1L-DT	20	58515379	58619888	+	4940	processed_transcript	APCDD1L divergent transcript [Source:HGNC Symbol;Acc:HGNC:27152]	-
ENSG00000250790	1.05639641859928	11.6705019427621	7.96634831803754	0.930686632852539	0	0	6.89774889313298	0.310228877617513	4.3176803009511	0.0149388754099569	1	AC127070.2	12	132911470	132914732	+	3263	lincRNA	novel transcript	-
ENSG00000260430	22.1843247905848	29.7067322179399	20.3584457016515	13.0296128599355	4.74063421653237	3.06758003149777	24.0831675700587	6.9459423693219	1.78323035806613	0.0149747418757714	0.085558029111849	AC099518.1	16	19086856	19098110	+	841	lincRNA	novel transcript	-
ENSG00000123201	17.9587391161877	13.7924113869007	22.1287453278821	1.86137326570508	0.948126843306475	9.2027400944933	17.9599652769901	4.00408006783495	2.18642697271031	0.0150708096526868	0.0859153497997998	GUCY1B2	13	50994511	51080862	-	4060	transcribed_unitary_pseudogene	guanylate cyclase 1 soluble subunit beta 2 (pseudogene) [Source:HGNC Symbol;Acc:HGNC:4686]	-
ENSG00000273084	16.9023426975884	15.9143208310392	8.85149813115282	2.79205989855762	2.84438052991942	3.06758003149777	13.8893872199268	2.90134015332494	2.25577189817279	0.0150961397755996	0.0859959796405496	AC092171.5	7	5428731	5429672	+	942	lincRNA	novel transcript	-
ENSG00000138669	11.620360604592	53.0477361034642	112.414026265641	20.4751059227559	9.48126843306475	27.6082202834799	59.0273743245657	19.1881982131002	1.62759262296809	0.0151446238297753	0.0862082900343557	PRKG2	4	81087370	81215117	-	5116	protein_coding	protein kinase cGMP-dependent 2 [Source:HGNC Symbol;Acc:HGNC:9416]	-
ENSG00000186994	34.8610818137761	27.5848227738014	17.7029962623056	5.58411979711524	1.89625368661295	15.3379001574888	26.7163002832944	7.60609121373901	1.82084224264075	0.0153028832245206	0.086883603121264	KANK3	19	8322584	8343262	-	3594	protein_coding	KN motif and ankyrin repeat domains 3 [Source:HGNC Symbol;Acc:HGNC:24796]	-
ENSG00000273888	21.1279283719855	35.0115058282863	33.6356928983807	6.51480642996777	16.1181563362101	8.18021341732738	29.9250423662175	10.2710587278351	1.54280019002754	0.0153492693228469	0.0870188111499895	FRMD6-AS1	14	51649516	51651744	-	2229	antisense	FRMD6 antisense RNA 1 [Source:HGNC Symbol;Acc:HGNC:20129]	-
ENSG00000267498	7.39477493019494	4.24381888827713	2.65544943934585	0	0	0	4.76468108593931	0	4.74037178719835	0.0153504485587474	1	AC007786.1	19	29213235	29215815	+	817	lincRNA	uncharacterized LOC105372352 [Source:NCBI gene;Acc:105372352]	-
ENSG00000226856	16.9023426975884	11.6705019427621	6.19604869180697	0	3.7925073732259	1.02252667716592	11.5896311107192	1.60501135013061	2.84559041684868	0.0154804603519725	0.0875688292537077	THORLNC	2	118132128	118222250	-	2253	lincRNA	testis associated oncogenic lncRNA [Source:HGNC Symbol;Acc:HGNC:53788]	-
ENSG00000240541	5.28198209299638	7.42668305448498	6.19604869180697	0.930686632852539	0	0	6.30157127976278	0.310228877617513	4.18581437316786	0.0155066254896614	1	TM4SF1-AS1	3	149377778	149386583	+	931	antisense	TM4SF1 antisense RNA 1 [Source:HGNC Symbol;Acc:HGNC:40587]	-
ENSG00000079385	4.22558567439711	5.30477361034642	4.42574906557641	0	0	0	4.65203611677331	0	4.70947950652509	0.0157469251162465	1	CEACAM1	19	42507304	42561234	-	5524	protein_coding	carcinoembryonic antigen related cell adhesion molecule 1 [Source:HGNC Symbol;Acc:HGNC:1814]	-
ENSG00000132517	12.6767570231913	19.0971849972471	5.31089887869169	2.79205989855762	2.84438052991942	0	12.3616136330434	1.87881347615901	2.69372891262775	0.0158283857014189	0.0889478911401005	SLC52A1	17	5032600	5052009	-	3934	protein_coding	solute carrier family 52 member 1 [Source:HGNC Symbol;Acc:HGNC:30225]	-
ENSG00000255362	20.0715319533863	11.6705019427621	8.85149813115282	0	5.68876105983885	0	13.5311773424337	1.89625368661295	2.82078076352224	0.0158417460073294	0.0889845730560688	AP000785.2	11	76210956	76216025	-	388	lincRNA	novel transcript	-
ENSG00000263818	7.39477493019494	14.85336610897	12.3920973836139	1.86137326570508	0.948126843306475	3.06758003149777	11.5467461409263	1.95902671350311	2.57026295404389	0.0159484107125568	0.0894775572946264	RDM1P5	17	39057019	39113190	+	4171	transcribed_processed_pseudogene	RDM1 pseudogene 5 [Source:HGNC Symbol;Acc:HGNC:53921]	-
ENSG00000196337	24.2971176277834	13.7924113869007	14.1623970098445	3.72274653141016	5.68876105983885	4.09010670866369	17.4173086748429	4.5005380999709	1.94945380108134	0.0161295853858249	0.0901269620620183	CGB7	19	49054275	49058860	-	3386	protein_coding	chorionic gonadotropin subunit beta 7 [Source:HGNC Symbol;Acc:HGNC:16451]	-
ENSG00000231952	15.8459462789892	19.0971849972471	22.1287453278821	4.6534331642627	2.84438052991942	8.18021341732738	19.0239588680394	5.22600903716983	1.87394514402659	0.0161372072660841	0.0901269620620183	DPY19L1P2	7	32812757	32838570	+	915	unprocessed_pseudogene	DPY19L1 pseudogene 2 [Source:HGNC Symbol;Acc:HGNC:22851]	-
ENSG00000101280	8.45117134879421	10.6095472206928	21.2435955147668	5.58411979711524	0	0	13.4347713614179	1.86137326570508	2.8335947476233	0.0162384827741594	0.0905573712922382	ANGPT4	20	869899	916317	-	4676	protein_coding	angiopoietin 4 [Source:HGNC Symbol;Acc:HGNC:487]	-
ENSG00000240914	35.9174782323754	20.1581397193164	10.6217977573834	0.930686632852539	9.48126843306475	6.13516006299553	22.2324719030251	5.51570504297094	2.0101526160134	0.0163142464910331	0.090829147047753	RPL15P2	14	94800849	94801463	-	615	processed_pseudogene	ribosomal protein L15 pseudogene 2 [Source:HGNC Symbol;Acc:HGNC:19803]	-
ENSG00000259404	4.22558567439711	4.24381888827713	5.31089887869169	0	0	0	4.59343448045531	0	4.69321728276284	0.0165481156639561	1	EFL1P1	15	84080168	84126604	+	1798	transcribed_unprocessed_pseudogene	elongation factor like GTPase 1 pseudogene 1 [Source:HGNC Symbol;Acc:HGNC:31739]	-
ENSG00000230666	4.22558567439711	4.24381888827713	5.31089887869169	0	0	0	4.59343448045531	0	4.69321728276284	0.0165481156639561	1	CEACAM22P	19	44537058	44620821	-	3170	transcribed_unprocessed_pseudogene	carcinoembryonic antigen related cell adhesion molecule 22, pseudogene [Source:HGNC Symbol;Acc:HGNC:38029]	-
ENSG00000258057	11.620360604592	20.1581397193164	13.2772471967292	0.930686632852539	5.68876105983885	3.06758003149777	15.0185825068792	3.22900924139638	2.21804049238587	0.0167308113347846	0.0925081070989426	BCDIN3D-AS1	12	49828542	49841143	+	3586	antisense	BCDIN3D antisense RNA 1 [Source:HGNC Symbol;Acc:HGNC:44113]	-
ENSG00000260285	28.5227033021805	21.2190944413857	17.7029962623056	10.2375529613779	1.89625368661295	7.15768674016146	22.4815980019573	6.43049779605078	1.80319605623755	0.0167891908809921	0.0925619979128965	AL133367.1	14	103525010	103529072	-	4063	antisense	novel transcript, antisense to TRMT61A	-
ENSG00000136688	16.9023426975884	9.54859249862355	9.7366479442681	2.79205989855762	1.89625368661295	2.04505335433184	12.0625277134934	2.2444556465008	2.42125926341067	0.0167936533409825	0.0925619979128965	IL36G	2	112973203	112985665	+	1380	protein_coding	interleukin 36 gamma [Source:HGNC Symbol;Acc:HGNC:15741]	-
ENSG00000283696	17.9587391161877	16.9752755531085	11.5069475704987	3.72274653141016	5.68876105983885	0	15.4803207465983	3.137169197083	2.28546440004826	0.0168341820967733	0.0927357756137187	AL592295.4	1	161399409	161422424	+	997	lincRNA	novel transcript	-
ENSG00000160323	45.4250459997689	31.8286416620785	12.3920973836139	6.51480642996777	12.3256489629842	10.2252667716592	29.8819283484871	9.68857405487039	1.62077145634677	0.0168458574090975	0.0927473147503998	ADAMTS13	9	133414358	133459402	+	5708	protein_coding	ADAM metallopeptidase with thrombospondin type 1 motif 13 [Source:HGNC Symbol;Acc:HGNC:1366]	-
ENSG00000257108	17.9587391161877	9.54859249862355	5.31089887869169	3.72274653141016	0	0	10.939410164501	1.24091551047005	3.10927320268907	0.0168543738154548	0.0927473147503998	NHLRC4	16	566996	569495	+	2105	protein_coding	NHL repeat containing 4 [Source:HGNC Symbol;Acc:HGNC:26700]	-
ENSG00000135549	14.7895498603899	24.4019586075935	14.1623970098445	2.79205989855762	8.53314158975827	1.02252667716592	17.784635159276	4.11590938849394	2.10035178330249	0.016882447550182	0.092770119975707	PKIB	6	122471917	122726373	+	3432	protein_coding	cAMP-dependent protein kinase inhibitor beta [Source:HGNC Symbol;Acc:HGNC:9018]	-
ENSG00000178445	24.2971176277834	28.6457774958706	30.9802434590349	13.0296128599355	4.74063421653237	11.2477934488251	27.974379527563	9.67268017509769	1.53419053876167	0.0168947210362263	0.092770119975707	GLDC	9	6532464	6645783	-	8939	protein_coding	glycine decarboxylase [Source:HGNC Symbol;Acc:HGNC:4313]	-
ENSG00000226174	5.28198209299638	6.3657283324157	13.2772471967292	0	0	2.04505335433184	8.30831920738044	0.681684451443948	3.66447400918014	0.0169435659363195	0.0929256250465142	TEX22	14	105398579	105450106	+	2837	protein_coding	testis expressed 22 [Source:HGNC Symbol;Acc:HGNC:40026]	-
ENSG00000267394	20.0715319533863	11.6705019427621	15.0475468229598	7.44549306282031	0	1.02252667716592	15.5965269063694	2.82267324666208	2.45167494526302	0.0171423837329568	0.0936617448095987	AC004596.1	17	44198882	44216565	+	528	antisense	novel transcript, antisense to ATXN7L3	-
ENSG00000272267	8.45117134879421	10.6095472206928	4.42574906557641	0.930686632852539	0.948126843306475	0	7.82882254502115	0.626271158719671	3.6131514546088	0.0171954987095314	1	AC021242.3	8	9555144	9556520	-	1377	antisense	novel transcript, antisense to TNKS	-
ENSG00000238062	6.33837851159566	2.12190944413857	10.6217977573834	0	0	1.02252667716592	6.36069523770587	0.340842225721974	4.20622460440425	0.0172343387664945	1	SPATA3-AS1	2	230984368	230996032	-	3693	lincRNA	SPATA3 antisense RNA 1 (head to head) [Source:HGNC Symbol;Acc:HGNC:28013]	-
ENSG00000235027	17.9587391161877	5.30477361034642	7.96634831803754	0.930686632852539	0	3.06758003149777	10.4099536815239	1.33275555478344	2.98881951288693	0.0173228215212921	0.0943124578221904	AC068580.3	11	1760348	1762486	+	2015	antisense	novel transcript	-
ENSG00000165215	7.39477493019494	2.12190944413857	4.42574906557641	0	0	0	4.64747781330331	0	4.70825885201257	0.0173284150211845	1	CLDN3	7	73768997	73770270	-	1274	protein_coding	claudin 3 [Source:HGNC Symbol;Acc:HGNC:2045]	-
ENSG00000260563	25.3535140463826	29.7067322179399	25.6693445803432	9.30686632852539	13.2737758062906	5.11263338582961	26.9098636148886	9.23109184021522	1.53789640018764	0.0173519862400616	0.0943709898977527	AC132872.1	17	82293716	82294910	+	1195	lincRNA	novel transcript	-
ENSG00000254887	19.015135534787	14.85336610897	8.85149813115282	0.930686632852539	2.84438052991942	5.11263338582961	14.2399999249699	2.96256684953386	2.2744837032074	0.0173714295848614	0.0944433273929433	AC010247.1	19	42132555	42137099	+	897	processed_transcript	uncharacterized LOC100505622 [Source:NCBI gene;Acc:100505622]	-
ENSG00000277383	19.015135534787	21.2190944413857	13.2772471967292	3.72274653141016	6.63688790314532	4.09010670866369	17.837159057634	4.81658038107306	1.88427324786387	0.0174584839600225	0.094782553278724	AC010331.1	19	47607873	47608454	-	582	antisense	novel transcript, antisense to GLTSCR1	-
ENSG00000259658	10.5639641859928	20.1581397193164	20.3584457016515	0	3.7925073732259	7.15768674016146	17.0268498689869	3.65006470446245	2.23943740510492	0.017468301115514	0.0948023754504156	AC027559.1	15	101732201	101746870	-	970	transcribed_unprocessed_pseudogene	putative ubiquitin-conjugating enzyme E2Q2-like protein [Source:NCBI gene;Acc:100128108]	-
ENSG00000133466	15.8459462789892	10.6095472206928	23.8990449541126	2.79205989855762	3.7925073732259	6.13516006299553	16.7848461512649	4.23990911159302	1.99750326025454	0.0177173721420428	0.0955470349645418	C1QTNF6	22	37180167	37199385	-	7143	protein_coding	C1q and TNF related 6 [Source:HGNC Symbol;Acc:HGNC:14343]	-
ENSG00000230479	9.50756776739349	8.48763777655427	11.5069475704987	0	2.84438052991942	1.02252667716592	9.83405103814881	1.28896906902845	2.93419134797552	0.0177837563599688	0.0958714074454841	AP000695.1	21	36430360	36481070	+	893	antisense	novel transcript	-
ENSG00000204257	20.0715319533863	13.7924113869007	7.08119850492226	0.930686632852539	1.89625368661295	5.11263338582961	13.6483806150697	2.6465245684317	2.37834135612334	0.0178419897575922	0.0960842705859823	HLA-DMA	6	32948613	32969094	-	2534	protein_coding	major histocompatibility complex, class II, DM alpha [Source:HGNC Symbol;Acc:HGNC:4934]	-
ENSG00000272702	42.2558567439711	22.2800491634549	18.5881460754209	6.51480642996777	10.4293952763712	11.2477934488251	27.7080173276156	9.39733171838805	1.55944494460088	0.0178907289509736	0.0963130103715754	AC010913.1	2	73113018	73115907	+	2890	processed_transcript	novel transcript	-
ENSG00000270419	6.33837851159566	8.48763777655427	3.54059925246113	0	0	1.02252667716592	6.12220518020368	0.340842225721974	4.13983637915156	0.0181122948134305	1	CAHM	6	163413065	163413960	-	896	lincRNA	colon adenocarcinoma hypermethylated [Source:HGNC Symbol;Acc:HGNC:42860]	-
ENSG00000275494	24.2971176277834	29.7067322179399	14.1623970098445	1.86137326570508	10.4293952763712	7.15768674016146	22.7220822851893	6.48281842741259	1.80876694407186	0.0181126324232291	0.0972352386547302	AC133552.5	16	25106569	25107102	-	534	sense_intronic	novel transcript	-
ENSG00000253978	12.6767570231913	19.0971849972471	9.7366479442681	0	4.74063421653237	3.06758003149777	13.8368633215688	2.60273808267671	2.41372643902219	0.0181232596956794	0.0972583308275987	CTB-178M22.2	5	168229583	168232357	-	503	antisense	uncharacterized LOC101927862 [Source:NCBI gene;Acc:101927862]	-
ENSG00000162687	6.33837851159566	10.6095472206928	66.3862359836462	1.86137326570508	9.48126843306475	8.18021341732738	27.7780539053116	6.5076183720324	2.10543790730538	0.0185042017452348	0.0988541007063882	KCNT2	1	196225779	196609225	-	7100	protein_coding	potassium sodium-activated channel subfamily T member 2 [Source:HGNC Symbol;Acc:HGNC:18866]	-
ENSG00000196628	3.16918925579783	5.30477361034642	9.7366479442681	0	0.948126843306475	0	6.07020360347078	0.316042281102158	4.13826628688305	0.0191762631782453	1	TCF4	18	55222331	55664787	-	27828	protein_coding	transcription factor 4 [Source:HGNC Symbol;Acc:HGNC:11634]	bHLH
ENSG00000105519	23.2407212091841	27.5848227738014	26.5544943934585	15.8216727584932	2.84438052991942	5.11263338582961	25.7933461254813	7.92622889141407	1.69626695402284	0.0192299461207124	0.101706371381477	CAPS	19	5911707	5915877	+	4097	protein_coding	calcyphosine [Source:HGNC Symbol;Acc:HGNC:1487]	-
ENSG00000071242	31.6918925579783	21.2190944413857	11.5069475704987	2.79205989855762	11.3775221196777	3.06758003149777	21.4726448566209	5.74572068324436	1.89363950178534	0.0193472105013753	0.102291389772574	RPS6KA2	6	166409364	166906451	-	8243	protein_coding	ribosomal protein S6 kinase A2 [Source:HGNC Symbol;Acc:HGNC:10431]	-
ENSG00000176532	9.50756776739349	1.06095472206928	3.54059925246113	0	0	0	4.7030405806413	0	4.723761844411	0.0194734259330974	1	PRR15	7	29563811	29567295	+	1982	protein_coding	proline rich 15 [Source:HGNC Symbol;Acc:HGNC:22310]	-
ENSG00000196364	13.7331534417906	8.48763777655427	2.65544943934585	0	0	2.04505335433184	8.29208021923024	0.681684451443948	3.64812061149193	0.0196402043102799	0.103334569023829	PRSS29P	16	1260952	1263845	-	1966	transcribed_unprocessed_pseudogene	serine protease 29, pseudogene [Source:HGNC Symbol;Acc:HGNC:17542]	-
ENSG00000159761	27.4663068835812	14.85336610897	4.42574906557641	5.58411979711524	1.89625368661295	2.04505335433184	15.5818073527092	3.17514227935334	2.28090456230088	0.0197790309772591	0.103789283711726	C16orf86	16	67666816	67668758	+	1789	protein_coding	chromosome 16 open reading frame 86 [Source:HGNC Symbol;Acc:HGNC:33755]	-
ENSG00000213963	12.6767570231913	13.7924113869007	23.0138951409973	1.86137326570508	5.68876105983885	5.11263338582961	16.4943545170298	4.22092257045785	1.97575514758899	0.0200313791140326	0.104513713859636	AC019080.1	2	177283508	177392691	-	7171	sense_overlapping	uncharacterized LOC100130691 [Source:NCBI gene;Acc:100130691]	-
ENSG00000226744	5.28198209299638	5.30477361034642	2.65544943934585	0	0	0	4.41406838089622	0	4.63037281272375	0.0201039113095857	1	AC005326.1	7	97870167	97870289	+	123	processed_pseudogene	pseudogene similar to asparagine synthetase ASNS	-
ENSG00000273472	13.7331534417906	14.85336610897	23.8990449541126	3.72274653141016	6.63688790314532	4.09010670866369	17.4951881682911	4.81658038107306	1.86403006839922	0.0201167537869425	0.104837627778388	AC096733.2	4	140756528	140757921	+	1394	lincRNA	novel transcript	-
ENSG00000100979	32.7482889765776	31.8286416620785	23.8990449541126	6.51480642996777	18.9625368661295	4.09010670866369	29.4919918642562	9.85581666825365	1.574524782569	0.0203058174729251	0.105169982861025	PLTP	20	45898621	45912155	-	2541	protein_coding	phospholipid transfer protein [Source:HGNC Symbol;Acc:HGNC:9093]	-
ENSG00000281091	9.50756776739349	7.42668305448498	6.19604869180697	1.86137326570508	0	0	7.71009983789515	0.620457755235026	3.59983612482729	0.0203748292769509	1	AL606763.1	X	103404777	103408299	+	462	lincRNA	novel transcript	-
ENSG00000225969	6.33837851159566	15.9143208310392	3.54059925246113	0.930686632852539	0.948126843306475	1.02252667716592	8.59776619836535	0.967113384441645	3.1468656996132	0.0204123488573035	0.105492391153291	ABHD11-AS1	7	73735038	73736158	+	662	transcribed_unitary_pseudogene	ABHD11 antisense RNA 1 (tail to tail) [Source:HGNC Symbol;Acc:HGNC:18289]	-
ENSG00000177989	20.0715319533863	29.7067322179399	13.2772471967292	7.44549306282031	4.74063421653237	7.15768674016146	21.0185037893518	6.44793800650471	1.70120484844393	0.0206589764300861	0.106373664639174	ODF3B	22	50529710	50532580	-	2301	protein_coding	outer dense fiber of sperm tails 3B [Source:HGNC Symbol;Acc:HGNC:34388]	-
ENSG00000228775	9.50756776739349	7.42668305448498	9.7366479442681	0	2.84438052991942	0	8.89029958871552	0.948126843306475	3.21516242232438	0.0206854344400591	0.106465064111828	WEE2-AS1	7	141704338	141738346	-	3504	antisense	WEE2 antisense RNA 1 [Source:HGNC Symbol;Acc:HGNC:48669]	-
ENSG00000064300	30.635496139379	33.9505511062171	33.6356928983807	23.2671658213135	4.74063421653237	2.04505335433184	32.7405800479923	10.0176177973926	1.69947063101689	0.0207044254760563	0.106465064111828	NGFR	17	49495293	49515017	+	4150	protein_coding	nerve growth factor receptor [Source:HGNC Symbol;Acc:HGNC:7809]	-
ENSG00000251867	7.39477493019494	4.24381888827713	1.77029962623056	0	0	0	4.46963114823421	0	4.64671862377752	0.0207580417337264	1	AC009812.1	8	80484561	80486699	-	1672	antisense	novel transcript, antisense to ZBTB10	-
ENSG00000261572	10.5639641859928	14.85336610897	8.85149813115282	2.79205989855762	0	3.06758003149777	11.4229428087052	1.95321331001846	2.55328024472421	0.0208209330721121	0.106778467639668	AC097639.1	3	32236688	32238578	-	1891	sense_intronic	novel transcript, intronic to CMTM8	-
ENSG00000263745	17.9587391161877	23.3410038855242	7.08119850492226	7.44549306282031	1.89625368661295	1.02252667716592	16.1269805022114	3.4547578088664	2.20442347594906	0.0208373494416511	0.106817935348213	AP005230.1	18	1883524	2489426	-	3798	lincRNA	novel transcript	-
ENSG00000253477	8.45117134879421	4.24381888827713	18.5881460754209	0.930686632852539	1.89625368661295	2.04505335433184	10.4277121041641	1.62399789126578	2.69781893900469	0.0208848499567097	0.106920026070991	AC012213.1	8	103483398	103501676	-	999	antisense	uncharacterized LOC105375690 [Source:NCBI gene;Acc:105375690]	-
ENSG00000278376	19.015135534787	18.0362302751778	7.08119850492226	4.6534331642627	0.948126843306475	4.09010670866369	14.710854771629	3.23055557207762	2.1836804295911	0.0209320336725585	0.107098175612508	AP004609.3	11	118791254	118793137	+	1884	lincRNA	novel transcript	-
ENSG00000283317	24.2971176277834	9.54859249862355	15.0475468229598	5.58411979711524	0	5.11263338582961	16.2977523164556	3.56558439431495	2.19571657202776	0.0215219050377398	0.109171656204305	AL831711.1	1	161433444	161440996	-	569	lincRNA	novel transcript	-
ENSG00000187013	22.1843247905848	23.3410038855242	20.3584457016515	13.0296128599355	0	0	21.9612581259202	4.34320428664518	2.32324965480804	0.0215343435607664	0.109184609352976	C17orf82	17	61411751	61413280	+	1530	lincRNA	chromosome 17 open reading frame 82 [Source:HGNC Symbol;Acc:HGNC:32699]	-
ENSG00000273026	15.8459462789892	6.3657283324157	10.6217977573834	1.86137326570508	0.948126843306475	3.06758003149777	10.9444907895961	1.95902671350311	2.4916879877709	0.0220914803218205	0.111071455182469	AL358472.3	1	153966516	153966930	+	415	antisense	novel transcript, antisense to SLC39A1	-
ENSG00000204044	20.0715319533863	24.4019586075935	11.5069475704987	5.58411979711524	4.74063421653237	6.13516006299553	18.6601460438261	5.48663802554771	1.76269118816815	0.0222109544552638	0.111518639003824	SLC12A5-AS1	20	46013500	46022073	-	2244	antisense	SLC12A5 and MMP9 antisense RNA 1 [Source:HGNC Symbol;Acc:HGNC:53143]	-
ENSG00000261812	13.7331534417906	10.6095472206928	7.96634831803754	1.86137326570508	0.948126843306475	3.06758003149777	10.769682993507	1.95902671350311	2.4656638423722	0.0224053157417633	0.112099488945529	TUBB8P7	16	90093154	90096354	+	2466	transcribed_unprocessed_pseudogene	tubulin beta 8 class VIII pseudogene 7 [Source:HGNC Symbol;Acc:HGNC:42345]	-
ENSG00000282386	26.4099104649819	20.1581397193164	19.4732958885362	7.44549306282031	10.4293952763712	3.06758003149777	22.0137820242782	6.98082279022977	1.64877687052917	0.0224697299645516	0.112348649822758	AL358472.4	1	153964361	153965070	+	710	antisense	novel transcript, antisense to SLC39A1	-
ENSG00000249849	7.39477493019494	1.06095472206928	9.7366479442681	0	0	1.02252667716592	6.06412586551077	0.340842225721974	4.1364828013598	0.022654051861497	1	AC138819.1	5	177682294	177713969	+	431	antisense	novel transcript	-
ENSG00000250303	14.7895498603899	16.9752755531085	3.54059925246113	2.79205989855762	2.84438052991942	0	11.7684748886532	1.87881347615901	2.62260466760643	0.022693304712174	0.113135395573825	AP002884.1	11	112270749	112362534	+	5018	lincRNA	uncharacterized LOC283140 [Source:NCBI gene;Acc:283140]	-
ENSG00000241769	7.39477493019494	5.30477361034642	4.42574906557641	0.930686632852539	0	0	5.70843253537259	0.310228877617513	4.04102809566297	0.0227054374722546	1	LINC00893	X	149527591	149540959	-	3604	antisense	long intergenic non-protein coding RNA 893 [Source:HGNC Symbol;Acc:HGNC:44265]	-
ENSG00000188523	3.16918925579783	4.24381888827713	5.31089887869169	0	0	0	4.24130234092222	0	4.57904745861891	0.0228005829252728	1	CFAP77	9	132410043	132573317	+	2147	protein_coding	cilia and flagella associated protein 77 [Source:HGNC Symbol;Acc:HGNC:33776]	-
ENSG00000253775	3.16918925579783	9.54859249862355	0.885149813115282	0	0	0	4.53431052251222	0	4.66588893768594	0.023248248567439	1	AC100802.1	8	20079114	20124857	+	1963	lincRNA	novel transcript	-
ENSG00000260352	10.5639641859928	21.2190944413857	6.19604869180697	2.79205989855762	0	4.09010670866369	12.6597024397285	2.29405553574044	2.47020013394152	0.023342834555471	0.115474929630105	AC092287.1	16	18926863	18937043	+	463	antisense	novel transcript, antisense to SMG1	-
ENSG00000150556	16.9023426975884	15.9143208310392	15.9326966360751	6.51480642996777	2.84438052991942	4.09010670866369	16.2497867215676	4.48309788951696	1.85484509549685	0.0235906190419578	0.116290834162562	LYPD6B	2	149038107	149215262	+	3771	protein_coding	LY6/PLAUR domain containing 6B [Source:HGNC Symbol;Acc:HGNC:27018]	-
ENSG00000250535	5.28198209299638	2.12190944413857	5.31089887869169	0	0	0	4.23826347194221	0	4.57809662730372	0.0238108867049385	1	STK19B	6	32013270	32013787	+	211	unprocessed_pseudogene	serine/threonine kinase 19B (pseudogene) [Source:HGNC Symbol;Acc:HGNC:21668]	-
ENSG00000271576	12.6767570231913	9.54859249862355	17.7029962623056	1.86137326570508	5.68876105983885	1.02252667716592	13.3094485947068	2.85755366756995	2.21505581330873	0.0238808691361857	0.117231278087119	AL359504.2	1	84076331	84077931	-	1601	lincRNA	novel transcript	-
ENSG00000250786	15.8459462789892	12.7314566648314	10.6217977573834	2.79205989855762	0	5.11263338582961	13.0664002337346	2.63489776146241	2.32193023439813	0.0239043927340424	0.117248940500995	SNHG18	5	9546200	9550609	+	1951	lincRNA	small nucleolar RNA host gene 18 [Source:HGNC Symbol;Acc:HGNC:49007]	-
ENSG00000196748	23.2407212091841	15.9143208310392	13.2772471967292	1.86137326570508	2.84438052991942	9.2027400944933	17.4774297456509	4.63616463003927	1.92649022831937	0.0239225181902927	0.117248940500995	CLPSL2	6	35776594	35779552	+	611	protein_coding	colipase like 2 [Source:HGNC Symbol;Acc:HGNC:21250]	-
ENSG00000245975	22.1843247905848	19.0971849972471	25.6693445803432	7.44549306282031	9.48126843306475	6.13516006299553	22.3169514560584	7.68730718629353	1.5371579057396	0.0239502876563638	0.117272507234584	AC090515.2	15	58768072	58770974	-	1396	lincRNA	uncharacterized LOC101928725 [Source:NCBI gene;Acc:101928725]	-
ENSG00000270820	19.015135534787	14.85336610897	31.8653932721502	6.51480642996777	0.948126843306475	11.2477934488251	21.9112983053024	6.23690890736647	1.82555718116396	0.0240776289162067	0.117633792369456	AC016727.1	2	61471188	61484130	+	1963	antisense	novel transcript, antisense to XPO1	-
ENSG00000185467	23.2407212091841	30.7676869400092	7.96634831803754	6.51480642996777	8.53314158975827	2.04505335433184	20.6582521557436	5.69766712468596	1.84464436746184	0.0243482348727573	0.118729499260591	KPNA7	7	99173574	99207506	-	1725	protein_coding	karyopherin subunit alpha 7 [Source:HGNC Symbol;Acc:HGNC:21839]	-
ENSG00000049089	9.50756776739349	2.12190944413857	11.5069475704987	1.86137326570508	0	0	7.71214159401024	0.620457755235026	3.60844976156528	0.0243615481951095	1	COL9A2	1	40300487	40317813	-	4217	protein_coding	collagen type IX alpha 2 chain [Source:HGNC Symbol;Acc:HGNC:2218]	-
ENSG00000178343	16.9023426975884	14.85336610897	23.8990449541126	4.6534331642627	0	9.2027400944933	18.5515845868903	4.61872441958533	2.02017562952714	0.0246318973060204	0.119808738082905	SHISA3	4	42397839	42402487	+	1971	protein_coding	shisa family member 3 [Source:HGNC Symbol;Acc:HGNC:25159]	-
ENSG00000206532	1.05639641859928	3.18286416620785	8.85149813115282	0	0	0	4.36358623865332	0	4.62654224236218	0.0250636431585247	1	AC117402.1	3	110888384	110893476	-	1363	lincRNA	novel transcript	-
ENSG00000215217	2.11279283719855	10.6095472206928	4.42574906557641	0.930686632852539	0	0	5.7160297078226	0.310228877617513	4.04287464946615	0.0259075670698218	1	C5orf49	5	7830378	7851490	-	2385	protein_coding	chromosome 5 open reading frame 49 [Source:HGNC Symbol;Acc:HGNC:27028]	-
ENSG00000219891	7.39477493019494	24.4019586075935	32.7505430852654	10.2375529613779	0.948126843306475	6.13516006299553	21.5157588743513	5.77361328922665	1.90078612458132	0.0269023194671783	0.127767301180395	ZSCAN12P1	6	28091154	28093664	+	1657	transcribed_unprocessed_pseudogene	zinc finger and SCAN domain containing 12 pseudogene 1 [Source:HGNC Symbol;Acc:HGNC:13850]	-
ENSG00000203288	19.015135534787	21.2190944413857	34.520842711496	0.930686632852539	7.5850147464518	14.3153734803229	24.9183575625562	7.61035828654242	1.72510596785375	0.0269080013803004	0.127767301180395	TDRKH-AS1	1	151790804	151794402	+	1141	antisense	TDRKH antisense RNA 1 [Source:HGNC Symbol;Acc:HGNC:40578]	-
ENSG00000249007	4.22558567439711	5.30477361034642	2.65544943934585	0	0	0	4.06193624136312	0	4.51088053590448	0.0272003588872911	1	AL691482.3	1	202011370	202015657	+	987	sense_intronic	novel transcript	-
ENSG00000228526	23.2407212091841	20.1581397193164	7.96634831803754	6.51480642996777	5.68876105983885	1.02252667716592	17.1217364155127	4.40869805565752	1.94097987592311	0.0276335299442182	0.129848876189595	MIR34AHG	1	9148011	9198906	-	8702	lincRNA	MIR34A host gene [Source:HGNC Symbol;Acc:HGNC:51913]	-
ENSG00000284948	19.015135534787	27.5848227738014	17.7029962623056	2.79205989855762	3.7925073732259	13.292846803157	21.434318190298	6.62580469164684	1.70472909022782	0.0279427392476502	0.13100645513213	AC107959.4	8	23084355	23103558	+	1242	lincRNA	uncharacterized LOC254896 [Source:NCBI gene;Acc:254896]	-
ENSG00000039068	7.39477493019494	6.3657283324157	9.7366479442681	1.86137326570508	0	1.02252667716592	7.83238373562625	0.961299980957	3.02583204630549	0.0281071961066327	0.131391955043928	CDH1	16	68737225	68835548	+	6177	protein_coding	cadherin 1 [Source:HGNC Symbol;Acc:HGNC:1748]	-
ENSG00000272668	7.39477493019494	11.6705019427621	16.8178464491904	3.72274653141016	0.948126843306475	3.06758003149777	11.9610411073825	2.57948446873813	2.2191679774417	0.0284771563167628	0.132517033405033	AL590560.1	1	159854870	159867685	+	7134	antisense	uncharacterized LOC107985216 [Source:NCBI gene;Acc:107985216]	-
ENSG00000117013	39.0866674881732	30.7676869400092	12.3920973836139	5.58411979711524	16.1181563362101	6.13516006299553	27.4154839372655	9.27914539877361	1.55554124552779	0.028784778280909	0.133504062162587	KCNQ4	1	40783814	40840452	+	4381	protein_coding	potassium voltage-gated channel subfamily Q member 4 [Source:HGNC Symbol;Acc:HGNC:6298]	-
ENSG00000278595	2.11279283719855	7.42668305448498	2.65544943934585	0	0	0	4.06497511034313	0	4.51195393884816	0.029217242498828	1	AL133396.2	20	4761300	4761696	+	397	lincRNA	novel transcript	-
ENSG00000228436	19.015135534787	20.1581397193164	11.5069475704987	8.37617969567285	2.84438052991942	3.06758003149777	16.8934076082007	4.76271341903001	1.81592372680925	0.029259723829931	0.134570222520248	AL139260.1	1	38860000	38919396	+	976	antisense	uncharacterized LOC105378663 [Source:NCBI gene;Acc:105378663]	-
ENSG00000229891	33.8046853951769	19.0971849972471	17.7029962623056	10.2375529613779	3.7925073732259	10.2252667716592	23.5349555515765	8.08510903542102	1.54099792675207	0.029286773204459	0.134614092083276	LINC01315	22	42364400	42369236	-	1267	lincRNA	long intergenic non-protein coding RNA 1315 [Source:HGNC Symbol;Acc:HGNC:50513]	-
ENSG00000156222	8.45117134879421	11.6705019427621	11.5069475704987	0	4.74063421653237	0	10.542873620685	1.58021140551079	2.72686871990046	0.0293316022380552	0.134699338234797	SLC28A1	15	84884654	84945796	+	3445	protein_coding	solute carrier family 28 member 1 [Source:HGNC Symbol;Acc:HGNC:11001]	-
ENSG00000277782	17.9587391161877	18.0362302751778	12.3920973836139	7.44549306282031	1.89625368661295	4.09010670866369	16.1290222583265	4.47728448603232	1.84292159946814	0.0293774605696408	0.1347489427978	AC068870.2	15	80999593	80999981	-	389	lincRNA	novel transcript	-
ENSG00000070190	14.7895498603899	13.7924113869007	30.0950936459196	4.6534331642627	9.48126843306475	4.09010670866369	19.5590182977367	6.07493610199704	1.68974548298163	0.0294007883933978	0.134815723694748	DAPP1	4	99816833	99870154	+	4548	protein_coding	dual adaptor of phosphotyrosine and 3-phosphoinositides 1 [Source:HGNC Symbol;Acc:HGNC:16500]	-
ENSG00000257023	4.22558567439711	3.18286416620785	4.42574906557641	0	0	0	3.94473296872712	0	4.47327644485433	0.0295015667358864	1	AC087241.3	12	22609228	22625015	-	862	antisense	novel transcript, antisense to ETNK1	-
ENSG00000237978	14.7895498603899	38.1943699944942	19.4732958885362	5.58411979711524	3.7925073732259	14.3153734803229	24.1524052478068	7.89733355022135	1.61980396604515	0.0295080374680807	0.135106038139291	KCNMB2-AS1	3	178526505	178860405	-	1691	antisense	KCNMB2 antisense RNA 1 [Source:HGNC Symbol;Acc:HGNC:51409]	-
ENSG00000223749	8.45117134879421	32.8895963841478	15.0475468229598	5.58411979711524	1.89625368661295	8.18021341732738	18.7961048519673	5.22019563368519	1.85250119429215	0.0295942234288427	0.135419995600731	MIR503HG	X	134543337	134546632	-	1678	lincRNA	MIR503 host gene [Source:HGNC Symbol;Acc:HGNC:28258]	-
ENSG00000279583	11.620360604592	5.30477361034642	4.42574906557641	1.86137326570508	0	0	7.11696109350496	0.620457755235026	3.48401821599348	0.0296954018349406	1	AC009086.3	16	29595130	29596137	-	1008	TEC	novel transcript	-
ENSG00000115252	6.33837851159566	2.12190944413857	3.54059925246113	0	0	0	4.00029573606512	0	4.49125938879363	0.0297238358230899	1	PDE1A	2	182140036	182523192	-	6322	protein_coding	phosphodiesterase 1A [Source:HGNC Symbol;Acc:HGNC:8774]	-
ENSG00000241155	5.28198209299638	4.24381888827713	6.19604869180697	0	0	1.02252667716592	5.2406165576935	0.340842225721974	3.92211193433802	0.0299256073706057	1	ARHGAP31-AS1	3	119314293	119322760	-	624	antisense	ARHGAP31 antisense RNA 1 [Source:HGNC Symbol;Acc:HGNC:41235]	-
ENSG00000272277	23.2407212091841	13.7924113869007	12.3920973836139	2.79205989855762	8.53314158975827	2.04505335433184	16.4750766598996	4.45675161421591	1.87780778586236	0.0300174999307527	0.136729715599152	AL031963.3	6	3068045	3068894	-	850	antisense	novel transcript, antisense to RIPK1	-
ENSG00000260498	7.39477493019494	13.7924113869007	10.6217977573834	2.79205989855762	0	3.06758003149777	10.602994691493	1.95321331001846	2.44801718812842	0.0302140224029053	0.137235035286461	AC126696.3	16	87773488	87779374	-	802	lincRNA	novel transcript	-
ENSG00000206341	11.620360604592	4.24381888827713	10.6217977573834	1.86137326570508	0	2.04505335433184	8.82865908341752	1.30214220667897	2.77208132613115	0.0304528023579064	0.137912175626748	HLA-H	6	29887752	29890482	+	1096	unprocessed_pseudogene	major histocompatibility complex, class I, H (pseudogene) [Source:HGNC Symbol;Acc:HGNC:4965]	-
ENSG00000170006	8.45117134879421	27.5848227738014	53.1089887869169	10.2375529613779	12.3256489629842	8.18021341732738	29.7149943031708	10.2478051138965	1.54063079074434	0.0306013536880104	0.138388308283965	TMEM154	4	152618632	152680165	-	11587	protein_coding	transmembrane protein 154 [Source:HGNC Symbol;Acc:HGNC:26489]	-
ENSG00000187017	6.33837851159566	7.42668305448498	0	0	0	0	4.58835385536021	0	4.68273267441531	0.031088386055399	1	ESPN	1	6424776	6461367	+	6952	protein_coding	espin [Source:HGNC Symbol;Acc:HGNC:13281]	-
ENSG00000064886	2.11279283719855	9.54859249862355	0.885149813115282	0	0	0	4.18217838297913	0	4.54939673190853	0.0316585659800269	1	CHI3L2	1	111200771	111243440	+	3295	protein_coding	chitinase 3 like 2 [Source:HGNC Symbol;Acc:HGNC:1933]	-
ENSG00000272183	15.8459462789892	9.54859249862355	9.7366479442681	4.6534331642627	0.948126843306475	2.04505335433184	11.7103955739603	2.54887112063367	2.19183556650458	0.0318873607016072	0.142354288846461	AC005041.3	2	74501717	74502365	+	649	antisense	novel transcript, antisense to LBX2	-
ENSG00000111319	8.45117134879421	2.12190944413857	5.31089887869169	0.930686632852539	0	0	5.29465989054149	0.310228877617513	3.93506047505897	0.0319374725959498	1	SCNN1A	12	6346843	6377730	-	5876	protein_coding	sodium channel epithelial 1 alpha subunit [Source:HGNC Symbol;Acc:HGNC:10599]	-
ENSG00000271780	15.8459462789892	27.5848227738014	12.3920973836139	1.86137326570508	9.48126843306475	5.11263338582961	18.6076221454682	5.48509169486648	1.75973482628248	0.0321782046961179	0.143146657436236	AL118558.3	14	101948347	101949425	+	1079	lincRNA	novel transcript	-
ENSG00000249348	21.1279283719855	11.6705019427621	22.1287453278821	0.930686632852539	5.68876105983885	9.2027400944933	18.3090585475432	5.27406259572823	1.80879856144485	0.0323168253051967	0.143604389903873	UGDH-AS1	4	39528019	39594707	+	2787	antisense	UGDH antisense RNA 1 [Source:HGNC Symbol;Acc:HGNC:40601]	-
ENSG00000278611	9.50756776739349	9.54859249862355	7.08119850492226	0.930686632852539	0	3.06758003149777	8.71245292364643	1.33275555478344	2.73159286552897	0.032364228174517	0.143648963101385	ZNF426-DT	19	9538733	9539734	+	865	lincRNA	ZNF426 divergent transcript [Source:HGNC Symbol;Acc:HGNC:53777]	-
ENSG00000253620	1.05639641859928	7.42668305448498	3.54059925246113	0	0	0	4.00789290851513	0	4.49372163819699	0.032716211220852	1	AC144568.1	8	64091	64320	-	137	processed_pseudogene	family with sequence similarity 41, member C (FAM41C) pseudogene	-
ENSG00000247809	8.45117134879421	2.12190944413857	13.2772471967292	0	1.89625368661295	1.02252667716592	7.95010932988734	0.972926787926291	3.04310298873874	0.0332251032169553	0.146413288036884	NR2F2-AS1	15	96110040	96327361	-	6063	antisense	NR2F2 antisense RNA 1 [Source:HGNC Symbol;Acc:HGNC:44222]	-
ENSG00000241684	9.50756776739349	9.54859249862355	16.8178464491904	3.72274653141016	3.7925073732259	0	11.9580022384025	2.50508463487869	2.24313355653925	0.0334609792268162	0.146947316655898	ADAMTS9-AS2	3	64684909	65053439	+	8246	antisense	ADAMTS9 antisense RNA 2 [Source:HGNC Symbol;Acc:HGNC:42435]	-
ENSG00000267681	8.45117134879421	4.24381888827713	7.96634831803754	0	0	2.04505335433184	6.88711285170296	0.681684451443948	3.38714975712531	0.0335088655887784	1	AC135721.1	17	43144956	43145255	+	300	transcribed_processed_pseudogene	high mobility group nucleosome binding domain 1 (HMGN1) pseudogene	-
ENSG00000164845	19.015135534787	11.6705019427621	17.7029962623056	9.30686632852539	0	2.04505335433184	16.1295445799516	3.78397322761908	2.08310550033822	0.0336265124825992	0.147396849636759	FAM86FP	12	8232512	8242948	-	994	transcribed_unprocessed_pseudogene	family with sequence similarity 86 member F, pseudogene [Source:HGNC Symbol;Acc:HGNC:42357]	-
ENSG00000129204	10.5639641859928	12.7314566648314	15.0475468229598	2.79205989855762	1.89625368661295	5.11263338582961	12.7809892245947	3.26698232366673	1.97906843145485	0.0337760004681526	0.14786617517023	USP6	17	5116438	5175034	+	11270	protein_coding	ubiquitin specific peptidase 6 [Source:HGNC Symbol;Acc:HGNC:12629]	-
ENSG00000265095	10.5639641859928	11.6705019427621	7.08119850492226	0	0.948126843306475	4.09010670866369	9.77188821122571	1.67941118399005	2.56568809620346	0.0338150803714149	0.14799512118147	FTLP12	17	16391434	16391882	+	449	processed_pseudogene	ferritin light chain pseudogene 12 [Source:HGNC Symbol;Acc:HGNC:37961]	-
ENSG00000259319	12.6767570231913	14.85336610897	18.5881460754209	0.930686632852539	6.63688790314532	5.11263338582961	15.3727564025274	4.22673597394249	1.87030784697337	0.0342148662909832	0.149248468727938	AF111167.2	14	75423683	75427741	-	4059	antisense	uncharacterized LOC101928377 [Source:NCBI gene;Acc:101928377]	-
ENSG00000259605	3.16918925579783	15.9143208310392	2.65544943934585	0	1.89625368661295	0	7.24631984206097	0.632084562204316	3.4976719507004	0.0344961990769047	1	AC074212.1	19	45764785	45769806	+	2600	processed_transcript	novel transcript, antisense to SIX5	-
ENSG00000253955	7.39477493019494	4.24381888827713	3.54059925246113	0	0	1.02252667716592	5.0597310236444	0.340842225721974	3.86617853997935	0.0347673182204462	1	AC008663.2	5	173579643	173585068	+	3014	antisense	uncharacterized LOC285593 [Source:NCBI gene;Acc:285593]	-
ENSG00000144230	4.22558567439711	7.42668305448498	3.54059925246113	0.930686632852539	0	0	5.06428932711441	0.310228877617513	3.86730817627999	0.0349365059076588	1	GPR17	2	127645864	127652639	+	2671	protein_coding	G protein-coupled receptor 17 [Source:HGNC Symbol;Acc:HGNC:4471]	-
ENSG00000228549	12.6767570231913	22.2800491634549	15.0475468229598	9.30686632852539	2.84438052991942	2.04505335433184	16.6681176698687	4.73210007092555	1.80551805883263	0.0350980007891594	0.15196613971651	BX284668.2	1	16870945	16874092	+	2963	lincRNA	novel transcript	-
ENSG00000182459	4.22558567439711	6.3657283324157	4.42574906557641	0	0.948126843306475	0	5.0056876907964	0.316042281102158	3.8525515516014	0.0353350323551768	1	TEX19	17	82359247	82363776	+	1936	protein_coding	testis expressed 19 [Source:HGNC Symbol;Acc:HGNC:33802]	-
ENSG00000187595	21.1279283719855	10.6095472206928	5.31089887869169	3.72274653141016	3.7925073732259	0	12.3494581571234	2.50508463487869	2.28050409941362	0.035458773822065	0.152839542336487	ZNF385C	17	42025576	42098479	-	5198	protein_coding	zinc finger protein 385C [Source:HGNC Symbol;Acc:HGNC:33722]	-
ENSG00000258561	6.33837851159566	11.6705019427621	2.65544943934585	1.86137326570508	0	0	6.88810996456787	0.620457755235026	3.43524038006861	0.0354864030783008	1	AL359232.1	14	66212810	66509394	-	1797	lincRNA	novel transcript	-
ENSG00000115596	19.015135534787	21.2190944413857	3.54059925246113	0	1.89625368661295	7.15768674016146	14.5916097428779	3.01798014225814	2.28704748726258	0.0357433322641666	0.153850429328545	WNT6	2	218859821	218874233	+	1703	protein_coding	Wnt family member 6 [Source:HGNC Symbol;Acc:HGNC:12785]	-
ENSG00000106952	4.22558567439711	1.06095472206928	10.6217977573834	0	0.948126843306475	0	5.30277938461659	0.316042281102158	3.94672966613502	0.035836847595671	1	TNFSF8	9	114893343	114930595	-	2906	protein_coding	TNF superfamily member 8 [Source:HGNC Symbol;Acc:HGNC:11938]	-
ENSG00000129009	20.0715319533863	7.42668305448498	3.54059925246113	1.86137326570508	2.84438052991942	1.02252667716592	10.3462714201108	1.90942682426347	2.42377923372618	0.0359503747928534	0.154353165346831	ISLR	15	74173671	74176872	+	2671	protein_coding	immunoglobulin superfamily containing leucine rich repeat [Source:HGNC Symbol;Acc:HGNC:6133]	-
ENSG00000105664	8.45117134879421	3.18286416620785	3.54059925246113	0.930686632852539	0	0	5.0582115891544	0.310228877617513	3.86588180925937	0.0361987154802703	1	COMP	19	18782773	18791314	-	3101	protein_coding	cartilage oligomeric matrix protein [Source:HGNC Symbol;Acc:HGNC:2227]	-
ENSG00000122735	3.16918925579783	13.7924113869007	12.3920973836139	0.930686632852539	3.7925073732259	0	9.78456600877082	1.57439800202615	2.62386860563461	0.0364895888190785	0.156029102126376	DNAI1	9	34457414	34520989	+	3615	protein_coding	dynein axonemal intermediate chain 1 [Source:HGNC Symbol;Acc:HGNC:2954]	-
ENSG00000215014	21.1279283719855	21.2190944413857	21.2435955147668	6.51480642996777	3.7925073732259	12.2703201259911	21.196872776046	7.52587797639491	1.50154660923682	0.0365787580915566	0.156221779349356	AL645728.1	1	1574102	1577075	+	2349	processed_transcript	novel transcript	-
ENSG00000164674	23.2407212091841	10.6095472206928	13.2772471967292	5.58411979711524	1.89625368661295	6.13516006299553	15.7091718755354	4.53851118224124	1.7934274686015	0.0367428289978575	0.15670485321555	SYTL3	6	158650014	158764876	+	2896	protein_coding	synaptotagmin like 3 [Source:HGNC Symbol;Acc:HGNC:15587]	-
ENSG00000188282	9.50756776739349	0	3.54059925246113	0	0	0	4.34938900661821	0	4.61177299234206	0.0368762228735141	1	RUFY4	2	218034960	218090581	+	4357	protein_coding	RUN and FYVE domain containing 4 [Source:HGNC Symbol;Acc:HGNC:24804]	-
ENSG00000273253	20.0715319533863	11.6705019427621	17.7029962623056	4.6534331642627	3.7925073732259	7.15768674016146	16.4816767194847	5.20120909255002	1.67019848913613	0.0368975249592579	0.15701617665336	AL022328.4	22	50199090	50200837	-	1001	antisense	novel transcript, antisense TRABD	-
ENSG00000156042	4.22558567439711	1.06095472206928	6.19604869180697	0	0	0	3.82752969609112	0	4.43428709269132	0.0369358124653156	1	CFAP70	10	73253759	73358859	-	7428	protein_coding	cilia and flagella associated protein 70 [Source:HGNC Symbol;Acc:HGNC:30726]	-
ENSG00000244560	8.45117134879421	15.9143208310392	22.1287453278821	7.44549306282031	0.948126843306475	4.09010670866369	15.4980791692385	4.16124220493016	1.8988398464729	0.0371894049981245	0.157952238079051	AC004890.2	7	149285281	149297312	+	4288	transcribed_unprocessed_pseudogene	AI894139 pseudogene [Source:NCBI gene;Acc:155060]	-
ENSG00000261033	15.8459462789892	10.6095472206928	8.85149813115282	2.79205989855762	4.74063421653237	0	11.7689972102783	2.51089803836333	2.21131932077299	0.0372821338601576	0.158186508011352	AC005730.2	17	20008051	20009234	-	1184	antisense	novel transcript, antisense to SPECC1	-
ENSG00000261386	3.16918925579783	5.30477361034642	2.65544943934585	0	0	0	3.70980410183003	0	4.38061491215546	0.0373350825838118	1	AC027682.4	16	67549214	67563958	-	1184	lincRNA	novel transcript	-
ENSG00000255458	5.28198209299638	3.18286416620785	2.65544943934585	0	0	0	3.70676523285003	0	4.3795815902353	0.0374148866545012	1	AC108471.2	4	39639140	39666644	+	2301	lincRNA	novel transcript	-
ENSG00000205363	5.28198209299638	3.18286416620785	2.65544943934585	0	0	0	3.70676523285003	0	4.3795815902353	0.0374148866545012	1	INSYN1	15	73735431	73752747	-	6573	protein_coding	inhibitory synaptic factor 1 [Source:HGNC Symbol;Acc:HGNC:33753]	-
ENSG00000162997	10.5639641859928	12.7314566648314	26.5544943934585	4.6534331642627	6.63688790314532	4.09010670866369	16.6166384147609	5.12680925869057	1.7013505299977	0.0383087278839243	0.16119230739336	PRORSD1P	2	55282319	55284522	+	2204	transcribed_unitary_pseudogene	prolyl-tRNA synthetase associated domain containing 1, pseudogene [Source:HGNC Symbol;Acc:HGNC:34379]	-
ENSG00000272347	25.3535140463826	22.2800491634549	12.3920973836139	0.930686632852539	9.48126843306475	8.18021341732738	20.0085535311505	6.19738949441489	1.69278983207334	0.0384179313762881	0.161430908693749	AC116351.2	5	1005039	1006623	+	1585	lincRNA	novel transcript	-
ENSG00000267289	3.16918925579783	4.24381888827713	3.54059925246113	0	0	0	3.65120246551203	0	4.36015584167693	0.0384621560554373	1	AC008752.2	19	9834079	9835013	-	750	lincRNA	uncharacterized LOC100996288 [Source:NCBI gene;Acc:100996288]	-
ENSG00000225173	4.22558567439711	3.18286416620785	3.54059925246113	0	0	0	3.64968303102203	0	4.35963288220137	0.0385037351203972	1	AL662890.1	6	28837869	28839006	-	709	lincRNA	novel transcript	-
ENSG00000234840	4.22558567439711	3.18286416620785	3.54059925246113	0	0	0	3.64968303102203	0	4.35963288220137	0.0385037351203972	1	LINC01239	9	22646200	22824213	+	2568	lincRNA	long intergenic non-protein coding RNA 1239 [Source:HGNC Symbol;Acc:HGNC:49796]	-
ENSG00000236617	2.11279283719855	6.3657283324157	2.65544943934585	0	0	0	3.71132353632003	0	4.38119487821994	0.0388403910605945	1	AC127070.1	12	132887842	132888583	+	555	antisense	uncharacterized LOC101928530 [Source:NCBI gene;Acc:101928530]	-
ENSG00000226508	9.50756776739349	13.7924113869007	8.85149813115282	3.72274653141016	2.84438052991942	0	10.717159095149	2.18904235377653	2.27180795954044	0.0388582384517129	0.162614430102092	LINC01918	2	105144113	105145424	+	1009	lincRNA	long intergenic non-protein coding RNA 1918 [Source:HGNC Symbol;Acc:HGNC:52737]	-
ENSG00000244468	5.28198209299638	6.3657283324157	7.96634831803754	0	0	2.04505335433184	6.53801958114987	0.681684451443948	3.31217336065239	0.0392130934748243	1	AC093001.1	3	149284782	149333653	+	551	antisense	novel transcript	-
ENSG00000265939	1.05639641859928	3.18286416620785	7.08119850492226	0	0	0	3.77348636324313	0	4.41587013122802	0.0393674726912791	1	UBE2CP2	18	22900486	22900995	-	510	processed_pseudogene	ubiquitin conjugating enzyme E2 C pseudogene 2 [Source:HGNC Symbol;Acc:HGNC:43551]	-
ENSG00000183813	1.05639641859928	3.18286416620785	7.08119850492226	0	0	0	3.77348636324313	0	4.41587013122802	0.0393674726912791	1	CCR4	3	32951574	32956349	+	3095	protein_coding	C-C motif chemokine receptor 4 [Source:HGNC Symbol;Acc:HGNC:1605]	-
ENSG00000279306	3.16918925579783	1.06095472206928	7.08119850492226	0	0	0	3.77044749426312	0	4.41485331767427	0.0394481190326329	1	AL139288.1	1	228486188	228487120	-	933	TEC	novel transcript	-
ENSG00000239246	24.2971176277834	27.5848227738014	7.08119850492226	1.86137326570508	5.68876105983885	10.2252667716592	19.6543796355023	5.92513369906772	1.7333232128977	0.0394726431007749	0.16442478669044	AC008026.1	17	62516321	62516767	-	447	processed_pseudogene	ribosomal protein S10 (RPS10) pseudogene	-
ENSG00000261010	32.7482889765776	25.4629133296628	15.0475468229598	0	16.1181563362101	5.11263338582961	24.4195830430667	7.07692990734656	1.78386897023069	0.0396230679110068	0.164694422582246	RARRES2P6	16	35255192	35255633	-	442	processed_pseudogene	retinoic acid receptor responder 2 pseudogene 6 [Source:HGNC Symbol;Acc:HGNC:48705]	-
ENSG00000237877	6.33837851159566	2.12190944413857	10.6217977573834	0.930686632852539	0.948126843306475	0	6.36069523770587	0.626271158719671	3.32791266413213	0.0396676679185145	1	LINC01473	2	186032891	186083233	-	1450	lincRNA	long intergenic non-protein coding RNA 1473 [Source:HGNC Symbol;Acc:HGNC:51109]	-
ENSG00000272562	2.11279283719855	5.30477361034642	3.54059925246113	0	0	0	3.65272190000203	0	4.36068563172466	0.0397166437471531	1	AL512343.2	1	226060712	226061876	-	490	antisense	novel transcript, antisense to H3F3A	-
ENSG00000229404	21.1279283719855	14.85336610897	21.2435955147668	11.1682395942305	4.74063421653237	3.06758003149777	19.0749633319074	6.32548461408687	1.5857046151813	0.0399688047710938	0.16577296286905	LINC00858	10	84279980	84294659	+	2879	lincRNA	long intergenic non-protein coding RNA 858 [Source:HGNC Symbol;Acc:HGNC:27276]	-
ENSG00000185250	2.11279283719855	11.6705019427621	10.6217977573834	0	0	3.06758003149777	8.13503084578135	1.02252667716592	3.03482652997792	0.0400413146361383	0.166028913843211	PPIL6	6	109390215	109441171	-	4481	protein_coding	peptidylprolyl isomerase like 6 [Source:HGNC Symbol;Acc:HGNC:21557]	-
ENSG00000242622	20.0715319533863	6.3657283324157	17.7029962623056	5.58411979711524	2.84438052991942	4.09010670866369	14.7134188493692	4.17286901189945	1.81921955364484	0.0403233845312148	0.166588543427712	AC092910.3	3	120094895	120136783	+	2194	lincRNA	novel transcript	-
ENSG00000271918	20.0715319533863	11.6705019427621	11.5069475704987	4.6534331642627	5.68876105983885	2.04505335433184	14.416327155549	4.12908252614446	1.79422025731079	0.0403279712935249	0.166588543427712	AC034236.2	5	116083807	116085416	-	1610	antisense	novel transcript, antisense to COMMD10	-
ENSG00000213757	11.620360604592	13.7924113869007	12.3920973836139	0.930686632852539	0.948126843306475	7.15768674016146	12.6016231250356	3.01216673877349	2.08578038567963	0.0404469622759661	0.166945515434357	AC020898.1	5	79284132	79284918	-	787	processed_pseudogene	ribosomal protein S3A (RPS3A) pseudogene	-
ENSG00000276032	1.05639641859928	2.12190944413857	12.3920973836139	0	0	1.02252667716592	5.1901344154506	0.340842225721974	3.91870202695323	0.0413571002799603	1	AL627230.4	9	67723736	67724105	+	370	unprocessed_pseudogene	family with sequence similarity 27-like (FAM27L) pseudogene	-
ENSG00000240429	15.8459462789892	14.85336610897	15.9326966360751	4.6534331642627	7.5850147464518	2.04505335433184	15.5440030080114	4.76116708834878	1.70001616718924	0.0417862902976024	0.170465749538456	LRRFIP1P1	3	179259028	179261273	-	2246	processed_pseudogene	LRR binding FLII interacting protein 1 pseudogene 1 [Source:HGNC Symbol;Acc:HGNC:32937]	-
ENSG00000162654	17.9587391161877	13.7924113869007	27.4396442065737	12.098926227083	0.948126843306475	5.11263338582961	19.7302649032207	6.0532288187397	1.70421220313247	0.0417876689437685	0.170465749538456	GBP4	1	89181148	89198932	-	6127	protein_coding	guanylate binding protein 4 [Source:HGNC Symbol;Acc:HGNC:20480]	-
ENSG00000271888	8.45117134879421	15.9143208310392	10.6217977573834	0	3.7925073732259	4.09010670866369	11.6624299790723	2.62753802729653	2.16039256373184	0.0419881543302911	0.17101135704059	AL136162.1	6	15243923	15245000	-	1078	lincRNA	novel transcript	-
ENSG00000231663	7.39477493019494	7.42668305448498	6.19604869180697	1.86137326570508	0.948126843306475	0	7.00583555882896	0.936500036337184	2.87768411962494	0.0420836212755313	1	AL355472.1	1	234372807	234373593	-	575	antisense	uncharacterized LOC101927765 [Source:NCBI gene;Acc:101927765]	-
ENSG00000181847	5.28198209299638	6.3657283324157	2.65544943934585	0	0.948126843306475	0	4.76771995491931	0.316042281102158	3.77871713260635	0.0426321828990643	1	TIGIT	3	114276913	114310288	+	6091	protein_coding	T cell immunoreceptor with Ig and ITIM domains [Source:HGNC Symbol;Acc:HGNC:26838]	-
ENSG00000204869	3.16918925579783	7.42668305448498	8.85149813115282	0	0	2.04505335433184	6.48245681381188	0.681684451443948	3.30025727461138	0.0426709455850514	1	IGFL4	19	46039748	46077118	-	3725	protein_coding	IGF like family member 4 [Source:HGNC Symbol;Acc:HGNC:32931]	-
ENSG00000154721	21.1279283719855	14.85336610897	12.3920973836139	10.2375529613779	1.89625368661295	1.02252667716592	16.1244639548565	4.38544444171893	1.86364974300948	0.0428848374652046	0.173651402693579	JAM2	21	25639272	25717562	+	5933	protein_coding	junctional adhesion molecule 2 [Source:HGNC Symbol;Acc:HGNC:14686]	-
ENSG00000277948	1.05639641859928	2.12190944413857	7.96634831803754	0	0	0	3.71488472692513	0	4.39551139482224	0.0429521521418962	1	RF02271	2	175092401	175092587	-	187	misc_RNA		-
ENSG00000223842	1.05639641859928	2.12190944413857	7.96634831803754	0	0	0	3.71488472692513	0	4.39551139482224	0.0429521521418962	1	AL360093.1	1	219222248	219225497	-	1126	lincRNA	novel transcript	-
ENSG00000249087	15.8459462789892	9.54859249862355	13.2772471967292	3.72274653141016	1.89625368661295	5.11263338582961	12.8905953247806	3.57721120128424	1.8557894015694	0.0429897524457103	0.17389303968766	ZNF436-AS1	1	23368997	23371839	+	2655	antisense	ZNF436 antisense RNA 1 [Source:HGNC Symbol;Acc:HGNC:25122]	-
ENSG00000162913	15.8459462789892	9.54859249862355	10.6217977573834	2.79205989855762	3.7925073732259	3.06758003149777	12.0054455116654	3.21738243442709	1.89806994367177	0.0433286651172405	0.174804047803089	OBSCN-AS1	1	228203506	228213664	-	3647	antisense	OBSCN antisense RNA 1 [Source:HGNC Symbol;Acc:HGNC:32047]	-
ENSG00000174990	6.33837851159566	1.06095472206928	3.54059925246113	0	0	0	3.64664416204202	0	4.35859203288961	0.0434387391555182	1	CA5A	16	87881546	87936580	-	8140	protein_coding	carbonic anhydrase 5A [Source:HGNC Symbol;Acc:HGNC:1377]	-
ENSG00000238084	4.22558567439711	5.30477361034642	4.42574906557641	0	0	1.02252667716592	4.65203611677331	0.340842225721974	3.74760953122911	0.0439306344016888	1	AL031284.1	1	25398721	25399198	+	478	processed_pseudogene	succinate dehydrogenase complex, subunit D, integral membrane protein (SDHD) pseudogene	-
ENSG00000223901	4.22558567439711	0	7.96634831803754	0	0	0	4.06397799747822	0	4.52224713121683	0.0439801675676639	1	AP001469.1	21	46220269	46225364	+	1117	antisense	novel transcript	-
ENSG00000233765	2.11279283719855	3.18286416620785	5.31089887869169	0	0	0	3.53551862736603	0	4.31884086410267	0.0439829478517972	1	AL591479.1	9	66253424	66254464	-	635	unprocessed_pseudogene	CDRT15 protein pseudogene	-
ENSG00000240395	3.16918925579783	7.42668305448498	3.54059925246113	0	0	1.02252667716592	4.71215718758131	0.340842225721974	3.76385457857316	0.0441393688353032	1	RPL5P23	8	42341767	42342634	-	868	processed_pseudogene	ribosomal protein L5 pseudogene 23 [Source:HGNC Symbol;Acc:HGNC:36553]	-
ENSG00000272092	10.5639641859928	15.9143208310392	4.42574906557641	2.79205989855762	2.84438052991942	1.02252667716592	10.3013446942028	2.21965570188099	2.19838337682094	0.0443267149840721	0.177189994502966	AC087623.2	8	38382364	38383461	+	1098	lincRNA	novel transcript	-
ENSG00000278921	13.7331534417906	9.54859249862355	20.3584457016515	1.86137326570508	7.5850147464518	3.06758003149777	14.5467305473552	4.17132268121821	1.80509798840351	0.0443423119533094	0.177189994502966	EPB41L4A-DT	5	112419583	112420978	+	1396	lincRNA	EPB41L4A divergent transcript [Source:HGNC Symbol;Acc:HGNC:25643]	-
ENSG00000224418	7.39477493019494	7.42668305448498	5.31089887869169	0.930686632852539	0.948126843306475	1.02252667716592	6.71078562112387	0.967113384441645	2.79332824990262	0.0443464099101779	1	STK24-AS1	13	98577244	98578830	+	1278	antisense	STK24 antisense RNA 1 [Source:HGNC Symbol;Acc:HGNC:39935]	-
ENSG00000167105	34.8610818137761	14.85336610897	10.6217977573834	4.6534331642627	1.89625368661295	12.2703201259911	20.1120818933765	6.27333565895557	1.68688754101012	0.0444786425658938	0.177441393215002	TMEM92	17	50271406	50281485	+	3101	protein_coding	transmembrane protein 92 [Source:HGNC Symbol;Acc:HGNC:26579]	-
ENSG00000272853	27.4663068835812	36.0724605503556	8.85149813115282	14.8909861256406	6.63688790314532	2.04505335433184	24.1300885216965	7.85764246103926	1.6048210792565	0.0445936084560697	0.177807761932591	AC069544.1	10	14877688	14878686	-	999	lincRNA	novel transcript	-
ENSG00000261783	10.5639641859928	7.42668305448498	12.3920973836139	1.86137326570508	0.948126843306475	4.09010670866369	10.1275815413639	2.29986893922508	2.15437132248438	0.0447362980033407	0.178153903721707	AC009054.2	16	75379818	75381260	-	374	sense_intronic	novel transcript, sense intronic to CFDP1	-
ENSG00000249641	11.620360604592	32.8895963841478	9.7366479442681	9.30686632852539	0	5.11263338582961	18.082201644336	4.806499904785	1.90605164261403	0.0453956205560219	0.180101213260539	HOXC13-AS	12	53935328	53939643	-	1408	antisense	HOXC13 antisense RNA [Source:HGNC Symbol;Acc:HGNC:43753]	-
ENSG00000248973	4.22558567439711	9.54859249862355	8.85149813115282	0	0	3.06758003149777	7.54189210139116	1.02252667716592	2.92543496222293	0.0454450766199455	1	AC106799.2	5	4451930	4866221	-	721	lincRNA	novel transcript	-
ENSG00000159958	11.620360604592	10.6095472206928	5.31089887869169	0.930686632852539	0	4.09010670866369	9.18026890132552	1.67359778050541	2.47600672047335	0.0457248699333272	0.180957496840388	TNFRSF13C	22	41922023	41926818	-	3944	protein_coding	TNF receptor superfamily member 13C [Source:HGNC Symbol;Acc:HGNC:17755]	-
ENSG00000275481	10.5639641859928	8.48763777655427	6.19604869180697	2.79205989855762	0.948126843306475	1.02252667716592	8.41588355145134	1.58757113967667	2.39370358026431	0.0458852697472212	0.181160318688208	AC025031.4	12	46388856	46392126	+	3271	lincRNA	novel transcript	-
ENSG00000232385	20.0715319533863	24.4019586075935	16.8178464491904	0	7.5850147464518	11.2477934488251	20.4304456700567	6.27760273175898	1.71098409579515	0.0459112554421902	0.181160318688208	RPS3AP25	7	94695027	94695819	-	793	processed_pseudogene	ribosomal protein S3a pseudogene 25 [Source:HGNC Symbol;Acc:HGNC:36801]	-
ENSG00000276571	4.22558567439711	4.24381888827713	5.31089887869169	0.930686632852539	0	0	4.59343448045531	0.310228877617513	3.73165670039146	0.0459132752029489	1	AC002550.2	16	19694035	19694428	-	394	antisense	novel transcript, antisense to C16orf62	-
ENSG00000226377	5.28198209299638	3.18286416620785	5.31089887869169	0	0	1.02252667716592	4.59191504596531	0.340842225721974	3.73124442855372	0.0461762350243816	1	AC084809.1	17	32876759	32878637	+	591	antisense	novel transcript	-
ENSG00000212237	6.33837851159566	2.12190944413857	10.6217977573834	0	1.89625368661295	0	6.36069523770587	0.632084562204316	3.32239536940382	0.0465243829647774	1	RNA5SP18	1	228647912	228648032	-	121	rRNA_pseudogene	RNA, 5S ribosomal pseudogene 18 [Source:HGNC Symbol;Acc:HGNC:42586]	-
ENSG00000257557	13.7331534417906	6.3657283324157	12.3920973836139	5.58411979711524	0.948126843306475	0	10.8303263859401	2.17741554680724	2.29654197397658	0.0465322914979615	0.182931589419777	PPP1R12A-AS1	12	79934901	79942712	+	3234	bidirectional_promoter_lncRNA	PPP1R12A antisense RNA 1 [Source:HGNC Symbol;Acc:HGNC:51903]	-
ENSG00000220201	15.8459462789892	26.5238680517321	9.7366479442681	2.79205989855762	0.948126843306475	11.2477934488251	17.3688207583298	4.99599339689641	1.80821711503025	0.0467563546273066	0.183574809089591	ZGLP1	19	10304803	10309880	-	2431	protein_coding	zinc finger, GATA-like protein 1 [Source:HGNC Symbol;Acc:HGNC:37245]	zf-GATA
ENSG00000103740	2.11279283719855	7.42668305448498	4.42574906557641	0	0	1.02252667716592	4.65507498575332	0.340842225721974	3.74844300115474	0.0468795296040977	1	ACSBG1	15	78167468	78245688	-	8230	protein_coding	acyl-CoA synthetase bubblegum family member 1 [Source:HGNC Symbol;Acc:HGNC:29567]	-
ENSG00000163694	12.6767570231913	20.1581397193164	20.3584457016515	9.30686632852539	0	6.13516006299553	17.7311141480531	5.14734213050698	1.78565862843104	0.0469147032322033	0.183961632796512	RBM47	4	40423267	40630875	-	8544	protein_coding	RNA binding motif protein 47 [Source:HGNC Symbol;Acc:HGNC:30358]	-
ENSG00000279673	10.5639641859928	0	1.77029962623056	0	0	0	4.11142127074111	0	4.52792158242493	0.0469796706107051	1	AC092919.2	3	171460612	171462256	+	1645	TEC	TEC	-
ENSG00000202474	35.9174782323754	29.7067322179399	12.3920973836139	6.51480642996777	1.89625368661295	18.4054801889866	26.0054359446431	8.93884676852244	1.54599247087087	0.0471271578223054	0.184475839892047	RNA5SP283	9	62802320	62802438	-	119	rRNA_pseudogene	RNA, 5S ribosomal pseudogene 283 [Source:HGNC Symbol;Acc:HGNC:43183]	-
ENSG00000130158	2.11279283719855	2.12190944413857	6.19604869180697	0	0	0	3.47691699104803	0	4.29730722767732	0.0477830056347314	1	DOCK6	19	11199295	11262481	-	12435	protein_coding	dedicator of cytokinesis 6 [Source:HGNC Symbol;Acc:HGNC:19189]	-
ENSG00000232742	9.50756776739349	7.42668305448498	9.7366479442681	1.86137326570508	1.89625368661295	2.04505335433184	8.89029958871552	1.93422676888329	2.20290675456665	0.0480815772641862	0.186821898012854	RHOQP2	2	131460999	131461577	+	579	processed_pseudogene	ras homolog family member Q pseudogene 2 [Source:HGNC Symbol;Acc:HGNC:37836]	-
ENSG00000279691	4.22558567439711	3.18286416620785	6.19604869180697	0	0	1.02252667716592	4.53483284413731	0.340842225721974	3.71549246205845	0.0481276532642812	1	AC113410.3	5	133052769	133052971	+	203	TEC	TEC	-
ENSG00000258096	4.22558567439711	3.18286416620785	6.19604869180697	0	0	1.02252667716592	4.53483284413731	0.340842225721974	3.71549246205845	0.0481276532642812	1	AC025031.2	12	46371463	46373778	+	627	antisense	novel transcript, antisense to SLC38A2	-
ENSG00000271751	2.11279283719855	10.6095472206928	5.31089887869169	0.930686632852539	0	1.02252667716592	6.01107964552769	0.651071103339487	3.21496329375977	0.0492385119800738	1	AP003392.5	11	119065263	119065677	-	415	lincRNA	novel transcript	-
