# Supplementary material for: Transcriptomic Analysis of PDCoV-Infected HIEC-6 Cells and Enrichment Pathways PI3K-Akt and P38 MAPK
Source: Viruses. 2024 Apr 9;16(4):579. doi: 10.3390/v16040579 (PMC11054366; doi:10.3390/v16040579)
Supplement: Supplementary file 1 [file viruses-16-00579-s001.zip › supplementary materials/Table_S8.xls]

gene_id	HI_PD_48h_1	HI_PD_48h_2	HI_PD_48h_3	HI_12h_1	HI_12h_2	HI_12h_3	HI_PD_48h	HI_12h	log2FoldChange	pvalue	padj	gene_name	gene_chr	gene_start	gene_end	gene_strand	gene_length	gene_biotype	gene_description	tf_family
ENSG00000120738	147.895498603899	130.497430814522	45.1426404688794	2768.7927327363	1983.48135619715	1307.81162009521	107.845189962433	2020.02856967622	-4.23108835626451	1.691646238968e-25	2.6009060924133e-22	EGR1	5	138465490	138469315	+	3138	protein_coding	early growth response 1 [Source:HGNC Symbol;Acc:HGNC:3238]	zf-C2H2
ENSG00000212724	14.7895498603899	13.7924113869007	23.8990449541126	225.226165150314	277.801165088797	148.266368189059	17.4936687338011	217.097899476057	-3.62244240425616	6.23898516350985e-18	4.567828423284e-15	KRTAP2-3	17	41059240	41060114	-	875	protein_coding	keratin associated protein 2-3 [Source:HGNC Symbol;Acc:HGNC:18906]	-
ENSG00000137801	723.631546740505	728.875894061597	919.670655826778	8863.85949128758	5074.37486537625	3615.6543304587	790.726032209627	5851.29622904085	-2.88733621769048	1.21420148741078e-17	8.116672986496e-15	THBS1	15	39581079	39599466	+	9158	protein_coding	thrombospondin 1 [Source:HGNC Symbol;Acc:HGNC:11785]	-
ENSG00000100297	1330.00309101649	1118.24627706102	885.149813115282	5733.96034500449	5582.57085338852	4925.51100390825	1111.1330603976	5414.01406743376	-2.284970415546	1.51519529024115e-17	9.70671982810737e-15	MCM5	22	35400063	35425430	+	7338	protein_coding	minichromosome maintenance complex component 5 [Source:HGNC Symbol;Acc:HGNC:6948]	-
ENSG00000168496	784.902539019263	893.323875982336	828.500225075904	3539.40126473821	3564.95693083234	3221.98155974982	835.575546692501	3442.11325177346	-2.04249232867503	1.32038098706512e-16	7.80802218312549e-14	FEN1	11	61792637	61797244	+	2478	protein_coding	flap structure-specific endonuclease 1 [Source:HGNC Symbol;Acc:HGNC:3650]	-
ENSG00000109971	16906.5682832628	13624.7805408137	9869.42041623539	62577.507819739	61576.097838539	65482.6084057057	13466.923080104	63212.0713546612	-2.23080930087023	8.57058485099029e-16	4.25073361561212e-13	HSPA8	11	123057489	123063230	-	4849	protein_coding	heat shock protein family A (Hsp70) member 8 [Source:HGNC Symbol;Acc:HGNC:5241]	-
ENSG00000065328	106.696038278527	143.228887479353	193.847809072247	738.965186484916	843.832890542762	824.156501795733	147.924244943376	802.318192941137	-2.43680554860753	1.57599097245724e-15	7.34268521258486e-13	MCM10	10	13161554	13211104	+	5454	protein_coding	minichromosome maintenance 10 replication initiation factor [Source:HGNC Symbol;Acc:HGNC:18043]	-
ENSG00000183963	856.737495484013	735.241622394013	639.078165069234	4182.50572803931	3532.72061815992	2644.25398715107	743.68576098242	3453.16011111677	-2.21547116566011	4.88252820091679e-15	2.08524641914155e-12	SMTN	22	31064105	31104757	+	10242	protein_coding	smoothelin [Source:HGNC Symbol;Acc:HGNC:11126]	-
ENSG00000085840	177.474598324679	131.558385536591	161.982415800097	802.251877518889	747.123952525502	619.651166362549	157.005133220455	723.008998802313	-2.20304208188177	1.56404960568711e-14	6.16596479165112e-12	ORC1	1	52372829	52404459	-	3157	protein_coding	origin recognition complex subunit 1 [Source:HGNC Symbol;Acc:HGNC:8487]	-
ENSG00000164045	165.854237720086	180.362302751778	209.780505708322	858.093075490041	712.991386166469	813.931235024074	185.332348726729	795.005232226861	-2.09980460423453	2.6270883274305e-14	9.85158122786437e-12	CDC25A	3	48157146	48188402	-	4117	protein_coding	cell division cycle 25A [Source:HGNC Symbol;Acc:HGNC:1725]	-
ENSG00000175305	15.8459462789892	26.5238680517321	51.3386891606864	231.740971580282	257.890501379361	357.884337008073	31.2361678304692	282.505269989239	-3.16445143597556	3.79079688021801e-14	1.38770242936552e-11	CCNE2	8	94879770	94896678	-	4397	protein_coding	cyclin E2 [Source:HGNC Symbol;Acc:HGNC:1590]	-
ENSG00000265763	39.0866674881732	23.3410038855242	29.2099438328043	272.691183425794	212.38041290065	162.581741669382	30.5458717355006	215.884445998609	-2.82263213650998	1.68312650415692e-13	5.28123877579850e-11	ZNF488	10	47365496	47384273	-	3496	protein_coding	zinc finger protein 488 [Source:HGNC Symbol;Acc:HGNC:23535]	zf-C2H2
ENSG00000076382	508.126677346252	501.831583538771	551.448333570821	1838.10609988376	1747.39777221383	1883.49413933963	520.468864818615	1822.99933714574	-1.80820632458065	4.3828891957951e-13	1.27145134689339e-10	SPAG5	17	28577565	28599279	-	5472	protein_coding	sperm associated antigen 5 [Source:HGNC Symbol;Acc:HGNC:13452]	-
ENSG00000145604	154.233877115494	222.800491634549	313.34303384281	1035.85422236488	1134.90783143785	1122.73429152818	230.125800864285	1097.8321151103	-2.25233601255086	5.05712359341202e-13	1.40357726291689e-10	SKP2	5	36151989	36184319	+	3837	protein_coding	S-phase kinase associated protein 2 [Source:HGNC Symbol;Acc:HGNC:10901]	-
ENSG00000101003	349.667214556361	375.577971612526	394.776816649416	1293.65441966503	1279.02311162043	1377.3434341425	373.340667606101	1316.67365514265	-1.81803783145406	9.19710712997858e-13	2.39670376480374e-10	GINS1	20	25407727	25452628	+	4068	protein_coding	GINS complex subunit 1 [Source:HGNC Symbol;Acc:HGNC:28980]	-
ENSG00000276043	537.705777067032	451.966711601515	507.190842915057	3399.79826981033	2225.2537012403	1548.10538922921	498.954443861201	2391.05245342661	-2.26071635620223	1.6614185542844e-12	4.05465242414645e-10	UHRF1	19	4903080	4962154	+	5145	protein_coding	ubiquitin like with PHD and ring finger domains 1 [Source:HGNC Symbol;Acc:HGNC:12556]	-
ENSG00000186871	101.414056185531	137.924113869007	247.841947672279	896.251227436995	822.025973146714	827.224081827231	162.393372575605	848.500427470313	-2.38236473538105	3.93493812877294e-12	9.30764211228984e-10	ERCC6L	X	72204657	72239047	-	4364	protein_coding	ERCC excision repair 6 like, spindle assembly checkpoint helicase [Source:HGNC Symbol;Acc:HGNC:20794]	-
ENSG00000149503	401.430639067725	412.711386884951	393.8916668363	2687.82299567813	1637.41505839028	1251.57265285109	402.677897596326	1858.9369023065	-2.20695598439314	4.90943119612352e-12	1.14367431273332e-09	INCENP	11	62123973	62153163	+	4473	protein_coding	inner centromere protein [Source:HGNC Symbol;Acc:HGNC:6058]	-
ENSG00000104738	1250.77335962154	1116.12436761689	1373.75250995492	4481.25613718498	4091.16732886744	3862.08325965569	1246.88341239778	4144.83557523603	-1.73285405754647	5.15516369467247e-12	1.18299465381476e-09	MCM4	8	47960185	47978160	+	6973	protein_coding	minichromosome maintenance complex component 4 [Source:HGNC Symbol;Acc:HGNC:6947]	-
ENSG00000204389	397.205053393328	316.164507176646	159.326966360751	2055.88677197126	1831.78106126811	1092.0584912132	290.898842310242	1659.90877481752	-2.5139279380282	5.95845875952428e-12	1.32770004967661e-09	HSPA1A	6	31815464	31817946	+	2483	protein_coding	heat shock protein family A (Hsp70) member 1A [Source:HGNC Symbol;Acc:HGNC:5232]	-
ENSG00000131153	385.584692788736	371.334152724249	357.600524498574	1127.99219901728	1340.65135643536	1742.38545789073	371.50645667052	1403.67633778112	-1.91776410843308	6.05047719223825e-12	1.3289440975809e-09	GINS2	16	85676198	85690073	-	3264	protein_coding	GINS complex subunit 2 [Source:HGNC Symbol;Acc:HGNC:24575]	-
ENSG00000128510	344.385232463364	361.785560225626	315.998483282156	1484.4451793998	1172.83290517011	1065.47279760689	340.723091990382	1240.9169607256	-1.86516847629496	7.37154066031633e-12	1.57413107850505e-09	CPA4	7	130293134	130324180	+	3958	protein_coding	carboxypeptidase A4 [Source:HGNC Symbol;Acc:HGNC:15740]	-
ENSG00000112146	138.387930836505	166.569891364877	153.130917668944	625.421417276906	510.092241698883	594.087999433401	152.696246623442	576.533886136397	-1.91672468238606	9.49671788923864e-12	1.97313564252762e-09	FBXO9	6	53051991	53100873	+	8164	protein_coding	F-box protein 9 [Source:HGNC Symbol;Acc:HGNC:13588]	-
ENSG00000112118	924.346866274367	878.470509873366	833.811123954596	3309.52166642363	2871.87620837531	2548.13647949748	878.876166700776	2909.84478476547	-1.7273535485086	1.30526120172705e-11	2.64057776007282e-09	MCM3	6	52264009	52284881	-	3650	protein_coding	minichromosome maintenance complex component 3 [Source:HGNC Symbol;Acc:HGNC:6945]	-
ENSG00000080824	3561.11232709816	8812.28992150746	9955.27994810758	31295.2687162995	36876.445443562	52579.3442665489	7442.89406557107	40250.3528088035	-2.43502530928026	3.48638753229642e-11	6.61768003815525e-09	HSP90AA1	14	102080738	102139699	-	5248	protein_coding	heat shock protein 90 alpha family class A member 1 [Source:HGNC Symbol;Acc:HGNC:5253]	-
ENSG00000171848	1343.73624445828	1481.09279200872	1605.66176099112	4833.98637103609	4288.37771227519	4523.65801978204	1476.83026581937	4548.67403436444	-1.62283621490251	5.43362360084851e-11	9.94547176941022e-09	RRM2	2	10120698	10131419	+	5323	protein_coding	ribonucleotide reductase regulatory subunit M2 [Source:HGNC Symbol;Acc:HGNC:10452]	-
ENSG00000184992	256.704329719624	254.629133296628	211.550805334552	951.161738775295	745.227698838889	811.886181669742	240.961422783602	836.091873094642	-1.79566852831219	6.2882007121861e-11	1.1374245405866e-08	BRI3BP	12	124993700	125031231	+	6648	protein_coding	BRI3 binding protein [Source:HGNC Symbol;Acc:HGNC:14251]	-
ENSG00000117318	558.833705439017	711.900618508489	456.737303567486	1757.13636282559	2345.66581034022	2095.15716151297	575.823875838331	2065.98644489293	-1.8436384564562	7.7628865799979e-11	1.38784164148218e-08	ID3	1	23557918	23559794	-	1797	protein_coding	inhibitor of DNA binding 3, HLH protein [Source:HGNC Symbol;Acc:HGNC:5362]	bHLH
ENSG00000112984	908.500919995378	828.60563793611	945.340000407121	3232.27467589687	2732.50156240926	2473.49203206437	894.148852779536	2812.7560901235	-1.65332597276842	1.27825351256843e-10	2.20821884895951e-08	KIF20A	5	138178719	138187715	+	3958	protein_coding	kinesin family member 20A [Source:HGNC Symbol;Acc:HGNC:9787]	-
ENSG00000179409	1100.76506818045	949.554476252008	828.500225075904	3387.69934358324	3055.81281597677	2671.86220743455	959.60658983612	3038.45812233152	-1.6630934288282	2.50486505775407e-10	4.01169794405925e-08	GEMIN4	17	744414	753999	-	5751	protein_coding	gem nuclear organelle associated protein 4 [Source:HGNC Symbol;Acc:HGNC:15717]	-
ENSG00000182481	2844.87555528785	3354.73883118307	3713.20346601861	11130.0814422835	9894.65173674637	9211.94283458779	3304.27261749651	10078.8920045392	-1.60887551187631	2.7093564197436e-10	4.29446958284101e-08	KPNA2	17	68035519	68046842	+	3140	protein_coding	karyopherin subunit alpha 2 [Source:HGNC Symbol;Acc:HGNC:6395]	-
ENSG00000101412	875.7526310188	919.847744034068	554.103783010167	2904.67298113278	3025.47275699096	2389.64484453676	783.234719354345	2773.2635275535	-1.82461447323651	2.96031657762859e-10	4.64437422255506e-08	E2F1	20	33675683	33686404	-	2503	protein_coding	E2F transcription factor 1 [Source:HGNC Symbol;Acc:HGNC:3113]	E2F
ENSG00000204388	176.418201906079	141.106978035215	98.2516292557963	769.67784536905	592.579277066547	430.483731086853	138.592269732363	597.580284507483	-2.11059159873197	4.44787908547011e-10	6.83861409391029e-08	HSPA1B	6	31827735	31830255	+	2521	protein_coding	heat shock protein family A (Hsp70) member 1B [Source:HGNC Symbol;Acc:HGNC:5233]	-
ENSG00000188807	418.332981765314	312.981643010439	235.449850288665	1440.70290765573	1234.46114998503	954.017389795805	322.254825021472	1209.72714914552	-1.90949396437094	7.79765875146278e-10	1.12259200012121e-07	TMEM201	1	9588922	9614873	+	6966	protein_coding	transmembrane protein 201 [Source:HGNC Symbol;Acc:HGNC:33719]	-
ENSG00000086061	2706.48762445135	3292.14250258099	2622.69889626058	7601.84841713954	8587.18481982674	11618.9706326364	2873.77634109764	9269.33462320088	-1.6895452631401	7.81251017970532e-10	1.12259200012121e-07	DNAJA1	9	33025211	33039907	+	2730	protein_coding	DnaJ heat shock protein family (Hsp40) member A1 [Source:HGNC Symbol;Acc:HGNC:5229]	-
ENSG00000177469	9352.2774938594	7028.825033709	4253.14485201893	29109.0858157289	28064.5545618717	21862.6428844846	6878.08245986244	26345.4277540284	-1.93754117346085	1.09421083453854e-09	1.51003092569523e-07	CAVIN1	17	42402452	42423517	-	3828	protein_coding	caveolae associated protein 1 [Source:HGNC Symbol;Acc:HGNC:9688]	-
ENSG00000214114	76.0605421391479	125.192657204175	137.198221032869	397.403192228034	434.242094234365	487.745225008145	112.817140125397	439.796837156848	-1.96069399453108	1.09999000766092e-09	1.51003092569523e-07	MYCBP	1	38862964	38874105	-	3039	protein_coding	MYC binding protein [Source:HGNC Symbol;Acc:HGNC:7554]	-
ENSG00000076003	901.106145065183	973.956434859602	1077.2273225613	2708.29810160089	2730.60530872265	3035.88170450562	984.096634162028	2824.92837160972	-1.5211436804698	1.1887726107202e-09	1.60327884998448e-07	MCM6	2	135839626	135876426	-	4118	protein_coding	minichromosome maintenance complex component 6 [Source:HGNC Symbol;Acc:HGNC:6949]	-
ENSG00000188229	16605.495303962	14248.6219173905	10980.2834316951	41737.572736905	44218.7397181274	40425.5921817547	13944.8002176825	42127.3015455957	-1.59505439751259	1.41866259143139e-09	1.86426814899637e-07	TUBB4B	9	137241213	137243707	+	2111	protein_coding	tubulin beta 4B class IVb [Source:HGNC Symbol;Acc:HGNC:20771]	-
ENSG00000179431	1264.50651306333	1267.84089287279	1126.79571209575	4132.24864986527	3640.80707829686	3004.18337751348	1219.71437267729	3592.41303522521	-1.55855802887562	1.92934253599519e-09	2.47197012424384e-07	FJX1	11	35618419	35620868	+	2450	protein_coding	four jointed box 1 [Source:HGNC Symbol;Acc:HGNC:17166]	-
ENSG00000115541	235.576401347639	403.162794386328	365.566872816611	983.735770925134	1146.28535355753	1642.17784352847	334.768689516859	1257.39965600371	-1.90877896849162	2.12228897421779e-09	2.69671016352053e-07	HSPE1	2	197499994	197503457	+	1977	protein_coding	heat shock protein family E (Hsp10) member 1 [Source:HGNC Symbol;Acc:HGNC:5269]	-
ENSG00000072274	1632.13246673588	1805.74493696192	2553.65721083759	6768.88388073652	5819.60256421514	6088.1238358459	1997.17820484513	6225.53676026585	-1.64002736101808	2.36702002333751e-09	2.98302728350936e-07	TFRC	3	196027183	196082189	-	7887	protein_coding	transferrin receptor [Source:HGNC Symbol;Acc:HGNC:11763]	-
ENSG00000121152	665.529743717544	571.854595195344	714.315899184033	2235.5092921118	1883.92803764997	1687.16901732377	650.566746032307	1935.53544902851	-1.572774144217	3.04015336746529e-09	3.80019170933162e-07	NCAPH	2	96335787	96373845	+	3278	protein_coding	non-SMC condensin I complex subunit H [Source:HGNC Symbol;Acc:HGNC:1112]	-
ENSG00000100479	53.8762173485631	92.3030608200276	147.820018790252	335.047187826914	488.285324302835	642.146753260199	97.9997656529476	488.493088463316	-2.31345397253222	3.11538272233675e-09	3.8319207484742e-07	POLE2	14	49643555	49688422	-	2955	protein_coding	DNA polymerase epsilon 2, accessory subunit [Source:HGNC Symbol;Acc:HGNC:9178]	-
ENSG00000184661	241.914779859234	311.920688288369	411.594663098606	1031.20078920061	978.466902292282	1261.79791962275	321.810043748737	1090.48853703855	-1.75949704338753	3.21595444912542e-09	3.89333068151995e-07	CDCA2	8	25458997	25507920	+	3908	protein_coding	cell division cycle associated 2 [Source:HGNC Symbol;Acc:HGNC:14623]	-
ENSG00000241360	153.177480696895	162.3260724766	104.447677947603	415.086238252232	508.19598801227	539.894085543607	139.983743707033	487.72543726937	-1.80281560270777	4.53289152597778e-09	5.32009215358079e-07	PDXP	22	37658727	37666934	+	2203	protein_coding	pyridoxal phosphatase [Source:HGNC Symbol;Acc:HGNC:30259]	-
ENSG00000132646	1787.42274026998	2212.09059551446	2028.76337166023	5143.90501977598	5356.91666468158	7091.22250614567	2009.42556914822	5864.01473020108	-1.54507142259523	5.40213194957729e-09	6.15242805368524e-07	PCNA	20	5114953	5126626	-	1471	protein_coding	proliferating cell nuclear antigen [Source:HGNC Symbol;Acc:HGNC:8729]	-
ENSG00000113368	847.22992771662	967.590706527186	999.334139007153	3467.73839400856	2672.76957128095	2294.54986356033	938.051591083653	2811.68594294995	-1.58364846439228	6.22725571206865e-09	6.93797511398953e-07	LMNB1	5	126776623	126837020	+	3633	protein_coding	lamin B1 [Source:HGNC Symbol;Acc:HGNC:6637]	-
ENSG00000162063	643.34541892696	562.30600269672	425.757060108451	2328.57795539705	1790.06348016262	1371.2082740795	543.802827244043	1829.94990321306	-1.75124030060808	6.95372148050621e-09	7.67207312068538e-07	CCNF	16	2429394	2458854	+	6309	protein_coding	cyclin F [Source:HGNC Symbol;Acc:HGNC:1591]	-
ENSG00000085872	248.25315837083	180.362302751778	164.637865239442	1101.00228666455	676.962566120823	536.826505512109	197.75110878735	771.597119432495	-1.96520585879209	7.11746819888118e-09	7.76106904665236e-07	CHERP	19	16517889	16542530	-	6113	protein_coding	calcium homeostasis endoplasmic reticulum protein [Source:HGNC Symbol;Acc:HGNC:16930]	-
ENSG00000250899	162.685048464289	152.777479977977	149.590318416483	674.747808818091	539.484173841384	389.582664000216	155.017615619583	534.604882219897	-1.78663658088391	7.20919648245752e-09	7.80573210688622e-07	AC125807.2	12	3041437	3044950	+	3514	lincRNA	novel transcript	-
ENSG00000152990	207.053698045458	237.653857743519	269.970693000161	874.845434881387	762.293982018406	614.538532976719	238.226082929713	750.559316625504	-1.65505400782396	7.69606916696294e-09	8.27461982112275e-07	ADGRA3	4	22345071	22516054	-	9250	protein_coding	adhesion G protein-coupled receptor A3 [Source:HGNC Symbol;Acc:HGNC:13839]	-
ENSG00000127824	1485.29336455058	1417.43550868456	1014.38168583011	3664.11327354045	4049.44974776195	3682.11856447449	1305.70351968842	3798.5605285923	-1.54090542240334	7.88717496771076e-09	8.4187059664499e-07	TUBA4A	2	219249711	219278170	-	4079	protein_coding	tubulin alpha 4a [Source:HGNC Symbol;Acc:HGNC:12407]	-
ENSG00000149639	388.753882044534	227.044310522827	273.511292252622	2063.33226503408	1075.17584030954	789.390594772092	296.436494939994	1309.29956670524	-2.14334521091492	7.93959261876576e-09	8.4187059664499e-07	SOGA1	20	36777442	36863686	-	15128	protein_coding	suppressor of glucose, autophagy associated 1 [Source:HGNC Symbol;Acc:HGNC:16111]	-
ENSG00000073111	1060.62200427367	820.118000159556	716.971348623379	2898.15817470281	2680.3545860274	2235.24331628471	865.903784352203	2604.58535900497	-1.58911275177531	8.04088441133311e-09	8.46771217974292e-07	MCM2	3	127598223	127622436	+	4902	protein_coding	minichromosome maintenance complex component 2 [Source:HGNC Symbol;Acc:HGNC:6944]	-
ENSG00000136982	228.181626417444	344.810284672517	448.770955249448	982.805084292281	1194.63982256616	1454.03293492994	340.587622113136	1210.49261392946	-1.82836474944847	1.00918530155327e-08	1.04839351428253e-06	DSCC1	8	119833976	119856010	-	2603	protein_coding	DNA replication and sister chromatid cohesion 1 [Source:HGNC Symbol;Acc:HGNC:24453]	-
ENSG00000072501	1204.29191720318	1227.52461343416	1752.59662996826	5946.15689729487	4304.4958686114	3505.22144932478	1394.80438686853	4585.29140507702	-1.71675185561622	1.01953152476305e-08	1.05203336867328e-06	SMC1A	X	53374149	53422728	-	10484	protein_coding	structural maintenance of chromosomes 1A [Source:HGNC Symbol;Acc:HGNC:11111]	-
ENSG00000160957	1703.96742320063	1438.65460312595	917.900356200547	4584.56235343161	4422.0635971814	3962.29087401795	1353.50746084238	4322.97227487699	-1.67565063549881	1.10960896456614e-08	1.1373491886803e-06	RECQL4	8	144511288	144517845	-	4236	protein_coding	RecQ like helicase 4 [Source:HGNC Symbol;Acc:HGNC:9949]	-
ENSG00000188486	5150.98893709007	5208.22673063811	3533.51805395621	13138.5031959793	14422.9055403781	12271.3426526682	4630.91124056146	13277.5837963419	-1.51971085939187	1.52598493800114e-08	1.50797184913568e-06	H2AFX	11	119093854	119095467	-	1614	protein_coding	H2A histone family member X [Source:HGNC Symbol;Acc:HGNC:4739]	-
ENSG00000164362	94.0192812553356	55.1696455476027	50.4535393475711	451.383016933481	325.207507254121	180.987221858368	66.5474887168365	319.192582015324	-2.26494020385411	1.66707209834401e-08	1.60195209450245e-06	TERT	5	1253147	1295069	-	4602	protein_coding	telomerase reverse transcriptase [Source:HGNC Symbol;Acc:HGNC:11730]	-
ENSG00000153395	1974.40490636205	1710.25901197568	1303.82567471881	7448.28512271887	5264.00023403755	3962.29087401795	1662.82986435218	5558.19207692479	-1.74116571977174	1.71220077422983e-08	1.6350985654524e-06	LPCAT1	5	1456480	1523977	-	6494	protein_coding	lysophosphatidylcholine acyltransferase 1 [Source:HGNC Symbol;Acc:HGNC:25718]	-
ENSG00000094804	764.831007065876	802.081769884378	1087.84912031868	2451.42859093359	2328.5995271607	2949.98946362369	884.920632422979	2576.67252723933	-1.54145121313132	1.73661975050181e-08	1.64818078172626e-06	CDC6	17	40287633	40304657	+	5557	protein_coding	cell division cycle 6 [Source:HGNC Symbol;Acc:HGNC:1744]	-
ENSG00000078900	151.064687859697	128.375521370383	82.3189326197212	605.876997987003	420.020191584768	354.816756976575	120.5863806166	460.237982182782	-1.93507800107067	1.93544908610496e-08	1.8144835182234e-06	TP73	1	3652520	3736201	+	6763	protein_coding	tumor protein p73 [Source:HGNC Symbol;Acc:HGNC:12003]	P53
ENSG00000187741	399.317846230527	354.358877171141	339.012378423153	1247.1200880224	1080.86460136938	856.877355465043	364.229700608273	1061.62068161894	-1.54376903738652	2.53880064586698e-08	2.33736885809609e-06	FANCA	16	89737549	89816657	-	9736	protein_coding	FA complementation group A [Source:HGNC Symbol;Acc:HGNC:3582]	-
ENSG00000152253	395.09226055613	398.91897549805	465.588801698638	1024.68598277065	1144.38909987092	1466.30325505593	419.866679250939	1211.7927792325	-1.52861460415276	2.86331117836342e-08	2.55950054461265e-06	SPC25	2	168834132	168913371	-	1841	protein_coding	SPC25, NDC80 kinetochore complex component [Source:HGNC Symbol;Acc:HGNC:24031]	-
ENSG00000173530	106.696038278527	113.522155261413	132.772471967292	389.027012532361	371.665722576138	331.298643401759	117.663555169078	363.997126170086	-1.62804309722514	3.28281101091988e-08	2.88418395959389e-06	TNFRSF10D	8	23135588	23164030	-	3538	protein_coding	TNF receptor superfamily member 10d [Source:HGNC Symbol;Acc:HGNC:11907]	-
ENSG00000007968	210.222887301256	214.312853857995	182.340861501748	900.904660601258	625.763716582273	484.677644976647	202.292200887	670.448674053393	-1.72952401711677	3.65739539784759e-08	3.19502580919924e-06	E2F2	1	23506430	23531220	-	5457	protein_coding	E2F transcription factor 2 [Source:HGNC Symbol;Acc:HGNC:3114]	E2F
ENSG00000148773	519.747037950844	729.936848783667	1987.16133044381	8096.97370581709	5024.12414268101	3780.28112548241	1078.94840572611	5633.79299132684	-2.38402446609533	3.91772125043789e-08	3.40310532347359e-06	MKI67	10	128096659	128126385	-	12807	protein_coding	marker of proliferation Ki-67 [Source:HGNC Symbol;Acc:HGNC:7107]	-
ENSG00000129128	341.216043207566	624.902331298808	840.892322459518	1907.90759734771	1984.42948304045	2699.47042771803	602.336898988631	2197.26916936873	-1.86637913018407	4.48981288023968e-08	3.81386038860139e-06	SPCS3	4	176319964	176332245	+	6831	protein_coding	signal peptidase complex subunit 3 [Source:HGNC Symbol;Acc:HGNC:26212]	-
ENSG00000125912	1646.92201659627	1506.55570533838	898.427060312011	4567.80999404026	4289.32583911849	3645.30760409651	1350.63492741556	4167.48114575176	-1.62587975650016	4.72409867635135e-08	3.99082511807154e-06	NCLN	19	3185563	3209575	+	4175	protein_coding	nicalin [Source:HGNC Symbol;Acc:HGNC:26923]	-
ENSG00000178695	20.0715319533863	36.0724605503556	37.1762921508418	155.424667686374	118.515855413309	145.198788157561	31.1067615515279	139.713103752415	-2.1630709523523	4.85293717051001e-08	4.07726278669899e-06	KCTD12	13	76880166	76886390	-	6225	protein_coding	potassium channel tetramerization domain containing 12 [Source:HGNC Symbol;Acc:HGNC:14678]	-
ENSG00000115687	78.1733349763465	76.3887399889884	96.4813296295657	431.838597643578	274.008657715571	227.000922330835	83.6811348649669	310.949392563328	-1.89253414857927	5.66826536601474e-08	4.66040534772603e-06	PASK	2	241106099	241150264	-	10686	protein_coding	PAS domain containing serine/threonine kinase [Source:HGNC Symbol;Acc:HGNC:17270]	-
ENSG00000173638	631.725058322368	580.342232971898	337.242078796922	1921.86789684049	1713.2652058548	1356.89290059918	516.436456697063	1664.00866776482	-1.68885977752769	6.14387786668394e-08	4.99799588361193e-06	SLC19A1	21	45493572	45544411	-	9998	protein_coding	solute carrier family 19 member 1 [Source:HGNC Symbol;Acc:HGNC:10937]	-
ENSG00000062822	1726.15174799122	1438.65460312595	976.320243866156	4487.77094361494	4176.49874476502	3551.23514979725	1380.37553166111	4071.83494605907	-1.56092798161634	7.73218001178096e-08	6.07106396277757e-06	POLD1	19	50384204	50418016	+	4932	protein_coding	DNA polymerase delta 1, catalytic subunit [Source:HGNC Symbol;Acc:HGNC:9175]	-
ENSG00000135723	369.738746509747	289.640639124914	195.618108698477	1154.05142473715	943.386209089942	736.219207559464	284.999164777713	944.552280462185	-1.73001319033844	7.7393725964514e-08	6.07106396277757e-06	FHOD1	16	67229387	67247658	-	5407	protein_coding	formin homology 2 domain containing 1 [Source:HGNC Symbol;Acc:HGNC:17905]	-
ENSG00000139438	13.7331534417906	11.6705019427621	4.42574906557641	100.514156348074	80.5907816810504	46.0137004724665	9.94313481670971	75.7062128338637	-2.94798598817338	1.09402940589568e-07	8.12594305103676e-06	FAM222A	12	109714228	109770507	+	3722	protein_coding	family with sequence similarity 222 member A [Source:HGNC Symbol;Acc:HGNC:25915]	-
ENSG00000140323	107.752434697126	63.657283324157	61.9604869180697	399.264565493739	252.201740319522	237.226189102494	77.7900683131177	296.230831638585	-1.93154653879932	1.18661997074378e-07	8.64657917070408e-06	DISP2	15	40358235	40378639	+	12754	protein_coding	dispatched RND transporter family member 2 [Source:HGNC Symbol;Acc:HGNC:19712]	-
ENSG00000140534	80.286127813545	88.0592419317505	132.772471967292	561.204039610081	381.146991009203	241.316295811158	100.372613904196	394.555775476814	-1.97275075075398	1.31051701541038e-07	9.37172051717886e-06	TICRR	15	89575482	89631056	+	8402	protein_coding	TOPBP1 interacting checkpoint and replication regulator [Source:HGNC Symbol;Acc:HGNC:28704]	-
ENSG00000172534	1007.80218334371	701.291071287796	520.468090111786	4417.03875951815	2099.15283108054	1944.84573996958	743.187114914431	2820.34577685609	-1.92447342869987	1.51040935773289e-07	1.05079384050422e-05	HCFC1	X	153947553	153971807	-	9004	protein_coding	host cell factor C1 [Source:HGNC Symbol;Acc:HGNC:4839]	-
ENSG00000139645	960.264344506743	580.342232971898	622.260318620043	3343.02638520632	2228.09808177022	1643.20037020564	720.955632032895	2404.77494572739	-1.73818426314841	1.73184915504486e-07	1.18343025594732e-05	ANKRD52	12	56237807	56258391	-	8820	protein_coding	ankyrin repeat domain 52 [Source:HGNC Symbol;Acc:HGNC:26614]	-
ENSG00000152127	403.543431904924	310.8597335663	402.743164967453	1503.9895986897	1154.81849514729	759.73732113428	372.382110146226	1139.51513832376	-1.61348377221841	3.22532116300404e-07	2.00766448911689e-05	MGAT5	2	134119983	134454621	+	8578	protein_coding	alpha-1,6-mannosylglycoprotein 6-beta-N-acetylglucosaminyltransferase [Source:HGNC Symbol;Acc:HGNC:7049]	-
ENSG00000177602	175.36180548748	136.863159146938	179.685412062402	618.906610846939	515.781002758722	362.996970393902	163.970125565607	499.228194666521	-1.60591901378516	3.37370790840474e-07	2.07483036366891e-05	HASPIN	17	3723903	3726699	+	2797	protein_coding	histone H3 associated protein kinase [Source:HGNC Symbol;Acc:HGNC:19682]	-
ENSG00000120694	458.476045672086	1035.49180873962	1372.8673601418	3703.20211212025	3162.00302242709	3251.63483338763	955.611738184503	3372.27998931166	-1.81882897337565	3.48244545535045e-07	2.1247063046037e-05	HSPH1	13	31134974	31162388	-	8390	protein_coding	heat shock protein family H (Hsp110) member 1 [Source:HGNC Symbol;Acc:HGNC:16969]	-
ENSG00000104885	266.211897487018	181.423257473847	134.542771593523	948.369678876737	622.919336052354	471.38479817349	194.059308851463	680.891271034194	-1.81255108026214	3.73091752084586e-07	2.23201777754884e-05	DOT1L	19	2164149	2232578	+	11272	protein_coding	DOT1 like histone lysine methyltransferase [Source:HGNC Symbol;Acc:HGNC:24948]	-
ENSG00000158246	69.7221636275523	63.657283324157	38.9465917770724	198.236252797591	203.847271310892	191.212488630027	57.4420129095939	197.765337579503	-1.78861737275352	3.93349742673667e-07	2.33765281421569e-05	TENT5B	1	27005020	27012836	-	2368	protein_coding	terminal nucleotidyltransferase 5B [Source:HGNC Symbol;Acc:HGNC:28273]	-
ENSG00000168502	238.745590603437	182.484212195917	200.043857764054	963.260665002378	595.423657596466	442.754051212844	207.091220187802	667.146124603896	-1.6881763252155	5.86040485576569e-07	3.34958084228244e-05	MTCL1	18	8705661	8832778	+	12665	protein_coding	microtubule crosslinking factor 1 [Source:HGNC Symbol;Acc:HGNC:29121]	-
ENSG00000256663	46.4814424183682	43.4991436048406	42.4871910295335	230.81028494743	137.478392279439	127.81583464574	44.1559256842474	165.368170624203	-1.90634133922158	5.89241701992104e-07	3.35540413634393e-05	AC112777.1	12	20551590	20553012	+	1423	processed_pseudogene	ubiquitin-like with PHD and ring finger domains 1 (UHRF1) pseudogene	-
ENSG00000110427	242.971176277834	194.154714138679	282.362790383775	1208.96193607545	761.345855175099	479.565011590818	239.829560266762	816.624267613788	-1.76724217042697	6.64863281310797e-07	3.75254039283782e-05	KIAA1549L	11	33376466	33674102	+	13012	protein_coding	KIAA1549 like [Source:HGNC Symbol;Acc:HGNC:24836]	-
ENSG00000011426	408.82541399792	928.335381810623	1945.55928922739	4648.77973109843	4324.40653232083	4875.40719672712	1094.24002834531	4616.19782004879	-2.07630727037912	6.84974916266422e-07	3.82963248639863e-05	ANLN	7	36389806	36453791	+	6012	protein_coding	anillin actin binding protein [Source:HGNC Symbol;Acc:HGNC:14082]	-
ENSG00000161847	492.280731067263	293.884458013191	249.61224729851	1316.92158548634	1063.79831818986	842.56198198472	345.259145459655	1074.42729522031	-1.63875368985011	6.87633530956535e-07	3.83056722407852e-05	RAVER1	19	10316212	10333640	-	4981	protein_coding	ribonucleoprotein, PTB binding 1 [Source:HGNC Symbol;Acc:HGNC:30296]	-
ENSG00000134369	450.024874323292	324.652144953201	407.16891403303	2003.76832053152	1043.88765448043	851.764722079213	393.948644436507	1299.80689903039	-1.72227798671706	6.97468369445091e-07	3.85740150367564e-05	NAV1	1	201622885	201826969	+	22453	protein_coding	neuron navigator 1 [Source:HGNC Symbol;Acc:HGNC:15989]	-
ENSG00000160886	1478.95498603899	1397.27736896525	870.102266292322	2758.55517977493	4392.6716650389	3565.55052327757	1248.77820709885	3572.25912269713	-1.51661064828555	7.19929290573862e-07	3.95318315806183e-05	LY6K	8	142700111	142705127	+	4049	protein_coding	lymphocyte antigen 6 family member K [Source:HGNC Symbol;Acc:HGNC:24225]	-
ENSG00000135476	864.132270414208	612.170874633976	761.228839279143	3229.48261599831	2027.09519098924	1520.49716894573	745.843994775776	2259.02499197776	-1.59880800771629	7.9277320540771e-07	4.2618489626376e-05	ESPL1	12	53268299	53293643	+	8890	protein_coding	extra spindle pole bodies like 1, separase [Source:HGNC Symbol;Acc:HGNC:16856]	-
ENSG00000111331	544.044155578628	444.54002854703	470.014550764215	2073.56981799546	1380.47268385423	938.679489638317	486.199578296624	1464.24066382933	-1.59075040619261	8.98543068855692e-07	4.77053455005657e-05	OAS3	12	112938352	112973249	+	8251	protein_coding	2'-5'-oligoadenylate synthetase 3 [Source:HGNC Symbol;Acc:HGNC:8088]	-
ENSG00000169247	75.0041457205486	97.607834430374	85.8595318721824	255.938824034448	257.890501379361	233.13608239383	86.1571706743683	248.988469269213	-1.53127854381312	9.01245359684716e-07	4.77053455005657e-05	SH3TC2	5	148923639	149063163	-	15165	protein_coding	SH3 domain and tetratricopeptide repeats 2 [Source:HGNC Symbol;Acc:HGNC:29427]	-
ENSG00000092853	60.2145958601588	129.436476092453	300.065786646081	812.489430480267	671.273805060984	682.02529366967	163.238952866231	721.929509736974	-2.14186454946388	9.4709909112815e-07	4.95294167554262e-05	CLSPN	1	35720218	35769967	-	5411	protein_coding	claspin [Source:HGNC Symbol;Acc:HGNC:19715]	-
ENSG00000214357	230.294419254642	189.910895250402	109.758576826295	983.735770925134	535.691666468158	421.28099099236	176.65463044378	646.902809461884	-1.87452745181296	9.57869770273842e-07	4.97542152633794e-05	NEURL1B	5	172641266	172691540	+	6424	protein_coding	neuralized E3 ubiquitin protein ligase 1B [Source:HGNC Symbol;Acc:HGNC:35422]	-
ENSG00000131389	146.839102185299	114.583109983483	115.069475704987	525.837947561685	364.080707829686	278.127256189131	125.497229291256	389.348637193501	-1.63448261631732	1.00687822521504e-06	5.17750926845529e-05	SLC6A6	3	14402576	14489349	+	8254	protein_coding	solute carrier family 6 member 6 [Source:HGNC Symbol;Acc:HGNC:11052]	-
ENSG00000094916	498.619109578859	518.806859091879	1014.38168583011	2093.11423728536	2028.99144467586	1917.2375196861	677.26921816695	2013.11440054911	-1.57082422877705	1.02683054250224e-06	5.25231328818395e-05	CBX5	12	54230940	54280133	-	15040	protein_coding	chromobox 5 [Source:HGNC Symbol;Acc:HGNC:1555]	-
ENSG00000224411	11.620360604592	35.0115058282863	57.5347378524933	130.296128599355	151.700294929036	260.74430267731	34.7222014284572	180.913575401901	-2.3722030730605	1.10558116359951e-06	5.61000342915594e-05	HSP90AA2P	11	27888838	27891033	-	2196	processed_pseudogene	heat shock protein 90 alpha family class A member 2, pseudogene [Source:HGNC Symbol;Acc:HGNC:5256]	-
ENSG00000160949	1438.81192213221	1272.08471176107	731.133745633223	4022.42762718867	3370.59092795452	2639.14135376525	1147.34345984217	3344.05330296948	-1.54369937083208	1.15828550472635e-06	5.78202585557391e-05	TONSL	8	144428775	144444444	-	7111	protein_coding	tonsoku like, DNA repair protein [Source:HGNC Symbol;Acc:HGNC:7801]	-
ENSG00000133226	437.348117300101	436.052390770475	593.050374787239	2139.64856892799	1388.05769860068	943.792123024146	488.816960952605	1490.4994635176	-1.60812174578066	1.47592672920598e-06	7.05132438267819e-05	SRRM1	1	24631716	24673267	+	8168	protein_coding	serine and arginine repetitive matrix 1 [Source:HGNC Symbol;Acc:HGNC:16638]	-
ENSG00000186185	368.682350091148	288.579684402845	337.242078796922	1640.80053371903	885.550471648247	660.552233449186	331.501371096972	1062.30107960549	-1.6802440310444	1.5416944873215e-06	7.2934008438671e-05	KIF18B	17	44924709	44947711	-	4655	protein_coding	kinesin family member 18B [Source:HGNC Symbol;Acc:HGNC:27102]	-
ENSG00000136928	47.5378388369675	38.1943699944942	39.8317415901877	190.790759734771	159.285309675488	102.252667716592	41.8546501405498	150.77624570895	-1.85065865112951	1.6722945368507e-06	7.72117973095483e-05	GABBR2	9	98288082	98709197	-	7632	protein_coding	gamma-aminobutyric acid type B receptor subunit 2 [Source:HGNC Symbol;Acc:HGNC:4507]	-
ENSG00000238266	6.33837851159566	4.24381888827713	11.5069475704987	64.2173776668252	34.1325663590331	63.3966539842872	7.36304832345715	53.9155326700485	-2.85162454664425	2.01046881386145e-06	9.03041478892558e-05	LINC00707	10	6779549	6879450	+	9833	lincRNA	long intergenic non-protein coding RNA 707 [Source:HGNC Symbol;Acc:HGNC:44691]	-
ENSG00000152518	632.781454740967	788.289358497477	673.59900778073	3023.8008701379	1709.47269848157	1345.64510715035	698.223273673058	2026.30622525661	-1.53725263694823	3.09374750808708e-06	0.000131550307037245	ZFP36L2	2	43222402	43226609	-	3696	protein_coding	ZFP36 ring finger protein like 2 [Source:HGNC Symbol;Acc:HGNC:1108]	Others
ENSG00000213417	1.05639641859928	1.06095472206928	4.42574906557641	38.1581519469541	34.1325663590331	24.5406402519821	2.18103340208166	32.2771195193231	-3.83391611927865	4.20488635846032e-06	0.000169241172150072	KRTAP2-4	17	41065116	41065879	-	764	protein_coding	keratin associated protein 2-4 [Source:HGNC Symbol;Acc:HGNC:18891]	-
ENSG00000171522	76.0605421391479	123.070747760037	144.279419537791	403.917998658002	358.391946769847	264.834409385974	114.470236478992	342.381451604608	-1.57885081800202	4.24484522306155e-06	0.00017040338199627	PTGER4	5	40679498	40693735	+	3961	protein_coding	prostaglandin E receptor 4 [Source:HGNC Symbol;Acc:HGNC:9596]	-
ENSG00000171388	24.2971176277834	25.4629133296628	23.0138951409973	105.167589512337	97.6570648605669	72.5993940787805	24.2579753661478	91.8080161505614	-1.92228239009023	4.70463558728917e-06	0.000184862407386636	APLN	X	129645259	129654937	-	3205	protein_coding	apelin [Source:HGNC Symbol;Acc:HGNC:16665]	-
ENSG00000149679	117.26000246452	86.9982872096812	73.4674344885684	305.265215575633	289.178687208475	209.617968819014	92.5752413875898	268.020623867707	-1.53623524061046	4.94753285469052e-06	0.000193066796042809	CABLES2	20	62388632	62407285	-	3785	protein_coding	Cdk5 and Abl enzyme substrate 2 [Source:HGNC Symbol;Acc:HGNC:16143]	-
ENSG00000070047	601.089562182989	419.077115217367	286.788539449351	1579.37521595076	1328.32570747237	897.77842255168	435.651738949902	1268.49311532494	-1.54275957354992	5.45710407626826e-06	0.000209234352051433	PHRF1	11	576486	612222	+	5769	protein_coding	PHD and ring finger domains 1 [Source:HGNC Symbol;Acc:HGNC:24351]	-
ENSG00000196950	115.147209627321	181.423257473847	388.580767957609	666.371629122418	754.708967271954	928.454222866657	228.383745019592	783.17827308701	-1.77554003999708	6.49927102219938e-06	0.000244873257472257	SLC39A10	2	195575977	195737702	+	6917	protein_coding	solute carrier family 39 member 10 [Source:HGNC Symbol;Acc:HGNC:20861]	-
ENSG00000132382	1111.32903236644	766.009309334022	531.975037682285	2873.96032224864	2363.68022036304	1591.05150967018	803.104459794249	2276.23068409395	-1.50347662332873	8.29033119207283e-06	0.000299914922536752	MYBBP1A	17	4538897	4555631	-	6203	protein_coding	MYB binding protein 1a [Source:HGNC Symbol;Acc:HGNC:7546]	-
ENSG00000112312	161.628652045689	299.189231623538	354.945075059228	670.094375653828	689.288215083807	976.512976693456	271.920986242818	778.631855810364	-1.51650981123916	8.33643230733991e-06	0.000300874757571247	GMNN	6	24774931	24786099	+	2476	protein_coding	geminin, DNA replication inhibitor [Source:HGNC Symbol;Acc:HGNC:17493]	-
ENSG00000116741	59.1581994415595	77.4496947110577	141.623970098445	208.473805758969	342.273790433637	378.334870551391	92.7439547503541	309.694155581332	-1.73502772554883	8.61953399798608e-06	0.000308916865312438	RGS2	1	192809039	192812283	+	2096	protein_coding	regulator of G protein signaling 2 [Source:HGNC Symbol;Acc:HGNC:9998]	-
ENSG00000164163	123.598380976115	427.564752993921	873.642865544783	1678.95868566598	1917.11247716569	2406.00527137141	474.935333171607	2000.69214473436	-2.07375848090925	1.03813894389998e-05	0.000357878615750272	ABCE1	4	145097932	145129179	+	6265	protein_coding	ATP binding cassette subfamily E member 1 [Source:HGNC Symbol;Acc:HGNC:69]	-
ENSG00000168078	102.47045260413	327.835009119408	523.123539551132	1012.58705654356	1112.15278719849	1424.37966129213	317.809667091557	1183.0398350114	-1.89498247261872	1.19567977099574e-05	0.000400513648781252	PBK	8	27809620	27838095	-	2165	protein_coding	PDZ binding kinase [Source:HGNC Symbol;Acc:HGNC:18282]	-
ENSG00000166897	473.265595532476	312.981643010439	230.138951409973	1336.46600477625	932.956813813571	652.372020031858	338.795396650963	973.931612873892	-1.52442387371358	1.74500045291858e-05	0.000544206530702296	ELFN2	22	37367960	37427470	-	8782	protein_coding	extracellular leucine rich repeat and fibronectin type III domain containing 2 [Source:HGNC Symbol;Acc:HGNC:29396]	-
ENSG00000170325	53.8762173485631	57.2915549917413	67.2713857967614	218.711358720347	187.729114974682	119.635621228413	59.4797193790219	175.358698307814	-1.55888243249546	2.13947208561546e-05	0.000648594415538809	PRDM10	11	129899706	130002835	-	6626	protein_coding	PR/SET domain 10 [Source:HGNC Symbol;Acc:HGNC:13995]	zf-C2H2
ENSG00000180998	19.015135534787	28.6457774958706	28.324794019689	122.850635536535	96.7089380172604	62.3741273071213	25.3285690167822	93.9779002869723	-1.8903610030742	2.19389058926789e-05	0.000658809918163941	GPR137C	14	52553148	52637713	+	6193	protein_coding	G protein-coupled receptor 137C [Source:HGNC Symbol;Acc:HGNC:25445]	-
ENSG00000185697	45.4250459997689	96.5468797083048	231.024101223089	446.729583769219	424.760825801301	507.173231874297	124.332008977054	459.554547148272	-1.88207282868051	2.46471184956001e-05	0.000724875758614393	MYBL1	8	66562175	66614247	-	7239	protein_coding	MYB proto-oncogene like 1 [Source:HGNC Symbol;Acc:HGNC:7547]	MYB
ENSG00000082497	25.3535140463826	67.9011022124341	61.0753371049545	161.939474116342	149.804041242423	190.189961952862	51.4433177879237	167.311159103875	-1.69887641857877	2.55224841158848e-05	0.000738998480756552	SERTAD4	1	210232799	210246631	+	5467	protein_coding	SERTA domain containing 4 [Source:HGNC Symbol;Acc:HGNC:25236]	-
ENSG00000131061	67.6093707903537	47.7429624931177	35.4059925246113	200.097626063296	133.685884906213	132.92846803157	50.2527752693609	155.570659667026	-1.63500518488467	2.56557485869989e-05	0.000741460779182535	ZNF341	20	33731657	33792269	+	5457	protein_coding	zinc finger protein 341 [Source:HGNC Symbol;Acc:HGNC:15992]	zf-C2H2
ENSG00000185950	796.522899623855	694.92534295538	562.955281141319	3066.61245524912	1595.6974772848	1152.38756516599	684.801174573518	1938.2324992333	-1.50132672411509	2.62333552992827e-05	0.000755314302858562	IRS2	13	109752698	109786568	-	8138	protein_coding	insulin receptor substrate 2 [Source:HGNC Symbol;Acc:HGNC:6126]	-
ENSG00000163781	109.865227534325	228.105265244896	555.874082636397	1062.8441347176	946.230589619862	1183.06336548097	297.948191805206	1064.04602993948	-1.83467204827204	2.79132042018072e-05	0.000791818292625067	TOPBP1	3	133598175	133662380	-	7304	protein_coding	DNA topoisomerase II binding protein 1 [Source:HGNC Symbol;Acc:HGNC:17008]	-
ENSG00000137804	55.9890101857617	74.2668305448498	106.217977573834	164.731534014899	255.994247692748	259.721776000144	78.8246061014818	226.815852569264	-1.52080645327334	3.20005238439541e-05	0.000881734863979917	NUSAP1	15	41332694	41381050	+	2875	protein_coding	nucleolar and spindle associated protein 1 [Source:HGNC Symbol;Acc:HGNC:18538]	-
ENSG00000167978	2011.37878101302	1197.81788121622	1086.96397050557	6898.24932270302	3223.63126724201	2628.91608699359	1432.05354424494	4250.26555897954	-1.56964215559964	3.47422359213747e-05	0.000945200005650405	SRRM2	16	2752329	2772538	+	13266	protein_coding	serine/arginine repetitive matrix 2 [Source:HGNC Symbol;Acc:HGNC:16639]	-
ENSG00000260804	19.015135534787	30.7676869400092	26.5544943934585	66.0787509325303	110.930840666858	89.9823475906012	25.4457722894182	88.9973130633297	-1.80527937839465	3.74846470384968e-05	0.0010075637206589	LINC01963	2	216217045	216220192	+	3148	lincRNA	long intergenic non-protein coding RNA 1963 [Source:HGNC Symbol;Acc:HGNC:25283]	-
ENSG00000149925	139.444327255105	110.339291095205	72.5822846754531	255.008137401596	643.778126605096	203.482808756019	107.455301008588	367.423024254237	-1.77579562666045	4.06234457649936e-05	0.00107142856005886	ALDOA	16	30064164	30070457	+	3916	protein_coding	aldolase, fructose-bisphosphate A [Source:HGNC Symbol;Acc:HGNC:414]	-
ENSG00000128708	359.174782323754	745.851169614706	1160.43140499413	1693.84967179162	2089.67156264747	2989.86800403316	755.152452310865	2257.79641282408	-1.57947509488317	4.21470171767937e-05	0.00110393592690495	HAT1	2	171922448	171983682	+	6790	protein_coding	histone acetyltransferase 1 [Source:HGNC Symbol;Acc:HGNC:4821]	-
ENSG00000128408	26.4099104649819	16.9752755531085	20.3584457016515	63.2866910339727	75.850147464518	87.9372942362693	21.247877239914	75.6913775782533	-1.83296615710118	4.26672669103992e-05	0.00111376779074259	RIBC2	22	45413691	45432496	+	1815	protein_coding	RIB43A domain with coiled-coils 2 [Source:HGNC Symbol;Acc:HGNC:13241]	-
ENSG00000115602	44.3686495811696	63.657283324157	146.934868977137	220.572731986052	278.749291932104	342.546436850584	84.9869339608211	280.622820256246	-1.71764283841423	4.54157187979486e-05	0.00117355743952682	IL1RL1	2	102311502	102352037	+	5746	protein_coding	interleukin 1 receptor like 1 [Source:HGNC Symbol;Acc:HGNC:5998]	-
ENSG00000129173	8.45117134879421	21.2190944413857	49.5683895344558	124.71200880224	105.242079607019	105.32024774809	26.4128851082119	111.75811205245	-2.06772802593477	5.32137843351776e-05	0.00131749103728399	E2F8	11	19224063	19241620	-	4140	protein_coding	E2F transcription factor 8 [Source:HGNC Symbol;Acc:HGNC:24727]	E2F
ENSG00000138346	75.0041457205486	154.899389422115	290.329138701812	503.501468373224	504.403480639045	615.561059653885	173.410891281492	541.155336222051	-1.63909478128172	5.33108411735449e-05	0.00131777199846182	DNA2	10	68414064	68472121	-	4867	protein_coding	DNA replication helicase/nuclease 2 [Source:HGNC Symbol;Acc:HGNC:2939]	-
ENSG00000151849	39.0866674881732	94.4249702641662	154.016067482059	321.086888334126	271.164277185652	320.050849952934	95.8425684114662	304.100671824237	-1.66170583332884	6.51184776076076e-05	0.00155707090702483	CENPJ	13	24882284	24922889	-	5812	protein_coding	centromere protein J [Source:HGNC Symbol;Acc:HGNC:17272]	-
ENSG00000189057	15.8459462789892	56.230600269672	198.273558137823	1144.74455840862	1179.46979307325	1081.83322444155	90.1167015621615	1135.34919197447	-3.6533929041541	6.80613427014235e-05	0.00161041995216778	FAM111B	11	59107185	59127410	+	3863	protein_coding	family with sequence similarity 111 member B [Source:HGNC Symbol;Acc:HGNC:24200]	-
ENSG00000227440	0	7.42668305448498	6.19604869180697	32.5740321498389	41.7175811054849	31.6983269921436	4.54091058209732	35.3299800824891	-2.94705450630377	6.84508790140512e-05	0.00161663942371895	ATP5MC1P4	3	172828736	172829176	-	441	processed_pseudogene	ATP synthase membrane subunit c locus 1 pseudogene 4 [Source:HGNC Symbol;Acc:HGNC:39507]	-
ENSG00000162840	159.515859208491	188.849940528332	61.0753371049545	315.502768537011	584.046135476788	337.433803464754	136.480378947259	412.327569159518	-1.5979309764309	0.0001036372112586	0.00224733205560058	MT2P1	4	68376323	68376505	+	183	processed_pseudogene	metallothionein 2 pseudogene 1 [Source:HGNC Symbol;Acc:HGNC:7407]	-
ENSG00000151835	116.20360604592	157.021298866254	441.689756744526	755.717545876262	736.694557249131	697.363193827159	238.3048872189	729.925098984184	-1.61261081341939	0.000110010059561856	0.00235244042526221	SACS	13	23328826	23433740	-	15918	protein_coding	sacsin molecular chaperone [Source:HGNC Symbol;Acc:HGNC:10519]	-
ENSG00000166086	6.33837851159566	11.6705019427621	7.96634831803754	40.9502118455117	40.7694542621784	40.9010670866369	8.65840959079844	40.8735777314423	-2.24198244175562	0.000114167070580937	0.00241779436664175	JAM3	11	134068925	134152001	+	5451	protein_coding	junctional adhesion molecule 3 [Source:HGNC Symbol;Acc:HGNC:15532]	-
ENSG00000178409	42.2558567439711	16.9752755531085	40.716891403303	162.870160749194	100.501445390486	77.7120274646101	33.3160079001275	113.694544534764	-1.76823063467603	0.000125248941745243	0.00260230064774745	BEND3	6	107065182	107115269	-	6839	protein_coding	BEN domain containing 3 [Source:HGNC Symbol;Acc:HGNC:23040]	-
ENSG00000100941	148.951895022498	341.627420506309	637.307865443003	1207.10056280974	1060.95393765995	1048.08984409507	375.96239365727	1105.38144818825	-1.55464185602455	0.000140091863323104	0.00286424521089459	PNN	14	39175183	39183218	+	4201	protein_coding	pinin, desmosome associated protein [Source:HGNC Symbol;Acc:HGNC:9162]	-
ENSG00000163376	9.50756776739349	16.9752755531085	28.324794019689	50.2570781740371	75.850147464518	82.8246608504397	18.2692124467304	69.6439621629983	-1.91775771540624	0.000167430149471722	0.00324620245665538	KBTBD8	3	66998307	67011210	+	4736	protein_coding	kelch repeat and BTB domain containing 8 [Source:HGNC Symbol;Acc:HGNC:30691]	-
ENSG00000212232	9.50756776739349	15.9143208310392	30.0950936459196	68.8708108310879	58.7838642850014	78.734554141776	18.5056607481174	68.7964097526218	-1.88019598741932	0.000205131512962511	0.00381366023192093	SNORD17	20	17962710	17962946	-	237	snoRNA	small nucleolar RNA, C/D box 17 [Source:HGNC Symbol;Acc:HGNC:32713]	-
ENSG00000103995	9.50756776739349	43.4991436048406	100.907078695142	213.127238923231	187.729114974682	206.550388787516	51.3045966891254	202.468914228477	-1.97322794898323	0.000219893227695822	0.0040152712301939	CEP152	15	48712928	48811146	-	8168	protein_coding	centrosomal protein 152 [Source:HGNC Symbol;Acc:HGNC:29298]	-
ENSG00000160201	42.2558567439711	57.2915549917413	89.4001311246435	217.780672087494	93.864557487341	263.811882708808	62.9825142867853	191.819037427881	-1.60236987011547	0.00024443875684721	0.00437514072936654	U2AF1	21	43092956	43107587	-	11112	protein_coding	U2 small nuclear RNA auxiliary factor 1 [Source:HGNC Symbol;Acc:HGNC:12453]	-
ENSG00000128617	8.45117134879421	10.6095472206928	13.2772471967292	50.2570781740371	46.4582153220173	34.7659070236414	10.7793219220721	43.8270668398986	-2.01760657133786	0.000275680847165747	0.00477857161800831	OPN1SW	7	128772491	128775790	-	1096	protein_coding	opsin 1, short wave sensitive [Source:HGNC Symbol;Acc:HGNC:1012]	-
ENSG00000118513	4.22558567439711	11.6705019427621	9.7366479442681	54.9105113382998	37.925073732259	28.6307469606458	8.54424518714244	40.4887773437349	-2.24196880804774	0.000285475216562401	0.004920607011936	MYB	6	135181315	135219173	+	5493	protein_coding	MYB proto-oncogene, transcription factor [Source:HGNC Symbol;Acc:HGNC:7545]	MYB
ENSG00000196247	11.620360604592	15.9143208310392	39.8317415901877	88.4152301209912	110.930840666858	52.148860535462	22.4554743419397	83.8316437744369	-1.88802391015695	0.000321498223900437	0.00537633968864993	ZNF107	7	64666083	64711582	+	7162	protein_coding	zinc finger protein 107 [Source:HGNC Symbol;Acc:HGNC:12887]	zf-C2H2
ENSG00000113356	36.9738746509747	113.522155261413	200.929007577169	241.97852454166	412.435176838317	471.38479817349	117.141679163186	375.266166517822	-1.67633573499594	0.000351625577155188	0.00576358555305013	POLR3G	5	90471748	90514553	+	4019	protein_coding	RNA polymerase III subunit G [Source:HGNC Symbol;Acc:HGNC:30075]	-
ENSG00000170345	12.6767570231913	20.1581397193164	17.7029962623056	72.5935573624981	36.028820045646	69.5318140472827	16.8459643349378	59.3847304851423	-1.81617792011923	0.000381885827306096	0.00612983311755577	FOS	14	75278774	75282230	+	3238	protein_coding	Fos proto-oncogene, AP-1 transcription factor subunit [Source:HGNC Symbol;Acc:HGNC:3796]	TF_bZIP
ENSG00000205670	17.9587391161877	27.5848227738014	17.7029962623056	11.1682395942305	163.077817048714	139.063628094565	21.0821860507649	104.43656157917	-2.30991259367605	0.000426838040701846	0.00666093387226284	SMIM11A	21	34375480	34407866	+	4200	protein_coding	small integral membrane protein 11A [Source:HGNC Symbol;Acc:HGNC:1293]	-
ENSG00000114790	24.2971176277834	26.5238680517321	54.8792884131475	115.405142473715	97.6570648605669	92.027400944933	35.2334246975543	101.696536093072	-1.5204808929182	0.000451375005082243	0.00698597452506485	ARHGEF26	3	154121003	154257827	+	5489	protein_coding	Rho guanine nucleotide exchange factor 26 [Source:HGNC Symbol;Acc:HGNC:24490]	-
ENSG00000234160	26.4099104649819	49.8648719372563	20.3584457016515	102.375529613779	91.0201769574216	84.8697142047716	32.2110760346299	92.7551402586575	-1.53278097949838	0.000523466843824567	0.00777613789739392	AL513165.1	9	37509150	37510299	+	289	antisense	novel transcript	-
ENSG00000115556	31.6918925579783	30.7676869400092	23.8990449541126	147.048487990701	63.5244985015338	59.3065472756235	28.7862081507	89.9598445892862	-1.64802658309888	0.000537613385723698	0.00794025533669727	PLCD4	2	218607765	218637184	+	5867	protein_coding	phospholipase C delta 4 [Source:HGNC Symbol;Acc:HGNC:9062]	-
ENSG00000105649	17.9587391161877	10.6095472206928	10.6217977573834	39.0888385798066	47.4063421653237	52.148860535462	13.0633613647546	46.2146804268641	-1.82713272994954	0.000641900772061437	0.00901872199677474	RAB3A	19	18196784	18204074	-	1818	protein_coding	RAB3A, member RAS oncogene family [Source:HGNC Symbol;Acc:HGNC:9777]	-
ENSG00000133302	33.8046853951769	100.790698596582	208.895355895207	284.790109652877	343.221917276944	424.348571023858	114.496913295655	350.78686598456	-1.61150132533946	0.000658161333875308	0.0091742796993045	SLF1	5	94618347	94739436	+	7185	protein_coding	SMC5-SMC6 complex localization factor 1 [Source:HGNC Symbol;Acc:HGNC:25408]	-
ENSG00000141965	15.8459462789892	12.7314566648314	28.324794019689	88.4152301209912	62.5763716582273	41.9235937638028	18.9673989878365	64.3050651810071	-1.75239713208818	0.00067164868076007	0.00928650941248748	FEM1A	19	4791681	4801273	+	9593	protein_coding	fem-1 homolog A [Source:HGNC Symbol;Acc:HGNC:16934]	-
ENSG00000152270	7.39477493019494	19.0971849972471	26.5544943934585	81.9004236910234	55.939483755082	49.0812805039643	17.6821514403002	62.3070626500232	-1.80760100408676	0.000692020896721033	0.00947446241058405	PDE3B	11	14643723	14872044	+	11707	protein_coding	phosphodiesterase 3B [Source:HGNC Symbol;Acc:HGNC:8779]	-
ENSG00000241494	9.50756776739349	14.85336610897	1.77029962623056	9.30686632852539	131.7896312196	30.6758003149777	8.71041116753134	57.2574326210343	-2.73203613231864	0.000804516784072635	0.0106541305384296	AL355032.1	14	101677943	101678380	+	438	processed_pseudogene	ribosomal protein L26-like 1 (RPL26L1) pseudogene	-
ENSG00000152455	36.9738746509747	88.0592419317505	184.111161127979	264.315003730121	279.69741877541	335.388750110423	103.048092570235	293.133724205318	-1.50386048353004	0.000827077103666159	0.0109059266456837	SUV39H2	10	14878820	14904315	+	3565	protein_coding	suppressor of variegation 3-9 homolog 2 [Source:HGNC Symbol;Acc:HGNC:17287]	-
ENSG00000163808	67.6093707903537	256.751042740767	418.675861603528	625.421417276906	637.141238701951	871.192728945366	247.678758378216	711.251794974741	-1.5203182351363	0.000956329856703834	0.0120029155484257	KIF15	3	44761717	44873376	+	5285	protein_coding	kinesin family member 15 [Source:HGNC Symbol;Acc:HGNC:17273]	-
ENSG00000275708	2.11279283719855	5.30477361034642	6.19604869180697	15.8216727584932	33.1844395157266	28.6307469606458	4.53787171311731	25.8789530782885	-2.49769416515714	0.000981258863001609	0.0122422690318776	MIR3648-1	21	8208473	8208652	+	180	miRNA	microRNA 3648-1 [Source:HGNC Symbol;Acc:HGNC:38941]	-
ENSG00000171320	45.4250459997689	176.118483863501	406.283764219914	534.214127257358	637.141238701951	827.224081827231	209.275764694395	666.19314926218	-1.66846117677055	0.000996896052748604	0.0123612667577484	ESCO2	8	27771949	27812640	+	7973	protein_coding	establishment of sister chromatid cohesion N-acetyltransferase 2 [Source:HGNC Symbol;Acc:HGNC:27230]	-
ENSG00000227473	26.4099104649819	24.4019586075935	20.3584457016515	75.3856172610557	103.345825920406	37.8334870551391	23.7234382580756	72.1883100788668	-1.6096286382058	0.00104792228620429	0.0127871469447547	TSSK5P	8	144141214	144143664	-	907	unitary_pseudogene	testis specific serine kinase 5, pseudogene [Source:HGNC Symbol;Acc:HGNC:31931]	-
ENSG00000187800	25.3535140463826	13.7924113869007	17.7029962623056	65.1480642996777	56.8876105983885	43.9686471181347	18.9496405651963	55.3347740054003	-1.54837677890866	0.00168654194338009	0.0181213589105786	PEAR1	1	156893698	156916434	+	5530	protein_coding	platelet endothelial aggregation receptor 1 [Source:HGNC Symbol;Acc:HGNC:33631]	-
ENSG00000143494	10.5639641859928	19.0971849972471	21.2435955147668	52.1184514397422	54.9913569117755	46.0137004724665	16.9682482326689	51.0411696079947	-1.58328896343741	0.00175002141396661	0.0186333651244714	VASH2	1	212950520	212992037	+	9086	protein_coding	vasohibin 2 [Source:HGNC Symbol;Acc:HGNC:25723]	-
ENSG00000263731	0	6.3657283324157	8.85149813115282	48.395704908332	26.5475516125813	13.292846803157	5.07240882118951	29.4120344413568	-2.51701021812364	0.00246157263587855	0.0241369128039749	AC145207.5	17	81878425	81881106	-	2682	lincRNA	novel transcript	-
ENSG00000197275	10.5639641859928	15.9143208310392	57.5347378524933	86.5538568552861	86.2795427408892	89.9823475906012	28.0043409565085	87.6052490622588	-1.63149563753625	0.00272846732630221	0.0259695918933116	RAD54B	8	94371960	94475109	-	5313	protein_coding	RAD54 homolog B [Source:HGNC Symbol;Acc:HGNC:17228]	-
ENSG00000274070	7.39477493019494	14.85336610897	10.6217977573834	65.1480642996777	19.910663709436	33.7433803464754	10.9566462655161	39.6007027851964	-1.85573269144458	0.00325482594476819	0.0295702089860302	CASTOR2	7	74964818	75024798	+	1363	protein_coding	cytosolic arginine sensor for mTORC1 subunit 2 [Source:HGNC Symbol;Acc:HGNC:37073]	-
ENSG00000273055	2.11279283719855	0	0.885149813115282	14.8909861256406	15.1700294929036	7.15768674016146	0.999314216771279	12.4062341195686	-3.64093470400112	0.00349740533776424	0.0312406107069497	AC005046.1	7	107942116	107942740	+	625	antisense	novel transcript, antisense to LAMB1	-
ENSG00000187398	6.33837851159566	20.1581397193164	46.9129400951099	50.2570781740371	90.0720501141151	97.1400343307626	24.4698194420073	79.1563875396383	-1.6808477605452	0.00349894839917836	0.0312406107069497	LUZP2	11	24496970	25082631	+	8851	protein_coding	leucine zipper protein 2 [Source:HGNC Symbol;Acc:HGNC:23206]	-
ENSG00000280120	4.22558567439711	13.7924113869007	18.5881460754209	44.6729583769219	39.8213274188719	37.8334870551391	12.2020477122396	40.7759242836443	-1.72859060120276	0.00373833456075481	0.0328857485884455	AC073857.1	12	123152324	123153377	-	1054	TEC	novel transcript	-
ENSG00000210176	2.11279283719855	0	1.77029962623056	18.6137326570508	6.63688790314532	14.3153734803229	1.29436415447637	13.188664680173	-3.32988181046332	0.0042011921371702	0.0354507253977862	MT-TH	MT	12138	12206	+	69	Mt_tRNA	mitochondrially encoded tRNA histidine [Source:HGNC Symbol;Acc:HGNC:7487]	-
ENSG00000187790	15.8459462789892	24.4019586075935	132.772471967292	139.602994927881	153.596548615649	253.586615937149	57.6734589512917	182.262053160226	-1.65214105050607	0.00444471140467263	0.0366813944427492	FANCM	14	45135940	45200890	+	8468	protein_coding	FA complementation group M [Source:HGNC Symbol;Acc:HGNC:23168]	-
ENSG00000172250	8.45117134879421	5.30477361034642	7.96634831803754	32.5740321498389	12.3256489629842	40.9010670866369	7.24076442572606	28.60024939982	-1.97715943256615	0.00493599160242238	0.0394648314546251	SERHL	22	42500579	42512560	+	1742	transcribed_unitary_pseudogene	serine hydrolase-like (pseudogene) [Source:HGNC Symbol;Acc:HGNC:14408]	-
ENSG00000051341	9.50756776739349	57.2915549917413	139.853670472215	215.919298821789	211.432286057344	194.280068661525	68.8842644104498	207.210551180219	-1.58367903012509	0.00518320579960185	0.0409562411372821	POLQ	3	121431427	121546641	-	9400	protein_coding	DNA polymerase theta [Source:HGNC Symbol;Acc:HGNC:9186]	-
ENSG00000284669	0	0	0.885149813115282	15.8216727584932	1.89625368661295	9.2027400944933	0.295049937705094	8.97355551319981	-4.65097092519335	0.00536253792243991	0.0418522946992455	AC092053.3	3	39148281	39172952	+	4975	antisense	novel transcript, antisense CSRNP1	-
ENSG00000234883	1.05639641859928	3.18286416620785	3.54059925246113	9.30686632852539	16.1181563362101	22.4955868976503	2.59328661242275	15.9735365207953	-2.60607377222479	0.00578806099125536	0.0442963851371584	MIR155HG	21	25561909	25575168	+	1600	lincRNA	MIR155 host gene [Source:HGNC Symbol;Acc:HGNC:35460]	-
ENSG00000026036	1.05639641859928	3.18286416620785	3.54059925246113	22.3364791884609	20.8587905527424	6.13516006299553	2.59328661242275	16.4434766013996	-2.65378984847114	0.00597818959319053	0.0451891175001497	RTEL1-TNFRSF6B	20	63659300	63698684	+	9093	protein_coding	RTEL1-TNFRSF6B readthrough (NMD candidate) [Source:HGNC Symbol;Acc:HGNC:44095]	-
ENSG00000183578	0	3.18286416620785	7.08119850492226	15.8216727584932	17.0662831795165	25.5631669291481	3.42135422371004	19.4837076223859	-2.4722924837131	0.00628342374535971	0.0467380938969064	TNFAIP8L3	15	51056598	51105276	-	2371	protein_coding	TNF alpha induced protein 8 like 3 [Source:HGNC Symbol;Acc:HGNC:20620]	-
ENSG00000015568	6.33837851159566	8.48763777655427	36.2911423377266	76.3163038939082	17.0662831795165	97.1400343307626	17.0390528752922	63.5075404680625	-1.8822315568378	0.0064650053654966	0.0476279144679014	RGPD5	2	109792758	109857695	+	14175	protein_coding	RANBP2-like and GRIP domain containing 5 [Source:HGNC Symbol;Acc:HGNC:32418]	-
ENSG00000166963	24.2971176277834	10.6095472206928	6.19604869180697	87.4845434881387	33.1844395157266	21.4730602204844	13.7009045134277	47.3806810747832	-1.80165787675306	0.00660089814145296	0.0483050018680815	MAP1A	15	43510958	43531620	+	10629	protein_coding	microtubule associated protein 1A [Source:HGNC Symbol;Acc:HGNC:6835]	-
ENSG00000141668	4.22558567439711	2.12190944413857	4.42574906557641	26.9899123527236	23.7031710826619	6.13516006299553	3.59108139470403	18.9427478327937	-2.3940555255726	0.00698434526166179	0.0503442608523442	CBLN2	18	72536680	72638521	-	5593	protein_coding	cerebellin 2 precursor [Source:HGNC Symbol;Acc:HGNC:1544]	-
ENSG00000166341	5.28198209299638	4.24381888827713	7.08119850492226	37.2274653141016	22.7550442393554	10.2252667716592	5.53566649539859	23.4025921083721	-2.07417660226291	0.00711315782255859	0.0510335051431817	DCHS1	11	6621323	6655854	-	10765	protein_coding	dachsous cadherin-related 1 [Source:HGNC Symbol;Acc:HGNC:13681]	-
ENSG00000146094	12.6767570231913	8.48763777655427	16.8178464491904	52.1184514397422	19.910663709436	44.9911737953006	12.6607470829786	39.0067629814929	-1.61537515304852	0.00715604923382855	0.0512516963687418	DOK3	5	177501907	177511274	-	4823	protein_coding	docking protein 3 [Source:HGNC Symbol;Acc:HGNC:24583]	-
ENSG00000235036	10.5639641859928	6.3657283324157	8.85149813115282	20.4751059227559	23.7031710826619	42.9461204409687	8.59373021652043	29.0414658154622	-1.75322068769818	0.00742097603711455	0.0524586237106373	AL035456.1	20	10612861	10614229	-	1369	processed_pseudogene	pseudogene similar to DNAJ protein	-
ENSG00000188152	1.05639641859928	0	3.54059925246113	16.7523593913457	11.3775221196777	10.2252667716592	1.53233189035347	12.7850494275609	-3.00343254493961	0.00773405551237038	0.0538767118950498	NUTM2G	9	96928310	96940253	+	3906	protein_coding	NUT family member 2G [Source:HGNC Symbol;Acc:HGNC:23449]	-
ENSG00000188582	1.05639641859928	1.06095472206928	0.885149813115282	16.7523593913457	11.3775221196777	3.06758003149777	1.00083365126128	10.3991538475071	-3.38686454588284	0.0095581731066035	0.0623755991146132	PAQR9	3	142949164	142963682	-	4169	protein_coding	progestin and adipoQ receptor family member 9 [Source:HGNC Symbol;Acc:HGNC:30131]	-
ENSG00000257497	3.16918925579783	3.18286416620785	5.31089887869169	9.30686632852539	22.7550442393554	21.4730602204844	3.88765076689912	17.8449902627884	-2.18418636964754	0.00995201578215037	0.0639842761932879	AC121761.1	12	75483454	75489820	-	1482	antisense	novel transcript, antisense to GLIPR1	-
ENSG00000019102	2.11279283719855	18.0362302751778	6.19604869180697	41.8808984783643	32.2363126724201	19.4280068661525	8.78169060139445	31.181739338979	-1.83700103921928	0.0113535304949902	0.0704157044616678	VSIG2	11	124747472	124752238	-	1432	protein_coding	V-set and immunoglobulin domain containing 2 [Source:HGNC Symbol;Acc:HGNC:17149]	-
ENSG00000276529	14.7895498603899	11.6705019427621	6.19604869180697	28.8512856184287	57.835737441695	16.3604268346548	10.885366831653	34.3491499649261	-1.66932599950516	0.0116131827862044	0.0712633234776581	AP001505.1	21	44978832	44979274	+	443	lincRNA	novel transcript	-
ENSG00000276672	4.22558567439711	7.42668305448498	17.7029962623056	28.8512856184287	35.0806932023396	29.6532736378117	9.78508833039591	31.19508415286	-1.65294422031604	0.0116751585440418	0.0715446642545409	AL161891.1	13	33846190	33850825	+	4636	sense_intronic	novel transcript, sense intronic to RFC3	-
ENSG00000213397	0	1.06095472206928	0.885149813115282	5.58411979711524	5.68876105983885	15.3379001574888	0.648701511728188	8.87026033814764	-3.750081854629	0.0118500675656817	0.07232822104897	HAUS7	X	153447666	153495516	-	3968	protein_coding	HAUS augmin like complex subunit 7 [Source:HGNC Symbol;Acc:HGNC:32979]	-
ENSG00000266235	2.11279283719855	0	0	9.30686632852539	9.48126843306475	8.18021341732738	0.704264279066184	8.9894493929725	-3.72980621208456	0.0119155634653705	0.0726572247582619	MIR3176	16	543277	543366	+	90	miRNA	microRNA 3176 [Source:HGNC Symbol;Acc:HGNC:38345]	-
ENSG00000224080	1.05639641859928	2.12190944413857	7.96634831803754	6.51480642996777	20.8587905527424	29.6532736378117	3.71488472692513	19.0089568735073	-2.31824902630227	0.0128995280334859	0.0767531902147236	UBE2FP1	3	37143512	37143958	-	447	processed_pseudogene	UBE2F pseudogene 1 [Source:HGNC Symbol;Acc:HGNC:44535]	-
ENSG00000163072	1.05639641859928	4.24381888827713	6.19604869180697	15.8216727584932	18.014410022823	16.3604268346548	3.83208799956113	16.7321698719903	-2.10572800927633	0.01481485649554	0.0849285677177209	NOSTRIN	2	168786539	168865514	+	5248	protein_coding	nitric oxide synthase trafficking [Source:HGNC Symbol;Acc:HGNC:20203]	-
ENSG00000213976	0	0	10.6217977573834	22.3364791884609	18.9625368661295	19.4280068661525	3.54059925246113	20.242340973581	-2.46223453614106	0.0151348488798334	0.0861845561212736	AC010615.1	19	21382865	21387177	+	1764	unprocessed_pseudogene	zinc finger protein pseudogene	-
ENSG00000251485	0	0	0	2.79205989855762	7.5850147464518	4.09010670866369	0	4.8223937845577	-4.71646127302321	0.0154227620099968	1	AC068134.3	2	232343116	232343903	+	788	processed_pseudogene	nuclear receptor binding factor 2 (NRBF2) pseudogene	-
ENSG00000273679	4.22558567439711	8.48763777655427	6.19604869180697	18.6137326570508	34.1325663590331	13.292846803157	6.30309071425278	22.0130486064136	-1.8066489568256	0.0157221051595906	0.0885702171265971	AC100757.1	15	22371736	22373570	+	1835	processed_pseudogene	ring finger protein 145 (Rnf145) pseudogene	-
ENSG00000188167	2.11279283719855	1.06095472206928	8.85149813115282	28.8512856184287	11.3775221196777	15.3379001574888	4.00841523014022	18.5222359651984	-2.17306898194998	0.0161118410492182	0.0901126068140159	TMPPE	3	33090421	33096801	-	3966	protein_coding	transmembrane protein with metallophosphoesterase domain [Source:HGNC Symbol;Acc:HGNC:33865]	-
ENSG00000250072	2.11279283719855	3.18286416620785	0	9.30686632852539	12.3256489629842	12.2703201259911	1.76521900113547	11.3009451391669	-2.72148534421372	0.0164264809166189	0.0912747177784663	SH3TC2-DT	5	149063317	149109787	+	4313	lincRNA	SH3TC2 divergent transcript [Source:HGNC Symbol;Acc:HGNC:52905]	-
ENSG00000232748	7.39477493019494	2.12190944413857	3.54059925246113	19.5444192899033	18.9625368661295	13.292846803157	4.35242787559821	17.2666009863966	-1.99513621216526	0.0167966162066329	0.0925619979128965	AC135050.1	16	31056460	31062803	+	3593	lincRNA	novel transcript, antisense to ZNF668	-
ENSG00000279148	1.05639641859928	6.3657283324157	3.54059925246113	7.44549306282031	23.7031710826619	18.4054801889866	3.65424133449203	16.5180481114896	-2.17694282508547	0.0175579699421098	0.0951132516036928	AC126474.1	12	100026248	100027540	-	1293	TEC	TEC	-
ENSG00000169856	2.11279283719855	2.12190944413857	3.54059925246113	14.8909861256406	14.2219026495971	9.2027400944933	2.59176717793275	12.7718762899103	-2.2883238753678	0.0183823439184596	0.098305578346545	ONECUT1	15	52756989	52791078	-	3850	protein_coding	one cut homeobox 1 [Source:HGNC Symbol;Acc:HGNC:8138]	CUT
ENSG00000144821	0	0	0.885149813115282	2.79205989855762	12.3256489629842	4.09010670866369	0.295049937705094	6.40260519006849	-4.16432285789501	0.0185463176067467	1	MYH15	3	108380369	108529322	-	7694	protein_coding	myosin heavy chain 15 [Source:HGNC Symbol;Acc:HGNC:31073]	-
ENSG00000131480	6.33837851159566	3.18286416620785	14.1623970098445	38.1581519469541	15.1700294929036	25.5631669291481	7.89454656254934	26.2971161230019	-1.71684105891016	0.0186015882720654	0.0992291597701106	AOC2	17	42844600	42850707	+	2657	protein_coding	amine oxidase, copper containing 2 [Source:HGNC Symbol;Acc:HGNC:549]	-
ENSG00000196172	3.16918925579783	18.0362302751778	51.3386891606864	64.2173776668252	53.0951032251626	91.0048742677671	24.1813695638873	69.439118386585	-1.50890255556316	0.0186221707605904	0.0992773493218022	ZNF681	19	23739195	23758891	-	6497	protein_coding	zinc finger protein 681 [Source:HGNC Symbol;Acc:HGNC:26457]	zf-C2H2
ENSG00000232344	0	0	0	2.79205989855762	2.84438052991942	8.18021341732738	0	4.60555128193481	-4.64640494885246	0.019256913567783	1	AC087163.2	17	18010643	18011822	+	853	processed_pseudogene	ribosomal protein S2 (RPS2) pseudogene	-
ENSG00000269951	0	0	0	5.58411979711524	10.4293952763712	0	0	5.33783835782882	-4.8658043026705	0.0192943826963922	1	AC090181.2	15	77067654	77068325	-	672	sense_intronic	novel transcript, sense intronic to TSPAN3	-
ENSG00000224745	0	0	0	5.58411979711524	4.74063421653237	3.06758003149777	0	4.46411134838179	-4.60640944726177	0.0199661103362101	1	AC063965.1	10	87878692	87880427	+	499	sense_intronic	novel transcript, sense intronic to PTEN	-
ENSG00000182685	14.7895498603899	19.0971849972471	0.885149813115282	36.296778681249	36.9769468889525	33.7433803464754	11.5906282235841	35.6723686388923	-1.63962216112045	0.0206326799870856	0.106273854204838	BRICD5	16	2209253	2211950	-	2083	protein_coding	BRICHOS domain containing 5 [Source:HGNC Symbol;Acc:HGNC:28309]	-
ENSG00000224888	0	0	0	15.8216727584932	0	1.02252667716592	0	5.6147331452197	-4.93896850039308	0.021778052618679	1	AC138028.2	16	88731180	88741425	+	4797	antisense	uncharacterized LOC100289580 [Source:NCBI gene;Acc:100289580]	-
ENSG00000209042	1.05639641859928	0	0.885149813115282	8.37617969567285	4.74063421653237	9.2027400944933	0.647182077238186	7.43985133556618	-3.50071238385208	0.0217817860922576	1	SNORD12C	20	49278940	49279028	+	89	snoRNA	small nucleolar RNA, C/D box 12C [Source:HGNC Symbol;Acc:HGNC:10105]	-
ENSG00000100228	9.50756776739349	7.42668305448498	9.7366479442681	40.0195252126592	16.1181563362101	21.4730602204844	8.89029958871552	25.8702472564512	-1.53984784845402	0.0222482708375412	0.111567894366339	RAB36	22	23145326	23164350	+	4107	protein_coding	RAB36, member RAS oncogene family [Source:HGNC Symbol;Acc:HGNC:9775]	-
ENSG00000280079	5.28198209299638	2.12190944413857	9.7366479442681	13.0296128599355	23.7031710826619	23.5181135748162	5.71351316046768	20.0836325058045	-1.79208623774021	0.0230314901513224	0.114265621515515	AC011447.7	19	20220597	20222186	-	1590	TEC	TEC	-
ENSG00000143469	3.16918925579783	1.06095472206928	9.7366479442681	16.7523593913457	28.4438052991942	11.2477934488251	4.65559730737841	18.8146527131217	-1.98559337968109	0.0232967834342736	0.115321328171911	SYT14	1	209938174	210171389	+	13926	protein_coding	synaptotagmin 14 [Source:HGNC Symbol;Acc:HGNC:23143]	-
ENSG00000267249	2.11279283719855	0	4.42574906557641	14.8909861256406	16.1181563362101	6.13516006299553	2.17951396759165	12.3814341749487	-2.47067012285144	0.02339162218473	0.115623737093329	AP005482.3	18	12670426	12671145	-	720	sense_intronic	novel transcript, sense intronic CEP76	-
ENSG00000111664	4.22558567439711	8.48763777655427	9.7366479442681	36.296778681249	16.1181563362101	17.3829535118207	7.48329046507316	23.2659628430933	-1.63039961358489	0.0238772023707254	0.117231278087119	GNB3	12	6839954	6847393	+	3437	protein_coding	G protein subunit beta 3 [Source:HGNC Symbol;Acc:HGNC:4400]	-
ENSG00000142513	1.05639641859928	2.12190944413857	0	7.44549306282031	8.53314158975827	9.2027400944933	1.05943528757928	8.3937915823573	-3.03541690446774	0.0239487549565508	0.117272507234584	ACP4	19	50790415	50795224	+	1347	protein_coding	acid phosphatase 4 [Source:HGNC Symbol;Acc:HGNC:14376]	-
ENSG00000175315	2.11279283719855	15.9143208310392	5.31089887869169	20.4751059227559	30.3400589858072	23.5181135748162	7.77933751564316	24.7777594944598	-1.67967431626577	0.0249098150036389	0.120603007841849	CST6	11	66011841	66013505	+	759	protein_coding	cystatin E/M [Source:HGNC Symbol;Acc:HGNC:2478]	-
ENSG00000206828	0	0	0	0	4.74063421653237	10.2252667716592	0	4.98863366273053	-4.7612283497956	0.0252197860894899	1	RF00003	1	149636766	149636929	+	164	snRNA		-
ENSG00000180447	9.50756776739349	10.6095472206928	5.31089887869169	46.534331642627	21.8069173960489	10.2252667716592	8.47600462225934	26.188838603445	-1.63943525593194	0.0253744372964682	0.12226009822413	GAS1	9	86944363	86947189	-	2827	protein_coding	growth arrest specific 1 [Source:HGNC Symbol;Acc:HGNC:4165]	-
ENSG00000271013	0	0	0	10.2375529613779	0.948126843306475	2.04505335433184	0	4.41024438633875	-4.59039787548767	0.0278722326362624	1	LRRC37A9P	17	35912635	35918010	-	5376	processed_pseudogene	leucine rich repeat containing 37 member A9, pseudogene [Source:HGNC Symbol;Acc:HGNC:43813]	-
ENSG00000284308	8.45117134879421	2.12190944413857	7.08119850492226	17.6830460241982	32.2363126724201	10.2252667716592	5.88475976595168	20.0482084894259	-1.76455459215565	0.0288371806679849	0.133642953990161	C2orf81	2	74414176	74421591	-	2995	protein_coding	chromosome 2 open reading frame 81 [Source:HGNC Symbol;Acc:HGNC:34350]	-
ENSG00000256667	2.11279283719855	2.12190944413857	7.08119850492226	13.9602994927881	13.2737758062906	17.3829535118207	3.77196692875313	14.8723429369665	-1.94970472962444	0.0291166067040181	0.134072425299275	KLRA1P	12	10588063	10599669	-	2457	transcribed_unprocessed_pseudogene	killer cell lectin like receptor A1, pseudogene [Source:HGNC Symbol;Acc:HGNC:6372]	-
ENSG00000267383	5.28198209299638	7.42668305448498	9.7366479442681	13.9602994927881	19.910663709436	32.7208536693095	7.48177103058316	22.1972722905112	-1.55806222752928	0.0296691151994452	0.13564158376196	AC011447.3	19	20125377	20321305	-	3684	antisense	novel transcript, antisense to ZNF486 and ZNF90	-
ENSG00000225507	1.05639641859928	1.06095472206928	6.19604869180697	14.8909861256406	6.63688790314532	18.4054801889866	2.77113327749184	13.3111180725909	-2.22178676412686	0.0300508005566389	0.136817014675251	AC069282.1	7	47956793	47957318	+	526	processed_pseudogene	pseudogene similar to part of TTK protein kinase TTK	-
ENSG00000279838	3.16918925579783	1.06095472206928	6.19604869180697	10.2375529613779	13.2737758062906	19.4280068661525	3.47539755655803	14.3131118779404	-2.01413476222376	0.0301172986459318	0.137079179005684	AL356273.3	1	185292384	185294372	-	1989	TEC	TEC	-
ENSG00000213221	0	3.18286416620785	0	6.51480642996777	6.63688790314532	12.2703201259911	1.06095472206928	8.47400481970139	-3.0428292205221	0.0310659656376171	0.139947032428469	DNLZ	9	136359480	136363789	-	3144	protein_coding	DNL-type zinc finger [Source:HGNC Symbol;Acc:HGNC:33879]	-
ENSG00000267501	0	0	0	2.79205989855762	3.7925073732259	5.11263338582961	0	3.89906688587104	-4.40805287743621	0.0328027455602019	1	AC104365.2	18	58754859	58757842	-	740	lincRNA	novel transcript	-
ENSG00000266124	0	0	1.77029962623056	9.30686632852539	15.1700294929036	0	0.590099875410188	8.15896527380966	-3.70112725429293	0.0328068914269915	0.145201922486994	MIR5587	16	535316	535368	+	53	miRNA	microRNA 5587 [Source:HGNC Symbol;Acc:HGNC:43508]	-
ENSG00000126246	7.39477493019494	4.24381888827713	2.65544943934585	13.9602994927881	19.910663709436	14.3153734803229	4.76468108593931	16.0621122275157	-1.76744646736625	0.0328574316510573	0.145334583324225	IGFLR1	19	35738801	35742453	-	2203	protein_coding	IGF like family receptor 1 [Source:HGNC Symbol;Acc:HGNC:23620]	-
ENSG00000008323	0	1.06095472206928	3.54059925246113	12.098926227083	13.2737758062906	4.09010670866369	1.53385132484347	9.82093624734578	-2.63110489707215	0.033386633596534	0.146830518176977	PLEKHG6	12	6310436	6328506	+	4260	protein_coding	pleckstrin homology and RhoGEF domain containing G6 [Source:HGNC Symbol;Acc:HGNC:25562]	-
ENSG00000265806	3.16918925579783	2.12190944413857	0.885149813115282	14.8909861256406	5.68876105983885	10.2252667716592	2.05874950435056	10.2683379857129	-2.34113342306172	0.0342384474944254	0.149291961407538	MIR4292	9	136830957	136831023	+	67	miRNA	microRNA 4292 [Source:HGNC Symbol;Acc:HGNC:38348]	-
ENSG00000266962	5.28198209299638	0	1.77029962623056	14.8909861256406	10.4293952763712	9.2027400944933	2.35076057307565	11.5077071655017	-2.30042093283712	0.0350280496226439	0.151791505904214	AC067852.2	17	42552436	42554748	-	2313	antisense	novel transcript, antisense to HSD17B1	-
ENSG00000267924	0	0	0	1.86137326570508	6.63688790314532	3.06758003149777	0	3.85528040011606	-4.3936645969533	0.0361859989610802	1	AC139769.2	19	23817599	23874701	-	2291	lincRNA	novel transcript	-
ENSG00000240163	0	0	4.42574906557641	17.6830460241982	5.68876105983885	7.15768674016146	1.47524968852547	10.1764979413995	-2.71595030471445	0.0367645417109351	0.156753973601117	AC087385.1	15	60390371	60390682	+	312	processed_pseudogene	ribosomal protein L36a (RPL36A) pseudogene	-
ENSG00000171889	0	4.24381888827713	0.885149813115282	8.37617969567285	11.3775221196777	9.2027400944933	1.70965623379747	9.65214730328128	-2.51744700134754	0.0368878776466843	0.15701617665336	MIR31HG	9	21455642	21559669	-	745	sense_overlapping	MIR31 host gene [Source:HGNC Symbol;Acc:HGNC:37187]	-
ENSG00000266145	0	0	0	0.930686632852539	5.68876105983885	5.11263338582961	0	3.91069369284033	-4.41202668328909	0.0369567059268224	1	RHOT1P1	18	14222008	14222331	+	324	processed_pseudogene	ras homolog family member T1 pseudogene 1 [Source:HGNC Symbol;Acc:HGNC:23777]	-
ENSG00000221491	0	0	0	0.930686632852539	10.4293952763712	1.02252667716592	0	4.12753619546323	-4.49375223679082	0.0376369528173329	1	SNORA2C	12	48654382	48654518	-	137	snoRNA	small nucleolar RNA, H/ACA box 2C [Source:HGNC Symbol;Acc:HGNC:32624]	-
ENSG00000175564	1.05639641859928	4.24381888827713	2.65544943934585	9.30686632852539	9.48126843306475	15.3379001574888	2.65188824874075	11.3753449730263	-2.0992387269796	0.0384123023604808	0.161430908693749	UCP3	11	74000281	74009435	-	3684	protein_coding	uncoupling protein 3 [Source:HGNC Symbol;Acc:HGNC:12519]	-
ENSG00000284606	3.16918925579783	6.3657283324157	7.96634831803754	15.8216727584932	15.1700294929036	22.4955868976503	5.83375530208369	17.8290963830157	-1.59963902687069	0.0389117885595786	0.162749931747421	AC105233.5	8	8059572	8199973	+	7317	processed_transcript	novel transcript	-
ENSG00000257285	2.11279283719855	2.12190944413857	2.65544943934585	8.37617969567285	17.0662831795165	6.13516006299553	2.29671724022766	10.5258743127283	-2.19235853477336	0.0392038566126212	0.163659868427654	AL132780.1	14	22929609	22955562	+	989	antisense	uncharacterized LOC101926933 [Source:NCBI gene;Acc:101926933]	-
ENSG00000274825	6.33837851159566	6.3657283324157	4.42574906557641	18.6137326570508	17.0662831795165	15.3379001574888	5.70995196986259	17.0059719980187	-1.58216007984915	0.0393199967140044	0.164055617226002	AL023803.2	20	38955910	38956547	+	638	lincRNA	novel transcript	-
ENSG00000272077	2.11279283719855	3.18286416620785	7.96634831803754	18.6137326570508	16.1181563362101	11.2477934488251	4.42066844048131	15.3265608140287	-1.77111587272299	0.0409929683023178	0.168565629218544	AC124045.1	3	44667412	44669364	+	1953	lincRNA	novel transcript	-
ENSG00000275215	1.05639641859928	0	0.885149813115282	5.58411979711524	5.68876105983885	7.15768674016146	0.647182077238186	6.14352253237185	-3.22558478597082	0.0418778164729031	1	RNA5-8SN2	21	8395607	8395759	+	153	rRNA	RNA, 5.8S ribosomal N2 [Source:HGNC Symbol;Acc:HGNC:53521]	-
ENSG00000227230	0	0	0.885149813115282	4.6534331642627	5.68876105983885	4.09010670866369	0.295049937705094	4.81076697758841	-3.75165291782975	0.0422886423114952	1	AL606534.1	1	243135898	243140588	+	694	antisense	novel transcript	-
ENSG00000171056	2.11279283719855	1.06095472206928	1.77029962623056	11.1682395942305	9.48126843306475	5.11263338582961	1.64801572849947	8.58738047104161	-2.38067910337909	0.0444166220316883	0.177280087140057	SOX7	8	10723768	10730512	-	3216	protein_coding	SRY-box 7 [Source:HGNC Symbol;Acc:HGNC:18196]	HMG
ENSG00000231073	0	0	0	3.72274653141016	1.89625368661295	5.11263338582961	0	3.57721120128424	-4.28360466675291	0.0448112072391214	1	AL590133.1	1	150973123	150975534	+	368	antisense	novel transcript, antisense to CERS2	-
ENSG00000281348	0	0	0	6.51480642996777	5.68876105983885	0	0	4.06785582993554	-4.4744200584838	0.0455810262083517	1	AC120114.4	16	29817239	29830627	+	556	protein_coding	novel transcript	-
ENSG00000214820	0	0	0	3.72274653141016	4.74063421653237	2.04505335433184	0	3.50281136742479	-4.2567951229051	0.0472260546224638	1	MPRIPP1	3	44579938	44581026	-	1089	processed_pseudogene	myosin phosphatase Rho interacting protein pseudogene 1 [Source:HGNC Symbol;Acc:HGNC:44594]	-
ENSG00000236581	7.39477493019494	5.30477361034642	6.19604869180697	16.7523593913457	9.48126843306475	28.6307469606458	6.29853241078278	18.2881249283521	-1.53518543028138	0.0488907427587984	0.188836734907077	STARD13-AS	13	33180401	33281584	+	4005	processed_transcript	STARD13 antisense RNA [Source:HGNC Symbol;Acc:HGNC:40873]	-
ENSG00000236869	0	0	0	10.2375529613779	0	2.04505335433184	0	4.09420210523659	-4.48266874703075	0.0493420269998454	1	ZKSCAN7-AS1	3	44557357	44685653	-	456	antisense	ZKSCAN7 ZNF cluster antisense RNA 1 [Source:HGNC Symbol;Acc:HGNC:53964]	-
